# Supplementary material for: Comparative genomics of Plasmodium yoelii nigeriensis N67 and N67C: genome-wide polymorphisms, differential gene expression, and drug resistance
Source: BMC Genomics. 2024 Nov 5;25:1035. doi: 10.1186/s12864-024-10961-4 (PMC11536827; doi:10.1186/s12864-024-10961-4)
Supplement: Supplementary file 1 — Supplementary Material 1: Table S1. Quality control statistics of RNA-Seq samples from mixed blood stages of Plasmodium yoelii nigeriensis N67 and N67C parasites. [file 12864_2024_10961_MOESM1_ESM.xlsx]

## Sheet: Sheet1
Sample	Mapped reads (M)	≥10X	≥30X	Mean covarage	% aligned	% mRNA	Read length	% GC
02064_S1	29.5	0.652	0.465	203.8X	0.99	0.781	73 bp	0.28
02065_S2	31.1	0.654	0.471	228.4X	0.991	0.781	73 bp	0.28
02066_S3	29.1	0.653	0.47	204.4X	0.989	0.786	73 bp	0.28
02067_S4	29.4	0.662	0.478	211.6X	0.99	0.781	73 bp	0.28
02068_S5	29.9	0.661	0.48	206.7X	0.99	0.79	73 bp	0.28
02070_S6	29.3	0.654	0.483	193.4X	0.99	0.789	73 bp	0.28
02071_S7	30	0.656	0.489	194.0X	0.992	0.794	73 bp	0.28
02072_S8	26.3	0.65	0.474	161.8X	0.989	0.798	73 bp	0.28
02073_S9	28.4	0.658	0.49	181.7X	0.989	0.801	73 bp	0.28
02074_S10	21.3	0.61	0.433	138.6X	0.992	0.797	73 bp	0.28
