# Supplementary material for: Comparative genomics of Plasmodium yoelii nigeriensis N67 and N67C: genome-wide polymorphisms, differential gene expression, and drug resistance
Source: BMC Genomics. 2024 Nov 5;25:1035. doi: 10.1186/s12864-024-10961-4 (PMC11536827; doi:10.1186/s12864-024-10961-4)
Supplement: Supplementary file 2 — Supplementary Material 2: Table S2. Predicted Plasmodium yoelii nigeriensis N67C gene and protein sequences with quality statistics and orthologs of P. y. yoelii 17X, P. y. yoelii 17X, P. y. nigeriensis N67, and Plasmodium falciparum. [file 12864_2024_10961_MOESM2_ESM.xlsx]

## Sheet: Sheet1
Order #	N67C.gene.name	N67C.gene.scaffold.contig.number	N67C.gene.location	N67C.seq.protein	N67C.seq.transcript	N67C.MAKER.annotation.statistics	N67C-N67_RNASeq_log2FoldChange	N67C-N67_RNASeq_padj	P_falciparum_ortholog	Orthogroup	Orthogroup_17X	Orthogroup_17X_annotation	Orthogroup_N67C_annotation	Orthogroup_N67	Orthogroup_N67_annotation	Orthogroup_YM	Orthogroup_YM_annotation	BLAST_top_hit_17X.TranscriptID	BLAST_top_hit_17X.GeneID	BLAST_top_hit_17X.Protein_product	BLAST_top_hit_17X.Location	BLAST_top_hit_17X.Length	BLAST_top_hit_17X_Source_seq	BLAST_top_hit_17X_Gene_type	BLAST_top_hit_17X_Pseudogene?	BLAST_top_hit_17X_pident	BLAST_top_hit_17X_length	BLAST_top_hit_17X_mismatch	BLAST_top_hit_17X_gapopen	BLAST_top_hit_17X_qstart	BLAST_top_hit_17X_qend	BLAST_top_hit_17X_sstart	BLAST_top_hit_17X_send	BLAST_top_hit_17X_evalue	BLAST_top_hit_17X_bitscore
1	N67C_002019	Py_N67C_Chr11	Py_N67C_Chr11:128979-130428(+)	MNKFYIQIVFFLLIIPLYVNNKTLATELVPKKDTKHKSKKDTKHKSKKDTKQKSTKHYHTSEEIYKKNKHLLCTNPDESRKACKFMNDALKHLEHHATSKDGYKKCCGNPSEYKVFYKKKHKKHTKIQKVKYIIDDPNKYKEITNEVWDPNSGDYFYAGSVKRKIVRVYSRNLVMIQQRCKKHPWSREKYFYAIAAKFKISKNKTIIVMASANIIDHNRKNKKYFENKIVESANLFQAEIDSEDDIRNGELKKMFVNLSGYIVEKRKNHIYIIYVNSNDEHGSI	ATGAATAAGTTTTATATTCAAATTGTTTTTTTTCTTTTAATCATCCCCCTATATGTGAATAATAAAACCCTTGCAACTGAGCTTGTTCCAAAAAAAGATACAAAACACAAATCTAAAAAAGATACAAAACACAAATCAAAAAAAGATACAAAACAAAAATCAACAAAACATTATCATACTTCAGAAGAAATATATAAAAAAAACAAACACCTACTATGTACCAATCCCGATGAATCTAGAAAAGCGTGCAAATTTATGAATGACGCTTTAAAACATTTAGAACATCATGCTACAAGTAAAGATGGTTATAAAAAGTGTTGTGGAAATCCTTCTGAGTATAAGGTTTTTTATAAAAAAAAACATAAAAAGCATACAAAAATTCAAAAAGTTAAATATATA…	transcript offset:0 AED:0.12 eAED:0.12 QI:0|0.8|0.83|1|0.8|0.83|6|0|284	-7.44549	2.54751e-12	PF3D7_1463500	OG0000149			PYST-A: Plasmodium yoelii subtelomeric family PYST-A|Bet v1-like					Py17X_0846001.1	Py17X_0846001	fam-a protein	Py17X_08_v3:1723428-1724785(-)	263	chromosome	protein_coding_gene	FALSE	85.915	284	19	1	1	284	1	263	1.03e-169	468
2	N67C_003036	Py_N67C_Chr09	Py_N67C_Chr09:103258-104003(-)	MNKRIFSLVCIVLYSLLAVSVHCSEQKVSDVRNKSIRGTKDRNKSNETQLKNNNPKDDEDDREFNCFGICKKNKKTYKSLNKNESLHKETLQIEKIMDDLSKHPEGLKFLLNNKITETSSNNNESIPKEILQMEKIMHDLSKHPEGLKFLLNNKITETSSNNNESIPKEILQMQKNLQDMFEKNPELLKLLSLLKELLEKNTSKYKSSG	ATGAATAAGAGGATATTTAGTTTAGTTTGCATCGTCTTATATTCCCTTTTGGCTGTGTCAGTGCATTGCTCCGAACAGAAAGTATCTGATGTAAGAAATAAAAGTATTCGTGGCACTAAAGACAGAAACAAAAGTAACGAAACACAATTAAAGAATAACAATCCTAAAGATGATGAAGATGATAGAGAATTTAATTGTTTTGGTATATGTAAAAAAAATAAAAAAACTTACAAATCTTTAAATAAGAATGAATCTCTTCATAAGGAAACATTGCAGATAGAAAAAATTATGGATGATCTTTCAAAACATCCAGAAGGTTTAAAGTTTTTATTAAATAATAAAATAACCGAAACATCTTCAAATAACAATGAATCTATTCCTAAGGAAATATTGCAGATG…	transcript offset:0 AED:0.05 eAED:0.10 QI:0|0|0|1|1|1|2|0|209	-6.67836	3.52941e-10		OG0005290			Plasmodium yoelii subtelomeric region (PYST-C1)|PYST-C1: Plasmodium yoelii subtelomeric domain PYST-C1	N67_002471	Plasmodium yoelii subtelomeric region (PYST-C1)|PYST-C1: Plasmodium yoelii subtelomeric domain PYST-C1			Py17X_1047901.1	Py17X_1047901	fam-c protein	Py17X_10_v3:1928550-1929383(+)	234	chromosome	protein_coding_gene	FALSE	53.39	236	79	6	1	208	1	233	6.63e-59	183
3	N67C_003046	Py_N67C_Chr09	Py_N67C_Chr09:140354-141588(-)	MNKKVCEKFENVWEFFPDKLTSDKQYDFKKNFLDSYCNNNECEGDLEKINAAFFYLVNEFFGPSGLFKDNVKNNINAVEYIIIWLSHMLNLKEKNGNILTIFYNVYIKKQEKYKNTIDGVDGCNNYDDLIYTKNELMNITNEKLSKFYAPFKSLCNMYNEFNDSTSDCTKYLNYAKEFANKYKELSGDSSITNDSSCNKLLCTLSNDYDNFKKKYSNVKCSNSSFPAIEKPNKCVQSFEQSSKQSSHLILEQIYEQTHVNISTEKSEQNLSSGVISEDVASSSSIANKLFIVLSIFGVIAFFLGISYKYSLFGFRKRFKKQQIREKIKNIKKKMNH	ATGAATAAGAAAGTGTGTGAAAAGTTTGAGAATGTATGGGAGTTTTTTCCCGATAAATTGACCAGTGATAAACAGTATGATTTTAAAAAAAATTTCTTAGATAGTTATTGTAATAATAATGAATGTGAAGGTGATCTCGAAAAAATCAATGCTGCATTTTTTTATTTGGTTAATGAATTCTTTGGGCCTTCTGGTTTGTTTAAGGATAATGTAAAAAATAATATCAATGCTGTTGAATACATTATCATATGGTTAAGTCATATGTTAAACCTAAAGGAAAAAAATGGAAACATTCTAACAATTTTTTATAATGTATATATAAAAAAACAAGAAAAATATAAAAATACTATAGATGGTGTTGATGGTTGTAATAATTATGATGATCTTATATATACAAAA…	transcript offset:0 AED:0.01 eAED:0.02 QI:0|0.5|0.33|0.66|0.5|0.66|3|0|336	-6.37089	3.66777e-05		OG0000148			Plasmodium variant antigen protein Cir/Yir/Bir|yir-bir-cir_Pla: yir/bir/cir-family of variant antigens	N67_004133	Plasmodium variant antigen protein Cir/Yir/Bir|yir-bir-cir_Pla: yir/bir/cir-family of variant antigens			Py17X_1000067.1	Py17X_1000067	PIR protein	Py17X_10_v3:74402-75530(-)	310	chromosome	protein_coding_gene	FALSE	75.767	326	51	4	1	325	1	299	1.05e-163	457
4	N67C_004748	Py_N67C_Chr04	Py_N67C_Chr04:1047906-1049002(+)	MNKEVCKKFHDITTNFEYDSNTKNYKFKDDNKFKEYCTDVNCEEDINKINAVCLFLFNELFGNSTSFSFIAKGNTNIVEYIMIWLSYMLNFNKIQENDTIKNFYEEYIINNDRYIKDINNVSGYNNYKDLIDKKQNLMSIYVKDMSKFYDAFVLLCHIYIGVNEESLDCFTFSGIANDFAKKYDELNEDYYNGEGSPYNQLLSTLSNDYCNLKNKCNKFPTLSTYSRRFVIKRTLIPIAFMIVALSIFLGIEYKRKNKKYNEENDSLIYDSNINND	ATGAATAAGGAAGTGTGTAAAAAGTTCCATGATATAACGACGAATTTCGAATATGATTCGAATACTAAAAATTATAAATTTAAAGATGATAATAAATTCAAAGAGTACTGTACTGATGTAAATTGTGAAGAGGATATCAATAAAATTAATGCTGTATGTTTATTTTTGTTTAATGAACTCTTTGGGAATTCTACCTCGTTTAGTTTTATTGCAAAAGGAAACACCAATATTGTTGAATACATTATGATATGGTTAAGTTATATGTTAAACTTTAACAAAATTCAAGAAAACGACACTATAAAGAATTTTTATGAAGAATATATAATTAATAATGATAGATATATTAAGGATATAAATAATGTTAGTGGTTATAATAACTATAAGGATCTTATAGATAAA…	transcript offset:0 AED:0.06 eAED:0.06 QI:0|0.5|0.66|1|1|1|3|0|276	-6.35794	2.41326e-09		OG0000018	PY17X_0949801.1-p1	PIR protein	Plasmodium variant antigen protein Cir/Yir/Bir|yir-bir-cir_Pla: yir/bir/cir-family of variant antigens	N67_001470, N67_001471, N67_001989, N67_002474, N67_004121, N67_004651, N67_004655, N67_005081, N67_005602, N67_005614, N67_005682	Plasmodium variant antigen protein Cir/Yir/Bir|yir-bir-cir_Pla: yir/bir/cir-family of variant antigens	PYYM_0040700.1-p1	YIR protein	Py17X_0500071.1	Py17X_0500071	PIR protein	Py17X_05_v3:49486-50572(-)	287	chromosome	protein_coding_gene	FALSE	79.537	259	48	1	1	254	1	259	3.7e-145	407
5	N67C_003047	Py_N67C_Chr09	Py_N67C_Chr09:144542-145569(-)	MDYELCNNFDMLIQNYPDELNTTEEHDFHDIDGIEDYCPDEESEGKKCNTELDKIIAACIWLLNKNIAYRIDDSSNEDVKSFIIYIMIWLNYMLNLKKDEINLSEFYTKIEKDDNYINCKDYDNNDCSNALKEKTEYNDFKEIIVNNKEFSNIDFEDISKFYDAFKLLCKMHDKLNYDNINCTDYLGYANQIVDKFKELNKNSSATRNTPYSQVWSTLSTDYENFKKEDKVSSCTNIPSLPSIKIKQNHIQSSGVTSSSLSIVNKLIIALSIFSAITIFLGIFYKVNNKKFKNYFH	ATGGATTATGAACTGTGTAACAATTTTGATATGTTAATTCAAAATTATCCCGATGAATTAAACACTACTGAAGAACATGATTTTCATGATATAGATGGTATTGAGGACTACTGCCCTGATGAAGAATCAGAGGGAAAAAAATGTAACACTGAGCTCGATAAAATAATTGCTGCATGCATATGGTTGCTCAATAAAAATATTGCTTATAGGATTGATGATTCAAGTAATGAAGATGTTAAATCGTTTATTATATACATTATGATATGGTTAAATTATATGTTAAACCTAAAGAAAGATGAAATCAACCTAAGTGAGTTTTATACTAAAATAGAAAAAGATGATAATTATATTAATTGTAAAGATTATGATAATAATGATTGTAGTAATGCATTAAAAGAA…	transcript offset:0 AED:0.08 eAED:0.12 QI:0|0|0|0.5|1|1|2|0|296	-6.34658	1.43426e-18		OG0000000			Plasmodium variant antigen protein Cir/Yir/Bir|yir-bir-cir_Pla: yir/bir/cir-family of variant antigens|PROTEIN CBG08811|LRRGT00142-RELATED	N67_003001, N67_004399, N67_005075, N67_005078, N67_005422, N67_005499	Plasmodium variant antigen protein Cir/Yir/Bir|yir-bir-cir_Pla: yir/bir/cir-family of variant antigens			Py17X_0951301.1	Py17X_0951301	PIR protein	Py17X_09_v3:1999143-2000345(+)	325	chromosome	protein_coding_gene	FALSE	64.094	298	93	3	1	285	1	297	1.02e-127	365
6	N67C_000772	Py_N67C_Chr14	Py_N67C_Chr14:66982-68110(-)	MDDNLCGKFDYLRKHLSDELSGNTEFEFNEISDFKKYCPGNNCNTEIEKITIGFLWLLGKYFTEYPPKGRDTNSTKPFFLYIILWLSYKLNQITWKDFTKINEFYTKHVNGNTKYGRFTSDSSRFTSLDDVLNAKNDLLNINIKNLSKSYDAFKLLCSMHGEISTNTDVNKLSDNANKFVKKYQELKGDSNLTDESSYKQILSTLSTDYDKLKTKCSSITLPDITADVSALIYEDTSSSSSIGNKLFTVLSIFGAIAFFLGISYKRKNKKYKEENESLIYDSKRMSISEI	ATGGATGATAATCTATGTGGAAAATTTGATTATTTGAGGAAGCATTTATCTGATGAATTAAGTGGAAACACAGAATTTGAATTTAACGAAATTAGTGATTTCAAAAAATACTGCCCTGGTAATAACTGCAATACTGAAATCGAAAAAATTACGATTGGATTTTTATGGTTACTTGGAAAATATTTTACTGAATACCCACCTAAAGGTAGAGATACAAATAGTACTAAACCATTTTTTCTATATATTATTTTATGGTTAAGTTACAAATTAAATCAAATCACATGGAAAGATTTCACTAAAATAAACGAATTTTATACTAAACATGTAAATGGTAATACTAAATATGGTAGATTTACAAGTGATTCTAGTAGATTTACAAGTCTTGATGACGTCTTAAAT…	transcript offset:0 AED:0.06 eAED:0.12 QI:0|0.5|0.66|1|1|0.66|3|0|290	-6.07686	6.15232e-17		OG0004751			Plasmodium variant antigen protein Cir/Yir/Bir|yir-bir-cir_Pla: yir/bir/cir-family of variant antigens	N67_002478	Plasmodium variant antigen protein Cir/Yir/Bir|yir-bir-cir_Pla: yir/bir/cir-family of variant antigens			Py17X_0200751.1	Py17X_0200751	PIR protein	Py17X_02_v3:102915-103992(-)	293	chromosome	protein_coding_gene	FALSE	70.213	282	76	1	1	274	1	282	4.09e-128	364
7	N67C_004763	Py_N67C_Chr03	Py_N67C_Chr03:49513-50258(-)	MNKRIFSLVCIVLYSLLAVSVHCSEQKVSDVRNKSIRGTKDRNKSNETQLKNNNPKDDEDDREFNCFGICKKNKKTYKSLNKNESLHKETLQIEKIMDDLSKHPEGLKFLLNNKITETSSNNNESIPKEILQMEKIMHDLSKHPEGLKFLLNNKITETSSNNNESIPKEILQMQKNLQDMFEKNPELLKLLSLLKELLEKNTSKYKSSE	ATGAATAAGAGGATATTTAGTTTAGTTTGCATCGTCTTATATTCCCTTTTGGCTGTGTCAGTGCATTGCTCCGAACAGAAAGTATCTGATGTAAGAAATAAAAGTATTCGTGGCACTAAAGACAGAAACAAAAGTAACGAAACACAATTAAAGAATAACAATCCTAAAGATGATGAAGATGATAGAGAATTTAATTGTTTTGGTATATGTAAAAAAAATAAAAAAACTTACAAATCTTTAAATAAGAATGAATCTCTTCATAAGGAAACATTGCAGATAGAAAAAATTATGGATGATCTTTCAAAACATCCAGAAGGTTTAAAGTTTTTATTAAATAATAAAATAACCGAAACATCTTCAAATAACAATGAATCTATTCCTAAGGAAATATTGCAGATG…	transcript offset:0 AED:0.05 eAED:0.10 QI:0|0|0|1|1|1|2|0|209	-5.52425	3.7935e-07										Py17X_1047901.1	Py17X_1047901	fam-c protein	Py17X_10_v3:1928550-1929383(+)	234	chromosome	protein_coding_gene	FALSE	53.39	236	79	6	1	208	1	233	7e-59	183
8	N67C_005467	Py_N67C_Chr02	Py_N67C_Chr02:35448-36615(-)	MDGKICRTFFSIKNSIPDILDTNGNYQFIMNHDILNQYCSSNDCNSNIDKINAGCLYLFDAFFKDKSVFNSVAKNNIDIVDYIMLWLSYMLNLKENEFNNGLQFFYSTTINNDKYKNSIADITEYTSYKDLIDQKTYFLGMDRNIIFNFYEAFKLVCEMYTNFDETKSHCSNCSGNANKFVSKYKKMNQNSVITSNRSYNKLLSTLSNEYNNFKIYYTSKGGNSNDIPSLTSIENIHTYAHSSEDTPSIFVIWISETISKTKIKRKNKKYKEENKSLIYDSKRVTISGI	ATGGATGGCAAAATATGTAGAACATTCTTTTCTATAAAGAATTCGATTCCCGATATATTAGACACAAATGGAAACTATCAATTTATTATGAATCACGATATTTTAAATCAGTATTGTAGTAGTAACGACTGTAATAGTAATATCGACAAAATTAATGCTGGATGTTTATATTTGTTTGATGCATTCTTTAAGGATAAATCTGTGTTTAATTCTGTTGCAAAAAATAACATCGATATTGTTGATTACATTATGTTATGGTTAAGTTATATGTTAAACCTAAAGGAAAATGAATTTAACAACGGTTTACAATTTTTTTATAGTACAACTATAAATAACGATAAGTATAAAAATTCTATAGCTGATATTACAGAGTATACAAGTTATAAGGATCTTATAGAT…	transcript offset:0 AED:0.07 eAED:0.09 QI:0|0|0|0.66|0.5|0.33|3|0|289	-5.15746	3.09348e-07		OG0000143	PY17X_1101200.1-p1, PY17X_1302200.1-p1	PIR protein	Plasmodium variant antigen protein Cir/Yir/Bir|yir-bir-cir_Pla: yir/bir/cir-family of variant antigens	N67_000049, N67_002481	Plasmodium variant antigen protein Cir/Yir/Bir|yir-bir-cir_Pla: yir/bir/cir-family of variant antigens	PYYM_1102300.1-p1	YIR protein	Py17X_1302200.1	Py17X_1302200	PIR protein	Py17X_13_v3:310191-311322(-)	306	chromosome	protein_coding_gene	FALSE	66.403	253	78	3	1	248	1	251	3.94e-113	327
9	N67C_005637	Py_N67C_Chr02	Py_N67C_Chr02:739945-740891(+)	MDKKLCEKFMSIWEFFPDRLTNNKYHEFKDNNFLNSYCNSNNCESDLDKINAGFFYLLNQLFGSSVSSYNVENNINVVDYIILWLSYMLNLKPQVGNENNLQYFYKVNIDKHPKYKSFIEVINKKKELMNISNDKVSKLYNLFKILCQMYTKIDEDNKKCNSYLKGDNEFFVEYQKLLNDSDTDNGNSYYNQLLSTLSTDYDKLKNECKQILSSQPKETEQIIVQNSEDISSSSIGNKLFTVLSIFGAIGFLLGISYKVYNKEFKNYFH	ATGGATAAGAAATTGTGTGAAAAGTTTATGAGTATATGGGAGTTTTTTCCCGATAGATTGACCAATAATAAATATCATGAATTTAAAGATAATAATTTTTTAAATAGTTATTGTAATAGTAATAATTGTGAGAGTGATCTTGATAAAATTAATGCCGGATTTTTTTATTTGCTTAATCAACTCTTTGGGAGTTCTGTGTCATCGTATAATGTGGAAAATAATATAAATGTTGTTGATTATATTATTCTATGGTTAAGTTATATGCTAAACCTAAAACCACAAGTAGGAAATGAGAACAATCTACAATATTTTTATAAAGTAAATATAGATAAACACCCAAAGTATAAAAGTTTCATTGAGGTTATAAATAAAAAAAAAGAATTGATGAATATTTCTAAT…	transcript offset:0 AED:0.11 eAED:0.11 QI:0|0|0|0.5|1|1|2|0|269	-5.06745	4.53554e-07		OG0000116	PY17X_0222301.1-p1, PY17X_0949201.1-p1, PY17X_1300133.1-p1	PIR protein	Plasmodium variant antigen protein Cir/Yir/Bir|yir-bir-cir_Pla: yir/bir/cir-family of variant antigens			PYYM_0005000.1-p1, PYYM_0044900.1-p1	YIR protein	Py17X_0949201.1	Py17X_0949201	PIR protein	Py17X_09_v3:1923589-1924665(+)	283	chromosome	protein_coding_gene	FALSE	75.676	259	58	3	1	258	1	255	3.81e-124	353
10	N67C_005271	Py_N67C_Chr01	Py_N67C_Chr01:66483-67664(-)	MNKKVCEKFENVWENFPDTLTNNKYHEFETNNFLNSHCDNSQCDTDIKKISAGFFYLLSGFFGDSKSFNFDEKSNNDIFYYIMIWLSYMLNIKENDSNNSLQYFYNIDISNQNKYKNSIAGFKDYTSYKDLLDKKKIVNMDINTISKFYAPFKSLCNMHNRFIDSTSDCTKCLNDAKEFAKKYKELNDDSSITNDSSYNKLLCTLSNDYDNFKKKCQDSSSFPTIDKPNITPKCPEQTSEQSLRNSAVISEDAPSSSSIANKLFTVLSIFGAIAFFLGISYKRKNKKYKEENESLICDSKSSDNPRN	ATGAATAAGAAAGTGTGTGAAAAATTCGAGAATGTATGGGAGAATTTTCCCGATACATTGACCAATAATAAATATCATGAATTTGAAACTAATAATTTTTTAAATAGTCATTGTGATAATAGTCAATGTGATACTGATATCAAAAAAATTAGTGCTGGATTTTTTTATTTGCTTAGTGGATTTTTTGGGGATTCTAAATCGTTTAACTTTGATGAAAAAAGTAATAACGATATTTTTTATTACATTATGATATGGTTAAGTTATATGTTAAACATAAAAGAAAATGATTCAAACAACAGTCTACAATATTTTTATAATATAGATATATCAAATCAAAATAAGTATAAAAATTCTATAGCTGGTTTTAAGGATTATACTAGTTATAAGGATCTTTTAGAT…	transcript offset:0 AED:0.04 eAED:0.10 QI:0|0.5|0.66|1|1|0.66|3|0|307	-4.71243	2.99955e-35		OG0000099			Plasmodium variant antigen protein Cir/Yir/Bir|yir-bir-cir_Pla: yir/bir/cir-family of variant antigens	N67_000765, N67_004664, N67_005268, N67_005271, N67_005421, N67_005746	Plasmodium variant antigen protein Cir/Yir/Bir|yir-bir-cir_Pla: yir/bir/cir-family of variant antigens			Py17X_1400067.1	Py17X_1400067	PIR protein	Py17X_14_v3:70272-71423(-)	305	chromosome	protein_coding_gene	FALSE	92.908	282	15	2	1	282	1	277	0	521
11	N67C_003038	Py_N67C_Chr09	Py_N67C_Chr09:109618-110920(-)	MDKRVCSNFFAIRSTIPDKLDKNGKYQLIIENNLKGYCSGNRCVNELEKINAGCLYLLDAFFKDASAFNYHNNINIVEYIIIWLSYMLNLKKQVENKTNLQYFYETYINNNEYNRSIKGITEYNSYKNLIDKKIDLINMDIKIISKFYDAFTTLCNMYVEINEDNPNCEHILKKAIQFVEKYKKLKDDSSITENSSCSQILVNLSNDYDNFKNKYNKCSSFPSIETADNSLHTSELNSAQTSEVTSSSSSISKNLFIVLSIFGAIGFFLGISYKVYNKEFKNLFAIWISETISKTKIKRKNKKYKEENESIIYDSKRVTISGI	ATGGATAAGAGAGTGTGTAGTAATTTCTTTGCTATAAGGAGCACGATTCCCGATAAATTGGACAAAAATGGAAAATATCAACTTATTATTGAAAATAATTTAAAAGGGTATTGTAGTGGTAATAGATGTGTTAATGAGCTCGAAAAAATTAATGCTGGATGTTTATATTTGCTTGATGCATTTTTTAAGGATGCTTCTGCGTTTAATTATCATAATAACATCAATATTGTTGAATACATTATAATATGGTTAAGTTATATGTTAAACCTAAAGAAACAAGTAGAAAATAAGACCAATCTACAATATTTTTATGAGACATATATAAATAATAATGAGTATAATAGGTCTATAAAAGGTATTACGGAGTATAATAGTTATAAGAATCTTATAGATAAAAAA…	transcript offset:0 AED:0.03 eAED:0.05 QI:0|0.5|0.33|1|0.5|0.33|3|0|323	-4.31935	1.11498e-58		OG0000195			Plasmodium variant antigen protein Cir/Yir/Bir|yir-bir-cir_Pla: yir/bir/cir-family of variant antigens	N67_005538, N67_005731	Plasmodium variant antigen protein Cir/Yir/Bir|yir-bir-cir_Pla: yir/bir/cir-family of variant antigens			Py17X_0949501.1	Py17X_0949501	PIR protein	Py17X_09_v3:1934478-1935650(+)	314	chromosome	protein_coding_gene	FALSE	79.021	286	48	3	1	274	1	286	3.58e-156	437
12	N67C_004765	Py_N67C_Chr03	Py_N67C_Chr03:55912-57065(-)	MTDFMCQKIENLRKVFRDELNDSGKYDFTSNLFREYCPKRECSADIDIANAGSLWLFNEFFGKLGTTVDSNTYMGDVLCIMIWLSYKLSLKPHDNITTLNDFYSKHIENNEKYTACSVNDPKYDSYKNIIEKIKEYMDINISHMSKFYKLLKLLCNMNTDHTNKNSNDFSNNANKFVNEYEKLFNDNANIEGNSYNKVLNLFSKYYDNFGKDTYFHSTEMKRIPLPTKKKDENDGISDFKEAKIDDPSVKTDQSNLVVTTPISNTTLSESSLVNKLIIFLSTFAAISIFFGISYKVNNKELKNITFKYYFNYIYVNVNKNLRFLTLYISIHYLDFGKELKNNI	ATGACTGACTTTATGTGCCAAAAGATTGAAAACCTCAGAAAGGTTTTTCGCGATGAATTGAACGATTCTGGAAAATATGATTTTACAAGTAATTTATTTAGGGAATATTGTCCTAAAAGAGAATGCAGTGCTGATATAGATATAGCTAACGCTGGATCTTTATGGTTATTCAATGAATTTTTCGGTAAACTTGGTACCACAGTTGATTCTAATACTTATATGGGTGATGTTTTATGTATTATGATATGGTTAAGTTATAAATTAAGCCTAAAACCACATGATAACATAACCACATTAAACGATTTTTATTCTAAGCATATAGAAAATAACGAGAAGTACACTGCGTGTAGTGTTAATGATCCAAAATATGACAGTTATAAGAACATCATAGAAAAAATA…	transcript offset:0 AED:0.05 eAED:0.11 QI:0|0|0|0.5|1|1|2|0|343	-4.18257	2.67085e-08		OG0005020			Plasmodium variant antigen protein Cir/Yir/Bir|yir-bir-cir_Pla: yir/bir/cir-family of variant antigens	N67_002469, N67_005720	Plasmodium variant antigen protein Cir/Yir/Bir|yir-bir-cir_Pla: yir/bir/cir-family of variant antigens			Py17X_1250100.1	Py17X_1250100	PIR protein	Py17X_12_v3:2010329-2011491(+)	316	chromosome	protein_coding_gene	FALSE	61.379	290	112	0	6	295	6	295	3.18e-120	347
13	N67C_002972	Py_N67C_Chr10	Py_N67C_Chr10:1889467-1890475(+)	MNKEVCKNFYAINNSIPHNLDNKGNYKFVMNENILNGYCTSNNCSSNHEKINAGCLYLFDAFFQSSSVFNSVTKGNINVYEYIMIWLSKMLNRIETNENESLNFLYRIYINNDNYKKSIESFTKYKDYKELIDKTNMMKMNIKDISKLYDAFITLCMMYIEFDEESPNCNNCSKYADEFVKKYNKLNNDSNIAKDSPYYRLLSTLSNDYDNFKNYCNSKGGKCEKYPSLITIEKKQNYAQKIVQSSEDTSSSSSTTNKLFIVLSIFGAIAFFLGISYKVNNKELKNYFH	ATGAATAAAGAAGTGTGTAAAAATTTCTATGCTATAAATAACTCGATTCCCCATAATCTGGACAATAAAGGGAACTATAAATTTGTTATGAATGAAAACATTTTAAATGGGTATTGTACTAGTAACAACTGCAGTAGTAATCACGAAAAAATTAATGCTGGATGTTTATATTTGTTTGATGCATTTTTTCAGAGTTCTTCTGTGTTTAATTCTGTTACAAAAGGTAACATAAATGTTTATGAATACATTATGATATGGTTAAGTAAAATGTTAAACCGAATCGAAACTAATGAAAACGAGAGTCTAAATTTTTTATATAGAATATATATAAATAATGATAATTATAAAAAGTCTATAGAGAGTTTTACGAAGTATAAAGATTATAAGGAACTTATAGAT…	transcript offset:0 AED:0.08 eAED:0.08 QI:0|1|0.5|1|1|1|2|0|289	-4.13092	2.59768e-13		OG0000928	PY17X_0400023.1-p1	PIR protein	Plasmodium variant antigen protein Cir/Yir/Bir|yir-bir-cir_Pla: yir/bir/cir-family of variant antigens|RdRp of negative ssRNA viruses with segmented genomes catalytic domain profile.	N67_002457	Plasmodium variant antigen protein Cir/Yir/Bir|yir-bir-cir_Pla: yir/bir/cir-family of variant antigens|RdRp of negative ssRNA viruses with segmented genomes catalytic domain profile.	PYYM_0028300.1-p1	YIR protein	Py17X_0400023.1	Py17X_0400023	PIR protein	Py17X_04_v3:24839-25981(-)	306	chromosome	protein_coding_gene	FALSE	86.331	278	38	0	1	278	1	278	1.94e-171	474
14	N67C_005442	Py_N67C_Chr01	Py_N67C_Chr01:769384-770408(+)	MDKQVCGILMSIKNSFPNYWGKQGDYQFIINGKTLNGYCTSNYCSTDLEKINAGFLYLFDSFFENSSVFESVAKSNINVVEYIMIWLSKVLNRIENKQNNSLDFFYKTYISNQEKYTNSINGIAEYNSYKHLIDKKKLKDMNIKDISKLYDAFTELCMMYYEFDEQTPNCDKYLKDAKIFLGRYKILKADSNITEKNSYNQLLSTLLTDYNNFINKCSVKCSNSSFPTIEKAEISVESSAKSSGQISEDSSSSSSITNKLFIVLSIFGAIAFFLGISYKVNNKELKNITFKYYFH	ATGGATAAGCAAGTGTGTGGAATACTCATGTCTATAAAGAACTCATTTCCCAATTATTGGGGCAAACAAGGAGACTACCAATTTATTATTAATGGAAAGACTTTAAATGGGTATTGTACTAGTAACTACTGTAGTACTGATCTCGAAAAAATTAATGCTGGATTTTTATATTTGTTTGATTCATTCTTTGAGAATTCTTCTGTGTTTGAGTCTGTTGCAAAAAGTAACATAAATGTTGTTGAATACATTATGATATGGTTAAGTAAAGTGTTAAACCGGATCGAAAATAAACAAAACAACAGTCTAGATTTTTTTTATAAAACATATATAAGTAATCAAGAAAAGTATACTAATTCTATAAATGGTATTGCGGAGTATAATAGTTATAAGCATCTTATA…	transcript offset:0 AED:0.09 eAED:0.09 QI:0|0|0|0.5|1|1|2|0|295	-4.06739	7.98292e-12		OG0005307			Plasmodium variant antigen protein Cir/Yir/Bir|yir-bir-cir_Pla: yir/bir/cir-family of variant antigens	N67_001986	Plasmodium variant antigen protein Cir/Yir/Bir|yir-bir-cir_Pla: yir/bir/cir-family of variant antigens			Py17X_0221201.1	Py17X_0221201	PIR protein	Py17X_02_v3:905604-906769(+)	313	chromosome	protein_coding_gene	FALSE	68.772	285	83	4	1	279	1	285	2.18e-128	366
15	N67C_004760	Py_N67C_Chr03	Py_N67C_Chr03:38198-39169(-)	MNKNLCEKFMNLWEFLPDELTSDKKYQFKKGNFLDSYCDGNSCDTDIEKINGGCLYLFNQLFGSSQLFKSVANSNINIVEYIMLWLSYMLNLKEQAGNNSNLQYFYSTTINNNRYKNSIAGVTEYKNYKDLIDQKKYFLGMDKKITSNFYEAFKLLCEMYTNFDEKTSYSSKCSQNANKFVNKYNEMNKNSDIASNNSYNKLLSTLSNEYINFKNYYTSKCSNCEDIPSLPSAEKIQTSAHSSGQVSEDISSNSSVTNKLFIVLSIFGAIAFFLGISYKVNNKKLKN	ATGAATAAGAATTTGTGTGAAAAATTTATGAATTTATGGGAGTTTCTTCCCGATGAATTGACCAGTGATAAAAAGTATCAATTTAAAAAAGGAAATTTCTTAGATAGTTATTGTGATGGTAATAGTTGTGATACTGATATCGAAAAAATTAATGGTGGATGTTTATATCTTTTTAATCAATTATTTGGGAGTTCTCAATTGTTTAAGTCTGTTGCAAATAGTAACATCAATATTGTTGAGTACATTATGCTATGGTTAAGTTATATGTTAAACCTAAAGGAACAAGCAGGAAATAATAGCAATCTACAATATTTTTATAGTACAACTATAAACAATAATAGGTATAAAAATTCTATAGCTGGTGTTACAGAGTATAAAAATTATAAGGATCTTATAGAT…	transcript offset:0 AED:0.08 eAED:0.08 QI:0|1|0.5|1|1|1|2|0|287	-4.04767	2.72947e-35		OG0000165	PY17X_0320801.1-p1, PY17X_0627400.1-p1	PIR protein	Plasmodium variant antigen protein Cir/Yir/Bir|yir-bir-cir_Pla: yir/bir/cir-family of variant antigens	N67_003017, N67_005650	Plasmodium variant antigen protein Cir/Yir/Bir|yir-bir-cir_Pla: yir/bir/cir-family of variant antigens			Py17X_0627400.1	Py17X_0627400	PIR protein	Py17X_06_v3:1159136-1160227(+)	299	chromosome	protein_coding_gene	FALSE	83.154	279	39	1	1	279	1	271	3.9e-159	443
16	N67C_005473	Py_N67C_Chr02	Py_N67C_Chr02:56957-57874(-)	MDDNLCGKFGSLRQYLPDDLSDTPKYELKDHKNFKSYCPVTESGENECNNDIGKITAGFLWLLEQCYSEFKNKTNEDSINAFFMHMISWFSYKLKQKSVPESTKIYDYYTKHVINSGKYNEFTNSAYRFTEIKDFIEERKDLLNINIQNLSKFYDAFKLLCSMHGDISTNTNVKKLSDNANEFVKKYQELNAYSNNTDDSTYRQILSSLSNNYDHLKTKCKNDQPLPEITANISALTSGETSSSSSVTNKLFTVLSIFGAIAFFLGISYK	ATGGATGATAATCTATGTGGAAAATTTGGTTCTTTAAGGCAGTATTTACCCGATGATTTAAGCGATACACCAAAATATGAACTTAAAGATCATAAAAATTTCAAAAGTTATTGCCCTGTTACAGAATCAGGAGAAAATGAATGTAATAATGATATCGGTAAAATTACGGCTGGATTTTTATGGTTACTTGAACAATGTTATTCTGAATTTAAAAATAAAACTAATGAAGATAGTATTAATGCATTTTTTATGCATATGATTTCATGGTTTAGTTACAAATTAAAGCAAAAATCAGTGCCCGAGTCCACCAAAATATACGATTATTATACTAAACATGTAATTAATAGTGGTAAATATAATGAATTTACAAATAGTGCCTATAGATTTACAGAAATTAAG…	transcript offset:0 AED:0.11 eAED:0.11 QI:0|0|0|0.5|1|0.5|2|0|270	-4.02421	9.22405e-12		OG0000234	PY17X_1100100.1-p1, PY17X_1100900.1-p1	PIR protein	Plasmodium variant antigen protein Cir/Yir/Bir|yir-bir-cir_Pla: yir/bir/cir-family of variant antigens	N67_004124	Plasmodium variant antigen protein Cir/Yir/Bir|yir-bir-cir_Pla: yir/bir/cir-family of variant antigens	PYYM_1101100.1-p1, PYYM_1102000.1-p1	YIR protein	Py17X_1100100.1	Py17X_1100100	PIR protein	Py17X_11_v3:141796-142887(-)	298	chromosome	protein_coding_gene	FALSE	89.63	270	28	0	1	270	1	270	2.56e-170	471
17	N67C_001979	Py_N67C_Chr12	Py_N67C_Chr12:2061730-2063994(+)	MDDKGMCELFLEADNFFKGNVSAHRQITKSANFRDYCTNKRKCGTKIESIGALGEALSMKLHDKENTYSDHVVLWLANKLFDVVKEKEKDNASKITLSSAYDKYLKEYMAYFKYWNGLYNLRGLKDGNLRHLRELYTLLSHICNTIVDYKTHGTLSKKLSHNSTYCFNQYVSLYKALPECDSYLYLLNKLKKIYDDFRTSAIENNPSIKNFDKRLKELTIAGGKNSYSLENFKAFDFSAPACKVKTTNNIPTVRNAPVKHTTIQRSKIQGGGQSSQKVTPKNKDDSLNGSGSESQRNQTIKLPKLDNSLLKDEPHSLKLVSNDPGIQKSSTGQENQTGKESLTDKEGLTGKEISTGKEISTGKEISTGKEISTGKEIPTDQENPSGHKISNDQESPDNG…	ATGGACGACAAAGGAATGTGTGAGTTATTTCTTGAAGCGGATAATTTTTTTAAAGGTAATGTTTCCGCACATAGGCAAATTACCAAATCCGCAAATTTCCGTGATTATTGCACTAATAAAAGAAAGTGTGGAACTAAGATTGAAAGTATTGGTGCTTTGGGCGAGGCTTTATCTATGAAGCTTCACGATAAAGAAAACACGTATTCTGATCATGTTGTGCTTTGGTTAGCTAATAAATTATTTGATGTAGTCAAAGAGAAAGAGAAAGACAATGCTAGTAAAATTACTTTAAGTTCAGCTTATGACAAATATTTAAAGGAATATATGGCTTATTTTAAATATTGGAATGGTTTATATAATCTAAGGGGTTTGAAAGATGGTAATCTTAGGCATTTGCGT…	transcript offset:0 AED:0.00 eAED:0.00 QI:0|0.5|0.33|1|0.5|0.33|3|6|674	-4.01419	2.41838e-26		OG0000013	PY17X_0200481.1-p1, PY17X_0840700.1-p1, PY17X_0846701.1-p1, PY17X_1000900.1-p1, PY17X_1100003.1-p1, PY17X_1148400.1-p1, PY17X_1202200.1-p1, PY17X_1301900.1-p1	PIR protein	Plasmodium variant antigen protein Cir/Yir/Bir	N67_000046, N67_000745, N67_002966, N67_004108, N67_004396	Plasmodium variant antigen protein Cir/Yir/Bir	PYYM_0317900.1-p1, PYYM_0600900.1-p1, PYYM_0724300.1-p1, PYYM_0724400.1-p1, PYYM_0840400.1-p1, PYYM_1000900.1-p1, PYYM_1149400.1-p1, PYYM_1201600.1-p1	YIR protein	Py17X_0846701.1	Py17X_0846701	PIR protein	Py17X_08_v3:1750286-1752490(+)	656	chromosome	protein_coding_gene	FALSE	82.789	674	98	2	1	674	1	656	0	1095
18	N67C_003005	Py_N67C_Chr10	Py_N67C_Chr10:2011856-2012957(+)	MNKNLCEKFMSIWEFFPDKLTDDGKYKFKDTTFLNSYCDGNKCDSDIEKINAGFFYLFNQFFGSSGSSYYVQNNINIVDYIMLWVSYMLNLKETEFNNGLKYFYTTNINNDKYKNSIANSSEHKSYKDLIDQKNYFMGMDRNIISDFYEAFKLLCEMYNEFDDNTPYCTKCSENANKFFNKYKEMNKNSDITSNSSYNELLSTLSNDYNNFMNKYNNNQHLKSSPLPTIEKIKTSTQKITQNSEDTSSSSSITNKLFIVLSIFGAIAFFLGISYKYSLFGFRKRFKKQQIKEKIKNIKKKMNQ	ATGAATAAGAATTTGTGTGAAAAGTTTATGAGTATATGGGAGTTTTTTCCCGATAAATTGACCGATGATGGAAAGTATAAATTTAAAGATACAACTTTTTTAAATAGTTATTGTGATGGTAATAAATGTGATAGTGATATCGAAAAAATTAATGCCGGATTTTTTTATTTGTTTAATCAATTCTTTGGGAGTTCTGGGTCATCGTATTATGTGCAAAATAATATAAATATTGTTGATTACATTATGCTATGGGTAAGTTATATGTTAAATCTAAAGGAAACAGAATTTAACAACGGTTTAAAATATTTTTATACTACAAATATAAATAATGATAAGTATAAAAATTCTATAGCCAATTCTTCAGAGCATAAAAGTTATAAGGATCTTATAGATCAAAAA…	transcript offset:0 AED:0.03 eAED:0.03 QI:0|1|1|1|1|1|3|0|303	-3.97837	4.24548e-18		OG0000178	PY17X_0900065.1-p1, PY17X_1469701.1-p1	PIR protein	Plasmodium variant antigen protein Cir/Yir/Bir|yir-bir-cir_Pla: yir/bir/cir-family of variant antigens			PYYM_0021900.1-p1	YIR protein	Py17X_0900065.1	Py17X_0900065	PIR protein	Py17X_09_v3:72059-73164(-)	304	chromosome	protein_coding_gene	FALSE	79.016	305	61	3	1	303	1	304	1.85e-163	455
19	N67C_004226	Py_N67C_Chr05	Py_N67C_Chr05:1174311-1175447(+)	MYHYLCGSFDTLRNYLSDELDKSAKHEFDKNEYLKKYCPNVGSENKCGTDLDKTKAGFLWLFEQIIVNNINFLSKEQTKAFIIYIMIWLNYMLNLKKVNDTNNLNDFYTKYTENNTNYEYCKTDDIDCGSELKDKTGYNNFKEFIEANKFLLNIKFEDSSKVYDSFKLLCNMFYEVNGANSNSEEYFKIAKQFVEKYKELNGHSDITEDSPYYQVLSTLSNDYNNIINECTKNLFNCKNFPSLPTYSRISVIKNTLISIAFIFASVSIFLGIAYKYSLFGFRKRFQKQKLREKLKNIKKRMNH	ATGTATCATTACCTGTGTGGAAGCTTCGATACATTGAGAAACTATTTATCCGATGAATTGGACAAATCTGCAAAACACGAATTTGATAAAAATGAGTATCTTAAGAAATATTGCCCTAATGTAGGTTCAGAAAATAAATGTGGGACTGATCTCGATAAAACTAAGGCTGGATTTTTATGGTTATTTGAACAAATTATTGTTAATAATATTAATTTTTTAAGTAAAGAACAGACTAAAGCGTTTATTATATACATTATGATATGGTTAAATTATATGTTAAACCTGAAAAAAGTTAATGACACCAACAATTTAAATGATTTTTATACTAAATATACAGAAAATAATACGAATTATGAATATTGTAAAACAGATGATATTGATTGTGGTAGTGAATTAAAA…	transcript offset:0 AED:0.05 eAED:0.05 QI:0|1|1|1|0.5|0.33|3|0|303	-3.81899	1.08514e-15		OG0000045	PY17X_0200061.1-p1, PY17X_0400031.1-p1, PY17X_0528201.1-p1, PY17X_0845101.1-p1, PY17X_1000075.1-p1, PY17X_1150200.1-p1	PIR protein	Plasmodium variant antigen protein Cir/Yir/Bir|yir-bir-cir_Pla: yir/bir/cir-family of variant antigens|RGS domain profile.	N67_000014, N67_004401	Plasmodium variant antigen protein Cir/Yir/Bir|yir-bir-cir_Pla: yir/bir/cir-family of variant antigens	PYYM_0006300.1-p1, PYYM_0012900.1-p1, PYYM_0018600.1-p1, PYYM_0027900.1-p1, PYYM_0028600.1-p1	YIR protein	Py17X_0845101.1	Py17X_0845101	PIR protein	Py17X_08_v3:1694173-1695305(+)	301	chromosome	protein_coding_gene	FALSE	84.262	305	42	2	1	303	1	301	0	505
20	N67C_004776	Py_N67C_Chr03	Py_N67C_Chr03:94622-95830(-)	MNKEVCESFLSVWDAFPDTLNKGEYEFKKNNFLTSYCGDNECDGPLEKMNAAFFYLVNKFFGSSGVFNNNVKNNINAVEYIIIWLSHMLNLKENNGNILTIFYNVYIKKQEKYKNTINGVDGCRNYNDLIYTKKELMEITNEKLSKFYSPFKSLCKMYSRFNDRTSDCTKCLSDANEFVETYNKLNGDSSITNDSSFNKLLCTLSNDYDNFKKKYSDVKCPNSSFPAITKPKDCVENSKQNPEQPVQILEQISQDASSSSSITNKLFTVLSIFGAIAFFLGISYKRKNKKYKEENESLIYDSKSNDYFRNNNND	ATGAATAAGGAAGTGTGTGAAAGCTTTCTAAGTGTATGGGATGCATTCCCCGATACATTGAATAAAGGAGAATATGAATTTAAAAAAAATAATTTTTTAACTAGTTATTGTGGTGACAATGAATGTGATGGTCCTCTCGAAAAAATGAATGCTGCATTTTTTTATTTGGTTAATAAATTCTTTGGGAGTTCTGGTGTGTTTAATAATAATGTAAAAAATAATATCAATGCTGTTGAATACATTATCATATGGTTAAGTCATATGTTAAACCTAAAGGAAAACAATGGAAACATTCTAACAATTTTTTATAATGTATATATAAAAAAACAAGAAAAATATAAAAATACTATAAATGGTGTTGATGGTTGTAGAAATTATAATGATCTTATATATACAAAA…	transcript offset:0 AED:0.04 eAED:0.10 QI:0|0.5|0.66|1|1|0.66|3|0|314	-3.76292	2.02179e-21		OG0000148			Plasmodium variant antigen protein Cir/Yir/Bir|yir-bir-cir_Pla: yir/bir/cir-family of variant antigens	N67_004133	Plasmodium variant antigen protein Cir/Yir/Bir|yir-bir-cir_Pla: yir/bir/cir-family of variant antigens			Py17X_1000067.1	Py17X_1000067	PIR protein	Py17X_10_v3:74402-75530(-)	310	chromosome	protein_coding_gene	FALSE	88.421	285	30	1	1	285	1	282	1.12e-176	489
21	N67C_004772	Py_N67C_Chr03	Py_N67C_Chr03:81416-82230(-)	MNKRIFSLVCIVLYSLLAVSVHCSEQKVSDVRNKSIRGTKDRNKSNETQLKNNNPKDYEDDREFNCFGICKKNKKIKPIINSVPVTLPYNQIVVTYSNNESLPTVTMRMGQIQREFIPRDQQHLEDILKLQKIFEELYSNNNESLPMGSLNISNGLQYIFPNYI	ATGAATAAGAGGATATTTAGTTTAGTTTGTATCGTCTTATATTCCCTTTTGGCTGTGTCAGTGCATTGCTCCGAACAGAAAGTATCTGATGTAAGAAATAAAAGTATTCGTGGCACTAAAGACAGAAACAAAAGTAACGAAACACAATTAAAGAATAACAATCCTAAAGATTATGAAGATGATAGAGAATTTAATTGTTTTGGTATATGTAAAAAAAATAAAAAAATAAAACCTATAATTAATAGTGTACCCGTAACTCTTCCATATAATCAAATAGTTGTAACATATTCAAATAATGAATCTCTTCCTACGGTAACAATGCGGATGGGACAAATTCAGCGTGAGTTTATCCCAAGAGATCAACAACATTTAGAGGATATATTAAAATTACAAAAAATA…	transcript offset:0 AED:0.03 eAED:0.03 QI:0|1|1|1|1|1|2|192|164	-3.68964	9.31826e-09		OG0000111	PY17X_1047901.1-p1, PY17X_1302800.1-p1	fam-c protein	Plasmodium yoelii subtelomeric region (PYST-C1)|PYST-C1: Plasmodium yoelii subtelomeric domain PYST-C1|PYST-C2: Plasmodium yoelii subtelomeric domain PYST-C2	N67_004866, N67_005518, N67_005568	Plasmodium yoelii subtelomeric region (PYST-C1)|PYST-C1: Plasmodium yoelii subtelomeric domain PYST-C1|PYST-C2: Plasmodium yoelii subtelomeric domain PYST-C2	PYYM_0017600.1-p1	fam-c protein	Py17X_1302800.1	Py17X_1302800	fam-c protein	Py17X_13_v3:343081-343709(-)	166	chromosome	protein_coding_gene	FALSE	81.25	160	30	0	1	160	1	160	6.81e-94	268
22	N67C_002540	Py_N67C_Chr10	Py_N67C_Chr10:100215-101372(-)	MDNRVCGILLSVKNSFSNRLDSNGNYNFTMNENIFKRYCNSNECDNNLKKINAGCLYLLDAFFEDSSVFNSVAKNNINIIDYIMIWLSYVLNLIKNEHNDSLNFFYTAYVNGDGNYKKSIANGTGYSNYKELIEKKNLMSMNIKDISKLYNAFTTLCTMHLEFDKKKSNCDKYLNDAKNFVDQYKKLKANSSITEDSPYNQLLSTLSKDYDNFKKNCSSINCSNISSFPSIEITNNAVLSSQHVSERTIQEFAQISEDTSSSSSTTNKLFIVLSIFGAIGIFLGISYKYSLFGFRKRFQKQKLREKLKNIKKRINQ	ATGGATAATAGAGTGTGTGGAATACTCCTTTCTGTAAAGAATTCGTTTTCCAATAGATTAGACAGTAATGGAAACTATAATTTTACTATGAATGAAAACATTTTTAAAAGGTATTGTAATAGTAACGAATGTGATAATAATCTCAAAAAAATTAATGCTGGATGTTTATATTTGCTTGATGCATTCTTTGAGGATTCTTCTGTGTTTAATTCTGTTGCAAAAAATAACATCAATATTATTGATTATATTATGATATGGTTAAGTTATGTGTTAAACTTAATCAAGAATGAACATAACGACAGTCTAAACTTTTTTTATACTGCATATGTAAATGGTGATGGTAATTATAAAAAGTCTATAGCGAATGGTACGGGGTATAGTAATTATAAGGAACTTATA…	transcript offset:0 AED:0.02 eAED:0.02 QI:0|0.5|0.33|0.66|1|1|3|0|316	-3.5687	6.63552e-29		OG0000057	PY17X_0200271.1-p1, PY17X_0221201.1-p1, PY17X_0700033.1-p1, PY17X_0801000.1-p1, PY17X_1300491.1-p1	PIR protein	Plasmodium variant antigen protein Cir/Yir/Bir|yir-bir-cir_Pla: yir/bir/cir-family of variant antigens	N67_004142, N67_005072, N67_005534	Plasmodium variant antigen protein Cir/Yir/Bir|yir-bir-cir_Pla: yir/bir/cir-family of variant antigens	PYYM_0010100.1-p1, PYYM_0031300.1-p1, PYYM_0045600.1-p1, PYYM_0800900.1-p1	YIR protein	Py17X_0700033.1	Py17X_0700033	PIR protein	Py17X_07_v3:54850-55992(-)	305	chromosome	protein_coding_gene	FALSE	80.063	316	52	1	1	316	1	305	9.88e-174	481
23	N67C_002569	Py_N67C_Chr10	Py_N67C_Chr10:202910-204199(-)	MLLNESLNYTKDLFIQKYEKIYFRNNETNGIEFKRETQLKNNNPKDDKDNEEFNCFNIFKRNKRTKAPSYSKASLTHLCNTIAEIYPNSDKSTSKDISQMEQKLQNILENNPELYKILLESKEAIEKYLSKKKKK	ATGTTATTAAATGAATCTTTAAATTATACTAAAGACTTATTTATACAAAAATATGAAAAAATATATTTTAGAAATAACGAAACAAATGGTATAGAATTTAAACGCGAAACGCAATTAAAGAATAACAATCCTAAAGATGATAAAGACAATGAAGAATTTAATTGTTTTAATATATTTAAAAGAAATAAAAGAACTAAAGCACCTTCATATAGTAAAGCATCATTAACTCATCTATGTAATACAATAGCCGAAATATATCCAAATAGCGATAAATCTACTTCTAAGGACATATCTCAGATGGAACAAAAGTTGCAAAACATTCTTGAAAACAATCCAGAACTTTATAAGATTTTATTAGAATCTAAAGAAGCAATAGAAAAATATCTTTCAAAAAAAAAA…	transcript offset:0 AED:0.24 eAED:0.26 QI:0|0|0|0.5|1|1|2|0|135	-3.56374	1.1637e-25		OG0002452	PY17X_1001300.1-p1	fam-c protein	Plasmodium yoelii subtelomeric region (PYST-C1)|PYST-C2: Plasmodium yoelii subtelomeric domain PYST-C2	N67_001995	Plasmodium yoelii subtelomeric region (PYST-C1)|PYST-C2: Plasmodium yoelii subtelomeric domain PYST-C2	PYYM_1001300.1-p1	fam-c protein	Py17X_1001300.1	Py17X_1001300	fam-c protein	Py17X_10_v3:154034-154634(+)	147	chromosome	protein_coding_gene	FALSE	91.429	105	9	0	25	129	36	140	3.67e-65	193
24	N67C_002558	Py_N67C_Chr10	Py_N67C_Chr10:164762-165936(-)	MDKKVCRTLIALTNSFSKNLSKTGEYQIIINGNTLNAYCSGNSCDDDLAKINAGCLYLLDAFFKDSSVFKSDAKNNIDIVEYIIIWLSYMLSLKNQVGDKTNLQYFYDIYINHHEKYKNSITGVDGYYNSYKNLIDQKKNLISMDMSIISKLYNAFIKLCMMHIGFDEANPKCGNHLKDAKEFVEKYDELIKDPRITENNPYYKLLSTLSNDYDNLKNKCNNFPSLFTVEKKQHDVQSSGHISTKISEVTSSIFAIWISETISKTKIKRKNKKYKEENESLVHYSKINND	ATGGATAAGAAAGTGTGTAGAACGCTTATTGCTCTAACTAACTCGTTTTCCAAAAATTTGAGCAAAACAGGAGAGTATCAAATTATTATTAATGGAAACACTTTAAATGCGTATTGTTCTGGTAATAGTTGTGATGATGATCTCGCAAAAATTAATGCTGGATGTTTATATTTGCTTGATGCATTCTTTAAGGATTCTTCTGTGTTTAAGTCTGATGCAAAAAATAATATCGATATTGTTGAATACATTATCATATGGTTAAGTTATATGTTAAGCCTAAAGAATCAAGTAGGAGATAAGACCAATCTACAATATTTTTATGATATATATATAAATCATCATGAAAAGTATAAAAATTCTATAACTGGTGTTGATGGTTATTATAATAGTTATAAGAAT…	transcript offset:0 AED:0.07 eAED:0.09 QI:0|0|0|0.66|0.5|0.33|3|0|290	-3.55993	9.85755e-15		OG0005015			Plasmodium variant antigen protein Cir/Yir/Bir|yir-bir-cir_Pla: yir/bir/cir-family of variant antigens	N67_001475, N67_005598	Plasmodium variant antigen protein Cir/Yir/Bir|yir-bir-cir_Pla: yir/bir/cir-family of variant antigens			Py17X_1045100.1	Py17X_1045100	PIR protein	Py17X_10_v3:1830370-1831523(+)	310	chromosome	protein_coding_gene	FALSE	68.235	255	74	3	1	250	1	253	2.84e-118	340
25	N67C_002973	Py_N67C_Chr10	Py_N67C_Chr10:1892952-1893860(+)	MDSKVCGIINEIDNYFVDDLNNRGENNYRSLLNTFFTDSEYCNDEENIIYGFILLLKMFGGENLESDKIVEYASLWLSYKLNQKKEIGTTKLYDFYTENIENNSCYKGNIPNDINMDDIGNKIKSMDINIKDISNFYDAFKSLCNMYSERDAIAQCKTCLENAGELFEKYEKLKNALDINKGSSYYKLLSSLSNDYKTFESNYNSYWCGNVPSVVACSRSSVTKNTLIPIAIIFVAASILLGISYKVNNKELKNYFDYIFKF	ATGGATTCTAAAGTGTGTGGTATAATTAATGAGATTGATAATTATTTTGTTGATGATCTGAACAACCGGGGAGAAAATAATTATAGGAGTTTATTAAATACGTTTTTCACTGATAGTGAATATTGTAATGATGAAGAAAATATTATCTATGGTTTTATATTGTTACTAAAAATGTTTGGTGGTGAAAATTTAGAAAGTGATAAAATTGTTGAATACGCTAGTTTATGGTTAAGTTATAAACTAAATCAAAAAAAAGAAATTGGAACCACCAAATTATACGATTTTTATACTGAAAATATAGAAAACAATAGTTGTTATAAGGGGAATATACCTAATGATATTAATATGGATGATATAGGAAATAAAATAAAATCGATGGATATTAATATTAAAGATATA…	transcript offset:0 AED:0.08 eAED:0.08 QI:0|1|0.5|1|1|1|2|0|262	-3.54344	3.82329e-11		OG0000002	PY17X_0200031.1-p1, PY17X_0221001.1-p1, PY17X_0400075.1-p1, PY17X_0400100.1-p1, PY17X_0800021.1-p1, PY17X_0800101.1-p1, PY17X_0900059.1-p1, PY17X_1044100.1-p1, PY17X_1047701.1-p1, PY17X_1048101.1-p1, PY17X_1048601.1-p1, PY17X_1049801.1-p1, PY17X_1100071.1-p1, PY17X_1100151.1-p1, PY17X_1300237.1-p1, PY17X_1468800.1-p1, PY17X_1469501.1-p1	PIR protein	Plasmodium variant antigen protein Cir/Yir/Bir|yir-bir-cir_Pla: yir/bir/cir-family of variant antigens	N67_002458, N67_003475, N67_004663, N67_004669, N67_005260, N67_005262, N67_005721	Plasmodium variant antigen protein Cir/Yir/Bir|yir-bir-cir_Pla: yir/bir/cir-family of variant antigens	PYYM_0010300.1-p1, PYYM_0010400.1-p1, PYYM_0013500.1-p1, PYYM_0017800.1-p1, PYYM_0018300.1-p1, PYYM_0022100.1-p1, PYYM_0028000.1-p1, PYYM_0030900.1-p1, PYYM_0033900.1-p1, PYYM_0035300.1-p1, PYYM_0041900.1-p1, PYYM_0042700.1-p1, PYYM_0044400.1-p1, PYYM_0400300.1-p1, PYYM_0600200.1-p1, PYYM_1043700.1-p1, PYYM_1101200.1-p1	YIR protein	Py17X_1100151.1	Py17X_1100151	PIR protein	Py17X_11_v3:145575-146579(-)	266	chromosome	protein_coding_gene	FALSE	82.186	247	41	3	1	246	1	245	6.13e-137	384
26	N67C_002537	Py_N67C_Chr10	Py_N67C_Chr10:89711-90760(-)	MVSKVCGIINTVDKYVDDPNNPGKYNSTYLLKLAFNKNDCSSDDQELSSSFIALLKLLNDIDKNENLEGDQLVEYAILWLSYKLNQKKENGTTIFNEFYTENIKTNDCYNKHIGDITGDKIKKDVIKKKIESMDIDIKDISNFYDAFKSVCNMYSEIGADDYECNKCLENAGELFEKYEKLKNALDINKGSSYYQLLSSLSNDYKNFEKIYSAKCSNISLVACPRNSIIKNTLITIAIIFVAASILLGVSYKYSLFGFRKRSQKQHLREMLKK	ATGGTTTCTAAAGTGTGCGGTATAATTAATACGGTTGATAAATATGTTGATGATCCGAACAACCCGGGAAAATATAATTCTACGTATTTGTTAAAATTAGCTTTCAATAAAAATGACTGTAGTAGTGATGATCAAGAACTTAGCTCTTCTTTTATAGCATTGCTAAAATTACTTAATGATATTGATAAGAATGAAAATTTAGAGGGTGATCAACTTGTGGAATATGCTATTTTATGGTTAAGTTATAAACTAAATCAAAAAAAAGAAAATGGAACGACCATATTCAACGAGTTTTATACTGAAAATATAAAAACAAATGATTGTTATAATAAGCATATAGGTGATATTACTGGTGATAAGATTAAAAAGGATGTTATAAAAAAAAAAATAGAATCGATG…	transcript offset:0 AED:0.02 eAED:0.02 QI:0|0.5|0.33|0.66|0.5|0.33|3|26|273	-3.50214	1.59923e-06		OG0001320	PY17X_0528101.1-p1	PIR protein	Plasmodium variant antigen protein Cir/Yir/Bir|yir-bir-cir_Pla: yir/bir/cir-family of variant antigens	N67_004139	Plasmodium variant antigen protein Cir/Yir/Bir|yir-bir-cir_Pla: yir/bir/cir-family of variant antigens	PYYM_0018500.1-p1	YIR protein	Py17X_0528101.1	Py17X_0528101	PIR protein	Py17X_05_v3:1187040-1188067(+)	273	chromosome	protein_coding_gene	FALSE	95.604	273	12	0	1	273	1	273	0	523
27	N67C_005436	Py_N67C_Chr01	Py_N67C_Chr01:747628-748833(+)	MNKKVCEKFMSIWESFPDTLAKNNEYHKFENNNFLNSHCDNSQCDTEIKKISAGFFYLLSEFFGDSNSFNFDEKINNDIFYYIMIWLSYMLNLKKNESDNSLQYFYKIDISSQHKYTNPIAGFKEYNSYKDLLDKKKILNMDIKALSKFYAPFKSLCEMYSTFGENTSNCTKCSEKASKFVEKYKELSKDSSITNDSSYNKLLCTLSNDYDNFKKKCQDSSSFPTIDKSNITSKCPEQTSEQSLRNSAVISEDAPSSSSITNKLFIVLSIFGAIGFFLGISYKRKTKKYKEENESIIYDSKINND	ATGAATAAGAAAGTGTGTGAAAAGTTTATGAGTATATGGGAGTCTTTTCCCGATACATTGGCCAAAAATAATGAATATCATAAATTTGAAAATAATAATTTTTTAAATAGTCATTGTGATAATAGTCAATGTGATACTGAAATCAAAAAAATTAGTGCTGGATTTTTTTATTTGCTTAGTGAATTTTTTGGGGATTCTAATTCGTTTAACTTTGATGAAAAAATTAATAACGATATTTTTTATTACATTATGATATGGTTAAGTTATATGTTAAACCTAAAAAAAAATGAATCAGACAACAGTCTACAATATTTTTATAAAATAGATATATCAAGTCAACATAAATATACAAATCCTATAGCTGGTTTTAAGGAATATAATAGTTATAAGGATCTTTTA…	transcript offset:0 AED:0.04 eAED:0.09 QI:0|0.5|0.66|1|1|1|3|0|305	-3.49676	3.55412e-09		OG0000099			Plasmodium variant antigen protein Cir/Yir/Bir|yir-bir-cir_Pla: yir/bir/cir-family of variant antigens	N67_000765, N67_004664, N67_005268, N67_005271, N67_005421, N67_005746	Plasmodium variant antigen protein Cir/Yir/Bir|yir-bir-cir_Pla: yir/bir/cir-family of variant antigens			Py17X_1400067.1	Py17X_1400067	PIR protein	Py17X_14_v3:70272-71423(-)	305	chromosome	protein_coding_gene	FALSE	79.505	283	52	3	1	283	1	277	2.66e-159	444
28	N67C_000804	Py_N67C_Chr14	Py_N67C_Chr14:180643-181753(-)	MDQKGCKLFFSVRNSLSDKLDKSGNYQFYIENNFNEYCTNGQCSSDLGKINAGCLFLLDAFFKDSTVFNSVAKGNINIVDYIMIWLSYMLNLKKSEGNISNLKYFYNTYINNDNYKKSINGVTKYKDYKDLIDKANMVDLDMRIISKFYDAFNKLCMMYIEFDEQSPNCNKCSKYADEFVKKYKELNKDSDITKDGPYYKLLTRLSNDYDNFKKKCNDFPSLSTIEKTDKSIQGSAYSSGHISEDASLNSSIVNKLFIVLSIFGAIAFFFGISYKVNNEKLKNIIFKYYFHYIYVKVNKKTIRFLTFYISIRYLGFGNDFKNKN	ATGGATCAGAAAGGGTGTAAATTGTTCTTTTCTGTAAGGAACTCGCTTTCCGATAAATTGGACAAATCAGGAAATTATCAATTTTATATTGAAAACAATTTCAATGAGTATTGTACTAATGGTCAATGTAGTAGTGATCTCGGAAAAATTAATGCTGGATGTTTATTTTTGCTTGATGCATTCTTTAAGGATTCTACTGTGTTTAATTCTGTTGCAAAAGGTAACATCAATATTGTTGATTACATTATGATATGGTTAAGTTATATGTTAAACCTAAAGAAAAGTGAAGGAAATATAAGCAATCTAAAATATTTTTATAATACATATATAAATAATGATAATTATAAAAAGTCTATAAATGGTGTTACAAAGTACAAAGATTATAAGGATCTTATAGAT…	transcript offset:0 AED:0.04 eAED:0.10 QI:0|1|0.5|1|1|1|2|0|324	-3.44877	2.09861e-17		OG0004161	PY17X_1401800.1-p1	PIR protein	Plasmodium variant antigen protein Cir/Yir/Bir|yir-bir-cir_Pla: yir/bir/cir-family of variant antigens	N67_000785	Plasmodium variant antigen protein Cir/Yir/Bir|yir-bir-cir_Pla: yir/bir/cir-family of variant antigens	PYYM_1403800.1-p1	YIR protein	Py17X_1401800.1	Py17X_1401800	PIR protein	Py17X_14_v3:165569-166679(-)	295	chromosome	protein_coding_gene	FALSE	79.208	303	55	1	1	303	1	295	8.17e-152	426
29	N67C_003000	Py_N67C_Chr10	Py_N67C_Chr10:1993843-1994941(+)	MNVEVCKKFQELRDAFPDNLNGDGRYEFTKKEDFDEYCTNDKCNDDTGKINAGFLYLLDAFFKNSDNFVSVAKSNINIVEYIMIWLSYMLYFDRNYENDSIKHFYEMYINTDEKYNQEINKVTAYTSYKDLIYKKENLMSISIIDMSYFYFAFTLLCDMYIELEESSNCDNYLEKAKKFVETYDELNEDYNYGKGSPYNQLLSTLSNDYCNLKNKCNQFPTLPTYSRKFLIKRTLIPIAFMIVALSIFLGIEYKRKNKKYNEENDSLIYDSNINND	ATGAATGTTGAAGTGTGTAAAAAGTTCCAGGAACTAAGGGACGCGTTTCCCGATAATTTGAACGGTGATGGAAGGTATGAATTTACAAAAAAGGAAGATTTCGATGAGTACTGTACTAATGATAAATGTAATGATGATACCGGTAAAATTAATGCTGGATTTTTATATTTGCTTGATGCATTCTTTAAGAATTCTGATAATTTTGTATCTGTTGCAAAAAGTAACATCAATATTGTTGAATACATTATGATATGGTTAAGTTATATGTTATACTTTGACAGAAATTATGAAAACGACAGTATAAAGCATTTTTATGAAATGTATATAAATACTGATGAGAAGTATAATCAGGAAATAAATAAGGTTACTGCTTATACTAGTTATAAGGATCTTATATAT…	transcript offset:0 AED:0.09 eAED:0.09 QI:0|0|0|0.66|1|1|3|0|276	-3.44513	1.07326e-12		OG0000026			Plasmodium variant antigen protein Cir/Yir/Bir|yir-bir-cir_Pla: yir/bir/cir-family of variant antigens	N67_002473, N67_002990	Plasmodium variant antigen protein Cir/Yir/Bir|yir-bir-cir_Pla: yir/bir/cir-family of variant antigens	PYYM_0032300.1-p1, PYYM_0046300.1-p1, PYYM_1100900.1-p1	YIR protein	Py17X_1200063.1	Py17X_1200063	PIR protein	Py17X_12_v3:37824-38897(-)	282	chromosome	protein_coding_gene	FALSE	86.22	254	35	0	1	254	1	254	3.64e-158	439
30	N67C_001502	Py_N67C_Chr12	Py_N67C_Chr12:172691-173710(-)	MNDFVCRKFLFARNWFPDYLTNGEYKFVDDKYFKEYCTSGSCDDNLEKINAVCLYLFDEFFKDYSLFKNNAKSNINIVEYIMIWLSYMLNLKKNEPGITNLQHFYTTYINNEKYKKLITDVKEYKNYKELIDKKAYFLNMNSNITSNFYEAFKLLCEMYTNFDENKSHCSNCSENANKFVNKYNQMNQNSDINSNSSYKELLSTLSNDYNNFKDYYTSKCSKCKSIPSLPSVEKIQSSEQFSGQGSEDTPSSSSITTKLFTVLSIFGAIAFFLGISYKVNNKELKKKLLYICKH	ATGAATGACTTTGTGTGTAGAAAGTTCCTTTTTGCAAGGAATTGGTTTCCCGATTATTTGACTAATGGAGAATATAAATTTGTTGATGATAAATATTTCAAAGAATATTGTACTAGTGGTAGTTGTGATGATAATCTTGAAAAAATTAATGCTGTATGTTTATATTTGTTTGATGAATTCTTTAAGGATTATTCTTTGTTTAAGAATAATGCAAAAAGTAACATAAATATTGTTGAATACATTATGATATGGTTAAGTTATATGTTAAACCTAAAGAAAAATGAACCAGGAATCACCAATCTACAACATTTTTATACTACATATATAAATAATGAAAAGTATAAAAAGTTGATAACTGATGTTAAGGAGTATAAAAATTATAAGGAGCTTATAGATAAA…	transcript offset:0 AED:0.10 eAED:0.10 QI:0|0|0|0.5|1|1|2|0|294	-3.41912	6.76936e-12		OG0005003			Plasmodium variant antigen protein Cir/Yir/Bir|yir-bir-cir_Pla: yir/bir/cir-family of variant antigens	N67_001491, N67_001497	Plasmodium variant antigen protein Cir/Yir/Bir|yir-bir-cir_Pla: yir/bir/cir-family of variant antigens			Py17X_0100400.1	Py17X_0100400	PIR protein	Py17X_01_v3:88730-89868(-)	306	chromosome	protein_coding_gene	FALSE	63.799	279	99	2	1	278	1	278	1.17e-117	338
31	N67C_004767	Py_N67C_Chr03	Py_N67C_Chr03:63059-63989(-)	MSKELCESINTIDKYFDDDPKTRGENVYGGLLNVILPSNKCSSDVPKLTSDFIALLKLFEGISDEDLESDKLAEYAILWLSYKLNQKKENGTIKLYDFYTENIEKNSCYKENIDTDSDSKIKKDVIDKKIESMNIDIKDISNFYDAFKSLCNMYSELNEDTIDCTKYLPKANEFSEKYQKVIGGSSIDKHSSYYQLLSSLSNDHEYFKKKYNSEKCNNFSSLADYSRSSVIKNTLITIAIIFVAASISLGVSYKVNNKEFKNYFDYICKF	ATGTCTAAGGAATTGTGTGAATCAATTAATACGATCGATAAATATTTTGATGATGATCCGAAAACCCGGGGAGAAAATGTTTATGGGGGTTTATTAAATGTAATTTTACCTAGTAATAAATGTAGTAGTGATGTCCCAAAACTTACCTCTGATTTTATAGCATTACTAAAATTATTTGAGGGTATTAGTGATGAAGATTTAGAGAGTGATAAACTTGCTGAATATGCTATTTTATGGTTAAGTTATAAACTAAATCAAAAAAAAGAAAATGGAACCATCAAATTATACGATTTTTATACTGAAAATATAGAAAAAAATAGTTGTTATAAGGAGAATATAGATACTGATAGTGATAGTAAGATTAAAAAGGATGTTATAGATAAAAAAATAGAATCGATG…	transcript offset:0 AED:0.07 eAED:0.07 QI:0|1|0.5|1|1|1|2|0|270	-3.41797	1.13377e-14		OG0000058	PY17X_0400085.1-p1, PY17X_0948801.1-p1, PY17X_1046801.1-p1, PY17X_1150501.1-p1, PY17X_1300471.1-p1, PY17X_1471501.1-p1	PIR protein	Plasmodium variant antigen protein Cir/Yir/Bir|yir-bir-cir_Pla: yir/bir/cir-family of variant antigens	N67_002466, N67_005486	Plasmodium variant antigen protein Cir/Yir/Bir	PYYM_0024600.1-p1, PYYM_1200300.1-p1	YIR protein	Py17X_1300471.1	Py17X_1300471	PIR protein	Py17X_13_v3:237263-238297(-)	276	chromosome	protein_coding_gene	FALSE	76.078	255	60	1	1	254	1	255	6e-129	365
32	N67C_003509	Py_N67C_Chr09	Py_N67C_Chr09:1930812-1932027(+)	MNKEVCKNFIVISSSISKNLDANKSYQIVINGDILNNYCANNQCSDDLAKINAGCLYLFDAFFKDSKLFESVAKNNIDIVEYIIIWLSYMLNLKEHVGQTNLQYFYDMYINRGDKYKNSKTDITGYSNYKDIIDNKIDLINMDMKIVPKLYEAFSKLCMMHFEFDKQNSKCAKYLKEAEEFVEKYEYLKKNYSITENSPYYKLLSTLSKDYDNFKNKCSGIKCSNISSFPSIEITNNSVISSQQVSERTVQKVIQSSEDTSSSSSITNKLFIVLSIFGTIAFFLGISYKRKNKKYKEENESLIYDSTNNDYSRNSNNY	ATGAATAAGGAAGTGTGTAAAAATTTTATTGTTATAAGTAGCTCAATTTCTAAAAATTTGGACGCGAATAAAAGCTATCAAATTGTTATTAATGGAGACATCTTAAATAATTATTGTGCTAATAACCAATGTAGTGATGATCTCGCAAAAATTAATGCTGGATGTTTATATTTGTTTGATGCATTCTTTAAGGATTCTAAATTGTTTGAATCTGTTGCAAAAAATAACATCGATATTGTTGAATACATTATAATATGGTTAAGTTATATGCTAAACCTAAAGGAACATGTAGGACAGACCAATTTACAATATTTTTATGATATGTATATAAATCGTGGTGATAAGTATAAAAATTCTAAAACTGATATTACGGGGTATAGTAATTATAAGGATATTATA…	transcript offset:0 AED:0.04 eAED:0.10 QI:0|0.5|0.33|1|1|1|3|0|318	-3.41382	3.01073e-33		OG0005293			Plasmodium variant antigen protein Cir/Yir/Bir|yir-bir-cir_Pla: yir/bir/cir-family of variant antigens	N67_005488	Plasmodium variant antigen protein Cir/Yir/Bir|yir-bir-cir_Pla: yir/bir/cir-family of variant antigens			Py17X_0221601.1	Py17X_0221601	PIR protein	Py17X_02_v3:919835-920962(+)	306	chromosome	protein_coding_gene	FALSE	75.087	289	61	1	1	289	1	278	4.91e-149	419
33	N67C_005649	Py_N67C_contig_22	Py_N67C_contig_22:6083-7392(-)	MDHLMCIRFSTLSKFYPDELNVSTDYDFHNNGRIRNYCPKRGSENKCETDLDKIKAGCLWLLNQIIVNKIDSLSKDNIEILIIYIMVWFSYILNLKNVIEFKNINDFYDKYINNDDEYNKPITNVNEYNSYKEIIDKRKDLLNINFDDISKFYAAFKLLCSMYTEFNANNPKCEKYLEGAKNFVEEYEKLNGGPNNIDGSSYRQVLCNLSNDYDNFKKKCNSVNCMGIPPLPPIKKTQPSVESSGDNSAQKTEQIVQNSEQTVHNIDVASSSSSIVSKLIPVVSIFAAISIFLGISYKDCACGTHIGDRA	ATGGATCATTTGATGTGTATAAGGTTTAGTACATTAAGCAAATTCTATCCCGATGAATTAAACGTATCTACAGATTATGATTTTCATAATAATGGGAGAATTAGGAATTATTGCCCTAAAAGAGGTTCAGAAAATAAATGTGAGACTGATTTAGATAAAATTAAGGCTGGATGTTTATGGTTATTAAATCAAATTATTGTTAATAAAATTGATAGTTTAAGTAAAGATAATATCGAAATACTTATTATATACATTATGGTGTGGTTCAGTTATATTTTAAACCTAAAGAATGTTATTGAGTTTAAGAATATAAATGATTTTTATGATAAATATATAAACAATGATGATGAGTATAATAAGCCTATAACTAATGTTAATGAATATAATAGTTATAAAGAA…	transcript offset:0 AED:0.08 eAED:0.08 QI:0|0|0|0.33|0|0|3|0|310	-3.3912	8.5348e-10		OG0005005			Plasmodium variant antigen protein Cir/Yir/Bir|yir-bir-cir_Pla: yir/bir/cir-family of variant antigens	N67_001980	Plasmodium variant antigen protein Cir/Yir/Bir|yir-bir-cir_Pla: yir/bir/cir-family of variant antigens			Py17X_0902100.1	Py17X_0902100	PIR protein	Py17X_09_v3:182662-183809(-)	307	chromosome	protein_coding_gene	FALSE	67.224	299	83	2	1	298	1	285	1.8e-127	364
34	N67C_001973	Py_N67C_Chr12	Py_N67C_Chr12:2043860-2045290(+)	MDDKICRKFFSLRTSISDKLDNEKKYKITNEQPIKEYCTNGKCSNNIGKINAGCLFLFDSLFKDSSVFSYYTKNNINIVDYIIIWLSNMLSLIEDNENDSLKFFYTTYINNDKYTNPISGVEDHYSSYKDLIDKKNIMNMDMKIISKLYDAFNTLCMLYIEFDEDSPNCKKYLNYANEFNEKYKKLNKDPSITGNNSYNQLLCTLSTDYDNFKNKYSNVQSCKSSPFPTIEKCVQSSEVTSAQTFEVASSSSSIGNKLISVLSIFGAIAFFLGISYKKFKSTNMQPRSGYNH	ATGGATGACAAAATATGTAGAAAGTTCTTTTCTCTAAGAACATCGATTTCCGATAAATTGGACAATGAAAAAAAATATAAAATAACTAATGAACAACCTATCAAAGAGTATTGTACTAATGGCAAATGTAGTAATAATATCGGAAAAATTAATGCTGGATGTTTATTTTTGTTTGATTCACTCTTTAAGGATTCTTCTGTGTTTTCGTATTATACAAAAAATAACATCAATATTGTTGATTACATTATCATATGGTTAAGTAATATGTTAAGCCTAATCGAAGATAATGAAAACGACAGTCTAAAATTTTTTTATACTACATATATAAATAATGATAAGTACACAAATCCTATATCTGGTGTTGAAGATCATTATAGTAGTTATAAGGATCTTATAGAT…	transcript offset:0 AED:0.08 eAED:0.08 QI:0|0.5|0.66|0.66|1|1|3|0|292	-3.38947	6.88786e-20		OG0000168	PY17X_0400091.1-p1, PY17X_1049401.1-p1, PY17X_1200181.1-p1, PY17X_1250200.1-p1	PIR protein	Plasmodium variant antigen protein Cir/Yir/Bir|yir-bir-cir_Pla: yir/bir/cir-family of variant antigens			PYYM_0024000.1-p1, PYYM_0032500.1-p1	YIR protein	Py17X_1200181.1	Py17X_1200181	PIR protein	Py17X_12_v3:94950-96092(-)	305	chromosome	protein_coding_gene	FALSE	91.697	277	23	0	1	277	1	277	0	506
35	N67C_001478	Py_N67C_Chr12	Py_N67C_Chr12:86520-87602(-)	MEDDICGNFDLLSMYLPDSLDRTKPLNFYENSKFKNYCPGEDCNTDLDKITIGFLWLLEQYFTKYPKKGNSEYNTKPFFIYIILWLSYKLNKNSDPKPNKIYDFYTQHVIGSNKYSNFKDDSSRFTDYREFIDTQINLLNINIEDLSKLYDAFKLLCSIYDNTEMNTDRNALLNNAYKFVIKYQELKKDSSNTDDSPYKKILSVLSNDYDYLKNKCKHVQSIPDIEADISALASTFEDASSSSQMGSKLFTVLSIFGAIAFFLGISYKYSLFGFRKRFQKQKLKEKIKKIKKKMNQ	ATGGAAGATGATATATGTGGAAATTTTGATCTTTTGAGTATGTATTTACCTGATAGCTTGGACAGAACTAAGCCACTTAATTTTTATGAAAATTCGAAATTCAAAAATTACTGCCCTGGTGAAGACTGCAATACTGATCTCGATAAAATTACGATTGGATTTTTATGGTTACTTGAACAATATTTTACTAAATACCCAAAGAAAGGTAATAGTGAATATAATACTAAACCGTTTTTTATATATATTATTTTATGGTTAAGTTACAAATTAAATAAAAACTCAGACCCTAAGCCCAACAAAATATACGATTTTTATACTCAACATGTGATTGGTAGTAATAAATATAGTAATTTTAAAGATGATTCCAGCAGATTTACAGATTATAGGGAATTCATAGAT…	transcript offset:0 AED:0.06 eAED:0.06 QI:0|0.5|0.33|0.66|0|0|3|0|296	-3.37949	4.15653e-31		OG0000232	PY17X_1047201.1-p1, PY17X_1300245.1-p1, PY17X_1300405.1-p1	PIR protein	Plasmodium variant antigen protein Cir/Yir/Bir|yir-bir-cir_Pla: yir/bir/cir-family of variant antigens	N67_001981	Plasmodium variant antigen protein Cir/Yir/Bir|yir-bir-cir_Pla: yir/bir/cir-family of variant antigens	PYYM_0009700.1-p1	YIR protein	Py17X_1300405.1	Py17X_1300405	PIR protein	Py17X_13_v3:211265-212353(-)	296	chromosome	protein_coding_gene	FALSE	80.405	296	58	0	1	296	1	296	1.44e-165	459
36	N67C_004774	Py_N67C_Chr03	Py_N67C_Chr03:87865-88907(-)	MDYDLCKPFNELRKFYSDELDNISKLDFHSNGFIKNYCPNGVSGNKCETEPDKMNAGCLWLFEKLFKDYKNANVGEYIIIWLSHMLNLKKDSNINSLNKFYDKYINNGVEYNKNIDYVTDYKSYKEFIDNKEKYLMNMDIKDMSNFYAVFKLLCSMYTEHNTTKPDCTNCLQDANKFVTKYKELNGDSKNTEGSSYRKILSILSKDYDNLKNKCKDFPPLPEIKTTQDHVQSSNDNSEQIYVQSSENTSSSSSIANKLYLVLSIFATIPIFLGIAYKVNNKELKSIIFKYYFRDYLYSISKKSSFLNILY	ATGGATTATGACCTGTGTAAACCGTTTAATGAATTAAGAAAGTTTTATTCCGATGAATTAGATAATATTTCAAAACTAGATTTTCATAGTAATGGGTTTATTAAGAATTATTGCCCTAATGGAGTTTCAGGAAATAAATGTGAGACTGAACCCGATAAAATGAATGCTGGGTGTCTATGGTTGTTTGAGAAATTGTTTAAGGATTATAAAAATGCCAATGTTGGTGAATACATTATCATATGGTTAAGTCATATGTTAAACCTAAAAAAAGATAGCAACATCAACAGTCTAAATAAATTTTATGATAAATATATAAATAATGGTGTTGAGTATAATAAGAATATAGATTATGTTACTGATTATAAGAGTTATAAGGAATTTATAGATAATAAAGAAAAA…	transcript offset:0 AED:0.09 eAED:0.09 QI:0|0|0|0.5|1|1|2|0|310	-3.37496	8.5535e-13		OG0005377			Plasmodium variant antigen protein Cir/Yir/Bir|yir-bir-cir_Pla: yir/bir/cir-family of variant antigens	N67_004868	Plasmodium variant antigen protein Cir/Yir/Bir|yir-bir-cir_Pla: yir/bir/cir-family of variant antigens			Py17X_0840500.1	Py17X_0840500	PIR protein	Py17X_08_v3:1513234-1514423(+)	320	chromosome	protein_coding_gene	FALSE	53.488	301	114	6	1	277	1	299	1.26e-83	253
37	N67C_004214	Py_N67C_Chr05	Py_N67C_Chr05:1133761-1135811(+)	MCELFLEADKFFKGNVSTHRQITNSAEFRDYCTNQRKCTTKIESIAGLFEALSMKLYDKDNKYSDYIMLWLANKLFDAIKEKDKDNASKITLSSAYDKYLKKHMANFKYWNDLYNLRGLKDGNLRHLRELYTLLGYICNTIVDYKTHGALSKKLSYNATYCFNQYVSLYKAFPECDSYLYLLNKLKKIYDDFRTSAIENNPSIKNFDKRLKELTIAGGKNSYSMENFKAFDFSAPACKVKTTNNIPTVRNAPVKHTTIQRSKIQGGGQSSKIQGGGQSSKIQGGGQSSQKVILKNKDDSLNGSGSESQRNQNITLPKLDNSLLKDEPQSLKLVSDDSGIQKSSTGQENPTDKENPTGKENPTGKENLTGKESPTDKESPTDQKISNGQESPDSGKINQS…	ATGTGTGAGTTATTTCTTGAAGCGGATAAATTTTTTAAAGGTAATGTTTCCACACATAGGCAAATTACCAATTCCGCAGAATTCCGTGATTATTGCACTAATCAAAGAAAGTGTACAACTAAGATTGAAAGTATTGCTGGTTTGTTCGAGGCTTTATCTATGAAGCTTTACGATAAAGACAACAAGTATTCTGATTATATTATGCTGTGGTTAGCTAATAAATTATTTGATGCAATCAAAGAGAAAGACAAAGACAATGCTAGTAAAATTACTTTAAGTTCAGCTTATGACAAATATTTAAAGAAACATATGGCTAATTTTAAATATTGGAATGATTTATATAATTTAAGGGGTTTGAAAGATGGTAATCTTAGGCATTTGCGTGAATTGTATACGTTA…	transcript offset:0 AED:0.03 eAED:0.03 QI:0|0|0|1|1|1|2|0|636	-3.33489	9.98006e-140		OG0000013	PY17X_0200481.1-p1, PY17X_0840700.1-p1, PY17X_0846701.1-p1, PY17X_1000900.1-p1, PY17X_1100003.1-p1, PY17X_1148400.1-p1, PY17X_1202200.1-p1, PY17X_1301900.1-p1	PIR protein	Plasmodium variant antigen protein Cir/Yir/Bir	N67_000046, N67_000745, N67_002966, N67_004108, N67_004396	Plasmodium variant antigen protein Cir/Yir/Bir	PYYM_0317900.1-p1, PYYM_0600900.1-p1, PYYM_0724300.1-p1, PYYM_0724400.1-p1, PYYM_0840400.1-p1, PYYM_1000900.1-p1, PYYM_1149400.1-p1, PYYM_1201600.1-p1	YIR protein	Py17X_1100003.1	Py17X_1100003	PIR protein	Py17X_11_v3:3396-5597(-)	655	chromosome	protein_coding_gene	FALSE	83.438	634	86	2	1	634	6	620	0	1061
38	N67C_004236	Py_N67C_Chr06	Py_N67C_Chr06:4123-5328(-)	MEKSSYNIEDVYKEFVTISNYFEEEKGNNGTITLKYRDEINNYCHYNRTTDSNKCLDYFEMASSGVIHLINNLKGKNVLDYDKLAEYAILWLSYKLNIKTNNNITNLNEFYTNYIEKNMYYNNNKINDNDSITYKTIINKKKDLMDNNKIYKFNDPFNTLYYLYYEISDEHPDCDTNLEFAKKFAKEFEKLNEDSNNTVDSSYNKLLSTLSNDYNNLINKYGEKKCTKFQSLPKIEPKEISVEDSGTDSGTDSEQILGETSEGASSPSILNTVIPGLSIFAIPVFLGVAYKYSLFGFDKLFQRQYIRKKLKKVKKKMKLNI	ATGGAAAAGTCAAGTTATAATATTGAGGATGTGTATAAAGAATTTGTTACGATCAGTAACTATTTTGAGGAGGAGAAGGGAAATAATGGAACAATAACTCTAAAATATAGAGATGAAATCAACAATTATTGTCATTACAATAGGACCACAGATAGTAATAAATGTCTTGATTATTTTGAAATGGCTAGTTCTGGTGTTATTCATTTGATAAATAATTTAAAGGGTAAGAATGTTTTAGATTATGATAAACTTGCCGAATACGCTATTTTATGGTTAAGTTATAAACTAAATATAAAGACAAATAATAATATTACCAATTTAAACGAATTTTATACTAATTATATAGAAAAAAATATGTATTATAATAATAATAAAATAAATGATAATGATAGTATTACT…	transcript offset:0 AED:0.00 eAED:0.00 QI:0|1|1|1|0.5|0.66|3|0|321	-3.31886	6.58505e-12		OG0000122	PY17X_1050301.1-p1, PY17X_1200057.1-p1	PIR protein	Plasmodium variant antigen protein Cir/Yir/Bir|yir-bir-cir_Pla: yir/bir/cir-family of variant antigens	N67_001469, N67_001472	Plasmodium variant antigen protein Cir/Yir/Bir|yir-bir-cir_Pla: yir/bir/cir-family of variant antigens	PYYM_0042400.1-p1, PYYM_1100800.1-p1	YIR protein	Py17X_1200057.1	Py17X_1200057	PIR protein	Py17X_12_v3:34273-35463(-)	316	chromosome	protein_coding_gene	FALSE	75.896	307	69	2	1	307	1	302	1.34e-155	436
39	N67C_005459	Py_N67C_Chr02	Py_N67C_Chr02:8263-9382(-)	MHQRLCGRFDHLRNYLPDELGKSTKHEFDKNEYLKKYCPNGDSDNKCETDLDKAKAGFLWLFEQIIVNNIDSLSKEQLKAFIVYIMIWFNYILDLKKVNNTNLNDFYTKYTENNMNYTNCKNNDIDCSNLLKDKTGYNNFKEFIEANKCLLNVKFDDVSKYYDAFKLICNMNNEINRQSPNCEKSLEYGKKFVEIYDDLNKDPKITENSPYYQILSTLSNDYNYFKNKCNDDQSSNFLLLSPIKTTQNSIQDSVQKSGENSVQNSEASSPSSPITNKLIPVLSIIVAIPIFLGIFYKVNNKEFINYFRDYLYAIIKKYIICLPFLY	ATGCATCAACGCCTGTGTGGAAGGTTTGATCATTTGAGAAACTATTTACCCGATGAATTGGGCAAATCTACAAAACACGAATTTGATAAAAATGAGTATCTTAAGAAATATTGCCCTAATGGAGATTCAGATAATAAATGTGAGACTGATCTCGATAAAGCTAAGGCTGGATTTTTATGGCTATTTGAACAAATTATTGTTAATAATATTGATAGTTTAAGTAAAGAACAGCTTAAAGCGTTTATTGTATACATCATGATATGGTTCAATTATATATTAGACCTAAAAAAAGTTAATAACACCAACCTAAATGATTTTTATACTAAATATACAGAAAATAATATGAATTATACTAACTGTAAAAATAATGATATAGATTGTAGTAATTTATTAAAAGAT…	transcript offset:0 AED:0.06 eAED:0.10 QI:0|0|0|0.5|1|1|2|0|326	-3.3152	2.02596e-10		OG0000045	PY17X_0200061.1-p1, PY17X_0400031.1-p1, PY17X_0528201.1-p1, PY17X_0845101.1-p1, PY17X_1000075.1-p1, PY17X_1150200.1-p1	PIR protein	Plasmodium variant antigen protein Cir/Yir/Bir|yir-bir-cir_Pla: yir/bir/cir-family of variant antigens|RGS domain profile.	N67_000014, N67_004401	Plasmodium variant antigen protein Cir/Yir/Bir|yir-bir-cir_Pla: yir/bir/cir-family of variant antigens	PYYM_0006300.1-p1, PYYM_0012900.1-p1, PYYM_0018600.1-p1, PYYM_0027900.1-p1, PYYM_0028600.1-p1	YIR protein	Py17X_0528201.1	Py17X_0528201	PIR protein	Py17X_05_v3:1190359-1191490(+)	301	chromosome	protein_coding_gene	FALSE	61.409	298	89	2	1	297	1	273	2.46e-115	334
40	N67C_003057	Py_N67C_Chr09	Py_N67C_Chr09:181021-183267(-)	MDDKGMCELFLEADNFFKGNVSAHRQITKSANFRDYCTNKRKCGTKIESIGALGEALSMKLHDKENTYSDHVVLWLANKLFDVVKEKEKDNASKITLSSAYDKYLKEYMAYFKYWNGLYNLRGLKDGNLRHLRELYTLLSHICNTIVDYKTHGTLSKKLSHNSTYCFNQYVSLYKALPECDSYLYLLNKLKKIYDDFRTSAIENNPSIKNFDKRLKELTIAGGKNSYSLENFKAFDFSAPACKVKTTNNIPTVRNAPVKHTTIQRSKIQGGGQSSQKVTPKNKDDSLNGSGSESQRNQTIKLPKLDNSLLKDEPHSLKLVSNDPGIQKSSTGQENQTGKESLTDKEGLTGKEISTGKEISTGKEISTGKEIPTDQENPSGHKISNDQESPDNGKIDQSN…	ATGGACGACAAAGGAATGTGTGAGTTATTTCTTGAAGCGGATAATTTTTTTAAAGGTAATGTTTCCGCACATAGGCAAATTACCAAATCCGCAAATTTCCGTGATTATTGCACTAATAAAAGAAAGTGTGGAACTAAGATTGAAAGTATTGGTGCTTTGGGCGAGGCTTTATCTATGAAGCTTCACGATAAAGAAAACACGTATTCTGATCATGTTGTGCTTTGGTTAGCTAATAAATTATTTGATGTAGTCAAAGAGAAAGAGAAAGACAATGCTAGTAAAATTACTTTAAGTTCAGCTTATGACAAATATTTAAAGGAATATATGGCTTATTTTAAATATTGGAATGGTTTATATAATCTAAGGGGTTTGAAAGATGGTAATCTTAGGCATTTGCGT…	transcript offset:0 AED:0.00 eAED:0.00 QI:0|0.5|0.33|1|0.5|0.33|3|6|668	-3.30773	7.43185e-45		OG0000013	PY17X_0200481.1-p1, PY17X_0840700.1-p1, PY17X_0846701.1-p1, PY17X_1000900.1-p1, PY17X_1100003.1-p1, PY17X_1148400.1-p1, PY17X_1202200.1-p1, PY17X_1301900.1-p1	PIR protein	Plasmodium variant antigen protein Cir/Yir/Bir	N67_000046, N67_000745, N67_002966, N67_004108, N67_004396	Plasmodium variant antigen protein Cir/Yir/Bir	PYYM_0317900.1-p1, PYYM_0600900.1-p1, PYYM_0724300.1-p1, PYYM_0724400.1-p1, PYYM_0840400.1-p1, PYYM_1000900.1-p1, PYYM_1149400.1-p1, PYYM_1201600.1-p1	YIR protein	Py17X_0846701.1	Py17X_0846701	PIR protein	Py17X_08_v3:1750286-1752490(+)	656	chromosome	protein_coding_gene	FALSE	83.383	668	99	1	1	668	1	656	0	1097
41	N67C_000051	Py_N67C_Chr13	Py_N67C_Chr13:190339-190976(-)	MNKRIFSLVCMALYALLAVPTHCSEQKVSDVGNKNIRGTKERNKNNETDGIEHKHETQLKNNNPKDYEDDREFNCFGICKKNKKNKRTNGSLNNNKYAYMRMFQIGKNMNDLAKNPEVLKFLSDSKITETSSNNNESLPKVPVDIPKDMQDMFTKHPEVLKLFLLLMKN	ATGAATAAGAGGATATTTAGTTTAGTTTGTATGGCCTTGTATGCGCTTTTGGCTGTACCAACACATTGCTCCGAACAGAAAGTATCTGATGTAGGAAATAAAAATATTCGTGGCACTAAAGAAAGAAACAAAAACAACGAAACAGATGGTATAGAACATAAACACGAAACACAATTAAAGAATAACAATCCTAAAGATTATGAAGATGATAGAGAATTTAATTGTTTTGGTATATGTAAAAAAAATAAAAAAAATAAAAGAACAAACGGATCTTTAAATAACAATAAATATGCTTATATGAGAATGTTCCAGATTGGAAAAAATATGAATGACCTTGCAAAAAATCCAGAAGTTTTAAAGTTTTTATCAGATAGTAAAATAACCGAAACATCTTCAAAT…	transcript offset:0 AED:0.03 eAED:0.07 QI:0|0|0|1|1|1|2|0|169	-3.29807	5.96026e-21		OG0004157	PY17X_1401100.1-p1	fam-c protein	Plasmodium yoelii subtelomeric region (PYST-C1)|PYST-C1: Plasmodium yoelii subtelomeric domain PYST-C1	N67_000051	Plasmodium yoelii subtelomeric region (PYST-C1)|PYST-C1: Plasmodium yoelii subtelomeric domain PYST-C1	PYYM_1403100.1-p1	fam-c protein	Py17X_1302800.1	Py17X_1302800	fam-c protein	Py17X_13_v3:343081-343709(-)	166	chromosome	protein_coding_gene	FALSE	54.335	173	50	5	1	155	1	162	1.07e-46	148
42	N67C_002967	Py_N67C_Chr10	Py_N67C_Chr10:1871643-1872620(+)	MNKKVCERFLSVWDAFPDTLDKGEYEFKKNNFLDGYCGSYSCDNDVEKVNAGFFYLLNQFFGNSESSYSAQNDINVVDYIIIWLSYMLNLKANTREDNLNYFYTISINSDTIYKNPITGIPGYKSYKDLIDEKKELMGISNEKMSKLYVLFKILCNMYTELDDKSPNCNKHSGKAKEFAEKYKKIKEDPNVTEGSPYYKLLSTLSKDYDNLKNKCDSFPALSSIEKKTHVQSSEQVSTQISEVALSSSSITTKLFTVLSIFGAIAFFFGISYKVNNKELKNITFKYYFN	ATGAATAAGAAAGTGTGTGAAAGATTTCTGAGTGTATGGGATGCTTTCCCTGATACATTGGATAAAGGAGAATATGAATTTAAAAAAAATAATTTTTTAGATGGTTATTGTGGTAGTTATAGTTGTGATAATGATGTCGAAAAAGTTAATGCCGGATTTTTTTATTTGCTTAATCAATTCTTTGGGAATTCTGAGTCATCCTATTCTGCGCAAAATGATATAAATGTTGTTGATTATATTATTATATGGTTAAGTTATATGTTAAACCTAAAGGCAAATACAAGAGAAGACAATCTAAACTATTTTTATACCATATCTATAAATAGTGATACTATATACAAAAATCCTATAACTGGTATTCCGGGATATAAAAGTTATAAGGATCTTATAGATGAAAAA…	transcript offset:0 AED:0.10 eAED:0.10 QI:0|0|0|0.5|1|1|2|0|289	-3.2882	7.5686e-33		OG0000173	PY17X_0700063.1-p1, PY17X_1100045.1-p1, PY17X_1400037.1-p1	PIR protein	Plasmodium variant antigen protein Cir/Yir/Bir|yir-bir-cir_Pla: yir/bir/cir-family of variant antigens	N67_002451	Plasmodium variant antigen protein Cir/Yir/Bir|yir-bir-cir_Pla: yir/bir/cir-family of variant antigens	PYYM_0015800.1-p1, PYYM_0019000.1-p1	YIR protein	Py17X_0700063.1	Py17X_0700063	PIR protein	Py17X_07_v3:106783-107908(-)	294	chromosome	protein_coding_gene	FALSE	87.912	273	26	1	1	273	1	266	7.44e-173	478
43	N67C_005435	Py_N67C_Chr01	Py_N67C_Chr01:743562-744870(+)	MNKEVCKRFENIREWISDTLDNSRNYQFKDNNFLNNDCNDIDFSNDLCNNISKSDLNKISAGCLYLLDEFIKNCGVVPSPAKKNINIIDYILIWLNYMLNLKYSEEGNIITCFYSTYIYDCDKYNTGINELTDYKDYKELLDKKNDVLNMYSNDVPKFYKAFKLLCEMYTAFDENTSNCTTCSEKAKEFVKIHKELNDSNNTKYIGYCQAFSTLSNDYNNLKNKYKGDNPLPEINTKETDAECSEKNSKQTSEQLYAQGSEDTSSSSSIASKLIPVLLIFAAIPIFLGIAYKRKAKKCKEENESLINYFEYDD	AGGGTTAAAGTATTAGTGTCACATATTTGGTATATTATATATAAAAATAGCATGATTTTATTCAATTTACAAACCAAAAATAAAACCCCATTATAATGAATAAGGAAGTGTGTAAAAGGTTCGAGAATATAAGGGAATGGATTTCCGATACATTGGACAATAGTAGAAATTATCAATTTAAAGATAATAATTTTTTAAATAATGATTGTAATGATATTGATTTTTCAAATGATTTATGTAATAATATTTCTAAAAGTGATTTGAATAAAATAAGTGCTGGATGTTTATATTTGTTGGATGAATTCATTAAGAATTGTGGTGTGGTTCCCTCTCCTGCAAAAAAAAACATCAATATTATTGATTACATTTTGATATGGTTAAATTATATGTTAAACCTGA…	transcript offset:95 AED:0.10 eAED:0.14 QI:95|0.5|0.66|1|1|1|3|0|313	-3.24991	1.34838e-05		OG0000011	PY17X_0100037.1-p1, PY17X_0221101.1-p1, PY17X_0319100.1-p1, PY17X_0401300.1-p1, PY17X_0844901.1-p1, PY17X_0952101.1-p1, PY17X_1048701.1-p1, PY17X_1200700.1-p1, PY17X_1468500.1-p1	PIR protein	Plasmodium variant antigen protein Cir/Yir/Bir|yir-bir-cir_Pla: yir/bir/cir-family of variant antigens	N67_000012, N67_001449, N67_005420, N67_005467, N67_005594, N67_005653, N67_005673	Plasmodium variant antigen protein Cir/Yir/Bir|yir-bir-cir_Pla: yir/bir/cir-family of variant antigens	PYYM_0009800.1-p1, PYYM_0012100.1-p1, PYYM_0025000.1-p1, PYYM_0027000.1-p1, PYYM_0043000.1-p1, PYYM_0043400.1-p1, PYYM_0045700.1-p1, PYYM_0048700.1-p1, PYYM_0319000.1-p1, PYYM_0401500.1-p1	YIR protein	Py17X_0952101.1	Py17X_0952101	PIR protein	Py17X_09_v3:2030296-2031480(+)	323	chromosome	protein_coding_gene	FALSE	75.084	297	67	4	1	292	1	295	5.37e-149	419
44	N67C_003040	Py_N67C_Chr09	Py_N67C_Chr09:117142-118260(-)	MDKDVCKKFQDVRKWFPDQLDDKKMYQFKDDTHFKKYCTGDSCDSDFEKINAGCLYFFDTFFKDESAFETAANENIHIVEYILIWLSYMLNLTKTQENDSIEIFYNTYIEDGNKYTKSIDYINAQNGYKDLIDKSYYILNMDMRIISKLYDAFNTLCDIYNELDANSSNCEEYSKKASQFVETYKKIIIDCIITEDNPHSLVLVTLLDQYANLKKKCKDFSSTPDIEKIIFEYVSEVTSSSSIASKLIPILSIIVAIAIFLGISYKYSLFGFRKRFQKQKLREKLKNIKKKMGH	ATGGATAAGGACGTGTGTAAAAAGTTCCAGGATGTAAGGAAATGGTTTCCTGATCAATTGGACGATAAGAAAATGTATCAATTTAAAGATGATACACATTTCAAAAAGTATTGTACTGGTGATAGTTGTGATAGTGATTTCGAAAAAATTAATGCTGGATGTTTATATTTTTTTGATACATTCTTTAAGGATGAGTCTGCGTTTGAGACGGCTGCAAACGAAAACATCCATATTGTTGAATACATTTTGATATGGTTAAGTTATATGTTAAACCTTACCAAAACTCAAGAAAACGACAGTATAGAGATTTTTTATAATACATATATAGAGGATGGTAATAAGTATACTAAAAGTATAGATTATATTAATGCCCAGAATGGTTATAAGGATCTTATAGAT…	transcript offset:0 AED:0.05 eAED:0.05 QI:0|1|1|1|0.5|0.66|3|13|294	-3.21762	2.73466e-08		OG0000098	PY17X_0950801.1-p1	PIR protein	Plasmodium variant antigen protein Cir/Yir/Bir|yir-bir-cir_Pla: yir/bir/cir-family of variant antigens	N67_002489, N67_005617, N67_005722	Plasmodium variant antigen protein Cir/Yir/Bir|yir-bir-cir_Pla: yir/bir/cir-family of variant antigens	PYYM_0020900.1-p1, PYYM_0045000.1-p1	YIR protein	Py17X_0950801.1	Py17X_0950801	PIR protein	Py17X_09_v3:1982197-1983299(+)	287	chromosome	protein_coding_gene	FALSE	85.315	286	42	0	1	286	1	286	1.1e-176	487
45	N67C_005282	Py_N67C_Chr01	Py_N67C_Chr01:105980-107103(-)	MAANLCDGLTTADNGLVFDQNSKNHTFSGSYTNIYCPGDKCDNDNKKISSAFIGLLGFYKEVVDMKNIESDKIAEYAMLWLGHILNRKTEYGTTTLNDFYTKQIKTNNHYTQKTIGDSYNKINIDIINKKIESMNIGIKDISNFYEVFKLLCNMDSELNKKEIQCNKCLKNAGEFYEKYEKLKNDLDINKGSSYFQLWLSLSKDYDKFKEKYNTRGCSNIKFLETCSQSSVTKNTVTNCPVIECSVTECPVTECPLTKNTLITIAIIFVAASILLGVSYKYSLFGFRKRSQKQHLREMVKK	ATGGCTGCTAATCTGTGTGATGGACTTACAACGGCCGATAATGGTCTTGTCTTTGATCAAAATTCTAAAAATCATACGTTTAGTGGAAGTTATACCAATATTTATTGTCCTGGTGATAAGTGTGATAATGATAACAAAAAAATTAGTTCTGCTTTTATAGGATTGCTAGGTTTCTATAAGGAAGTTGTTGATATGAAAAATATAGAGAGTGATAAAATTGCTGAATACGCTATGTTATGGTTAGGTCACATACTGAATCGAAAAACAGAATATGGAACCACCACATTAAACGATTTTTATACCAAACAAATAAAAACAAATAATCATTATACTCAGAAAACAATTGGTGATAGTTATAATAAGATTAATATAGATATTATAAATAAAAAAATAGAATCG…	transcript offset:0 AED:0.02 eAED:0.02 QI:0|1|1|1|0.5|0.33|3|12|301	-3.21458	1.10159e-06		OG0000007	PY17X_0100091.1-p1, PY17X_0100500.1-p1, PY17X_0201151.1-p1, PY17X_0320501.1-p1, PY17X_0400095.1-p1, PY17X_0400500.1-p1, PY17X_0400900.1-p1, PY17X_0527700.1-p1, PY17X_0846601.1-p1, PY17X_1046501.1-p1, PY17X_1100005.1-p1, PY17X_1200077.1-p1, PY17X_1200200.1-p1, PY17X_1300259.1-p1, PY17X_1300421.1-p1, PY17X_1400059.1-p1, PY17X_1468400.1-p1	PIR protein	Plasmodium variant antigen protein Cir/Yir/Bir|yir-bir-cir_Pla: yir/bir/cir-family of variant antigens	N67_004128, N67_005437, N67_005593	Plasmodium variant antigen protein Cir/Yir/Bir|yir-bir-cir_Pla: yir/bir/cir-family of variant antigens	PYYM_0000300.1-p1, PYYM_0004400.1-p1, PYYM_0009400.1-p1, PYYM_0019800.1-p1, PYYM_0027100.1-p1, PYYM_0030100.1-p1, PYYM_0046200.1-p1, PYYM_0201700.1-p1, PYYM_0202700.1-p1, PYYM_0318600.1-p1, PYYM_0400700.1-p1, PYYM_0401100.1-p1, PYYM_0724200.1-p1, PYYM_1400900.1-p1	YIR protein	Py17X_1468400.1	Py17X_1468400	PIR protein	Py17X_14_v3:2659032-2660163(+)	307	chromosome	protein_coding_gene	FALSE	77.524	307	63	2	1	301	1	307	2.88e-174	482
46	N67C_000782	Py_N67C_Chr14	Py_N67C_Chr14:102303-103579(-)	MNKEVCEGFLNVWEFFPDTLTNNEYHEFKNGNFLNGYCNGVTCGTGLEKINAGCLFLLNKFFGNSGFSHKAKNNLIFVDYIMIWLIYMLSLKENSNKNSLKFFYTTYINSDLKYKSIVDHVEGCNNFKDIIEKRHTLTNDDMDYKIISELYNAFKILCEMYIDFDEKTSNCAKCSGKAKKFVEKYKKLIEDHNNTNGSSYNKILSTLSTDYNKLKDKCNGKSSFPSIETMQSSGQSSGQISTHTSEDASSSSSIGNKLISVLSVFGAIAFFLGISYKD	ATGAATAAGGAAGTGTGTGAAGGCTTTCTGAATGTATGGGAGTTTTTTCCCGATACATTGACCAATAATGAATATCATGAATTTAAAAATGGTAATTTTTTAAATGGTTATTGTAATGGTGTTACATGTGGTACTGGTCTCGAAAAAATAAATGCTGGATGTTTATTTTTGCTTAATAAATTCTTTGGTAATTCTGGGTTTTCGCATAAGGCAAAAAATAATCTAATTTTTGTTGATTACATTATGATATGGTTAATTTATATGTTAAGCCTAAAGGAAAATTCAAATAAAAACAGTCTAAAATTTTTTTATACTACATATATAAATAGTGATTTAAAGTATAAAAGTATTGTAGACCATGTTGAAGGTTGTAATAATTTTAAGGATATTATAGAAAAG…	transcript offset:0 AED:0.07 eAED:0.07 QI:0|0|0|0.33|1|1|3|0|278	-3.2055	3.56653e-19		OG0000701	PY17X_0201001.1-p1	PIR protein	Plasmodium variant antigen protein Cir/Yir/Bir|yir-bir-cir_Pla: yir/bir/cir-family of variant antigens	N67_005573	Plasmodium variant antigen protein Cir/Yir/Bir|yir-bir-cir_Pla: yir/bir/cir-family of variant antigens	PYYM_0202600.1-p1	YIR protein	Py17X_0201001.1	Py17X_0201001	PIR protein	Py17X_02_v3:138422-139538(-)	297	chromosome	protein_coding_gene	FALSE	90.614	277	18	1	1	277	1	269	1.52e-177	489
47	N67C_005475	Py_N67C_Chr02	Py_N67C_Chr02:64016-65257(-)	MDDHLCGRFSTLRGFYPDELGESTGRDFYGLGNVKDYCPNVGSENECKTELEKMNSVCLWLLEQSIINKISKLSKEQIETIIIYIMIWLSYKLNQNSPEQFTKFKDFYINHIENNKHYNCCKKKNNNKYDDCSNILKEKTRYTNFKEFIKENECLMNFDIKNMSKFYDTFKSLCETYNECKIKNPDCEKCSEKADEFVEKYNKLNKDSNNIDGISNRQILTRLSDDYDNFKNKCSPKCSNISFPTIEKTQTHVKGLEQFSVHDSEQTRAPDSEAIAQSLSIGNKLFIVLSIFVAIPIFWGIAYKVNNIIFKNYFHYIYVNVNKKNNSFTMFILVFVIWISETNPKTPFKRKCKKMKKKLIINILFEE	ATGGATGATCACCTGTGTGGAAGATTTTCGACATTAAGGGGATTTTATCCCGATGAATTAGGGGAATCTACAGGACGTGATTTTTATGGTTTAGGGAATGTTAAGGATTACTGCCCTAATGTAGGTTCAGAAAATGAATGTAAGACTGAGCTCGAAAAAATGAATTCTGTATGTCTATGGTTGTTAGAGCAAAGTATTATTAATAAGATTAGTAAATTAAGTAAAGAACAGATTGAAACAATTATTATATACATTATGATATGGCTAAGTTATAAACTAAATCAAAATTCACCTGAACAATTCACCAAATTTAAGGATTTTTATATTAATCATATAGAAAATAATAAGCATTATAATTGTTGTAAAAAAAAAAATAATAATAAATATGATGATTGTAGC…	transcript offset:0 AED:0.05 eAED:0.08 QI:0|0|0|0.5|1|1|2|0|367	-3.20078	3.45286e-06		OG0005010			Plasmodium variant antigen protein Cir/Yir/Bir|yir-bir-cir_Pla: yir/bir/cir-family of variant antigens	N67_005428	Plasmodium variant antigen protein Cir/Yir/Bir|yir-bir-cir_Pla: yir/bir/cir-family of variant antigens			Py17X_0300800.1	Py17X_0300800	PIR protein	Py17X_03_v3:53010-54176(-)	326	chromosome	protein_coding_gene	FALSE	54.114	316	136	4	1	311	1	312	1.54e-105	311
48	N67C_002536	Py_N67C_Chr10	Py_N67C_Chr10:85678-86878(-)	MNKQLCNILISTSNSFSNSLDSTKNYRFNMNEGVFSNYCTSNNCSTNHEKINAGCLYLFDSFFGSSSVFKSVAKSNINVVEYIMIWLSKMLNQIDNKEKQSLNFLYNIYINNENYKKPISSFTKYKDYKELIDETNMMKMDIKDISKLYDAFITLCMMYTEFNEKTTDCNKCSERANEFVKMYNKLNNYSDIANDSPYYRLLYTLSNDYNNFKKNYSDVKCSNSPLPTIEKPKNYVESFGGDHEQTVQILEQISEDASSSSITNKLFTVLSIFGAIAFFLGISYKRKAKKYKEENGSLIYDSKSSDHFRNSNND	ATGAATAAGCAATTGTGTAACATACTCATTTCTACAAGTAACTCGTTTTCCAATAGTTTGGACAGTACAAAAAACTATCGATTTAATATGAATGAAGGAGTTTTTAGTAATTATTGTACTAGTAACAACTGTAGTACTAATCACGAAAAAATTAATGCTGGATGTTTATATTTGTTTGATTCATTTTTTGGAAGTTCTTCTGTGTTTAAGTCTGTTGCAAAAAGTAACATAAATGTTGTTGAATACATTATGATATGGTTAAGTAAAATGTTAAACCAAATCGATAATAAAGAAAAACAGAGTCTAAATTTTTTATATAATATATATATAAATAATGAGAATTATAAAAAGCCTATATCGAGTTTTACGAAGTATAAAGATTATAAGGAACTTATAGAT…	transcript offset:0 AED:0.04 eAED:0.10 QI:0|0.5|0.66|1|0.5|0.33|3|0|314	-3.17646	1.02996e-24		OG0000156	PY17X_0118501.1-p1, PY17X_0400079.1-p1, PY17X_0600800.1-p1	PIR protein	Plasmodium variant antigen protein Cir/Yir/Bir|yir-bir-cir_Pla: yir/bir/cir-family of variant antigens	N67_004138	Plasmodium variant antigen protein Cir/Yir/Bir|yir-bir-cir_Pla: yir/bir/cir-family of variant antigens	PYYM_0031800.1-p1, PYYM_0044500.1-p1	YIR protein	Py17X_0600800.1	Py17X_0600800	PIR protein	Py17X_06_v3:123352-124514(-)	314	chromosome	protein_coding_gene	FALSE	94.406	286	15	1	1	285	1	286	0	533
49	N67C_005254	Py_N67C_Chr01	Py_N67C_Chr01:6821-8055(-)	MNKEVCQKFENVWEGFRDKLTSDNKYQFETRNFLDSYCNSYRCDTDLEKINAAFFYLVNEFFGPSGLFKDNVKNNINAVEYIIIWLSHMLNLKDKKGNILTNFYNVYIKKQEKYKNTIDGVDGCNNYDDLIYTKNELMNITNEKLSKFYAPFKSLCNMYNEFNDSTSDCTKYLNYAKEFANKYKELSGDSSITNDSSCNKLLCTLSNDYDNFKKKYSNVKCSNSSFPAIEKPNKCVQSFEQSSKQSSHLILEQIYEQTHVNISTEKSEQNLSSGVISEDVASSSSIANKLFIVLSIFGVIAFFLGISYKYSLFGFRKRFKKQQIREKIKNIKKKMNH	ATGAATAAGGAAGTGTGCCAAAAATTCGAGAATGTATGGGAAGGTTTTCGCGATAAATTGACCAGTGATAATAAGTACCAATTTGAAACACGAAATTTCTTAGATAGTTATTGTAATAGTTATAGATGTGATACTGATCTCGAAAAAATCAATGCTGCATTTTTTTATTTGGTTAATGAATTCTTTGGGCCTTCTGGTTTGTTTAAGGATAATGTAAAAAATAATATCAATGCTGTTGAATACATTATCATATGGTTAAGTCATATGTTAAACCTAAAGGATAAAAAAGGAAACATTCTAACAAATTTTTATAATGTATATATAAAAAAACAAGAAAAATATAAAAATACTATAGATGGTGTTGATGGTTGTAATAATTATGATGATCTTATATATACA…	transcript offset:0 AED:0.01 eAED:0.02 QI:0|0|0|0.66|0.5|0.66|3|0|337	-3.15394	1.96604e-16		OG0000148			Plasmodium variant antigen protein Cir/Yir/Bir|yir-bir-cir_Pla: yir/bir/cir-family of variant antigens	N67_004133	Plasmodium variant antigen protein Cir/Yir/Bir|yir-bir-cir_Pla: yir/bir/cir-family of variant antigens			Py17X_1046301.1	Py17X_1046301	PIR protein	Py17X_10_v3:1872880-1874030(+)	310	chromosome	protein_coding_gene	FALSE	71.513	337	69	5	1	337	1	310	3.85e-162	453
50	N67C_003063	Py_N67C_Chr09	Py_N67C_Chr09:204067-205228(-)	MNKSVCEKFMNVWEFLPDELTSDKKYQFKTGNFLDSYCDGNSCDTDIEKINGGCLYLFNQLFGSSDLFKSVAKSNINIVEYIMIWLSYMLNLKEQAGNNSNLQYFYSTTINNNRYKNSIGGVTEYKNYKELIDQKTYFLNMDKKIISNFYEAFKLLCEMYTNFVEKTSYCSNCSQNANKFVNKYNEMNQNSVITSNSSYKQLLSTLSNEYNNFKNYYTSKGGNSKDIPSISSIEKIQSSEQFSGQGYEDTTSSSSITSKLFTVLSIFGAIAFFLGISYKRKAKKCKEENESLINYSEYDD	ATGAATAAGAGTGTGTGTGAAAAATTTATGAATGTATGGGAGTTTCTTCCCGATGAATTGACCAGTGATAAAAAGTATCAATTTAAAACAGGAAATTTCTTAGATAGTTATTGTGATGGTAATAGTTGTGATACTGATATCGAAAAAATTAATGGTGGATGTTTATATCTTTTTAATCAATTATTTGGGAGTTCTGATTTGTTTAAGTCTGTTGCAAAAAGTAACATAAATATTGTTGAGTACATTATGATATGGTTAAGTTATATGTTAAACCTAAAGGAACAAGCAGGAAATAATAGCAATCTACAATATTTTTATAGTACAACTATAAATAATAATAGGTATAAAAATTCTATAGGTGGTGTTACAGAGTATAAAAATTATAAGGAACTTATAGAT…	transcript offset:0 AED:0.04 eAED:0.09 QI:0|0.5|0.66|1|1|1|3|0|300	-3.11794	7.36922e-08		OG0000165	PY17X_0320801.1-p1, PY17X_0627400.1-p1	PIR protein	Plasmodium variant antigen protein Cir/Yir/Bir|yir-bir-cir_Pla: yir/bir/cir-family of variant antigens	N67_003017, N67_005650	Plasmodium variant antigen protein Cir/Yir/Bir|yir-bir-cir_Pla: yir/bir/cir-family of variant antigens			Py17X_0627400.1	Py17X_0627400	PIR protein	Py17X_06_v3:1159136-1160227(+)	299	chromosome	protein_coding_gene	FALSE	92.473	279	13	1	1	279	1	271	7.19e-178	491
51	N67C_004975	Py_N67C_Chr03	Py_N67C_Chr03:856428-857499(+)	MDKQVCGILLSVKNSFSNNLDAKGNYQFTMNEGIFKEYCNSNECDNNLKKINAGCLYLLDAFFKDNSVFNSVAKNNINIVDYIMIWLSYVLNLIKNEYNDSIQFFYNSYIKGDNKYKVPIANGTRYSNYKELIEQKNLTNMNIKDISKLYDAFTTLCMMYYEFDENKPNCNKYLNDAKNFVEKYNKLKEDSNITEKSSYNNILSNLSTDYNNFKKKCNNIKCFNSSSFPTIEKTKNSLESIGQNPGQNAQRLEQISEDSSSSSSITNKLFIVLSIFGAIAFFLGISYKVNNKELKNYFHYIYASANKKIIRLPFLY	ATGGATAAGCAAGTGTGTGGAATACTCCTTTCTGTAAAGAATTCGTTTTCCAATAATTTGGACGCAAAAGGGAATTATCAATTTACTATGAATGAAGGAATTTTTAAAGAGTATTGTAATAGTAACGAATGTGATAATAATCTCAAAAAAATTAATGCTGGGTGTTTATATTTGCTTGACGCATTTTTTAAGGATAATTCTGTGTTTAATTCTGTTGCAAAAAATAACATCAATATTGTTGATTACATTATGATATGGTTAAGTTATGTGTTAAACCTAATCAAAAATGAATATAACGACAGTATACAATTTTTTTATAATTCATATATAAAGGGTGATAATAAATATAAAGTGCCTATAGCGAATGGTACGAGGTATAGCAATTATAAGGAACTTATA…	transcript offset:0 AED:0.11 eAED:0.11 QI:0|1|0|1|1|1|2|0|316	-3.07871	8.53936e-43		OG0000057	PY17X_0200271.1-p1, PY17X_0221201.1-p1, PY17X_0700033.1-p1, PY17X_0801000.1-p1, PY17X_1300491.1-p1	PIR protein	Plasmodium variant antigen protein Cir/Yir/Bir|yir-bir-cir_Pla: yir/bir/cir-family of variant antigens	N67_004142, N67_005072, N67_005534	Plasmodium variant antigen protein Cir/Yir/Bir|yir-bir-cir_Pla: yir/bir/cir-family of variant antigens	PYYM_0010100.1-p1, PYYM_0031300.1-p1, PYYM_0045600.1-p1, PYYM_0800900.1-p1	YIR protein	Py17X_0200271.1	Py17X_0200271	PIR protein	Py17X_02_v3:32877-34023(-)	313	chromosome	protein_coding_gene	FALSE	78.819	288	58	1	1	288	1	285	2.19e-159	446
52	N67C_005443	Py_N67C_Chr01	Py_N67C_Chr01:772922-773866(+)	MSYKVWESINTIDEFFVDDPNNTGKDVSVGYLSTYCPDSNCSNDELKIIAGFIMLLNMLGDDKTDGEKLVEYAILWLSYKLNQKKENEMTILNDFYTDNIKTNSCYKEHITDSGENINKDVIEKKMKSMNMNIKDISNFYDPFKSLCNMYSELDPEKNTECKKCLENAGEFFEKYEKLKNTFDITKGVSYSQLWSNLSIDYMIFENAYNSFRCNNVSSVVACPRSSVTKNTLITIAIIFVASSILLGVSYKVNNMELKKKYYIYVNINEQPYAS	ATGTCTTATAAAGTGTGGGAATCAATTAATACGATCGATGAATTTTTTGTTGATGATCCGAACAACACGGGAAAAGATGTTTCTGTGGGTTATTTAAGTACGTATTGCCCTGATAGTAACTGTAGTAATGATGAACTAAAGATTATTGCTGGTTTTATAATGTTACTAAATATGCTTGGTGATGATAAAACAGATGGTGAAAAACTTGTTGAATACGCTATTTTATGGTTAAGTTATAAACTAAATCAAAAAAAAGAAAATGAAATGACCATATTAAACGATTTTTATACTGATAATATAAAAACAAATAGTTGTTATAAGGAGCATATAACTGATAGTGGTGAAAATATTAATAAGGATGTTATAGAAAAAAAAATGAAATCGATGAATATGAATATT…	transcript offset:0 AED:0.10 eAED:0.10 QI:0|1|0.5|1|1|1|2|0|274	-3.04872	4.5043e-06		OG0000110	PY17X_0844601.1-p1, PY17X_1045900.1-p1, PY17X_1470601.1-p1, PY17X_1470901.1-p1	PIR protein	Plasmodium variant antigen protein Cir/Yir/Bir|yir-bir-cir_Pla: yir/bir/cir-family of variant antigens	N67_004668	Plasmodium variant antigen protein Cir/Yir/Bir|yir-bir-cir_Pla: yir/bir/cir-family of variant antigens	PYYM_0003800.1-p1	YIR protein	Py17X_1200171.1	Py17X_1200171	PIR protein	Py17X_12_v3:91591-92610(-)	271	chromosome	protein_coding_gene	FALSE	90	260	25	1	1	260	1	259	4.36e-170	469
53	N67C_000009	Py_N67C_Chr13	Py_N67C_Chr13:32883-34056(-)	MDHRLCGRFNTLRAFYPDELGKSPSIKFHNNGRIKDYCPIEDSGNQECKTDLDKIKAVFLWLFEQTIISRISNLSEDQPKVFITYIIIWLKYILKLKNVNDFNNISEIYEANIKNNTDYINHNTCAKDCNIILKEKTKYTDFKELIEKNECLMNISINDISKFYDAFKILCNMYIDYNEKSSNCEKCSENAIQFVKKYNDLNKDSGITEDSPYYQALSTLSTDYNNLKDKCNDTSPFPPIETIKILVKGSEQKIEQTPAPNSEATAQSPSIGNKLFIVLSIFAAIPFFLGIAYKYSLFGFRKRTQKQHLREQIKK	ATGGATCATCGCCTGTGTGGAAGGTTTAATACATTAAGGGCATTTTATCCCGATGAATTAGGCAAATCTCCAAGTATAAAATTTCATAATAATGGGAGAATTAAGGATTATTGCCCTATTGAAGATTCAGGAAATCAAGAATGTAAGACTGATCTCGATAAAATTAAGGCTGTATTTTTATGGTTATTTGAACAAACTATTATTAGTAGGATTAGTAATTTAAGTGAAGATCAGCCTAAAGTGTTTATTACATACATTATTATATGGTTAAAATATATATTAAAACTAAAGAATGTTAACGATTTTAATAATATAAGTGAAATTTATGAAGCGAATATAAAGAATAATACAGATTATATTAATCATAACACATGTGCTAAAGATTGTAATATTATATTA…	transcript offset:0 AED:0.03 eAED:0.03 QI:0|0.5|0.33|0.66|0.5|0.33|3|0|315	-3.02799	1.10487e-14		OG0001730	PY17X_0723800.1-p1	PIR protein	Plasmodium variant antigen protein Cir/Yir/Bir|yir-bir-cir_Pla: yir/bir/cir-family of variant antigens	N67_002501	Plasmodium variant antigen protein Cir/Yir/Bir|yir-bir-cir_Pla: yir/bir/cir-family of variant antigens	PYYM_0723800.1-p1	YIR protein	Py17X_0723800.1	Py17X_0723800	PIR protein	Py17X_07_v3:1055830-1057003(+)	315	chromosome	protein_coding_gene	FALSE	94.286	315	18	0	1	315	1	315	0	604
54	N67C_003942	Py_N67C_Chr05	Py_N67C_Chr05:46586-47606(-)	MDKTLCEQFSELRKYYPDELETSSEHDFHKNGNIKEYCPNGVTGNKCETEPDKIKAGCLWLFEQLFVENNNNTNNVQYIIIWLSYKLNQKTYAEIEDLNDFYTKCIKDNTHYNSCKQGDVDCSKKLNENTGYINYKKIIDGKKKLLSANIANMSKLYDAFKLLCNVYTELNANSQCITCSENANKFFEKYKELNDNSSISGDSSCKQVLSTLLNDYNNLKEYCDTNMIDCSSITFLTSTETEESGMQSSKEICVVTSPSLSILNKLILALSIFSVITIFLGIFFKVNNKKFKNYFH	ATGGATAAAACCCTGTGTGAACAGTTTAGTGAATTAAGAAAGTATTATCCCGATGAATTAGAAACATCTTCAGAACACGATTTTCATAAAAATGGGAATATTAAGGAATACTGCCCTAATGGAGTTACAGGAAATAAATGTGAGACTGAACCCGATAAAATTAAGGCTGGATGTTTATGGTTGTTTGAGCAATTGTTTGTGGAAAATAACAATAATACCAATAATGTTCAATACATTATCATATGGTTAAGTTATAAACTAAATCAAAAGACGTATGCCGAAATCGAGGATCTAAATGATTTTTACACTAAATGTATAAAAGATAATACGCATTATAATAGTTGTAAACAAGGTGATGTAGATTGTAGTAAGAAATTAAATGAGAATACGGGATATATA…	transcript offset:0 AED:0.07 eAED:0.07 QI:0|1|1|1|1|1|2|25|296	-2.9996	1.80745e-22		OG0000001	PY17X_0100029.1-p1, PY17X_0118201.1-p1, PY17X_0219601.1-p1, PY17X_0223101.1-p1, PY17X_0321701.1-p1, PY17X_0322401.1-p1, PY17X_0500061.1-p1, PY17X_0600141.1-p1, PY17X_0600381.1-p1, PY17X_0700003.1-p1, PY17X_0700025.1-p1, PY17X_0800051.1-p1, PY17X_0845501.1-p1, PY17X_0900047.1-p1, PY17X_0948201.1-p1, PY17X_0949301.1-p1, PY17X_0950101.1-p1, PY17X_1000027.1-p1, PY17X_1000043.1-p1, PY17X_1049001.1-p1,…	PIR protein	Plasmodium variant antigen protein Cir/Yir/Bir|yir-bir-cir_Pla: yir/bir/cir-family of variant antigens	N67_004869, N67_005745, N67_005747	Plasmodium variant antigen protein Cir/Yir/Bir|yir-bir-cir_Pla: yir/bir/cir-family of variant antigens	PYYM_0031700.1-p1, PYYM_0037500.1-p1	YIR protein	Py17X_1000027.1	Py17X_1000027	PIR protein	Py17X_10_v3:31984-33129(-)	306	chromosome	protein_coding_gene	FALSE	76.573	286	65	2	1	285	1	285	1.85e-150	422
55	N67C_004777	Py_N67C_Chr03	Py_N67C_Chr03:98539-99526(-)	MDQDVCRTLLPLRNSFSILENDEGYKFTNDEDFKDYCTDKKCDDDTGKINARCLYIFDTFFKNESVFEKDAKGNIYIVQYILIWLSYMLNLIKTQEKDSIESFYNTYIRDGDKYTDNIKYIVGYKGYKDLIDRNKYILSMDMSIISKLYDAFNTLCDIYNDLDPNNSDCTQHSEKAHQFVETYKKIIIDHKIAENIRYFHVLINLLTDYDNLKKNCENIPSTPDITKIISEQHVCEVASSSSSIASKLIPILSILVAIPIFLGIAYKVYNKEFKNYFHYICKH	ATGGATCAGGACGTGTGTAGAACGTTACTTCCTTTAAGGAACTCGTTTTCCATTTTGGAAAATGATGAAGGCTATAAATTTACAAATGATGAAGATTTCAAAGATTATTGCACTGATAAAAAATGTGATGATGATACCGGTAAAATTAATGCTAGATGTTTATATATTTTTGATACATTCTTTAAGAATGAATCTGTGTTTGAAAAGGATGCAAAAGGAAACATATATATTGTTCAATACATTTTGATATGGTTAAGTTATATGTTAAACCTTATCAAAACTCAAGAAAAAGACAGTATAGAGTCTTTTTATAATACATATATAAGGGATGGTGATAAGTATACTGATAATATAAAATATATTGTTGGTTATAAAGGTTATAAGGATCTTATAGATAGA…	transcript offset:0 AED:0.08 eAED:0.08 QI:0|1|0.5|1|1|1|2|0|283	-2.98916	2.14766e-08		OG0000003	PY17X_0117600.1-p1, PY17X_0200301.1-p1, PY17X_0200721.1-p1, PY17X_0221501.1-p1, PY17X_0321501.1-p1, PY17X_0322201.1-p1, PY17X_0400083.1-p1, PY17X_0422901.1-p1, PY17X_0600900.1-p1, PY17X_0700029.1-p1, PY17X_0843001.1-p1, PY17X_0948001.1-p1, PY17X_0948601.1-p1, PY17X_0949101.1-p1, PY17X_1046601.1-p1, PY17X_1047501.1-p1, PY17X_1049901.1-p1, PY17X_1300141.1-p1, PY17X_1472601.1-p1	PIR protein	Plasmodium variant antigen protein Cir/Yir/Bir|yir-bir-cir_Pla: yir/bir/cir-family of variant antigens	N67_000001, N67_001983, N67_004871, N67_005625	Plasmodium variant antigen protein Cir/Yir/Bir|yir-bir-cir_Pla: yir/bir/cir-family of variant antigens	PYYM_0000800.1-p1, PYYM_0010200.1-p1, PYYM_0012800.1-p1, PYYM_0023900.1-p1, PYYM_0026300.1-p1, PYYM_0031100.1-p1, PYYM_0036300.1-p1, PYYM_0036800.1-p1, PYYM_0038300.1-p1, PYYM_0045300.1-p1, PYYM_0046100.1-p1, PYYM_0047200.1-p1, PYYM_0201600.1-p1, PYYM_0526700.1-p1, PYYM_0600100.1-p1	YIR protein	Py17X_0422901.1	Py17X_0422901	PIR protein	Py17X_04_v3:1016335-1017424(+)	288	chromosome	protein_coding_gene	FALSE	82.397	267	47	0	1	267	1	267	6.92e-152	424
56	N67C_004513	Py_N67C_Chr04	Py_N67C_Chr04:61152-62103(-)	MDKKLCETFKNVTTDLEYDTNTKNYKFKDEVSNKYCTDVICDKNTDKINAGCLYLFKQFFGSSDSFNSVAKGNTNIVDYILIWLRYMLNFKRMNENDSIESFYEMYINKDNKYNQEIGGVTDYNSYKDLIDKKQNLMSIDIKAMPKFYHAFVLLCHIYIEVNEESSNCNIFSKLANEFAKKYDELNEDYNNGKDGPYNQLLSTLSNDYYNLKNLCNDFPSLPTYSRRLVIKKTLVPIAFIFVAVSIFLGIAYKVNNKSIKQYIQHWLICEYK	ATGGATAAGAAATTGTGTGAAACGTTTAAGAATGTAACGACGGATTTAGAATATGATACGAATACTAAAAATTATAAATTTAAAGATGAAGTTTCCAATAAGTACTGTACTGATGTAATTTGTGATAAAAATACCGATAAAATTAATGCTGGTTGTTTATACCTTTTTAAGCAATTCTTTGGGAGTTCTGACTCGTTTAATTCTGTTGCAAAAGGAAACACGAATATTGTTGATTACATTTTGATATGGTTAAGATATATGTTAAACTTTAAAAGAATGAACGAAAACGACAGTATAGAGTCTTTTTATGAAATGTATATAAATAAAGATAATAAGTATAATCAGGAAATAGGTGGTGTTACTGATTATAATAGTTATAAGGATCTTATAGATAAAAAA…	transcript offset:0 AED:0.11 eAED:0.11 QI:0|0|0|0.5|1|1|2|0|272	-2.95357	8.28186e-05		OG0000016	PY17X_0100045.1-p1, PY17X_0100700.1-p1, PY17X_0500071.1-p1, PY17X_0500300.1-p1, PY17X_0900091.1-p1, PY17X_1000055.1-p1, PY17X_1047401.1-p1, PY17X_1100047.1-p1, PY17X_1300203.1-p1, PY17X_1300385.1-p1, PY17X_1469801.1-p1	PIR protein	Plasmodium variant antigen protein Cir/Yir/Bir|yir-bir-cir_Pla: yir/bir/cir-family of variant antigens	N67_000002, N67_001464, N67_004117, N67_004118, N67_005074, N67_005252	Plasmodium variant antigen protein Cir/Yir/Bir|yir-bir-cir_Pla: yir/bir/cir-family of variant antigens	PYYM_0014900.1-p1, PYYM_0022800.1-p1, PYYM_0031200.1-p1, PYYM_0500200.1-p1, PYYM_1400100.1-p1	YIR protein	Py17X_1100047.1	Py17X_1100047	PIR protein	Py17X_11_v3:78147-79214(-)	281	chromosome	protein_coding_gene	FALSE	85.771	253	36	0	1	253	1	253	3.68e-156	434
57	N67C_004227	Py_N67C_Chr05	Py_N67C_Chr05:1178016-1179197(+)	MNKAVCEKFENLWDKFPDKLNKGKYEFKEKNLLDSYCDGNGCDTDLEKVNGGCLYLFNQIFGSSELFKSVANSNINIVEYIMIWLSYMLNLKEQSGNDSNLQFFYKTSINNDRYQKTIADVTEYNNYKYLIDQKKYILDMDKNIISNFYEAFKLLCEMHAEFDDKSKYCAKCSENASNFVNKYKKMNKNSDITSNSSYNELLSTLSKDYDNFMNKYNNNQHLKSSPLPTIEKTENSAHQILQSSEDTSSGSSVTNKLFTVLSIFGAIAFLLGISYKRKNKKYKEENESIKYDSKRVTILGIVIMVDISKNLSI	ATGAATAAAGCAGTGTGTGAAAAGTTCGAGAATCTATGGGATAAATTTCCTGATAAATTGAATAAAGGAAAATATGAATTTAAAGAAAAAAATTTGTTAGATAGTTATTGTGATGGTAATGGTTGTGATACTGATCTCGAAAAGGTTAATGGTGGATGTTTATATCTTTTTAATCAAATATTTGGGAGTTCTGAATTGTTTAAGTCTGTTGCAAATAGTAACATCAATATTGTTGAGTACATTATGATATGGTTAAGTTATATGTTAAACCTAAAGGAACAATCAGGAAATGATAGCAATCTACAATTTTTTTATAAAACAAGTATAAATAATGATAGATATCAAAAGACTATAGCCGATGTTACAGAGTATAACAATTATAAGTATCTTATAGATCAA…	transcript offset:0 AED:0.06 eAED:0.12 QI:0|0.5|0.66|1|1|1|3|0|313	-2.904	2.41787e-15		OG0000005	PY17X_0100400.1-p1, PY17X_0117900.1-p1, PY17X_0218301.1-p1, PY17X_0400011.1-p1, PY17X_0500067.1-p1, PY17X_0600400.1-p1, PY17X_0800061.1-p1, PY17X_0844101.1-p1, PY17X_0845401.1-p1, PY17X_0900051.1-p1, PY17X_0900500.1-p1, PY17X_0948101.1-p1, PY17X_0950001.1-p1, PY17X_1000031.1-p1, PY17X_1050001.1-p1, PY17X_1100097.1-p1, PY17X_1200067.1-p1, PY17X_1200500.1-p1, PY17X_1471201.1-p1	PIR protein	Plasmodium variant antigen protein Cir/Yir/Bir|yir-bir-cir_Pla: yir/bir/cir-family of variant antigens	N67_003002, N67_004400, N67_005683, N67_005727	Plasmodium variant antigen protein Cir/Yir/Bir|yir-bir-cir_Pla: yir/bir/cir-family of variant antigens	PYYM_0002200.1-p1, PYYM_0005400.1-p1, PYYM_0016700.1-p1, PYYM_0020800.1-p1, PYYM_0023200.1-p1, PYYM_0026200.1-p1, PYYM_0029900.1-p1, PYYM_0032200.1-p1, PYYM_0037800.1-p1, PYYM_0043200.1-p1, PYYM_0047900.1-p1, PYYM_1400700.1-p1	YIR protein	Py17X_1050001.1	Py17X_1050001	PIR protein	Py17X_10_v3:2003303-2004410(+)	303	chromosome	protein_coding_gene	FALSE	81.884	276	49	1	1	276	1	275	1.08e-157	441
58	N67C_002551	Py_N67C_Chr10	Py_N67C_Chr10:140562-141683(-)	MDDDICSNFDLLRKHLSDNLKDPSPAFFNDLDSLNNYCPNNYCNNDLDKTMAGFLWLLEKNCSISKKESYDKDYINAFFLYIISWLSYKLNQIPGHNFTTINDFYTKHVNNNQKYTSLINDSKCTNNKEIINKTNELLNINIEDMSKFYDPFKFLCSMHGNVAMGNYDEKLSNDAIHFFNKYTDINDYYNIENTPHSKILSILLTDYNKLKIKCASRTTNPIQLPSLPTGRATKSFLRNSSIKISVIPMTFIFFGLLIYLGIVYKNQKNKEENKSLICDSNSSDYFRNSNND	ATGGATGATGATATATGTTCAAACTTTGATCTTTTGAGGAAACATTTGTCTGATAATTTGAAAGATCCTTCGCCAGCCTTTTTTAATGATTTGGATAGTCTCAATAATTATTGCCCTAATAATTACTGCAATAATGATCTCGATAAAACTATGGCTGGGTTTTTATGGTTACTTGAAAAAAATTGTTCTATATCCAAAAAGGAAAGTTATGATAAAGATTATATTAATGCATTTTTTCTATATATTATTTCATGGTTAAGTTACAAATTAAATCAAATTCCAGGACACAATTTCACCACAATAAATGATTTTTATACTAAACATGTAAATAATAATCAAAAGTATACTAGTCTTATAAATGACAGTAAATGTACAAATAATAAGGAAATCATAAATAAA…	transcript offset:0 AED:0.07 eAED:0.07 QI:0|0.5|0.66|1|1|1|3|0|292	-2.90351	3.62661e-08		OG0000157	PY17X_0201051.1-p1, PY17X_1301500.1-p1	PIR protein	Plasmodium variant antigen protein Cir/Yir/Bir|yir-bir-cir_Pla: yir/bir/cir-family of variant antigens	N67_005247, N67_005600	Plasmodium variant antigen protein Cir/Yir/Bir|yir-bir-cir_Pla: yir/bir/cir-family of variant antigens	PYYM_0202500.1-p1	YIR protein	Py17X_0201051.1	Py17X_0201051	PIR protein	Py17X_02_v3:135037-136110(-)	292	chromosome	protein_coding_gene	FALSE	74.812	266	66	1	1	265	1	266	3.43e-139	392
59	N67C_000014	Py_N67C_Chr13	Py_N67C_Chr13:50664-51681(-)	MDKQVCGILISISNSISKKLDTNKNYQIVINGDILNNYCANNQCSDDLAKINAGCLYLLDSFFKDSKLFESVAKSNIDIVEYIIIWLSYMLNLKEHVGQTNLQYFYEMYINRGDKYKNSKTDITGYNNYKDIIDNKIDLINMDMRIVPKLYEAFSKLCMMHFEFDKQNSKCAKYLKDAEEFVEKYEYLKKNYSITQNSPYYKLLSTLSKDYDSFKKNCSDINCKDIPSLQSIEKTKNIGDFSELSKQTSEVASSSSSVTNKLFTVLSIFGVIAFLLGISYKVNNKELKNYFH	ATGGATAAGCAAGTGTGTGGAATACTCATTTCTATAAGTAACTCGATTTCCAAAAAATTGGACACGAATAAAAACTATCAAATTGTTATTAATGGAGACATTTTAAATAATTATTGTGCTAATAATCAATGTAGTGATGATCTTGCAAAAATTAATGCTGGATGTTTATATTTGCTTGATTCATTCTTTAAGGATTCTAAATTGTTTGAGTCTGTCGCAAAAAGTAACATCGATATTGTTGAATACATTATCATATGGTTAAGTTATATGCTAAACCTAAAGGAACATGTAGGACAGACCAATTTACAATATTTTTATGAAATGTATATAAATCGTGGTGATAAGTATAAAAATTCTAAAACTGATATTACGGGGTATAATAATTATAAGGATATTATA…	transcript offset:0 AED:0.08 eAED:0.08 QI:0|1|0.5|1|1|1|2|0|292	-2.89108	4.1922e-23		OG0000040	PY17X_0221601.1-p1, PY17X_0601200.1-p1, PY17X_1045100.1-p1, PY17X_1047601.1-p1	PIR protein	Plasmodium variant antigen protein Cir/Yir/Bir|yir-bir-cir_Pla: yir/bir/cir-family of variant antigens	N67_003009, N67_004865, N67_005445, N67_005462	Plasmodium variant antigen protein Cir/Yir/Bir|yir-bir-cir_Pla: yir/bir/cir-family of variant antigens	PYYM_0021500.1-p1, PYYM_0031000.1-p1, PYYM_0046000.1-p1, PYYM_1044700.1-p1	YIR protein	Py17X_0221601.1	Py17X_0221601	PIR protein	Py17X_02_v3:919835-920962(+)	306	chromosome	protein_coding_gene	FALSE	81.851	281	48	1	1	281	1	278	1.05e-163	455
60	N67C_001975	Py_N67C_Chr12	Py_N67C_Chr12:2050741-2051672(+)	MSYKVWESINTIDKYFDDDPNNSRKDSSESFLSMYCPDYDCSSDKLKIIAGFIMLLNLISEEEIDGEKLVEYAILWLSYKLNQKKENETIILKDFYTDHIEYNSCYNKHIAADSNSGDNINKGVIEKKIESMNMYIKDISNFYDPFKSLCNMYSELDPKNKTQCKTCLENAEDFFEKYEKLKNYFEITKGDSYSQLWSNLSVDYKIFQEKYNSFRCENVSSIVACPRSSVTINTLITIAIIFVAASILLGVSFKVNNKEFKNYFHYICKF	ATGTCTTATAAAGTGTGGGAATCAATTAATACGATCGATAAATATTTTGATGATGATCCGAACAACTCGAGAAAAGATTCTTCTGAGAGTTTTTTAAGTATGTATTGCCCTGATTATGACTGTAGTAGTGATAAACTAAAGATTATTGCTGGTTTTATAATGTTACTAAATCTGATTAGTGAGGAAGAAATAGATGGTGAAAAACTTGTTGAATACGCTATTTTATGGTTAAGTTATAAACTAAATCAAAAAAAAGAAAATGAAACGATCATATTAAAAGATTTTTATACTGATCATATAGAATATAATAGTTGTTATAATAAGCATATAGCTGCTGATAGTAATAGTGGTGATAATATTAATAAGGGTGTTATAGAAAAAAAAATAGAATCGATGAAT…	transcript offset:0 AED:0.07 eAED:0.07 QI:0|1|0.5|1|1|1|2|0|270	-2.88939	1.5121e-06		OG0000108	PY17X_0500107.1-p1, PY17X_1200171.1-p1, PY17X_1251500.1-p1	PIR protein	Plasmodium variant antigen protein Cir/Yir/Bir|yir-bir-cir_Pla: yir/bir/cir-family of variant antigens	N67_005274, N67_005616	Plasmodium variant antigen protein Cir/Yir/Bir|yir-bir-cir_Pla: yir/bir/cir-family of variant antigens	PYYM_0000700.1-p1, PYYM_0017200.1-p1	YIR protein	Py17X_0500107.1	Py17X_0500107	PIR protein	Py17X_05_v3:74619-75643(-)	273	chromosome	protein_coding_gene	FALSE	81.89	254	44	1	1	254	1	252	5.55e-149	416
61	N67C_004217	Py_N67C_Chr05	Py_N67C_Chr05:1142674-1143682(+)	MNEFVCRRLISVRNSISDQLDSKGKYKFINEQNLNEYCTNKSCVYELEKINAGCLLLFDALFKDYSVFKNHNNTNIVEYIIIWLSYMLNLKPQEGNENNLQYFYRTYINNDMYTNTIGDVEGYTSYKDLIDKTNMVNMDIKDISKFYDAYNILCMMYLEFDEDRPNCKKYLEEAKKFVQKYEQLNGNSNITGKSSYDKILSTLSTDYNNFKNKCTSNGINCINFPSLPTKEQNQPHVQSSGDSYKQISAQTSEVTSSNLSIGNKLFTVLSIFGAIGFLLGISYKVYNKEF	ATGAATGAATTTGTGTGTAGAAGACTCATTTCTGTAAGGAACTCTATTTCAGATCAATTGGACAGTAAAGGGAAATATAAGTTTATTAATGAACAAAATTTAAATGAGTATTGTACTAATAAAAGTTGTGTTTATGAGCTTGAAAAAATTAATGCTGGATGTTTACTTTTGTTTGATGCGTTATTTAAGGATTATTCCGTGTTTAAGAATCATAATAACACCAATATTGTTGAATACATTATCATATGGTTAAGTTATATGTTAAACCTAAAACCACAAGAAGGAAATGAGAACAATCTACAATATTTTTATAGGACATATATAAATAATGATATGTATACTAATACTATAGGTGATGTTGAAGGGTATACTAGTTACAAGGATCTTATAGATAAAACA…	transcript offset:0 AED:0.08 eAED:0.08 QI:0|0|0|0.5|1|1|2|0|290	-2.87859	1.87573e-06		OG0005349			Plasmodium variant antigen protein Cir/Yir/Bir|yir-bir-cir_Pla: yir/bir/cir-family of variant antigens	N67_005671	Plasmodium variant antigen protein Cir/Yir/Bir|yir-bir-cir_Pla: yir/bir/cir-family of variant antigens			Py17X_1049401.1	Py17X_1049401	PIR protein	Py17X_10_v3:1982488-1983623(+)	304	chromosome	protein_coding_gene	FALSE	61.053	285	101	5	1	284	1	276	3.02e-109	317
62	N67C_000783	Py_N67C_Chr14	Py_N67C_Chr14:106111-107251(-)	MPINLCDGLDVMDRGLVFDRDSQNYNFTGSHTEIHCPDNKCDDDNKKISSAFIAFLAFFNVDGVDDNLDSDKIAEYAILWLGHKLNQKTEYGTTTLSDFYNKHIETNSHYNQKITTNSSNKIKKNDIEKKINSMNIGIKDMSNFYEVFKLLCKMDGELDSKNKPQCDKCLVNVGEFFEKCEKVKNAFDINKGSSYLQLLSILSNDYKKFKEKYKQVVCSNVEFLETCSQSSVTESPVTKCPVTECQVTECQVTECQVTECPVTKNTLITIAIIFVAASILLGVSYKYSLFGFRKRSQKQHLREKLKK	ATGCCTATTAATCTGTGTGATGGACTTGACGTGATGGATCGTGGTCTTGTCTTCGATCGAGATTCTCAAAATTATAACTTCACAGGAAGTCATACCGAAATACATTGTCCTGATAATAAGTGTGATGATGATAACAAAAAAATTAGTTCTGCTTTTATAGCATTTCTAGCTTTCTTTAATGTTGATGGTGTTGACGATAATTTAGATAGTGATAAAATTGCTGAATACGCTATTTTATGGTTAGGTCACAAACTGAATCAAAAAACAGAATATGGAACCACCACATTAAGCGATTTTTATAATAAGCATATAGAAACAAATAGTCATTATAATCAGAAAATAACTACTAATAGTAGTAATAAGATTAAAAAGAATGATATAGAAAAAAAAATAAACTCG…	transcript offset:0 AED:0.01 eAED:0.01 QI:0|1|1|1|0|0|3|12|307	-2.85968	3.76426e-05		OG0000093	PY17X_0200781.1-p1, PY17X_0318700.1-p1, PY17X_0500800.1-p1, PY17X_0900075.1-p1, PY17X_1100091.1-p1, PY17X_1374300.1-p1	PIR protein	Plasmodium variant antigen protein Cir/Yir/Bir|yir-bir-cir_Pla: yir/bir/cir-family of variant antigens	N67_005572, N67_005601	Plasmodium variant antigen protein Cir/Yir/Bir|yir-bir-cir_Pla: yir/bir/cir-family of variant antigens			Py17X_0200781.1	Py17X_0200781	PIR protein	Py17X_02_v3:106479-107613(-)	307	chromosome	protein_coding_gene	FALSE	85.668	307	44	0	1	307	1	307	0	547
63	N67C_003944	Py_N67C_Chr05	Py_N67C_Chr05:53902-54926(-)	MVSKVCGIINTVDKYVGDDPNNLGKYNSTYLLKLAFTKNDCSSDDQKLSSSFIALLKLLNDINGNENLEGDKLVEYAILWLSYKLNQKKENGTTRLIDFLTGHIKKNSCYDKHIGTGNDSKIKKDVIENKIKSMNIDIKDISNFYDAFKSLCNMYSEIGADDYECNKCLENAGELFEKYEKLKNALDINKGSSYYQLLSSLSNDYKIFENKYSDKCSNISLVACPRSSIIKNTVIAIAISIAFIFASVSIFLGIAYKVNNKELKNYLHYIYVNVNKKIIRFLTFYISIRYLEFGNDFKNKN	ATGGTTTCTAAAGTGTGTGGTATAATTAATACGGTTGATAAATATGTTGGTGATGATCCGAACAACCTGGGAAAATATAATTCTACGTATTTGTTAAAATTAGCTTTCACTAAAAATGACTGTAGTAGTGATGACCAAAAACTTAGCTCTAGTTTTATAGCATTGCTAAAATTACTTAATGATATTAATGGTAATGAAAATTTAGAGGGTGATAAACTTGTGGAATATGCTATTTTATGGTTAAGTTATAAACTAAATCAAAAAAAAGAAAATGGAACCACCAGATTAATCGATTTTCTTACTGGACATATAAAAAAAAATAGTTGTTATGATAAGCATATAGGTACTGGTAATGATAGTAAGATTAAAAAGGATGTTATAGAAAATAAAATAAAATCG…	transcript offset:0 AED:0.07 eAED:0.15 QI:0|1|0.5|1|1|1|2|0|301	-2.82348	4.82233e-06		OG0005007			Plasmodium variant antigen protein Cir/Yir/Bir|yir-bir-cir_Pla: yir/bir/cir-family of variant antigens|LRRGT00142-RELATED|PROTEIN CBG08811	N67_001460	Plasmodium variant antigen protein Cir/Yir/Bir|yir-bir-cir_Pla: yir/bir/cir-family of variant antigens			Py17X_0528101.1	Py17X_0528101	PIR protein	Py17X_05_v3:1187040-1188067(+)	273	chromosome	protein_coding_gene	FALSE	82.879	257	39	2	1	257	1	252	3.09e-145	407
64	N67C_003049	Py_N67C_Chr09	Py_N67C_Chr09:151360-152546(-)	MDKDVCEKFDNLWVAFPDKLKNNEYHEFGDSNILNSHCDNDQCDTDIKKISAGFFYLLSGFFGDPNSFKFDEKSKNDIFYYIMIWLSYMLNLKENQLDNSLQYFYEIDIKNQNKYTNPIACFTEYTSYKDLLDKKKIVNMDIKAISKFYAPFKSLCNMYNEFNDNMKDCKKCLNDANNFVNKYNELNGDSSITGNNLYNQLLCSLSTDYDNFKKKYSNVQSCKSSPLPTIETTDNSLHTSELNSAQTFEDISIFVIWISETISKTKIKRKNKKCKEESESLIYDSKRATISGI	ATGGACAAGGACGTGTGTGAAAAGTTCGATAATTTATGGGTTGCTTTCCCCGATAAATTAAAAAATAATGAATATCATGAATTTGGTGATAGTAATATTTTAAATAGTCATTGTGATAATGATCAATGTGATACTGATATCAAAAAAATTAGTGCTGGATTTTTTTATTTGCTTAGTGGATTTTTTGGGGATCCTAATTCGTTTAAGTTTGATGAAAAAAGTAAAAACGATATTTTTTATTACATTATGATATGGTTAAGTTATATGTTAAACTTAAAAGAAAATCAATTAGACAACAGTCTACAATATTTTTATGAAATAGATATAAAAAATCAAAATAAGTATACAAATCCTATAGCTTGTTTTACGGAGTATACTAGTTATAAGGATCTTTTAGAT…	transcript offset:0 AED:0.06 eAED:0.08 QI:0|0|0|0.66|0.5|0.33|3|0|293	-2.78669	2.40849e-23		OG0004997			Plasmodium variant antigen protein Cir/Yir/Bir|yir-bir-cir_Pla: yir/bir/cir-family of variant antigens	N67_000005	Plasmodium variant antigen protein Cir/Yir/Bir|yir-bir-cir_Pla: yir/bir/cir-family of variant antigens			Py17X_1300181.1	Py17X_1300181	PIR protein	Py17X_13_v3:95104-96263(-)	306	chromosome	protein_coding_gene	FALSE	70.703	256	66	2	1	252	1	251	1.16e-121	348
65	N67C_001465	Py_N67C_Chr12	Py_N67C_Chr12:40034-41378(-)	MDKTLCEKFDELKKSLPDELEKHASVNFHQNENIKYYCPNGSSGSTKECKTDFDKIKAGCLWLFEQLFVENKKNINTVQYIILWLSYKLNQNTYEQINNLNDFYNKHIVTNTHYTSCNNNSGECSNKLQDNMGYKNYKEIIDGRKGLLNTNIKNMSKIYDAFKPLCNIYTELDGSNTISKESLENASKFVEKYNELNVSNIDKDSPYHQVLSTLLSDYNNLKDYCDSNSIDCSEITFLTSTNTEENGVQSSENICDDTPSLSIAKKLILALLIFSTISIFLGIFFKSSKTLFKRKAKKYKEENESLIYDSKSDNLGIIIMIYIFKKLSIGNLRNCFKGLGLY	ATGGATAAAACCCTGTGTGAAAAGTTTGATGAGTTAAAAAAAAGCTTACCCGATGAATTAGAAAAACATGCATCAGTCAATTTTCATCAAAATGAGAATATTAAGTATTACTGCCCTAATGGAAGTTCAGGAAGCACTAAAGAATGTAAAACTGATTTCGATAAAATTAAGGCTGGTTGCTTATGGTTGTTTGAGCAATTGTTTGTGGAAAATAAAAAAAATATCAATACAGTTCAATACATTATCTTATGGTTAAGTTATAAACTAAATCAAAATACGTATGAACAAATCAACAATCTAAATGATTTTTATAATAAACATATAGTAACTAATACGCATTATACTAGTTGTAATAATAATAGTGGAGAGTGTAGTAATAAATTACAAGATAATATGGGA…	transcript offset:0 AED:0.08 eAED:0.15 QI:0|0.33|0.5|0.75|1|1|4|0|342	-2.78	5.27112e-14		OG0000001	PY17X_0100029.1-p1, PY17X_0118201.1-p1, PY17X_0219601.1-p1, PY17X_0223101.1-p1, PY17X_0321701.1-p1, PY17X_0322401.1-p1, PY17X_0500061.1-p1, PY17X_0600141.1-p1, PY17X_0600381.1-p1, PY17X_0700003.1-p1, PY17X_0700025.1-p1, PY17X_0800051.1-p1, PY17X_0845501.1-p1, PY17X_0900047.1-p1, PY17X_0948201.1-p1, PY17X_0949301.1-p1, PY17X_0950101.1-p1, PY17X_1000027.1-p1, PY17X_1000043.1-p1, PY17X_1049001.1-p1,…	PIR protein	Plasmodium variant antigen protein Cir/Yir/Bir|yir-bir-cir_Pla: yir/bir/cir-family of variant antigens	N67_004869, N67_005745, N67_005747	Plasmodium variant antigen protein Cir/Yir/Bir|yir-bir-cir_Pla: yir/bir/cir-family of variant antigens	PYYM_0031700.1-p1, PYYM_0037500.1-p1	YIR protein	Py17X_0322401.1	Py17X_0322401	PIR protein	Py17X_03_v3:842814-843937(+)	307	chromosome	protein_coding_gene	FALSE	72.241	299	81	2	1	298	1	298	2.98e-152	428
66	N67C_000749	Py_N67C_Chr13	Py_N67C_Chr13:2954087-2955214(+)	MNKAVCEKFRSIWEFFPDTLDNGEYKFNEKNFLDGYCDNNSCDSAFERINGGCLYLFKQFFGSSELFQSVAKRNINIVDYILIWLSYMLNLKKNEQNMSNLQFFYNTTINNDKYQNSINGVTEYKNYKELIDKKTYFLGMDKTIISKFYEAFKLLCEMYAEFDERTPYCANCSKNANQFVNKYIEMKQDSDITNNSSYNELLSTLSNDYNNFKEYCNSKDNKCKDYPNLPTIEKTQTPAHKIVQSSEDTSSSSSVTNKLFTVLSIFGVIAFLLGISYKRKNKKYKEENESIIYD	ATGAATAAAGCAGTGTGTGAAAAGTTTAGGAGTATATGGGAATTTTTCCCTGATACATTGGATAATGGAGAATATAAATTTAATGAAAAAAATTTTTTAGATGGTTATTGTGATAATAATAGTTGTGATAGTGCTTTCGAGAGAATTAATGGTGGATGTTTATATCTTTTTAAGCAATTCTTTGGGAGTTCTGAATTGTTTCAGTCTGTTGCAAAAAGAAACATCAATATTGTTGATTACATTTTGATATGGTTAAGTTATATGTTAAATCTAAAGAAAAATGAACAAAATATGAGTAATTTACAATTTTTTTATAATACAACTATAAATAATGATAAGTATCAAAATTCTATAAATGGTGTTACAGAGTATAAAAATTATAAGGAGCTTATAGATAAA…	transcript offset:0 AED:0.06 eAED:0.11 QI:0|0.5|0.66|1|1|1|3|0|294	-2.76696	3.80252e-11		OG0000005	PY17X_0100400.1-p1, PY17X_0117900.1-p1, PY17X_0218301.1-p1, PY17X_0400011.1-p1, PY17X_0500067.1-p1, PY17X_0600400.1-p1, PY17X_0800061.1-p1, PY17X_0844101.1-p1, PY17X_0845401.1-p1, PY17X_0900051.1-p1, PY17X_0900500.1-p1, PY17X_0948101.1-p1, PY17X_0950001.1-p1, PY17X_1000031.1-p1, PY17X_1050001.1-p1, PY17X_1100097.1-p1, PY17X_1200067.1-p1, PY17X_1200500.1-p1, PY17X_1471201.1-p1	PIR protein	Plasmodium variant antigen protein Cir/Yir/Bir|yir-bir-cir_Pla: yir/bir/cir-family of variant antigens	N67_003002, N67_004400, N67_005683, N67_005727	Plasmodium variant antigen protein Cir/Yir/Bir|yir-bir-cir_Pla: yir/bir/cir-family of variant antigens	PYYM_0002200.1-p1, PYYM_0005400.1-p1, PYYM_0016700.1-p1, PYYM_0020800.1-p1, PYYM_0023200.1-p1, PYYM_0026200.1-p1, PYYM_0029900.1-p1, PYYM_0032200.1-p1, PYYM_0037800.1-p1, PYYM_0043200.1-p1, PYYM_0047900.1-p1, PYYM_1400700.1-p1	YIR protein	Py17X_0900500.1	Py17X_0900500	PIR protein	Py17X_09_v3:125295-126399(-)	302	chromosome	protein_coding_gene	FALSE	76.344	279	60	3	1	278	1	274	1.85e-148	416
67	N67C_004732	Py_N67C_Chr04	Py_N67C_Chr04:987618-988743(+)	MNEKVCRNFFAIRNSISDQLDNNGNYKLIIEKNLNGYCSGNQCVHELEKINAGFLFLLDTFFKDSSVFNYHNNINIVYYIMIWLSHMLNLKKNEYDNSLQYFYDTYINVQERYKNSITGVAGYNSYKDLIDKKDLINMNIKDISKLYNAFNALCMLYIEFDANKSDCNKYLKYADEFVEKYKKLNEDPSITGNNSYNKILCSLLTDYNNFKKEYSDVNCSNSSPPPTIEKSENCLQSFEERSKQSSQLIFAQSSEDASSSSSITNKLFIVLSIFGAIAFFLGISYKVNNKELNNYFHYIYAKVNKKIVHFLTFYISIRYLDFGNDFKNKN	ATGAATGAGAAAGTGTGTAGAAATTTCTTTGCTATAAGGAACTCGATTTCCGATCAATTGGATAATAATGGAAATTATAAACTTATTATTGAAAAGAATTTAAATGGGTATTGTAGTGGTAATCAGTGTGTTCATGAGCTCGAAAAAATTAATGCTGGATTTTTATTTTTGCTTGATACATTCTTTAAGGATTCTTCAGTGTTTAATTATCATAATAATATCAACATTGTTTATTACATTATGATATGGTTAAGTCATATGTTAAATCTAAAGAAAAATGAGTATGACAACAGTCTACAATATTTTTATGATACATATATAAATGTTCAAGAAAGGTATAAAAATTCTATAACTGGTGTTGCAGGGTATAATAGTTATAAGGATCTAATAGATAAAAAA…	transcript offset:0 AED:0.05 eAED:0.10 QI:0|0|0|0.5|1|1|2|0|330	-2.73052	6.13826e-11		OG0000195			Plasmodium variant antigen protein Cir/Yir/Bir|yir-bir-cir_Pla: yir/bir/cir-family of variant antigens	N67_005538, N67_005731	Plasmodium variant antigen protein Cir/Yir/Bir|yir-bir-cir_Pla: yir/bir/cir-family of variant antigens			Py17X_1049401.1	Py17X_1049401	PIR protein	Py17X_10_v3:1982488-1983623(+)	304	chromosome	protein_coding_gene	FALSE	71.181	288	69	4	1	286	1	276	3.37e-138	392
68	N67C_004759	Py_N67C_Chr03	Py_N67C_Chr03:34676-35678(-)	MDYDLCKQFDTLRNYLPDELEKHKLVDFNKNKNIKYYCSNEESEEKDCETDLDQIKAGCLWLFEQLFLENKKNTNTVPYIIIWLSYKLNQNTYDGIKDLNDFYNKCIKDNTHYINCKRGGVDCSNKLNGNTGYTNYKKIIDVRKGLLNTNFEYMSKFYDAFKPLCNMYTELGGSNTISEKSLGNAKNFVEKYKELNGDSIISGDSSYKQVLSTLLNDYNNLKEHCDSNGIDCSKITFLTSTKTEGNGMQSSKEICVVTSPSLSIVNKLILALSIFSVISIFLGIFFKVNNKKFKNYFH	ATGGATTATGACCTGTGTAAACAGTTTGATACATTGAGAAACTATTTACCCGATGAATTAGAAAAACATAAATTAGTCGATTTTAATAAAAATAAAAATATTAAGTATTACTGCTCTAATGAAGAATCAGAGGAAAAAGATTGTGAGACAGATCTCGATCAAATTAAGGCTGGATGTTTATGGTTGTTTGAGCAATTGTTTTTGGAAAATAAAAAAAATACCAATACTGTTCCATACATTATCATATGGTTAAGTTATAAACTAAATCAAAATACATATGATGGAATCAAGGATCTAAATGATTTTTACAATAAATGTATAAAAGATAATACGCATTATATTAATTGTAAACGAGGTGGTGTAGACTGTAGTAACAAATTAAATGGTAATACGGGATAT…	transcript offset:0 AED:0.07 eAED:0.07 QI:0|1|1|1|1|1|2|10|298	-2.72638	1.34154e-09		OG0000001	PY17X_0100029.1-p1, PY17X_0118201.1-p1, PY17X_0219601.1-p1, PY17X_0223101.1-p1, PY17X_0321701.1-p1, PY17X_0322401.1-p1, PY17X_0500061.1-p1, PY17X_0600141.1-p1, PY17X_0600381.1-p1, PY17X_0700003.1-p1, PY17X_0700025.1-p1, PY17X_0800051.1-p1, PY17X_0845501.1-p1, PY17X_0900047.1-p1, PY17X_0948201.1-p1, PY17X_0949301.1-p1, PY17X_0950101.1-p1, PY17X_1000027.1-p1, PY17X_1000043.1-p1, PY17X_1049001.1-p1,…	PIR protein	Plasmodium variant antigen protein Cir/Yir/Bir|yir-bir-cir_Pla: yir/bir/cir-family of variant antigens	N67_004869, N67_005745, N67_005747	Plasmodium variant antigen protein Cir/Yir/Bir|yir-bir-cir_Pla: yir/bir/cir-family of variant antigens	PYYM_0031700.1-p1, PYYM_0037500.1-p1	YIR protein	Py17X_0321701.1	Py17X_0321701	PIR protein	Py17X_03_v3:817264-818384(+)	308	chromosome	protein_coding_gene	FALSE	79.094	287	60	0	1	287	1	287	5.53e-159	444
69	N67C_003032	Py_N67C_Chr09	Py_N67C_Chr09:91542-92216(-)	MSKFYDAFKSLCNMHTMFNDNTSNCTKCLNDANKFVEKYKELSKDSSITNDSSYNKLLCTLSNDYDNLKKKCQDSSSFPTIDKSNITSKCSEQTSEQSLISAVISEDVASSSSIANKLFTVLSIFGAIAFFLGISYKRKNKKYKEENESLIYDSKRVTISGIVIMVDISKNLSI	ATGTCTAAATTTTATGATGCATTTAAATCATTATGTAACATGCATACTATGTTTAATGATAACACGTCAAATTGTACAAAATGTTTGAATGATGCTAATAAATTTGTTGAAAAATATAAAGAACTTAGTAAAGATTCTAGTATTACTAATGATAGTTCCTATAATAAACTATTGTGTACTTTATCAAATGATTATGATAATTTAAAAAAGAAATGCCAAGACAGTTCATCCTTTCCAACGATAGACAAATCAAATATTACTTCAAAATGTTCTGAACAAACTTCTGAACAAAGTTTAATTTCTGCAGTAATTTCTGAAGATGTGGCATCAAGTTCGTCGATAGCAAACAAGTTATTTACAGTTTTATCGATATTTGGTGCAATAGCATTTTTTTTAGGA…	transcript offset:0 AED:0.06 eAED:0.12 QI:0|0.5|0.66|1|1|0.66|3|0|174	-2.71996	1.00957e-06		OG0000099			Plasmodium variant antigen protein Cir/Yir/Bir|yir-bir-cir_Pla: yir/bir/cir-family of variant antigens	N67_000765, N67_004664, N67_005268, N67_005271, N67_005421, N67_005746	Plasmodium variant antigen protein Cir/Yir/Bir|yir-bir-cir_Pla: yir/bir/cir-family of variant antigens			Py17X_1300111.1	Py17X_1300111	PIR protein	Py17X_13_v3:59505-60656(-)	308	chromosome	protein_coding_gene	FALSE	81.752	137	25	0	1	137	144	280	1.13e-72	219
70	N67C_005659	Py_N67C_contig_22	Py_N67C_contig_22:40777-41735(-)	MRVSILKFVFFSIVICFFEYVKNEIWHERNITNFRNNRILGDADNRFDLNYFYESTLSLANQFNDDNDDDEEIKYLRNIIDSHVKKHKENNTLLDLKNVDKKTKKLIDELQKEIEETKKELDNIKNNKLAIEPIQNNPVSEEDFKQLKNERNIVGNEHYKANSSIEDESKTKRKLTKLTNKLMNINHTKKKKNQDRDSLLLCFVILFQMNKNNIFNI	ATGAGAGTCAGTATTTTAAAATTTGTTTTTTTTTCAATTGTTATTTGTTTTTTTGAATATGTCAAAAATGAAATATGGCATGAAAGGAATATAACAAATTTTAGAAATAATAGGATATTAGGAGATGCAGATAACCGATTCGATTTAAATTATTTTTATGAATCAACTTTGAGTCTTGCAAATCAATTTAATGACGACAATGATGATGACGAAGAAATAAAATATCTTCGAAATATTATAGATTCACATGTAAAGAAGCATAAAGAAAATAATACATTACTTGATTTAAAAAATGTAGATAAAAAAACGAAAAAGTTAATTGATGAACTTCAAAAAGAAATAGAAGAAACAAAAAAAGAGCTTGATAATATAAAGAATAATAAATTAGCAATAGAACCG…	transcript offset:0 AED:0.18 eAED:0.18 QI:0|0|0|1|1|1|3|0|217	-2.70241	0.300143		OG0000070			PYST-B: Plasmodium yoelii subtelomeric family PYST-B	N67_005076, N67_005077	PYST-B: Plasmodium yoelii subtelomeric family PYST-B			Py17X_1473601.1	Py17X_1473601	fam-b protein	Py17X_14_v3:2844941-2845857(+)	250	chromosome	protein_coding_gene	FALSE	84.181	177	20	1	1	169	1	177	1.13e-99	288
71	N67C_003514	Py_N67C_Chr09	Py_N67C_Chr09:1948490-1949445(+)	MASKVCESINLIEKSFDDGPNNRRENNPGNLLNLIIDDNKCSNDDPKLISDFVALVTLFNDIGSDEDLDSDKLVEYAILWLSYNINQKKENGTIILDHFYTGNIKKNDCYNNHIATDSSSGKKIYMEFIDEKIRSMDIDIKDISNFYDAFKSLCNMYSEIGAEDYQCNKCLENAGEFFENCEKVKNVFDINKGSSYLQLWSSLSNDYKNFKQEYSFKCNNSTSVVACPRSSVTKNMLITIGIIFVASSILLGVSYKVNNKELKKNIIYMQTLTNKSYT	ATGGCTTCTAAAGTGTGTGAATCAATTAATTTGATCGAGAAATCTTTTGATGATGGTCCGAACAACCGGAGAGAAAATAATCCTGGGAATTTATTAAATTTAATAATCGATGATAATAAATGTAGTAATGATGACCCAAAACTTATCTCTGATTTTGTAGCATTGGTAACTTTATTTAATGATATTGGTAGTGATGAGGATTTAGATAGTGATAAACTTGTTGAATACGCTATTTTATGGTTAAGTTATAATATAAATCAAAAAAAAGAAAATGGAACGATAATATTAGACCATTTTTATACTGGAAATATAAAAAAAAATGATTGTTATAATAACCATATAGCTACTGATAGTAGTAGTGGTAAAAAGATTTATATGGAATTTATAGATGAAAAAATA…	transcript offset:0 AED:0.11 eAED:0.11 QI:0|1|0.5|1|1|1|2|0|278	-2.69815	4.5043e-06		OG0005001			Plasmodium variant antigen protein Cir/Yir/Bir|yir-bir-cir_Pla: yir/bir/cir-family of variant antigens	N67_005535	Plasmodium variant antigen protein Cir/Yir/Bir|yir-bir-cir_Pla: yir/bir/cir-family of variant antigens			Py17X_0900400.1	Py17X_0900400	PIR protein	Py17X_09_v3:121860-122908(-)	278	chromosome	protein_coding_gene	FALSE	71.984	257	71	1	1	256	1	257	2.56e-128	364
72	N67C_000753	Py_N67C_Chr13	Py_N67C_Chr13:2967900-2968912(+)	CRKFLWIRNWFPDKLIGGKYQFISDKDFKEYCINEKCDSDLEKINAVCLLLFNQFFGNSSSFKINAKSNINIVEYIMIWLSYMLNLNDSVPGITNLEHFYNTYINNDKYKNTINDVTEYKNYKELIDKKNYFLNMNKNIISDFYEAFKLLCEMYTNFDKTTSYCSICLENANKFVNKYKEMNKNYEITNNSSYNELLSTLSNDYNNFKNDCNSSGNCKDYPDLPKIEKTKITVNLSGQAEQISEVASSSSPIGNKLFIVLSIFGAIAFFLGISYKYSLFGFRKRFQKQQLREKLKNIKKRMNQ	TGTAGAAAATTCCTTTGGATAAGGAACTGGTTTCCCGATAAATTAATTGGTGGAAAGTATCAATTTATTAGTGATAAAGATTTCAAAGAGTATTGTATTAACGAAAAATGCGATAGTGACCTCGAAAAAATTAATGCTGTATGTTTATTGTTATTTAATCAATTCTTTGGAAATTCTTCTTCGTTTAAGATTAATGCAAAAAGTAACATAAATATTGTTGAATACATTATGATATGGTTAAGTTATATGTTAAACCTAAATGATAGTGTACCAGGAATCACCAATCTAGAACATTTTTATAATACATATATAAATAATGATAAATACAAAAATACTATAAATGATGTTACAGAGTATAAAAATTATAAGGAACTTATAGATAAAAAAAATTATTTTTTG…	transcript offset:0 AED:0.02 eAED:0.02 QI:0|0|0|1|1|1|2|0|303	-2.67813	3.70688e-12		OG0005326			Plasmodium variant antigen protein Cir/Yir/Bir|yir-bir-cir_Pla: yir/bir/cir-family of variant antigens	N67_005583	Plasmodium variant antigen protein Cir/Yir/Bir|yir-bir-cir_Pla: yir/bir/cir-family of variant antigens			Py17X_0600400.1	Py17X_0600400	PIR protein	Py17X_06_v3:109514-110618(-)	302	chromosome	protein_coding_gene	FALSE	64.803	304	99	2	1	303	6	302	2.04e-126	361
73	N67C_003555	Py_N67C_Chr08	Py_N67C_Chr08:131911-132968(-)	MSKGLCKSINTIDKYFDDDPSNSRENNPRNLLNTFFTDSDFCSDEENIIYGFILLLKMFGEENLESDKLAEYAILWLSYILNQKTQNGTTTLNELYTKHIETNSCYNHHIAADSNSDNGNKINKGIICKKIKSMNIDIKDISNFYDAFKSLCNMYSEIVAEDYQCNKCLENAGEFFEKYEKLKNALDIHKGSSYLQLLSSLSNDYKIFEEEYNSVRCDNGSSLVVCPRSSVTKNTLISIAIIFVAASILLGVSFKYSLFGFRKRSQKQHLREMLKK	ATGTCTAAGGGATTGTGTAAATCAATTAATACGATTGATAAATATTTTGATGATGATCCGAGCAACTCGAGAGAAAATAATCCTAGGAATTTATTGAATACGTTTTTCACTGATAGTGACTTTTGTAGTGATGAAGAAAATATTATCTATGGTTTTATATTGTTACTAAAAATGTTTGGTGAGGAAAATTTAGAAAGTGATAAACTTGCTGAATATGCTATTTTATGGTTAAGTTATATACTAAATCAAAAAACACAAAATGGAACCACTACATTAAACGAGTTATATACCAAACATATAGAAACAAATAGTTGTTATAATCACCATATAGCTGCTGATAGTAATAGTGACAATGGTAATAAGATTAACAAGGGTATTATATGTAAAAAAATAAAATCG…	transcript offset:0 AED:0.03 eAED:0.03 QI:0|1|1|1|0.5|0.33|3|24|276	-2.66248	6.5343e-06		OG0000004	PY17X_0219001.1-p1, PY17X_1374000.1-p1, PY17X_1471901.1-p1, PY17X_1472401.1-p1	PIR protein	Plasmodium variant antigen protein Cir/Yir/Bir|yir-bir-cir_Pla: yir/bir/cir-family of variant antigens|PROTEIN CBG08811|LRRGT00142-RELATED	N67_000018, N67_001979, N67_002491, N67_002496, N67_002498, N67_002994, N67_002996, N67_005259, N67_005263, N67_005269, N67_005270, N67_005444, N67_005504, N67_005505, N67_005523, N67_005736, N67_005744	Plasmodium variant antigen protein Cir/Yir/Bir|yir-bir-cir_Pla: yir/bir/cir-family of variant antigens	PYYM_0026700.1-p1	YIR protein	Py17X_1049601.1	Py17X_1049601	PIR protein	Py17X_10_v3:1989477-1990506(+)	274	chromosome	protein_coding_gene	FALSE	73.551	276	71	1	1	276	1	274	1.69e-142	399
74	N67C_004768	Py_N67C_Chr03	Py_N67C_Chr03:66299-67513(-)	MNKAICEKFENVWEDFPNTLTDDGKYQFKDKTFLNSYCDVNKCDSDLEKINAGFFYLLNQFFGSSELSHYGKNNINIVDYITLWLIYMLTLKENSFNNSIKYFYTTLIKSDVKYKNTVDNVKDCHNFKDIIDKRHDLTKEDMDKNIISTLHDAFKLLCGMYTIFNDNTSNCAKCSGKANEFAKKYEELKKYSSNTKNSSFSNILSTLSTDYDNLKNKCNGNSSFPSIETIQSSETDSIEISGIVSEVASSIFVIWISETISKTKIKRKTKKYKEENESIIYDSKKVTISGIVNSNNY	ATGAATAAAGCTATATGTGAAAAATTCGAGAATGTATGGGAAGATTTTCCCAATACATTGACTGATGATGGAAAGTATCAATTTAAAGATAAAACGTTTTTAAATAGTTATTGTGATGTTAATAAATGTGATAGTGATCTCGAAAAAATTAATGCCGGATTTTTTTATTTGCTTAATCAATTTTTTGGGAGTTCTGAGTTATCGCATTATGGGAAAAATAATATAAATATTGTTGATTATATTACCCTATGGTTAATTTATATGTTAACCCTAAAGGAAAATTCATTTAATAATAGTATAAAATATTTTTATACTACACTTATAAAGAGTGATGTAAAGTATAAAAATACTGTAGACAATGTTAAAGATTGTCATAATTTTAAGGATATTATAGATAAA…	transcript offset:0 AED:0.08 eAED:0.10 QI:0|0|0|0.66|0.5|0.33|3|0|297	-2.64181	2.16492e-17		OG0000041	PY17X_0319200.1-p1, PY17X_0700005.1-p1, PY17X_0800200.1-p1, PY17X_0845001.1-p1, PY17X_1100053.1-p1, PY17X_1374400.1-p1, PY17X_1400055.1-p1	PIR protein	Plasmodium variant antigen protein Cir/Yir/Bir|yir-bir-cir_Pla: yir/bir/cir-family of variant antigens	N67_000015, N67_003476	Plasmodium variant antigen protein Cir/Yir/Bir|yir-bir-cir_Pla: yir/bir/cir-family of variant antigens	PYYM_0029100.1-p1, PYYM_0041600.1-p1, PYYM_0319100.1-p1	YIR protein	Py17X_1400055.1	Py17X_1400055	PIR protein	Py17X_14_v3:56016-57153(-)	305	chromosome	protein_coding_gene	FALSE	91.129	248	22	0	1	248	1	248	7.34e-164	456
75	N67C_003943	Py_N67C_Chr05	Py_N67C_Chr05:49937-51052(-)	MNKEVCEKFRSIWEFFPDTLDKGEYKFNDKNFLNSYCDRNKCDTDFERIDGGCLYLFKQIFGSSEFFKSVANSNINIVDYILIWLSYMLNLKEQTGNYNNLQFFYNTTINNDRYQTTINGVTEYSNYKELIDQKKYFLGMDKKIISNFYEAFKLLCEMYAEFDDKTQYCENYSKNANQFVNKYKEMNQDSVITSNNYYKQLLSTLSNDYDNFKNKYKNTQCFKSSPLPTIETTKISEQNGQSFEQISEDTSSSSSVTNKLFAVLSIFGAIAFFLGISYKYSLFGFRKRFQKQKLREKIKNIKKKMNQ	ATGAATAAAGAAGTGTGTGAAAAGTTTAGGAGTATATGGGAGTTTTTCCCCGATACATTGGATAAAGGAGAATATAAATTTAATGATAAAAATTTTTTAAATAGTTATTGTGATCGTAATAAGTGTGATACTGATTTCGAAAGAATTGATGGTGGATGTTTATATCTTTTTAAGCAAATATTTGGGAGTTCTGAATTTTTTAAGTCTGTTGCAAATAGTAACATCAATATTGTTGATTACATTTTGATATGGTTAAGTTATATGTTAAACCTAAAGGAACAAACAGGAAATTATAACAATCTACAATTTTTTTATAATACAACTATAAATAATGATAGATATCAAACGACTATAAACGGTGTTACAGAGTATAGCAATTATAAGGAGCTTATAGATCAA…	transcript offset:0 AED:0.01 eAED:0.01 QI:0|1|1|1|0.5|0.66|3|0|307	-2.6182	5.17912e-33		OG0000005	PY17X_0100400.1-p1, PY17X_0117900.1-p1, PY17X_0218301.1-p1, PY17X_0400011.1-p1, PY17X_0500067.1-p1, PY17X_0600400.1-p1, PY17X_0800061.1-p1, PY17X_0844101.1-p1, PY17X_0845401.1-p1, PY17X_0900051.1-p1, PY17X_0900500.1-p1, PY17X_0948101.1-p1, PY17X_0950001.1-p1, PY17X_1000031.1-p1, PY17X_1050001.1-p1, PY17X_1100097.1-p1, PY17X_1200067.1-p1, PY17X_1200500.1-p1, PY17X_1471201.1-p1	PIR protein	Plasmodium variant antigen protein Cir/Yir/Bir|yir-bir-cir_Pla: yir/bir/cir-family of variant antigens	N67_003002, N67_004400, N67_005683, N67_005727	Plasmodium variant antigen protein Cir/Yir/Bir|yir-bir-cir_Pla: yir/bir/cir-family of variant antigens	PYYM_0002200.1-p1, PYYM_0005400.1-p1, PYYM_0016700.1-p1, PYYM_0020800.1-p1, PYYM_0023200.1-p1, PYYM_0026200.1-p1, PYYM_0029900.1-p1, PYYM_0032200.1-p1, PYYM_0037800.1-p1, PYYM_0043200.1-p1, PYYM_0047900.1-p1, PYYM_1400700.1-p1	YIR protein	Py17X_1100097.1	Py17X_1100097	PIR protein	Py17X_11_v3:138061-139173(-)	305	chromosome	protein_coding_gene	FALSE	79.545	308	59	2	1	307	1	305	1.22e-172	478
76	N67C_000712	Py_N67C_Chr13	Py_N67C_Chr13:2816926-2818876(+)	CASFLEADKLFNGNNVKVDKINGSPAYKQYCLQNKTCTNRWESIGALSKYLFTKLYNNKSNYSEYVMMWLAHKLFNIINENEKEKANKITLSSAYDEYLKKYMGNFKHSNLIYNQRGLKDANLRHMRELYTLLNHICNTIVDYNKFGAKSRSLYQNSAYCFNQYISVYNAFPKCDSYLYLLAKLKKIYEDFRTSAIRNDTGNNNLDKRIRKLTTSDGKDSYSLENFKAFDFNVPECKPKNKDNIPSARDKATKTTTIIPKSENQGGDQMSQKSTHKNKDEKLKVSEPESQQQKSIQLPKFDDSSLKDEPQALKLSSNDTDTQKSPNGQESSNGQINRSSEPESSQDKINMSPKPKGNHYVFDFSTLEEYEKLFKIYIEEYKKSVTSSLNDIQKHLYDNV…	TGTGCGTCATTTCTTGAAGCTGATAAGCTTTTTAATGGTAACAATGTTAAAGTGGATAAAATTAACGGATCCCCAGCATACAAACAATATTGCCTCCAAAATAAAACATGCACAAATCGCTGGGAAAGTATTGGTGCTTTGAGCAAGTATTTATTTACGAAGTTATACAATAATAAAAGCAATTATTCTGAATATGTTATGATGTGGTTAGCTCATAAATTATTTAATATAATCAATGAGAATGAAAAAGAAAAAGCTAATAAAATTACTTTAAGTTCGGCTTATGATGAATATTTAAAGAAATATATGGGTAATTTTAAACATTCGAATCTTATATATAATCAAAGGGGTTTGAAAGATGCTAATCTTAGGCATATGCGTGAATTGTATACGTTACTT…	transcript offset:0 AED:0.00 eAED:0.00 QI:0|0|0|1|1|1|2|0|613	-2.58693	4.12464e-40		OG0000013	PY17X_0200481.1-p1, PY17X_0840700.1-p1, PY17X_0846701.1-p1, PY17X_1000900.1-p1, PY17X_1100003.1-p1, PY17X_1148400.1-p1, PY17X_1202200.1-p1, PY17X_1301900.1-p1	PIR protein	Plasmodium variant antigen protein Cir/Yir/Bir	N67_000046, N67_000745, N67_002966, N67_004108, N67_004396	Plasmodium variant antigen protein Cir/Yir/Bir	PYYM_0317900.1-p1, PYYM_0600900.1-p1, PYYM_0724300.1-p1, PYYM_0724400.1-p1, PYYM_0840400.1-p1, PYYM_1000900.1-p1, PYYM_1149400.1-p1, PYYM_1201600.1-p1	YIR protein	Py17X_0846701.1	Py17X_0846701	PIR protein	Py17X_08_v3:1750286-1752490(+)	656	chromosome	protein_coding_gene	FALSE	60.976	656	207	4	1	613	7	656	0	736
77	N67C_004511	Py_N67C_Chr04	Py_N67C_Chr04:53379-54801(-)	MNKKVCEKFENVWDKFPDKLDSGNNYQFNDNNFLDGYCDSYSCDTDAEKINGGCLYLFNQIFGSSELFKSVANSNINIVEYIMIWLSYMLNLKEQSGNNSNLQYFYSTTINNNRYKNSIGGVTEYKNYKDLIDKKKEFMDISNEKITKLYVLFKNLCNMYTYLGENNPDCTKYISNANEFVNNYKELYGDSSNNDNNLYRQILSNLSTDYGNLKKKCKNSSSFPSIETTDNYIHTSELTSEVTSSSSSIGKRLFIVLSIFGAIGFFLGISYKRKNKKYKEENESLIYYSKRVTISGIVIMIDEIKSPNIQPRMDKLICNELRNMFYKL	ATGAATAAGAAAGTGTGTGAAAAATTCGAGAATGTATGGGATAAATTTCCTGATAAATTGGACAGTGGTAATAACTATCAATTTAATGATAATAATTTTTTAGATGGTTATTGTGATAGTTATAGTTGTGATACTGATGCCGAAAAAATTAATGGTGGATGTTTATATCTTTTTAATCAAATATTTGGGAGTTCTGAATTGTTTAAGTCTGTTGCAAATAGTAATATCAATATTGTTGAGTACATTATGATATGGTTAAGTTATATGTTAAACCTAAAGGAACAATCAGGAAATAATAGCAATCTACAATATTTTTATAGTACAACTATAAATAATAATAGGTATAAAAATTCTATAGGCGGTGTTACAGAGTATAAAAATTATAAGGATCTTATAGAT…	transcript offset:0 AED:0.10 eAED:0.16 QI:0|0.33|0.5|0.75|1|1|4|0|328	-2.58268	4.6094e-11		OG0000075	PY17X_0100095.1-p1, PY17X_0400200.1-p1, PY17X_0528001.1-p1, PY17X_0700027.1-p1, PY17X_1472701.1-p1	PIR protein	Plasmodium variant antigen protein Cir/Yir/Bir|yir-bir-cir_Pla: yir/bir/cir-family of variant antigens	N67_005655	Plasmodium variant antigen protein Cir/Yir/Bir|yir-bir-cir_Pla: yir/bir/cir-family of variant antigens	PYYM_0018400.1-p1, PYYM_0031600.1-p1, PYYM_0400400.1-p1	YIR protein	Py17X_0400200.1	Py17X_0400200	PIR protein	Py17X_04_v3:116799-117881(-)	296	chromosome	protein_coding_gene	FALSE	80.328	305	46	2	1	305	1	291	8.01e-164	456
78	N67C_002550	Py_N67C_Chr10	Py_N67C_Chr10:136948-138025(-)	MPVNLCDGLTTADNGLVFDQNSKNYTFSGSYTDKYCPDNKCDNDNNKKMSSGFIGLLGFYKDYDDIKNLESDKIAEYAILWLGHKLNQKTENGTTTLNDFYNKQIKTNNHYKQEKIGDSYGKIKIDVIDKKIKSMNIGIKDISNFYDAFKSLCKMDTELDKNKGQCNICLKSAEEFYEKYEKLKNGLDINKGSSYFQQWLSLSKDYDKFKEKYNTRECSNIKSLESYSQSSVTKSTVTECPVKECQVKECQVKECQVKECPVTECSVTKNTLITIAIIFVAASILLGISYKVNNKELKKNIIYMQTLTNNRTLLNILY	ATGCCTGTTAATCTGTGTGATGGACTTACAACGGCCGATAATGGTCTTGTCTTCGATCAAAATTCTAAAAATTATACGTTTAGTGGAAGTTATACCGATAAGTATTGTCCTGATAATAAGTGTGATAATGATAATAACAAAAAAATGAGTTCTGGTTTTATAGGATTGCTAGGTTTCTATAAGGATTATGATGATATAAAAAATTTAGAGAGTGATAAAATTGCTGAATACGCTATTTTATGGTTAGGTCACAAACTGAATCAAAAAACAGAAAATGGAACCACCACATTAAACGATTTTTATAACAAACAAATAAAAACAAATAATCATTATAAACAGGAAAAAATTGGTGATAGTTATGGTAAGATTAAGATAGATGTTATAGATAAAAAAATAAAA…	transcript offset:0 AED:0.08 eAED:0.08 QI:0|1|0.5|1|1|1|2|0|318	-2.54967	2.69164e-10		OG0005014			Plasmodium variant antigen protein Cir/Yir/Bir|yir-bir-cir_Pla: yir/bir/cir-family of variant antigens	N67_005246	Plasmodium variant antigen protein Cir/Yir/Bir|yir-bir-cir_Pla: yir/bir/cir-family of variant antigens			Py17X_1468400.1	Py17X_1468400	PIR protein	Py17X_14_v3:2659032-2660163(+)	307	chromosome	protein_coding_gene	FALSE	75.258	291	67	1	1	291	1	286	7.62e-157	439
79	N67C_002542	Py_N67C_Chr10	Py_N67C_Chr10:107588-108807(-)	MAINKVCQKFDNFRRLFPDELKDSKQYDFNNGTFKRYCPNNKCDSDTNIVNAGCLWLINDFFGKDGTSVDKHTYKDDIICIMIWLSYKLSLKTFDNITTLKDFYSNHIEKNTEYTSRNVNDRTYGSYQNIIDKIKEYMDIDISHMSKFYELLKLLCNMHTAYTKDKSNDFSENANQFVDRYKELFNDIDNNIDNSSYDKVLRVFFKYYNDFGKGTRFSNISKDRPPLPTEKTGKKVEVEGSKGNKTVESSSETSQSIHVSTTPIYDTTLPGSSLVNKLIPILSIIVAIPIFLGISYKVNIFVIWISETISKTFKRKAKKIKKKLIINIIFEE	ATGGCAATTAATAAAGTGTGCCAAAAGTTTGACAATTTCAGGAGGCTTTTTCCCGATGAATTGAAAGATTCGAAACAATATGATTTTAATAATGGAACGTTCAAGAGATACTGCCCTAATAATAAATGTGATAGTGATACCAATATAGTTAACGCTGGATGTTTATGGTTAATTAATGATTTTTTTGGTAAAGATGGTACTTCAGTTGATAAACATACTTATAAGGATGATATTATTTGTATTATGATATGGTTAAGTTATAAATTAAGCCTAAAGACATTTGATAACATCACCACATTAAAAGATTTTTATTCTAATCATATAGAAAAAAACACAGAATACACTAGTCGTAATGTTAATGATCGAACATATGGCAGTTATCAGAACATCATAGATAAA…	transcript offset:0 AED:0.04 eAED:0.06 QI:0|0|0|1|0.5|0.33|3|0|332	-2.53768	5.59996e-07		OG0000201	PY17X_0318300.1-p1, PY17X_1470801.1-p1	PIR protein	Plasmodium variant antigen protein Cir/Yir/Bir|yir-bir-cir_Pla: yir/bir/cir-family of variant antigens	N67_005235, N67_005238	Plasmodium variant antigen protein Cir/Yir/Bir|yir-bir-cir_Pla: yir/bir/cir-family of variant antigens	PYYM_0318200.1-p1	YIR protein	Py17X_1470801.1	Py17X_1470801	PIR protein	Py17X_14_v3:2744242-2745423(+)	316	chromosome	protein_coding_gene	FALSE	92.901	324	13	2	1	324	1	314	0	602
80	N67C_002567	Py_N67C_Chr10	Py_N67C_Chr10:194047-196299(-)	MGDLKMCELFLEADKFFKGNVSAHRQITKSAEFRDYCTNQRKCTTKIESIAGLFEALSMKLYDKDNKYSDYIMLWLANKLFDAIKEKEKDNASKITLSSAYDKYLKKYMANFKYWNSLYNLKGLKDGNIRQLRELYTLLSHICNTIVDYKKNGALSRNLSNNSAYCFNQYISLYKAFPECDSYLYLLNKLKKIYDDIRTSAIENNSSIKNLDKRFRELKVPGVKDSYSMKTFKTFNFSAPECKVKTTNNIPTVRNVPVKHPTIQRSKIQGGGQSIQKITPKNKDDSLNVSGPESQPKQNITLPKPGDSLLKDESQSLKLVSDDPGIPKGPTDKESLTGKEIPTGQENPNGKEIPTSQENPNGQENPNGQENPSGHKISNGQESPDNDKIDQSNELETNQ…	ATGGGGGATCTAAAAATGTGTGAGTTATTTCTTGAAGCGGATAAATTTTTTAAAGGTAATGTTTCCGCACATAGGCAAATTACCAAATCCGCAGAATTCCGTGATTATTGCACTAATCAAAGAAAGTGTACAACTAAGATTGAAAGTATTGCTGGTTTGTTCGAGGCTTTATCTATGAAGCTTTACGATAAAGACAACAAGTATTCTGATTATATTATGCTGTGGTTAGCTAATAAATTATTTGATGCAATCAAAGAGAAAGAGAAAGACAATGCTAGTAAAATTACTTTAAGTTCAGCTTATGACAAATATTTAAAGAAATATATGGCTAATTTTAAATATTGGAATAGTTTATATAATCTAAAGGGTTTGAAAGATGGTAATATTAGGCAATTGCGT…	transcript offset:0 AED:0.00 eAED:0.00 QI:0|0|0|1|0.5|0.33|3|0|672	-2.53153	4.35479e-61		OG0000013	PY17X_0200481.1-p1, PY17X_0840700.1-p1, PY17X_0846701.1-p1, PY17X_1000900.1-p1, PY17X_1100003.1-p1, PY17X_1148400.1-p1, PY17X_1202200.1-p1, PY17X_1301900.1-p1	PIR protein	Plasmodium variant antigen protein Cir/Yir/Bir	N67_000046, N67_000745, N67_002966, N67_004108, N67_004396	Plasmodium variant antigen protein Cir/Yir/Bir	PYYM_0317900.1-p1, PYYM_0600900.1-p1, PYYM_0724300.1-p1, PYYM_0724400.1-p1, PYYM_0840400.1-p1, PYYM_1000900.1-p1, PYYM_1149400.1-p1, PYYM_1201600.1-p1	YIR protein	Py17X_0200481.1	Py17X_0200481	PIR protein	Py17X_02_v3:56882-59191(-)	691	chromosome	protein_coding_gene	FALSE	83.745	689	95	2	1	672	1	689	0	1142
81	N67C_003566	Py_N67C_Chr08	Py_N67C_Chr08:170465-171476(-)	MDKKVCGILISISNSIYKNPDEKGKYQIVINEQALSEYCSSNNCISDLEKINAGCLYLLDAFFKNSSMFESVAKSNIDIVEYIIIWLSYMLSLKRQEGNKTNLKFFYETTINNDKYTKSIIGVENYYKNYKDLIDKKKDLINMDMSNISELYNAFKILCTMHYEFNEESPNCGKYLKDAKNFVEKYEKLKKNYSTTGNSSYTQLLSTLSKDYDNFKKNCSSINCSNISSFPSIEKAENDIQSSETIVQKLEQISDDPSSSSITNKLFIVLSIFGAIGFLLGISYKVNNKEF	ATGGATAAGAAAGTGTGTGGAATACTCATTTCTATAAGTAACTCGATTTACAAAAATCCGGACGAAAAGGGAAAGTATCAAATTGTTATTAATGAACAGGCTTTAAGTGAGTATTGTAGTAGCAATAACTGTATTAGTGATCTCGAAAAAATTAATGCTGGATGTTTATATTTGCTTGATGCATTCTTTAAGAATTCTTCTATGTTTGAGTCTGTTGCAAAAAGTAACATAGATATTGTTGAATACATTATCATATGGTTAAGTTATATGTTAAGCCTAAAGCGACAAGAAGGAAATAAGACCAATCTAAAATTTTTTTATGAAACAACTATAAATAATGATAAGTATACAAAGTCTATAATTGGCGTTGAAAATTATTATAAAAATTATAAGGATCTT…	transcript offset:0 AED:0.07 eAED:0.07 QI:0|1|0.5|1|1|1|2|0|291	-2.51876	2.26281e-15		OG0000114			Plasmodium variant antigen protein Cir/Yir/Bir|yir-bir-cir_Pla: yir/bir/cir-family of variant antigens	N67_000782, N67_002488, N67_003481, N67_005436	Plasmodium variant antigen protein Cir/Yir/Bir|yir-bir-cir_Pla: yir/bir/cir-family of variant antigens			Py17X_1048001.1	Py17X_1048001	PIR protein	Py17X_10_v3:1932693-1933850(+)	311	chromosome	protein_coding_gene	FALSE	73.427	286	72	4	1	285	1	283	2.59e-137	389
82	N67C_004994	Py_N67C_Chr03	Py_N67C_Chr03:929642-930598(+)	MNKQVCEKFRSIWEFFPDTLVEGEYKFNDNNFLNSYCDRNTCDSAFERIDGGCLYLFKQIFGTSELFKSVANSNINVVDYILIWLSYMLNLKEQPGNYSNLNFFYSTTINNDRYKNSIIGIDGYTSYKELIDKKTYFLNMDRNIISKFYEAFKLLCEMYAEFDDNTQYCAKCSENASNFVNKYKEMNENSDITSNGSYKQLLSTLSKDYNNFMNKYNNNQYLKSSPLPTIEKTENYAQQILQISGDTSSSSSVTNKLFTVLSIFGVIAFLLGISYKVNNKEF	ATGAATAAGCAAGTGTGTGAAAAGTTTAGGAGTATATGGGAATTTTTCCCTGATACATTGGTTGAAGGAGAATATAAATTTAATGATAATAATTTTTTAAATAGTTATTGTGATCGTAATACTTGTGATAGTGCTTTCGAAAGAATTGATGGAGGATGTTTATATCTTTTTAAGCAAATATTTGGGACTTCTGAATTGTTTAAGTCTGTTGCAAATAGTAACATCAATGTTGTTGATTACATTTTGATATGGTTAAGTTATATGTTAAACCTAAAGGAACAACCAGGAAATTATAGCAATCTAAATTTTTTTTATAGTACAACTATAAATAATGATAGGTATAAAAATTCTATAATAGGTATTGATGGATATACTAGTTATAAGGAGCTTATAGATAAA…	transcript offset:0 AED:0.08 eAED:0.08 QI:0|1|0.5|1|1|1|2|0|282	-2.51816	1.32862e-32		OG0000005	PY17X_0100400.1-p1, PY17X_0117900.1-p1, PY17X_0218301.1-p1, PY17X_0400011.1-p1, PY17X_0500067.1-p1, PY17X_0600400.1-p1, PY17X_0800061.1-p1, PY17X_0844101.1-p1, PY17X_0845401.1-p1, PY17X_0900051.1-p1, PY17X_0900500.1-p1, PY17X_0948101.1-p1, PY17X_0950001.1-p1, PY17X_1000031.1-p1, PY17X_1050001.1-p1, PY17X_1100097.1-p1, PY17X_1200067.1-p1, PY17X_1200500.1-p1, PY17X_1471201.1-p1	PIR protein	Plasmodium variant antigen protein Cir/Yir/Bir|yir-bir-cir_Pla: yir/bir/cir-family of variant antigens	N67_003002, N67_004400, N67_005683, N67_005727	Plasmodium variant antigen protein Cir/Yir/Bir|yir-bir-cir_Pla: yir/bir/cir-family of variant antigens	PYYM_0002200.1-p1, PYYM_0005400.1-p1, PYYM_0016700.1-p1, PYYM_0020800.1-p1, PYYM_0023200.1-p1, PYYM_0026200.1-p1, PYYM_0029900.1-p1, PYYM_0032200.1-p1, PYYM_0037800.1-p1, PYYM_0043200.1-p1, PYYM_0047900.1-p1, PYYM_1400700.1-p1	YIR protein	Py17X_1471201.1	Py17X_1471201	PIR protein	Py17X_14_v3:2758631-2759740(+)	304	chromosome	protein_coding_gene	FALSE	83.696	276	45	0	1	276	1	276	1.17e-161	449
83	N67C_004761	Py_N67C_Chr03	Py_N67C_Chr03:41918-43013(-)	MNKETCKTFAPLRNVISNSDKGVTYQFTTDEDYKNYCTNENCDNDTDRLNARCLYIFDEFFKDKSGFETDAKGNIYIVQYILIWLSYVLSLIRINQDGNRTFFYNNYIEKHHTYKTQINGLTGYQNYKDLIDRNNYILSMDMSIISKFYDAFILLCDICIGVDEDRSNCDNYLEKAKEFAKKYDELNEDYNNGRNSPYNQLLSTLSNDYNNLKNVCNDYPLLPTYSRKFVIKSTLISIGFIFAAVSIFLGIAYKRKNKKYNEENDSLIYDSKINND	ATGAATAAAGAAACGTGTAAAACGTTCGCTCCTTTAAGGAACGTGATTTCCAATTCGGACAAGGGTGTAACCTATCAATTTACAACTGATGAAGATTACAAAAATTACTGTACTAATGAAAATTGTGATAATGATACCGATAGATTGAATGCTAGATGTTTATATATTTTTGATGAATTTTTTAAGGATAAGTCTGGGTTTGAAACGGATGCAAAAGGAAACATCTATATTGTTCAATACATTTTGATATGGTTAAGTTATGTGTTAAGCCTGATCAGAATTAATCAAGATGGCAATAGAACGTTTTTTTATAATAATTACATAGAGAAACACCATACGTATAAGACGCAAATAAATGGCTTAACTGGTTATCAGAATTATAAGGATCTTATAGATAGA…	transcript offset:0 AED:0.06 eAED:0.13 QI:0|0.5|0.66|1|1|1|3|0|276	-2.51355	3.35136e-07		OG0000052	PY17X_0600161.1-p1, PY17X_0900055.1-p1, PY17X_0900089.1-p1, PY17X_1000035.1-p1, PY17X_1000051.1-p1, PY17X_1100033.1-p1	PIR protein	Plasmodium variant antigen protein Cir/Yir/Bir|yir-bir-cir_Pla: yir/bir/cir-family of variant antigens	N67_000017, N67_001982, N67_005565, N67_005582	Plasmodium variant antigen protein Cir/Yir/Bir|yir-bir-cir_Pla: yir/bir/cir-family of variant antigens	PYYM_0001900.1-p1, PYYM_0021800.1-p1	YIR protein	Py17X_1100033.1	Py17X_1100033	PIR protein	Py17X_11_v3:56936-57993(-)	279	chromosome	protein_coding_gene	FALSE	92.52	254	16	1	1	254	1	251	7.21e-173	476
84	N67C_005636	Py_N67C_Chr02	Py_N67C_Chr02:736084-737179(+)	MNKETCKTFAPLRNVISNSDKGVTYQFTTDEDYKNYCTNENCDNDTDRLNARCLYIFDEFFKDKSGFETDAKGNIYIVQYILIWLSYVLSLIRINQDGNRTFFYNNYIEKHHTYKTQINGLTGYQNYKDLIDRNNYILSMDMSIISKFYDAFILLCDICIGVDEDRSNCDNYLEKAKEFAKKYDELNEDYNNGRNSPYNQLLSTLSNDYNNLKNVCNDYPLLPTYSRKFVIKSTLISIGFIFAAVSIFLGIAYKRKNKKYNEENDSLIYDSKINND	ATGAATAAAGAAACGTGTAAAACGTTCGCTCCTTTAAGGAACGTGATTTCCAATTCGGACAAGGGTGTAACCTATCAATTTACAACTGATGAAGATTACAAAAATTACTGTACTAATGAAAATTGTGATAATGATACCGATAGATTGAATGCTAGATGTTTATATATTTTTGATGAATTTTTTAAGGATAAGTCTGGGTTTGAAACGGATGCAAAAGGAAACATCTATATTGTTCAATACATTTTGATATGGTTAAGTTATGTGTTAAGCCTGATCAGAATTAATCAAGATGGCAATAGAACGTTTTTTTATAATAATTACATAGAGAAACACCATACGTATAAGACGCAAATAAATGGCTTAACTGGTTATCAGAATTATAAGGATCTTATAGATAGA…	transcript offset:0 AED:0.07 eAED:0.13 QI:0|0.5|0.66|1|1|1|3|0|276	-2.51355	3.35136e-07		OG0000052	PY17X_0600161.1-p1, PY17X_0900055.1-p1, PY17X_0900089.1-p1, PY17X_1000035.1-p1, PY17X_1000051.1-p1, PY17X_1100033.1-p1	PIR protein	Plasmodium variant antigen protein Cir/Yir/Bir|yir-bir-cir_Pla: yir/bir/cir-family of variant antigens	N67_000017, N67_001982, N67_005565, N67_005582	Plasmodium variant antigen protein Cir/Yir/Bir|yir-bir-cir_Pla: yir/bir/cir-family of variant antigens	PYYM_0001900.1-p1, PYYM_0021800.1-p1	YIR protein	Py17X_1100033.1	Py17X_1100033	PIR protein	Py17X_11_v3:56936-57993(-)	279	chromosome	protein_coding_gene	FALSE	92.52	254	16	1	1	254	1	251	7.21e-173	476
85	N67C_000794	Py_N67C_Chr14	Py_N67C_Chr14:145024-146058(-)	MDDTLCGKFVVLRAYLPDELGKNGILDFGDNKDLTQYCPEKDSGVNECNNNLDKITAGFLWLLEQCYSELNYKNHNINSINAFFIYIISWFSYKLKQIEGVGFTTINELYNKNVKDSNKYKKFINHAYTIGELRKFMDERNDLMNINIEDLSKFYDAFKLICSMYANFATNTDEKTLLNDANEFVKKCQELNGNSNNTDGSSYRKIMSSLSIDYSNLNNKCTSNGVNCKDFQSFPDITNLSVLSSRDTSSSSIGKRLFTVLSIFGAIAFFLGISYKVNNKELKNITSKYYFHCIYANVNNIIRFLKFY	ATGGATGATACTCTATGTGGAAAATTTGTTGTTTTGAGGGCATATTTACCCGATGAATTAGGCAAAAATGGAATACTCGATTTTGGTGATAATAAGGATTTAACACAATACTGTCCTGAGAAAGATTCAGGAGTAAATGAATGCAATAATAATCTAGATAAAATTACGGCTGGATTTTTATGGTTACTTGAACAATGTTATAGTGAATTAAACTATAAAAATCATAATATAAATAGTATTAATGCATTTTTTATATATATTATTTCATGGTTTAGTTACAAATTAAAGCAAATCGAAGGGGTGGGATTCACCACAATAAACGAATTGTATAATAAAAATGTAAAAGATAGTAATAAATATAAAAAATTTATAAATCATGCCTATACAATTGGAGAGCTT…	transcript offset:0 AED:0.11 eAED:0.12 QI:0|1|0.5|1|1|1|2|0|308	-2.49955	1.27295e-23		OG0000136	PY17X_0400300.1-p1, PY17X_1400500.1-p1, PY17X_1401000.1-p1	PIR protein	Plasmodium variant antigen protein Cir/Yir/Bir|yir-bir-cir_Pla: yir/bir/cir-family of variant antigens	N67_000773	Plasmodium variant antigen protein Cir/Yir/Bir|yir-bir-cir_Pla: yir/bir/cir-family of variant antigens	PYYM_0400500.1-p1, PYYM_1402500.1-p1, PYYM_1403000.1-p1	YIR protein	Py17X_1401000.1	Py17X_1401000	PIR protein	Py17X_14_v3:137403-138531(-)	305	chromosome	protein_coding_gene	FALSE	86.282	277	37	1	1	276	1	277	1.01e-173	481
86	N67C_005633	Py_N67C_Chr02	Py_N67C_Chr02:725768-727201(+)	MDKKVCSILFSISNSFSKHLDKERSYQIIINERTLNTYCSGDNCDYDLEKINAGCLYLLDSFFKNSDLFKSVAKGNIDIVEYIIIWLSYMLSLKKQVGITNLRYFYDIYINGGNMYKDPITGITEYNSYKNLIDQKENLINMDNKYISKLYDVFIRLCMMYIEFDEQSPNCNTYLEKAKVFVEKYNELNNNSDIIKGSPYYKLLSTLANDYDNFKKEYSNVYCSNFSPFPTLENKKNTVEYSEKNPVVRSEHFSGQVSEVTSSSSSITNKLFIVLSIFVFVIWSSGTISKTKIKRKNKKYKEENESLIYDSKINDYFRNNNNDWYTIRNCLLRNEIKSPNMQPRRGIS	ATGGATAAGAAAGTGTGTAGTATACTCTTTTCTATAAGTAACTCGTTTTCCAAACATTTGGACAAGGAAAGAAGTTATCAAATTATTATTAATGAAAGAACTTTAAATACGTATTGTTCTGGTGATAATTGTGATTATGATCTCGAAAAAATCAATGCTGGATGTTTATATTTGCTTGATTCATTCTTTAAGAATTCTGATTTGTTTAAGTCTGTTGCAAAAGGTAACATCGATATTGTTGAATACATTATCATATGGTTAAGTTATATGTTAAGCCTAAAGAAACAAGTAGGAATCACCAATTTACGATATTTTTATGATATATATATAAATGGTGGTAATATGTATAAAGATCCTATAACTGGTATTACGGAGTATAATAGTTATAAGAATCTTATA…	transcript offset:0 AED:0.08 eAED:0.09 QI:0|0|0|0.5|0.66|0.5|4|0|348	-2.48934	1.72387e-06		OG0005376			Plasmodium variant antigen protein Cir/Yir/Bir|yir-bir-cir_Pla: yir/bir/cir-family of variant antigens	N67_002465	Plasmodium variant antigen protein Cir/Yir/Bir|yir-bir-cir_Pla: yir/bir/cir-family of variant antigens			Py17X_1045100.1	Py17X_1045100	PIR protein	Py17X_10_v3:1830370-1831523(+)	310	chromosome	protein_coding_gene	FALSE	59.539	304	113	2	1	303	1	295	1.53e-116	338
87	N67C_001501	Py_N67C_Chr12	Py_N67C_Chr12:169134-170207(-)	MYHRLCTRLDRLINYLPDDLNSSTSNDFNKLGDIKNYCSNGGSGETECKTDLDKINAACLWLFEQAVIINFDSLSNDEYKRFMIYIMIWLNNMLNLKKDEQIKNLNDFYTKYIENNKDYNNCKKKTKGNNYNDCSDTLNKKTGYKSFKEFIEKNVYLMNINIMSKFYDAFKSLCNMYTELDASDINNKKYSEKAQEFVEKYKGLIEDPTISVDSSYSQIFSNLSTDYNNFKDYCNVNNVDCNNIPDLSSIKTTKPPVQSSEDHSEQVSDVTPSNSSITNKLIIVLSIFSAIPIFLGISYKVNNKEFINYFH	ATGTATCATCGCCTGTGTACAAGGTTAGATAGATTGATAAATTATTTACCCGATGACTTAAACAGCTCTACAAGTAATGATTTTAATAAATTAGGGGATATTAAGAATTATTGCTCTAATGGAGGTTCAGGGGAAACTGAATGTAAGACTGATCTCGATAAGATAAATGCTGCATGTCTATGGTTGTTCGAGCAAGCTGTTATTATTAATTTTGACAGTTTAAGTAATGATGAGTATAAAAGGTTTATGATTTACATTATGATATGGTTAAATAATATGTTAAACCTAAAGAAAGATGAACAAATCAAAAACTTAAATGATTTTTATACTAAATATATAGAAAATAATAAGGATTATAATAATTGTAAAAAAAAAACAAAAGGTAATAATTATAATGAT…	transcript offset:0 AED:0.07 eAED:0.07 QI:0|1|0.5|1|1|1|2|0|311	-2.48237	1.32801e-05		OG0000063	PY17X_1101400.1-p1, PY17X_1148300.1-p1, PY17X_1202300.1-p1, PY17X_1302000.1-p1	PIR protein	Plasmodium variant antigen protein Cir/Yir/Bir|yir-bir-cir_Pla: yir/bir/cir-family of variant antigens	N67_000047, N67_001492, N67_001496, N67_002965	Plasmodium variant antigen protein Cir/Yir/Bir|yir-bir-cir_Pla: yir/bir/cir-family of variant antigens	PYYM_1102500.1-p1, PYYM_1149300.1-p1, PYYM_1201700.1-p1	YIR protein	Py17X_1202300.1	Py17X_1202300	PIR protein	Py17X_12_v3:180407-181597(-)	321	chromosome	protein_coding_gene	FALSE	88.667	300	34	0	1	300	1	300	0	516
88	N67C_005432	Py_N67C_Chr01	Py_N67C_Chr01:731307-732834(-)	MNKFYIQIVFFLLSISVYVNNKILATEADPGEDTTSKLTPESAPESAPESALESTPKYLTPEEIYEKNKHLLCTNPKETINAENVMNEAVTHLKSHAADMHTYKLCKMGIDYHMDFHKRKHEDHISGQKIEYMVRDSNKYNEIINELWDPGHPNFLNTGSVKITRVYNPNLVMIQQRYKKKFGRRQKYFYALAAKVEVSEDTTIIVMTSANINDHNPSNKTYKNEIVKSANSFKTEVDSEDDIKQGKLKKVFVNLAGYIIQKYRSVSVTYIESIDGHVSIKKPCIIGKCFKYYYLHK	ATGAATAAGTTTTATATTCAAATTGTTTTTTTTCTTTTAAGCATTTCCGTATATGTGAATAATAAAATCCTTGCAACTGAAGCTGATCCAGGAGAAGATACAACATCCAAATTAACACCCGAATCAGCACCTGAATCAGCACCCGAATCAGCACTCGAATCAACACCGAAATATCTTACTCCAGAAGAAATATATGAAAAAAACAAGCATCTATTATGTACTAACCCCAAAGAAACTATAAACGCAGAAAATGTTATGAACGAAGCTGTAACACATTTAAAATCTCATGCTGCAGATATGCATACGTATAAATTATGTAAAATGGGTATTGATTATCATATGGATTTTCATAAAAGAAAGCATGAAGACCATATAAGTGGTCAAAAAATTGAATATATG…	transcript offset:0 AED:0.10 eAED:0.10 QI:0|1|0.83|1|1|1|6|0|297	-2.48135	1.34784e-36	PF3D7_1463500	OG0000698	PY17X_0116000.1-p1	fam-a protein	PYST-A: Plasmodium yoelii subtelomeric family PYST-A|Bet v1-like	N67_005417	PYST-A: Plasmodium yoelii subtelomeric family PYST-A|Bet v1-like	PYYM_0115500.1-p1	fam-a protein	Py17X_0116000.1	Py17X_0116000	fam-a protein	Py17X_01_v3:707698-709204(-)	289	chromosome	protein_coding_gene	FALSE	92.593	297	14	1	1	297	1	289	0	563
89	N67C_004265	Py_N67C_Chr06	Py_N67C_Chr06:119486-120462(-)	MDDICGKFFVLRKHLPDELDGHATIELKEITDYKNYCPKEDCDTELEKNTIGFLWLLGHCFYALKNKSNIDTNAFFIYIISWFSYKLKQFTNENFTTINEFYTNRVINNSKYSKFINDAYKIGGLKEFMDQKIDLLNINIEYMSKLYDAFKLLCSMYDNIETNTDGTILPDNVTNFVNKYKELTNYYNIEDTPRSQILSTLLTDYNNLKIKCKGCTSLPDITNISALASVDTSSSSSIGKKLFAVLSIFGAIAFFLGISYKVNNKELKNYFHYIYANVNKKIIRLPFLY	ATGGATGATATATGTGGAAAATTTTTTGTTTTGAGGAAGCATTTACCCGATGAATTAGACGGTCACGCAACAATTGAACTAAAAGAAATTACAGATTACAAAAATTATTGCCCTAAAGAAGACTGCGATACTGAACTAGAAAAAAATACGATTGGATTTTTATGGTTACTTGGGCACTGTTTTTATGCATTAAAAAATAAAAGTAATATTGACACTAATGCATTTTTTATATATATTATTTCATGGTTTAGTTACAAATTAAAGCAATTCACAAATGAGAATTTCACCACAATAAACGAATTTTATACTAATCGTGTAATTAATAATAGTAAATATAGTAAATTTATAAATGATGCCTATAAAATTGGAGGTCTTAAGGAATTCATGGATCAAAAAATT…	transcript offset:0 AED:0.08 eAED:0.08 QI:0|0|0|0.5|1|1|2|0|289	-2.44626	9.47688e-10		OG0000109	PY17X_0602300.1-p1, PY17X_0602800.1-p1, PY17X_1400100.1-p1	PIR protein	Plasmodium variant antigen protein Cir/Yir/Bir|yir-bir-cir_Pla: yir/bir/cir-family of variant antigens	N67_000769, N67_003868	Plasmodium variant antigen protein Cir/Yir/Bir|yir-bir-cir_Pla: yir/bir/cir-family of variant antigens	PYYM_0601300.1-p1, PYYM_0601800.1-p1, PYYM_1402100.1-p1	YIR protein	Py17X_0602300.1	Py17X_0602300	PIR protein	Py17X_06_v3:185374-186434(-)	288	chromosome	protein_coding_gene	FALSE	81.226	261	48	1	1	261	1	260	2.65e-148	415
90	N67C_001074	Py_N67C_Chr14	Py_N67C_Chr14:1212103-1214217(+)	MNIIESNKEKERISLHSHISGLGLDEDGFVHDADLDEPQKIYEKSEQNGNLTNGENIHDNQYNEICNMNGDNNIDTSSNEGEEGKDKIKNLYNCKGMVGQKKAREAAGIFINLIKEKNICKCLLLAGPSGSGKTAIAIAISKEISEEAIPFCIFNASQVYSCEVKKTEILTQYIRKSIGVKIKEIKEVFEGEVVKLEPFYDDTYDEKKISYVHITLKTLKEQKKIKIHSSIYENILKEKIQEKDVIYIESHSGLVKRVGRCSLYQDMFDIETDTFVDLPKGNVHKKKNIIQNVTLYDLDISNVQPKDNILNFFQNAKCKKTEITDKLRNEINKIVYKYVDQGIAQIVPGVLFIDEVHMLDIECFTYLNRTLESNLAPIVILATNRGICNIKGTNIISAH…	ATGAATATAATCGAATCCAACAAAGAAAAAGAGAGAATAAGTCTCCATAGCCATATTAGTGGCTTGGGTTTAGATGAGGACGGATTTGTGCATGATGCTGATTTAGATGAACCTCAAAAGATATATGAAAAAAGCGAACAAAATGGCAATCTCACAAATGGCGAAAATATACATGACAATCAATACAATGAAATATGCAATATGAATGGAGATAATAATATTGATACATCAAGTAATGAAGGTGAAGAAGGTAAAGATAAAATAAAAAATTTATATAATTGCAAAGGTATGGTTGGTCAAAAAAAAGCTAGAGAAGCAGCAGGAATATTTATAAACTTAATAAAAGAGAAAAATATTTGTAAATGCTTATTATTGGCTGGGCCTAGTGGAAGTGGGAAA…	transcript offset:0 AED:0.00 eAED:0.00 QI:0|1|1|1|1|1|5|0|507	-2.43703	2.30182e-09	PF3D7_0809700	OG0004404	PY17X_1429800.1-p1	RuvB-like helicase 1, putative	TIP49 P-loop domain|TIP49 AAA-lid domain|P-loop containing nucleoside triphosphate hydrolases|Nucleic acid-binding proteins|RUVB-LIKE 1|RUVB-RELATED REPTIN AND PONTIN	N67_001062	TIP49 P-loop domain|TIP49 AAA-lid domain|P-loop containing nucleoside triphosphate hydrolases|Nucleic acid-binding proteins|RUVB-LIKE 1|RUVB-RELATED REPTIN AND PONTIN	PYYM_1431500.1-p1	RuvB-like helicase 1, putative	Py17X_1429800.1	Py17X_1429800	RuvB-like helicase 1, putative	Py17X_14_v3:1183903-1186017(+)	507	chromosome	protein_coding_gene	FALSE	100	507	0	0	1	507	1	507	0	1017
91	N67C_000752	Py_N67C_Chr13	Py_N67C_Chr13:2964170-2965095(+)	MSSKVCDAINTIDNFFDDDPKNSGENSYGDLLNTYCPNNNCSSDEENIISGFIMLLNMVDNENIDSDILAEYAILWLSYKLNQKKQNETTILNDFYTDNIKTNSCYDEHITSDTGKNINKGVIEKKMKSMNMDIKDISNFYDAFKSLCNMYSEFDPEKNTECKTCLETAGELVEKYEKLKNALDINKGSSYYQLLSSLSNDYKKFKEKYNTLECSSTLPFVACPRSSVTNNILITIAIIFVAGSILLGVSYKVNNKEIKNYFHYICKF	ATGTCTTCTAAAGTGTGTGATGCAATTAATACGATCGATAATTTTTTTGATGATGATCCGAAAAACTCGGGAGAAAATTCTTATGGGGATTTATTAAATACGTATTGCCCTAATAATAACTGTAGTAGTGATGAAGAAAATATTATCTCTGGTTTTATAATGTTACTAAATATGGTTGATAATGAAAATATAGATAGTGATATACTTGCTGAATACGCTATTTTATGGTTAAGTTATAAACTAAATCAAAAAAAACAAAATGAAACGACCATATTAAACGATTTTTATACTGATAATATAAAAACAAATAGTTGTTATGATGAGCATATAACTTCTGATACTGGTAAAAATATTAATAAGGGTGTTATAGAAAAAAAAATGAAATCGATGAATATGGAT…	transcript offset:0 AED:0.07 eAED:0.07 QI:0|1|0.5|1|1|1|2|0|268	-2.42667	2.23536e-14		OG0000248			Plasmodium variant antigen protein Cir/Yir/Bir|yir-bir-cir_Pla: yir/bir/cir-family of variant antigens					Py17X_1300481.1	Py17X_1300481	PIR protein	Py17X_13_v3:240542-241565(-)	272	chromosome	protein_coding_gene	FALSE	76.984	252	57	1	1	252	1	251	1.44e-136	384
92	N67C_005484	Py_N67C_Chr02	Py_N67C_Chr02:97967-98878(-)	MYLPDDLEKATQLDFYGNQSFRKYCPSANCNTELEKITIGFLWLLGECYSTLTNKVYNENNTNVFFIYIISWISYKLNQKKGEKFTTLNDFFTEYVKNSGKYESFINDAYRFGNFKEFMDERDYLLNINIEDLSKFYDASKLLCNMYVNVEKNTSDSTVSNDAKDFVKKYTDLNEGYNIEGTARIKILSALSTDYNNFKKYCTSKGDKCKDFPSIPEIATSISALESGNISSISSIGNKLFTVLSIFGAIAFFLGISYKVNNKEFKNYFHYIYTNVNKQIVHFLTFYISIHYLDFGNDLKNNK	ATGTATTTACCCGATGACTTGGAGAAAGCTACACAGCTTGATTTTTATGGAAATCAAAGTTTCAGAAAATACTGCCCTAGTGCAAACTGCAATACTGAACTCGAAAAAATTACTATTGGATTTTTATGGTTACTTGGAGAATGTTATTCTACATTAACAAATAAAGTTTATAATGAAAATAATACTAATGTATTTTTTATATATATTATTTCATGGATTAGTTACAAATTAAATCAAAAAAAGGGGGAGAAATTCACCACATTAAACGATTTTTTTACTGAATATGTAAAAAATAGTGGTAAATATGAAAGTTTTATAAATGATGCCTATAGATTTGGAAATTTTAAGGAATTCATGGATGAACGAGATTATTTGCTGAATATTAATATTGAAGATCTG…	transcript offset:0 AED:0.10 eAED:0.21 QI:0|-1|0|1|-1|1|1|0|303	-2.42391	4.41711e-13		OG0000032	PY17X_0117200.1-p1, PY17X_0700051.1-p1, PY17X_0800141.1-p1, PY17X_0900700.1-p1, PY17X_1044600.1-p1, PY17X_1100087.1-p1	PIR protein	Plasmodium variant antigen protein Cir/Yir/Bir|yir-bir-cir_Pla: yir/bir/cir-family of variant antigens	N67_004665, N67_004666, N67_005088	Plasmodium variant antigen protein Cir/Yir/Bir|yir-bir-cir_Pla: yir/bir/cir-family of variant antigens	PYYM_0013300.1-p1, PYYM_0030300.1-p1, PYYM_0040300.1-p1, PYYM_0200500.1-p1, PYYM_0900200.1-p1, PYYM_1044200.1-p1	YIR protein	Py17X_1374200.1	Py17X_1374200	PIR protein	Py17X_13_v3:3012264-3013363(+)	300	chromosome	protein_coding_gene	FALSE	76.667	270	63	0	1	270	14	283	6.11e-142	400
93	N67C_000034	Py_N67C_Chr13	Py_N67C_Chr13:132109-133670(+)	MNKFYIKFFFFLLIISLFVNNKTLATESAPKKDTKSKSKKDTKSKSKKYIKFKFKKNTKPKSKKCYPTPEEIYEKNEHLLCTNHEEIKNAEKLMNETVTHLEHHAISKDGYKLYDNYFSYQMVFYKKKHLNHTYIEKTEYIINNPNKYNKIINNLWDPDCDNFLYEGSVKRKIVRVYNPNLVMIQQRSKSHRLGRQEYFYALAAKFEISENITMIAYVTPNINDHNPSNKEYKNEIVPNANLFKTDIDSEEDIRKGKLIKQFVNIAGYIIEKSKWRINIIYVQSIERHVPNFLKCMIRKALNYSPPQK	ATGAATAAATTTTATATTAAATTTTTTTTTTTTCTTTTAATCATCTCCCTATTTGTGAATAATAAAACCCTTGCAACTGAGTCTGCTCCAAAAAAAGATACAAAATCCAAATCAAAAAAAGATACAAAATCCAAATCAAAAAAATATATAAAATTCAAATTTAAAAAAAATACAAAACCCAAATCAAAAAAATGTTATCCTACTCCAGAAGAAATATATGAAAAAAACGAGCACCTATTATGTACCAATCACGAAGAAATTAAAAATGCAGAAAAACTTATGAACGAAACTGTAACACATTTAGAACATCATGCTATAAGTAAAGATGGTTATAAATTATATGATAATTATTTTTCTTACCAAATGGTTTTTTATAAAAAAAAACATCTAAACCATACA…	transcript offset:0 AED:0.10 eAED:0.10 QI:0|0|0|1|1|1|6|0|308	-2.41053	1.14156e-42	PF3D7_1463500	OG0005318			PYST-A: Plasmodium yoelii subtelomeric family PYST-A|Bet v1-like	N67_000034	PYST-A: Plasmodium yoelii subtelomeric family PYST-A|Bet v1-like			Py17X_1044000.1	Py17X_1044000	fam-a protein	Py17X_10_v3:1788627-1790089(-)	291	chromosome	protein_coding_gene	FALSE	57.426	303	112	1	1	303	1	286	1.78e-118	340
94	N67C_004512	Py_N67C_Chr04	Py_N67C_Chr04:58106-58938(-)	MNKRIFSLVCIVLYSLLAVSVHCSEQKISDVKNKSIRGTKERNKSNEKNDIEYKHKTQLKNNNPKYDEDDIGSNCFGICKKNKKIKPIINGVPVTLPYNKIVVTYSNNESLPTVTIWMGQIQREFIPRDQKHLEDILKLQKTFEKLYSNNNESLPMGSLGMKGIKPESIPKIKNN	ATGAATAAGAGGATATTTAGTTTAGTTTGCATCGTCTTATATTCCCTTTTGGCTGTGTCAGTGCATTGCTCCGAACAGAAAATATCTGATGTAAAAAATAAAAGTATTCGTGGCACTAAAGAAAGAAACAAAAGTAACGAAAAAAATGATATAGAATATAAACACAAAACGCAATTAAAGAATAACAATCCTAAATATGATGAAGATGATATAGGATCTAATTGTTTTGGTATATGTAAAAAAAATAAAAAAATAAAACCTATAATTAATGGTGTACCCGTAACTCTTCCATATAATAAAATAGTTGTAACATATTCAAATAATGAATCTCTTCCTACGGTAACAATATGGATGGGACAAATTCAGCGTGAGTTTATCCCAAGAGATCAAAAACATTTA…	transcript offset:0 AED:0.02 eAED:0.02 QI:0|1|1|1|1|1|2|189|175	-2.39834	1.00669e-28		OG0000111	PY17X_1047901.1-p1, PY17X_1302800.1-p1	fam-c protein	Plasmodium yoelii subtelomeric region (PYST-C1)|PYST-C1: Plasmodium yoelii subtelomeric domain PYST-C1|PYST-C2: Plasmodium yoelii subtelomeric domain PYST-C2	N67_004866, N67_005518, N67_005568	Plasmodium yoelii subtelomeric region (PYST-C1)|PYST-C1: Plasmodium yoelii subtelomeric domain PYST-C1|PYST-C2: Plasmodium yoelii subtelomeric domain PYST-C2	PYYM_0017600.1-p1	fam-c protein	Py17X_1300371.1	Py17X_1300371	fam-c protein	Py17X_13_v3:194599-195444(-)	238	chromosome	protein_coding_gene	FALSE	82.456	171	30	0	1	171	1	171	2.42e-99	285
95	N67C_004976	Py_N67C_Chr03	Py_N67C_Chr03:859941-860936(+)	MAVNLCDGLTTADNGLIFDQDSQNYTFSGSYTNSYCPDKCDSDKKKISSAFIGLLKFYKDFNVINLENDKLAEYAILWLGHKLNQKTENRTITLNDFYNNHIKTNSYYNQETIGDSYDKINKDIKQKIESMDIDIKDISNFYEVFKLLCMMDGELDRKQKSQCNTCLKNAGEFYEKYEKLKNDLDINKGSSYFQLWLSLSKGYDKFKEKYSAKCNDIKFPEACPRSSVTKSQVTNSPVTECSATKSQVTNSPVTECSVTECSVTKSTLIPIAIIFVAASILLGVSYKVNNK	ATGGCCGTTAATCTGTGTGATGGACTTACAACGGCCGATAATGGTCTTATCTTCGATCAAGATTCTCAAAATTATACGTTTAGTGGAAGTTATACCAATAGTTATTGTCCTGATAAGTGTGATAGTGATAAAAAAAAAATTAGTTCTGCTTTTATAGGATTACTAAAATTTTATAAGGATTTTAATGTTATCAATTTAGAGAATGATAAACTTGCTGAATACGCTATTTTATGGTTAGGTCACAAACTGAATCAAAAAACAGAAAATAGAACCATCACATTAAACGATTTTTATAATAATCATATAAAAACAAATAGTTATTATAATCAGGAAACAATTGGTGATAGTTATGATAAGATTAATAAGGATATAAAACAAAAAATAGAATCGATGGATATT…	transcript offset:0 AED:0.08 eAED:0.08 QI:0|1|0.5|1|1|1|2|0|291	-2.38963	2.04245e-07		OG0005014			Plasmodium variant antigen protein Cir/Yir/Bir|yir-bir-cir_Pla: yir/bir/cir-family of variant antigens	N67_005246	Plasmodium variant antigen protein Cir/Yir/Bir|yir-bir-cir_Pla: yir/bir/cir-family of variant antigens			Py17X_1300421.1	Py17X_1300421	PIR protein	Py17X_13_v3:219472-220591(-)	303	chromosome	protein_coding_gene	FALSE	76.207	290	58	7	1	287	1	282	1.53e-151	424
96	N67C_003034	Py_N67C_Chr09	Py_N67C_Chr09:95620-96727(-)	MDKDVCGTLIPLRDAFSYVEEDGSYRFTTVEDFINYCTDGKCDDDTDKINARCLHVFDAFFKDKSVFETAAKGNIYIVQYILIWLSYVLSLIKNEEKGSLNEFYKKYIEKGDNYNNNIDYIVGYKCYKDIIDKNNYILSMDKSIISKLYDAFNTLCDTYIEFDINNSDCKQDSEKAHQFVEKYKKIIIDHNIGENIRYFHVLINLLTDYDNLKKNCEKFPSTPDITKIISEQHVCEVASSSSSIASKLIPILSILVAIPIFLGIAYKYSLFGFRKRSQKQHLREMVKK	ATGGATAAGGACGTGTGTGGAACGTTAATTCCTTTAAGGGACGCGTTTTCCTATGTGGAAGAAGATGGAAGCTACCGATTTACAACTGTTGAAGATTTCATAAATTACTGTACTGATGGAAAATGTGATGATGATACCGATAAAATTAATGCTAGATGTTTACATGTTTTTGATGCATTCTTTAAGGATAAGTCTGTGTTTGAAACGGCTGCAAAAGGAAACATCTATATTGTTCAATACATTTTGATATGGTTAAGTTATGTGTTAAGCCTGATCAAAAATGAAGAAAAAGGCAGTCTAAATGAATTTTATAAAAAATATATAGAGAAAGGTGATAATTATAATAATAATATAGATTATATTGTTGGTTATAAATGTTATAAGGATATTATAGATAAA…	transcript offset:0 AED:0.02 eAED:0.02 QI:0|1|1|1|0.5|0.66|3|21|288	-2.37946	5.81245e-09		OG0000003	PY17X_0117600.1-p1, PY17X_0200301.1-p1, PY17X_0200721.1-p1, PY17X_0221501.1-p1, PY17X_0321501.1-p1, PY17X_0322201.1-p1, PY17X_0400083.1-p1, PY17X_0422901.1-p1, PY17X_0600900.1-p1, PY17X_0700029.1-p1, PY17X_0843001.1-p1, PY17X_0948001.1-p1, PY17X_0948601.1-p1, PY17X_0949101.1-p1, PY17X_1046601.1-p1, PY17X_1047501.1-p1, PY17X_1049901.1-p1, PY17X_1300141.1-p1, PY17X_1472601.1-p1	PIR protein	Plasmodium variant antigen protein Cir/Yir/Bir|yir-bir-cir_Pla: yir/bir/cir-family of variant antigens	N67_000001, N67_001983, N67_004871, N67_005625	Plasmodium variant antigen protein Cir/Yir/Bir|yir-bir-cir_Pla: yir/bir/cir-family of variant antigens	PYYM_0000800.1-p1, PYYM_0010200.1-p1, PYYM_0012800.1-p1, PYYM_0023900.1-p1, PYYM_0026300.1-p1, PYYM_0031100.1-p1, PYYM_0036300.1-p1, PYYM_0036800.1-p1, PYYM_0038300.1-p1, PYYM_0045300.1-p1, PYYM_0046100.1-p1, PYYM_0047200.1-p1, PYYM_0201600.1-p1, PYYM_0526700.1-p1, PYYM_0600100.1-p1	YIR protein	Py17X_0200721.1	Py17X_0200721	PIR protein	Py17X_02_v3:99308-100400(-)	288	chromosome	protein_coding_gene	FALSE	84.429	289	43	2	1	288	1	288	2.84e-169	468
97	N67C_000732	Py_N67C_Chr13	Py_N67C_Chr13:2888729-2889726(+)	MDKKVCESFLSVWEGFPDTLTKANKYHEFKDGNFLNGYCYKNECKDDLEKINAGCLFLLNKFFGSSGLSNKTKNNINFVDYIMIWLIYMLSLKNNPDKNSLKHFYTTFIKSDFKYKSTVDHVKGCSNFKDIIENRHTLTNDDMDNKIISELYNAFKLLCEMYTDFDENTSNCAKCSGKAFKFVENYKKLNEYPNNTNGSSYNKILSTLSTDYDNFKEYCNSKGNKCKDYPDLPTIEEIQTSTQKILQSSEDTSSSSVTNKLFTVLSIFGVIAFLLGISYKVNNKEF	ATGGATAAGAAAGTGTGTGAAAGCTTTCTGAGTGTATGGGAGGGTTTTCCCGATACATTGACCAAAGCTAATAAATATCATGAATTTAAAGATGGTAATTTTTTAAATGGTTATTGTTATAAAAATGAATGTAAAGATGATCTCGAAAAAATTAATGCTGGATGTTTATTTTTGCTTAATAAATTCTTTGGGAGTTCTGGGCTTTCGAATAAGACAAAAAATAATATAAATTTTGTTGATTACATTATGATATGGTTAATTTATATGTTAAGCCTAAAGAACAATCCAGATAAAAACAGTCTAAAACATTTTTATACTACGTTTATAAAAAGTGATTTCAAGTATAAAAGTACTGTAGACCATGTTAAAGGTTGTAGTAATTTTAAGGATATTATAGAA…	transcript offset:0 AED:0.07 eAED:0.07 QI:0|0|0|0.5|1|1|2|0|286	-2.37162	5.26437e-06		OG0000060	PY17X_0423001.1-p1, PY17X_0843101.1-p1, PY17X_0900093.1-p1, PY17X_1000059.1-p1, PY17X_1200111.1-p1	PIR protein	Plasmodium variant antigen protein Cir/Yir/Bir|yir-bir-cir_Pla: yir/bir/cir-family of variant antigens	N67_005423, N67_005424, N67_005431, N67_005432, N67_005466	Plasmodium variant antigen protein Cir/Yir/Bir|yir-bir-cir_Pla: yir/bir/cir-family of variant antigens	PYYM_0012400.1-p1, PYYM_0045200.1-p1	YIR protein	Py17X_1000059.1	Py17X_1000059	PIR protein	Py17X_10_v3:63667-64820(-)	309	chromosome	protein_coding_gene	FALSE	79.715	281	56	1	1	280	1	281	1.39e-154	432
98	N67C_005255	Py_N67C_Chr01	Py_N67C_Chr01:11097-11912(-)	MRVNILKYELYLVNERTICFERNITKFRNNRTLSDADNQFDLDDIYQSPLSLVDQFNDDEEITKLRNIIDSQIKNHKENNTLPNLNNVDNKTKKLIGKLQKELEVKKELGNKRNGKLAIQPIQNNHVSEEEDEDFKQLKNNENNEIALSNRDMKSKLTKKYRKEANKFILSRLSVLVVAFWLSLGGPSLMILCIPTIFPYITSFEDLIKIPIN	ATGAGAGTCAATATTTTAAAATATGAATTATACCTTGTAAATGAGAGAACCATCTGTTTTGAAAGGAATATAACAAAATTTAGGAATAATAGGACATTATCAGATGCAGACAATCAATTCGATTTAGATGATATTTATCAATCACCTTTGAGTCTTGTAGATCAATTTAATGACGACGAAGAAATAACAAAGCTTCGAAATATTATAGATTCACAAATAAAGAACCATAAAGAAAATAATACATTACCCAATTTAAATAATGTAGATAATAAAACTAAAAAGTTAATTGGTAAACTTCAAAAAGAACTAGAAGTGAAAAAAGAGCTTGGTAATAAAAGGAATGGTAAATTAGCAATACAACCGATACAAAATAATCATGTATCAGAAGAAGAAGATGAA…	transcript offset:0 AED:0.08 eAED:0.08 QI:0|0|0.5|1|1|1|2|0|213	-2.36074	0.000201479		OG0000043	PY17X_0901300.1-p1	fam-b protein	PYST-B: Plasmodium yoelii subtelomeric family PYST-B	N67_003003, N67_004657, N67_004658, N67_005701	PYST-B: Plasmodium yoelii subtelomeric family PYST-B|LRRGT00142-RELATED|PROTEIN CBG08811	PYYM_0900800.1-p1	fam-b protein	Py17X_0901300.1	Py17X_0901300	fam-b protein	Py17X_09_v3:154636-155512(-)	235	chromosome	protein_coding_gene	FALSE	78.992	238	22	5	1	213	1	235	6.31e-120	338
99	N67C_002028	Py_N67C_Chr11	Py_N67C_Chr11:160772-162037(+)	MLIFINYSSEEVYEKYKHLLCNDPKETKNACKVMKEALIQLEYHATNIVDYGLYKIYYTDYMRVDNVKYQYNTNVEKKQYIFDDPNMYNKIINKYWDPGSDNFLYIGSVKRKIVRVYNPNLVMIQQRSRKWPWSREKYFYALAAKYKISENKTIIVMTSANINDHNPYNEKYENEIVKSANLFKTDINSEDDIRKGYLKKTFVNIAGYIIEKKDKYLDITHVESVIDIKF	ATGAACAAGTTTTATATTAAAATTGTTTTTTTTCTTTTAACCATCTCCCTATGTGTGAATAATAAAACCCTTGCAACCGAGTTTTCTCCAAAAAAAAAGAAAAAACACGCATTAAAAATATGTTAATTTTTATCAATTATAGTTCAGAAGAAGTATATGAAAAATACAAGCACCTATTATGTAACGATCCCAAAGAAACTAAAAATGCATGCAAAGTTATGAAAGAAGCTTTAATACAATTAGAATATCATGCTACAAATATAGTTGATTATGGATTATATAAAATATATTATACTGATTATATGCGCGTTGATAATGTAAAATATCAATATAATACAAATGTTGAAAAAAAACAATATATATTTGATGATCCGAATATGTATAATAAAATAATAAACA…	transcript offset:119 AED:0.14 eAED:0.14 QI:119|1|1|1|0.75|0.6|5|5|230	-2.34001	3.85743e-06	PF3D7_1463500	OG0000036	PY17X_0118801.1-p1, PY17X_0500057.1-p1, PY17X_0600131.1-p1, PY17X_0800041.1-p1, PY17X_1100025.1-p1, PY17X_1201100.1-p1, PY17X_1300097.1-p1	fam-a protein	PYST-A: Plasmodium yoelii subtelomeric family PYST-A|Bet v1-like	N67_005575	PYST-A: Plasmodium yoelii subtelomeric family PYST-A|Bet v1-like	PYYM_1200500.1-p1	fam-a protein	Py17X_1201100.1	Py17X_1201100	fam-a protein	Py17X_12_v3:136711-138152(+)	267	chromosome	protein_coding_gene	FALSE	97.696	217	5	0	9	225	28	244	4.23e-157	434
100	N67C_005676	Py_N67C_contig_12	Py_N67C_contig_12:11390-12525(+)	MDYDLCKNFNKVIENYPDKIKNSEEHDFHDINGIEEYCRVEESGGKKCKTELDKINAVCLWLLNENIAYRLDELTNEQVKAFIIYIMIWLNYMLNLKKDEIKLNDLYTNIENDTNYTKCTYDGKDCNSTLNAKAGYNNFKEVIVKNKDFSNIDIKDISKFYEVFKLLCKMHNELNEDKLDCKKYLGYANDIVGKFKKLNESSSITGNTSYSQVWSTLSTDYDNFKNKCYYFPPLLTYSLISIALIFVAIPIFLGISYKSKNKKYNEENDSLIYYSKSSDYSMNSNND	ATGGATTATGACCTGTGTAAAAATTTTAATAAAGTAATTGAAAATTATCCCGATAAAATAAAAAATTCTGAAGAACATGATTTTCATGATATAAATGGTATTGAGGAATACTGCCGTGTTGAAGAATCAGGAGGAAAAAAATGTAAGACTGAGCTCGATAAAATAAATGCTGTATGCTTATGGTTGCTCAATGAAAATATTGCTTATAGGCTTGATGAATTAACTAATGAACAGGTTAAAGCGTTTATTATATACATTATGATATGGTTAAATTATATGTTAAACTTAAAGAAAGATGAAATCAAACTAAATGATTTGTATACTAATATAGAAAACGATACGAATTATACTAAATGTACATATGATGGTAAAGATTGTAATAGTACATTAAATGCTAAA…	transcript offset:0 AED:0.12 eAED:0.12 QI:0|0.5|0.33|1|1|1|3|0|287	-2.33646	2.71252e-13		OG0000000			Plasmodium variant antigen protein Cir/Yir/Bir|yir-bir-cir_Pla: yir/bir/cir-family of variant antigens|PROTEIN CBG08811|LRRGT00142-RELATED	N67_003001, N67_004399, N67_005075, N67_005078, N67_005422, N67_005499	Plasmodium variant antigen protein Cir/Yir/Bir|yir-bir-cir_Pla: yir/bir/cir-family of variant antigens			Py17X_0222401.1	Py17X_0222401	PIR protein	Py17X_02_v3:948577-949744(+)	314	chromosome	protein_coding_gene	FALSE	61.538	286	82	4	1	258	1	286	3.53e-110	320
101	N67C_004995	Py_N67C_Chr03	Py_N67C_Chr03:933060-934094(+)	MDKTLCENFNIVIEEYPDELNNSDGNSFYRISGVDTYCLDEGSGKPECKTELDKINAVCLCFFEQNIAHRIDNLSSEQVKAFIIYIMIWLNYKLNLKNAGKINLNQFYTKHIENNTHYTNCIKYGKDCNSTLNDKVGYNNFKDAIFKNMDFSNIDFEDISKFYGAFKLLCKMHTEINEDKPDCKEYLGYANDIVEKFKKLNENSSATGNTSYSQIWSTLSTDYNNFKKKDNVANCMNIPSFPSIKTTQNRVQSSEDYSEHASVQNYGVTSSSLSIVKKLILALSIFSAITIFLGVSYKVNNKKFKNYFH	ATGGATAAAACCCTGTGTGAAAATTTTAATATAGTAATTGAAGAATATCCCGATGAATTAAATAATTCTGATGGAAATAGTTTTTATAGGATATCGGGTGTTGATACATACTGCCTTGATGAAGGATCAGGGAAACCAGAATGTAAGACTGAGCTCGATAAAATAAATGCTGTATGCTTATGTTTTTTCGAGCAAAATATTGCTCATAGGATTGATAATTTAAGTAGTGAACAGGTTAAAGCGTTTATTATATACATTATGATATGGTTAAATTATAAGTTAAACCTAAAGAATGCTGGGAAAATCAACCTAAATCAGTTTTACACTAAACATATAGAAAATAATACGCATTATACTAACTGTATAAAATATGGTAAAGACTGTAATAGTACATTAAAT…	transcript offset:0 AED:0.08 eAED:0.08 QI:0|0|0|0.5|1|1|2|0|309	-2.33015	3.42897e-14		OG0000000			Plasmodium variant antigen protein Cir/Yir/Bir|yir-bir-cir_Pla: yir/bir/cir-family of variant antigens|PROTEIN CBG08811|LRRGT00142-RELATED	N67_003001, N67_004399, N67_005075, N67_005078, N67_005422, N67_005499	Plasmodium variant antigen protein Cir/Yir/Bir|yir-bir-cir_Pla: yir/bir/cir-family of variant antigens			Py17X_0846901.1	Py17X_0846901	PIR protein	Py17X_08_v3:1760249-1761393(+)	314	chromosome	protein_coding_gene	FALSE	70.134	298	77	1	1	298	1	286	1.54e-140	397
102	N67C_004525	Py_N67C_Chr04	Py_N67C_Chr04:104058-105225(-)	MYHYLCGPFSGLRNYLPDELDKSTKHEFDQNEYLKKYCPKVGSENKCETDLDKIKAGFLFLFEQIIVNNIDDLSKEQAKAFIIYIMIWFNYMLNLKNVNDINNLNDFYIKYTENNTDYKYCQTDGIDCGSALKDKTGYNNFKEFIEANKFLLNIKFEDASKVYDSFKLLCNMFYGVNAATPNSEEYLRIANQFVEKYKELNGYSDITEDSPYYQVLSTLSNDYNNIKNECRACQSSNFPTLSTYSRRSVIKNTLISIAFIFALVSIFLVFVIWISKTISKTTIKRKTKKYKEENESLIYDTKSSDYFTN	ATGTATCATTACCTGTGTGGACCATTCAGTGGATTGAGGAACTATTTACCCGATGAATTGGACAAATCTACAAAACACGAATTTGATCAAAATGAGTATCTTAAGAAATATTGCCCTAAGGTAGGTTCAGAAAATAAATGTGAGACTGATCTCGATAAAATTAAGGCTGGATTTTTATTTTTATTTGAACAAATTATTGTTAATAATATTGATGATTTAAGTAAAGAACAGGCTAAAGCGTTTATTATATACATTATGATATGGTTCAATTATATGTTAAACCTAAAGAATGTTAATGACATCAACAACTTAAATGATTTTTATATTAAATATACAGAAAATAATACGGATTATAAATATTGTCAAACAGATGGTATTGATTGTGGTAGTGCATTAAAA…	transcript offset:0 AED:0.04 eAED:0.05 QI:0|0.5|0.33|1|0|0|3|0|309	-2.32935	3.91719e-06		OG0000045	PY17X_0200061.1-p1, PY17X_0400031.1-p1, PY17X_0528201.1-p1, PY17X_0845101.1-p1, PY17X_1000075.1-p1, PY17X_1150200.1-p1	PIR protein	Plasmodium variant antigen protein Cir/Yir/Bir|yir-bir-cir_Pla: yir/bir/cir-family of variant antigens|RGS domain profile.	N67_000014, N67_004401	Plasmodium variant antigen protein Cir/Yir/Bir|yir-bir-cir_Pla: yir/bir/cir-family of variant antigens	PYYM_0006300.1-p1, PYYM_0012900.1-p1, PYYM_0018600.1-p1, PYYM_0027900.1-p1, PYYM_0028600.1-p1	YIR protein	Py17X_0528201.1	Py17X_0528201	PIR protein	Py17X_05_v3:1190359-1191490(+)	301	chromosome	protein_coding_gene	FALSE	85.57	298	38	1	1	293	1	298	0	504
103	N67C_003561	Py_N67C_Chr08	Py_N67C_Chr08:153527-154477(-)	MDKEACKTFTPLRNVISNSDKGVSYQFTNDEDFNGYCTDGNCGDDTGKINARCLHIFDAFFKDKSGFETDAKGNIYIVQYILIWLSYVLSLIKINQDDNRTFFYNNYIEKHHTYKTKISGLIGYQNYKDLIDRNNYILSMDMSIISKFYDAFILLCDICIGVDEESSNCDNYLEKAKKFVEIYDELNEDYNNGKDNPYNQLLSTLSYDYNRFKNKCNNIPSLPTYSRRLVIKKTLISIGFIFVAVSIFLGIAYKVNNKSIKQYIQLWLICEYK	ATGGATAAAGAAGCGTGTAAAACGTTCACTCCTTTAAGGAACGTGATTTCCAATTCGGACAAGGGTGTAAGCTATCAATTTACAAATGATGAAGATTTCAATGGTTATTGTACTGATGGAAATTGTGGTGATGATACCGGTAAAATTAATGCTAGATGTTTACATATTTTTGATGCATTCTTTAAGGATAAGTCTGGGTTTGAAACGGATGCAAAAGGAAACATCTATATTGTTCAATACATTTTGATATGGTTAAGTTATGTGTTAAGCCTGATCAAAATTAATCAAGATGACAATAGAACGTTTTTTTATAATAATTACATAGAGAAACACCATACATATAAGACGAAAATAAGTGGCTTAATTGGTTATCAGAATTATAAGGATCTTATAGATAGA…	transcript offset:0 AED:0.07 eAED:0.07 QI:0|1|0.5|1|1|1|2|0|273	-2.32318	1.59635e-05		OG0000052	PY17X_0600161.1-p1, PY17X_0900055.1-p1, PY17X_0900089.1-p1, PY17X_1000035.1-p1, PY17X_1000051.1-p1, PY17X_1100033.1-p1	PIR protein	Plasmodium variant antigen protein Cir/Yir/Bir|yir-bir-cir_Pla: yir/bir/cir-family of variant antigens	N67_000017, N67_001982, N67_005565, N67_005582	Plasmodium variant antigen protein Cir/Yir/Bir|yir-bir-cir_Pla: yir/bir/cir-family of variant antigens	PYYM_0001900.1-p1, PYYM_0021800.1-p1	YIR protein	Py17X_1100033.1	Py17X_1100033	PIR protein	Py17X_11_v3:56936-57993(-)	279	chromosome	protein_coding_gene	FALSE	85.827	254	33	1	1	254	1	251	1.19e-158	441
104	N67C_003544	Py_N67C_Chr08	Py_N67C_Chr08:85393-86588(-)	MDKNLCKKFQDVRKWFPDSLSDGKYLFKEDKHFNKYCNNNNCDGPFDKISAGCLYFFNEFFGSSEMLSQYASNYINVVDYIMVWLIHMLSLTENEHKNSLNHFYTTFINSDEKYKTSIKNVEDCSNYKDLILKKHNLTNKDMDNNIISKLYDAFNILCEMYTGFDTNDSYCTKCSEKANQFVEKYNELNTYHSITENSSGIQILCTLSNDYNNFKKKCNDSPSIPTIDKTKITIKCPEQISGVISSNSSIANKLFIFLSIFSTIAIFLGISYKRKNKKYKEENESIIYDSKSNDYFRNSNNG	ATGGATAAAAATCTATGTAAAAAGTTCCAGGATGTAAGAAAATGGTTTCCCGATAGTTTGAGTGATGGAAAGTATCTATTTAAAGAAGATAAGCATTTCAATAAGTATTGTAATAATAATAATTGTGATGGTCCTTTCGATAAAATTAGTGCTGGATGTTTATATTTTTTTAATGAATTCTTTGGAAGTTCTGAGATGCTTTCGCAATATGCAAGCAACTATATCAATGTCGTTGATTACATTATGGTATGGTTAATTCATATGTTAAGCCTAACTGAAAATGAACATAAAAACAGTCTAAATCATTTTTATACTACATTTATAAATAGTGATGAAAAGTATAAAACATCTATAAAGAATGTTGAAGATTGTAGTAATTATAAGGATCTTATACTTAAA…	transcript offset:0 AED:0.09 eAED:0.14 QI:0|0|0|0.66|1|1|3|0|302	-2.31651	3.1142e-18		OG0000507	PY17X_1300217.1-p1, PY17X_1300399.1-p1	PIR protein	Plasmodium variant antigen protein Cir/Yir/Bir|yir-bir-cir_Pla: yir/bir/cir-family of variant antigens	N67_004130, N67_005449	Plasmodium variant antigen protein Cir/Yir/Bir|yir-bir-cir_Pla: yir/bir/cir-family of variant antigens			Py17X_1300399.1	Py17X_1300399	PIR protein	Py17X_13_v3:207730-208875(-)	301	chromosome	protein_coding_gene	FALSE	98.535	273	4	0	1	273	1	273	0	545
105	N67C_001969	Py_N67C_Chr12	Py_N67C_Chr12:2028769-2030211(+)	MDKDVCGTLIAISNSIYKNPDEKGEYQIIINRDALSGYCSSNNCSTDLEKINAGCLYLLDAFFKDNSVFKSYAKSNIDIVEYIIIWLSYILSLKRQEGSKSNLQYFYETTINNDKYTKSIIGVENYYKNYKDLIDKKKNLINMDMSNISELYDAFKTLCMMHYEFDEKDSKCTKYLEDAKKFVKKYEKLKKNYSTTGNSSYTQLLSTLLNDYNNFKNKCEKAKCNDIPSLQPIDQKNITEQLSKQNAQKLEQIFEDSSSSSSITSKLFIVLSIFGAIAFFLGISYKRKNKKYKEENESLIYDSKRVTISGIMKSKVQICNQEGP	ATGGATAAAGACGTGTGTGGAACACTCATTGCTATAAGTAACTCGATTTACAAAAATCCGGACGAAAAAGGAGAGTATCAAATTATTATTAATAGAGACGCTTTAAGTGGGTATTGTAGTAGTAACAACTGTAGTACTGATCTCGAAAAAATTAATGCTGGATGTTTATATTTGCTTGATGCATTCTTTAAGGATAATTCAGTGTTTAAGTCGTATGCAAAAAGTAACATCGATATTGTTGAATACATTATCATATGGTTAAGTTATATATTAAGCCTAAAGCGACAAGAAGGGAGTAAGAGCAATCTACAATATTTTTATGAGACAACTATAAATAATGATAAGTATACAAAGTCTATAATTGGCGTTGAAAATTATTATAAAAATTATAAGGATCTT…	transcript offset:0 AED:0.07 eAED:0.13 QI:0|0|0|0.5|1|1|4|0|324	-2.30635	6.76796e-17		OG0000114			Plasmodium variant antigen protein Cir/Yir/Bir|yir-bir-cir_Pla: yir/bir/cir-family of variant antigens	N67_000782, N67_002488, N67_003481, N67_005436	Plasmodium variant antigen protein Cir/Yir/Bir|yir-bir-cir_Pla: yir/bir/cir-family of variant antigens			Py17X_1048001.1	Py17X_1048001	PIR protein	Py17X_10_v3:1932693-1933850(+)	311	chromosome	protein_coding_gene	FALSE	66.667	312	95	4	1	306	1	309	1.55e-128	367
106	N67C_003513	Py_N67C_Chr09	Py_N67C_Chr09:1944950-1946114(+)	MNKQVCKQFYAINNSIPRKLDEKGNYQFIINQNILNSYCTSNKCDNNLTKINAGCLYLLDAFFKDSSVFKSDAKSNINIVEYIIIWLSNMLILIENKEKESLKFFYDIYIKNHDKYINPISGVDGYYNSYKDLMDKKNMMNMNINDISKLYDAFITLCMMYIEFDEQNPNCNKYLNATKNFVEKYKKLKADSSITEKDSYSQLLSTLSKDYDNFKNKCSVNCPNSSFPTIEKSENSLRSIEQISEVASSSSSITTRLFTVLSIFGAIGFFLGISYKRKNKKYKEENESIIYDSKRVAI	ATGAATAAGCAAGTGTGTAAACAGTTCTATGCTATAAATAACTCGATTCCCCGTAAATTGGACGAGAAAGGGAACTATCAATTTATTATCAATCAAAACATTTTAAATTCGTATTGTACTAGTAACAAATGTGATAATAATCTCACAAAAATTAATGCTGGATGTTTATATTTGCTTGATGCATTCTTTAAGGATTCTTCTGTGTTTAAGTCTGATGCAAAAAGTAACATCAACATTGTTGAATACATTATTATATGGCTAAGTAATATGTTAATTTTAATCGAAAATAAAGAAAAGGAGAGTCTAAAATTTTTTTATGATATATATATAAAGAATCATGATAAGTATATAAATCCTATATCTGGTGTTGACGGTTATTATAATAGTTATAAGGATCTT…	transcript offset:0 AED:0.04 eAED:0.10 QI:0|0|0|0.66|1|1|3|0|298	-2.28389	3.53819e-08		OG0005000			Plasmodium variant antigen protein Cir/Yir/Bir|yir-bir-cir_Pla: yir/bir/cir-family of variant antigens	N67_005483, N67_005484	Plasmodium variant antigen protein Cir/Yir/Bir|yir-bir-cir_Pla: yir/bir/cir-family of variant antigens			Py17X_1300491.1	Py17X_1300491	PIR protein	Py17X_13_v3:243940-245077(-)	303	chromosome	protein_coding_gene	FALSE	69.203	276	84	1	1	276	1	275	3.79e-129	368
107	N67C_000810	Py_N67C_Chr14	Py_N67C_Chr14:205732-206791(-)	MDHQLCKQFSELIKFYPDKLNNTSRLDFHNNGFIRNYCPDQSSGDKKECKTELDKMNAGCLWLFEKLFSSYVKSNVVEYIIIWLSYMLNLKNDKNANNLNEFYNKYINKDAEYSKTIDDDTGDNSSYKDIINQKKDLMNIDIKDMSKFYDAFKSLCSMYTECNATNPDCKKCSQDANKFVEKYKDLNEKSYNTEGSSYKNILSTLLNDYDNLKNKCCKSSSLPIIENKKMIVNSSEQNSEQNSKQNSEQSSEVTSSSSLIANKLFIVLSIFGVITIFFGISYKVNNKGLKKTNYYIYANVKKQPYAS	ATGGATCATCAGCTGTGTAAACAGTTTAGTGAATTAATAAAATTTTACCCCGATAAATTAAATAATACTTCAAGACTAGATTTTCATAATAATGGGTTTATTAGGAATTATTGTCCTGATCAAAGTTCAGGAGATAAAAAAGAATGTAAGACTGAACTCGATAAAATGAATGCTGGATGTCTATGGTTATTTGAGAAATTGTTTTCGAGTTATGTAAAAAGTAATGTTGTTGAATACATTATCATATGGTTAAGTTATATGTTAAACCTAAAAAATGATAAAAACGCCAACAATCTAAATGAATTTTATAATAAATATATAAATAAAGATGCTGAATATAGCAAGACTATAGATGATGATACTGGTGATAATAGTAGTTATAAGGATATTATAAACCAA…	transcript offset:0 AED:0.09 eAED:0.09 QI:0|0|0|0.5|1|1|2|0|307	-2.28366	3.06734e-07		OG0005358			Plasmodium variant antigen protein Cir/Yir/Bir|yir-bir-cir_Pla: yir/bir/cir-family of variant antigens	N67_000791	Plasmodium variant antigen protein Cir/Yir/Bir|yir-bir-cir_Pla: yir/bir/cir-family of variant antigens			Py17X_0222201.1	Py17X_0222201	PIR protein	Py17X_02_v3:941086-942247(+)	311	chromosome	protein_coding_gene	FALSE	51.299	308	123	5	1	291	1	298	5.57e-91	271
108	N67C_001982	Py_N67C_Chr12	Py_N67C_Chr12:2073830-2075244(-)	MNKFYIQIVFFLLIIPLYVNNKTLATELVPKKDTKHKSKKNKKRYTYDNTREIYEKNKHLLYADIKETINAYKFMNDALKQLEHHATSKGYTRCGGIPSKNIVFYKKKHRGHTKILKAEYLIYDTNKYNELLNELWDPDCDQYINKDHVKKKIARMYTPNLVMIQQRCKKHPWSREKYFYAIAAKFKISKNKAIFVMASANIIDHNRKNKKYFENKIVESANLFQAEIDSEDYIRNGKIKKTFVNLSGYIVEKRKDRIYVIYIDSMNGW	ATGAATAAATTTTATATTCAAATTGTTTTTTTTCTTTTAATCATCCCCCTATATGTGAATAATAAAACCCTTGCAACTGAGCTTGTTCCAAAAAAAGATACAAAACACAAATCAAAAAAAAATAAAAAACGTTATACCTATGATAATACACGAGAAATATATGAAAAAAACAAGCACCTATTATATGCCGATATCAAAGAAACTATAAATGCGTACAAATTTATGAATGACGCTTTAAAACAGTTAGAACATCATGCTACAAGTAAAGGTTATACACGTTGTGGTGGAATTCCTTCTAAGAATATAGTTTTTTATAAAAAAAAACATCGAGGTCATACAAAAATTCTAAAAGCTGAATATCTAATTTATGATACGAATAAGTATAATGAACTACTAAAC…	transcript offset:0 AED:0.12 eAED:0.12 QI:0|0.8|0.83|1|1|1|6|16|269	-2.28029	3.14508e-19	PF3D7_1463500	OG0000190	PY17X_1300027.1-p1	fam-a protein	PYST-A: Plasmodium yoelii subtelomeric family PYST-A|Bet v1-like			PYYM_0024900.1-p1	fam-a protein	Py17X_1300027.1	Py17X_1300027	fam-a protein	Py17X_13_v3:13007-14434(+)	272	chromosome	protein_coding_gene	FALSE	94.34	265	15	0	1	265	1	265	3.74e-178	489
109	N67C_000777	Py_N67C_Chr14	Py_N67C_Chr14:85255-86256(-)	MDDDICKRFKNVREWLPDQLVSNREYQINDKQDLNEYCTNKCEDPLEKVNAGCLYLLNEFFRDSSAFELVAKENFYIVEYILIWLSYMLNLIKTQENVSKEHFYNTYIRNGSKYTTKIKYINGYNDYKDLIYTNDYFLSMDMSIISKLYDAFNTLCDIYNELGTNYSNCTQCSGKASQFIEKYKKIIIDHIIADDNSYFNVLINLLNYYGELKNKCEDFPSTPDIANIISEVTSISSIASKLIPILSILVAIAIFLGISYKVNNKELKKKIIIYMQTLTNNRMFLNILY	ATGGATGACGATATATGTAAAAGGTTCAAGAATGTAAGGGAATGGCTTCCCGATCAATTGGTCAGCAACAGAGAGTATCAAATTAATGATAAACAAGATCTTAATGAATATTGTACTAATAAATGTGAAGACCCTCTCGAAAAAGTTAATGCTGGATGTTTATATTTGCTTAATGAATTTTTTCGTGATTCTTCTGCGTTTGAGTTGGTTGCAAAAGAAAACTTCTATATTGTTGAATACATTTTGATATGGTTAAGTTATATGTTAAACCTTATCAAAACTCAAGAAAACGTCAGTAAAGAGCATTTTTATAATACATATATAAGGAATGGTAGTAAGTATACTACTAAAATAAAATATATTAATGGTTATAATGATTATAAGGATCTTATATATACA…	transcript offset:0 AED:0.06 eAED:0.06 QI:0|0|0|0.5|1|1|2|0|289	-2.27386	6.52147e-05		OG0000023	PY17X_0118001.1-p1, PY17X_0200991.1-p1, PY17X_0319000.1-p1, PY17X_0500101.1-p1, PY17X_0627801.1-p1, PY17X_0842701.1-p1, PY17X_0844501.1-p1, PY17X_0900067.1-p1, PY17X_1000083.1-p1, PY17X_1100200.1-p1, PY17X_1374600.1-p1	PIR protein	Plasmodium variant antigen protein Cir/Yir/Bir|yir-bir-cir_Pla: yir/bir/cir-family of variant antigens	N67_000037, N67_004867, N67_005519	Plasmodium variant antigen protein Cir/Yir/Bir|yir-bir-cir_Pla: yir/bir/cir-family of variant antigens	PYYM_0007900.1-p1, PYYM_0030500.1-p1, PYYM_0030800.1-p1, PYYM_0034500.1-p1, PYYM_0048000.1-p1, PYYM_0049100.1-p1, PYYM_0202400.1-p1, PYYM_0318900.1-p1, PYYM_1101300.1-p1	YIR protein	Py17X_1100200.1	Py17X_1100200	PIR protein	Py17X_11_v3:148859-149945(-)	289	chromosome	protein_coding_gene	FALSE	79.693	261	53	0	1	261	1	261	3.94e-148	415
110	N67C_003558	Py_N67C_Chr08	Py_N67C_Chr08:142711-143778(-)	MDKDVCEKFKNVTTNLEYDSSKESYKFKEYTHFKKYCTDDSCDNDLDKINAGCLYLLDAFFKDSSVFFSVAKRSINIVEYILIWLSYMLSLIKSKEDKNREHFYNTYIKYGNDYNNNIDYISDFNGYKDLIDTSYSILSMDNSIISRLYDTFNTLCDIYNGLDIDNSNCEEYSDKASKFVQKYEEFNTHHIITKDKPYFRALIILLNGYDYLKNKCEKFPSTPELKIHISEQSSEVTSSISSIASKLIPILSILVAIAIFLGISYKVNNKELKKNYYIYVNINKENVCFLTFYISIRYLDFGNDIKNNK	ATGGATAAGGACGTGTGTGAAAAGTTCAAGAATGTAACGACGAATTTAGAATATGATTCGAGTAAAGAAAGCTATAAATTTAAAGAATATACACATTTCAAAAAGTATTGTACTGATGATAGTTGTGATAATGATCTCGACAAAATTAATGCCGGATGTTTATATTTGTTGGATGCATTCTTTAAGGATTCTTCTGTGTTTTTTTCTGTTGCAAAAAGAAGCATCAATATTGTTGAATACATTTTGATATGGTTAAGTTATATGTTAAGCCTGATCAAAAGTAAAGAAGACAAAAATAGAGAGCATTTTTATAATACATATATAAAGTATGGTAATGATTATAATAATAATATAGATTATATTAGTGATTTTAATGGTTATAAGGATCTTATAGATACA…	transcript offset:0 AED:0.08 eAED:0.98 QI:0|1|0.5|1|1|1|2|0|309	-2.25469	6.66254e-05		OG0005287			Plasmodium variant antigen protein Cir/Yir/Bir|yir-bir-cir_Pla: yir/bir/cir-family of variant antigens	N67_005567	Plasmodium variant antigen protein Cir/Yir/Bir|yir-bir-cir_Pla: yir/bir/cir-family of variant antigens			Py17X_1200300.1	Py17X_1200300	PIR protein	Py17X_12_v3:106645-107770(-)	292	chromosome	protein_coding_gene	FALSE	75.94	266	62	2	1	266	1	264	6.11e-137	387
111	N67C_004526	Py_N67C_Chr04	Py_N67C_Chr04:107502-108672(-)	MDKKLCEKFENVWNDFPNTLTDDGKYQLKDKTFLNSYCFNYKCDSDLEKINAGFFYLLNQFFGSSELSHYGKNNINIVDYIILWLIYMLTLKGNEFKNSINYFYTTLINSDAKYKTTVDNVKDCNNFKDIIDKRHDLTKEDMDKNIISTLHDALKLLCGMYTVFNDNTSNCAKCSEKANEFANKYEELEKYTNNTKNSSFSKILSTLSTDYNNLKNKCNDTSSFPPIDTTKFFEQSSQVTSSSSITNKLISVLSIFGVIGFLLGISYKTKNKKNKEENESLICDSNNSDCSRNSNND	ATGGATAAGAAATTATGTGAAAAATTCGAGAATGTATGGAATGATTTTCCCAATACACTGACCGATGATGGAAAGTATCAACTTAAAGATAAAACTTTTTTAAATAGTTATTGTTTTAACTATAAATGTGATAGTGATCTCGAAAAAATTAATGCCGGATTTTTTTATTTGCTTAATCAATTTTTTGGGAGTTCTGAGTTATCGCATTATGGGAAAAATAATATAAATATTGTTGATTATATTATCCTATGGTTAATTTATATGTTAACCCTAAAGGGAAATGAATTTAAAAATAGTATAAACTATTTTTATACTACACTTATAAATAGTGATGCAAAGTATAAAACTACTGTAGACAATGTTAAAGATTGTAATAATTTTAAGGATATTATAGATAAA…	transcript offset:0 AED:0.09 eAED:0.10 QI:0|0|0|0.66|1|1|3|0|297	-2.24408	1.58752e-10		OG0000041	PY17X_0319200.1-p1, PY17X_0700005.1-p1, PY17X_0800200.1-p1, PY17X_0845001.1-p1, PY17X_1100053.1-p1, PY17X_1374400.1-p1, PY17X_1400055.1-p1	PIR protein	Plasmodium variant antigen protein Cir/Yir/Bir|yir-bir-cir_Pla: yir/bir/cir-family of variant antigens	N67_000015, N67_003476	Plasmodium variant antigen protein Cir/Yir/Bir|yir-bir-cir_Pla: yir/bir/cir-family of variant antigens	PYYM_0029100.1-p1, PYYM_0041600.1-p1, PYYM_0319100.1-p1	YIR protein	Py17X_1400055.1	Py17X_1400055	PIR protein	Py17X_14_v3:56016-57153(-)	305	chromosome	protein_coding_gene	FALSE	82.671	277	39	2	1	268	1	277	3.68e-156	436
112	N67C_003545	Py_N67C_Chr08	Py_N67C_Chr08:88962-90038(-)	MDDSICLNFDVLRERLPDDLGQIGKLELKTIKNYKKYCPKEDCNSELDQITIGFLWLLEQCYSAFKYKSHNENNTNSFFLYMISWFSYKLKQHSGHSSTKINDLYIKLIKNNDKYNSFTDPAYKFGDLEEFMDKRNDFLNIDIEDMSKFYDIFKLLCKIHGNVEKNQKGETLSNNAIDFVKKYQELNKVYGTTEESPYNKILSTLSNDYNNLKNNCTNCSPLPEITENISAYISGDTSSSSSIRNRLFTVLSIFGAIAFLLGISYKYSLFGFRKRAQKQYLREKIKNIKKKMNH	ATGGATGATTCTATATGTTTAAACTTTGATGTTTTGAGGGAGCGTTTACCTGATGACTTGGGCCAAATCGGAAAACTTGAGCTTAAAACTATTAAAAATTACAAAAAGTACTGCCCTAAGGAAGACTGTAATAGTGAACTCGATCAAATTACGATTGGTTTTTTATGGTTACTTGAACAATGTTATTCTGCATTCAAATACAAAAGTCATAATGAAAATAATACTAATTCATTTTTTCTGTATATGATTTCATGGTTTAGTTACAAATTAAAGCAACATTCAGGGCACAGTTCCACCAAAATAAACGATTTATATATTAAACTTATAAAAAATAATGATAAATATAATAGTTTTACAGATCCTGCCTATAAATTTGGAGATCTTGAGGAATTCATGGAT…	transcript offset:0 AED:0.08 eAED:0.09 QI:0|0|0|0.66|1|1|3|0|294	-2.24152	3.60778e-17		OG0000133	PY17X_0318500.1-p1, PY17X_0400043.1-p1, PY17X_1250500.1-p1, PY17X_1300223.1-p1	PIR protein	Plasmodium variant antigen protein Cir/Yir/Bir|yir-bir-cir_Pla: yir/bir/cir-family of variant antigens	N67_005448	Plasmodium variant antigen protein Cir/Yir/Bir|yir-bir-cir_Pla: yir/bir/cir-family of variant antigens	PYYM_0318400.1-p1, PYYM_1100300.1-p1	YIR protein	Py17X_1300223.1	Py17X_1300223	PIR protein	Py17X_13_v3:116204-117284(-)	294	chromosome	protein_coding_gene	FALSE	93.537	294	19	0	1	294	1	294	0	530
113	N67C_005474	Py_N67C_Chr02	Py_N67C_Chr02:60721-61852(-)	MNKTMCKKFQDVRNAISDELGDNKMYQFKDINFLNNYCDNVDFSSSFCNNNNSFKSDFDKMSAGCLYLLDEFIKECGVDPSLAKNNINIVDYILIWLIYMINLKYSEESNIITCFSSAYIHDCDKYTKKIDELTNKSYKDVIGEKWYLLDMDSKIVSKFYKAFKLLCEMYTEFDENKEDCTNRSKKASQFIKQYEELYKDYNSNKYSSYKQVLCTLSTDYDSLIKKYNDAQSCKSSPLPTIETEKIPENCFEETSEKNHVTGYGELSGEISEVTLSESSLVSKLFIVLSIFGAIAIFLGISYKVNNMEFKNYFHYIYANFRKYIIRLTFLY	ATGAATAAAACTATGTGTAAAAAGTTCCAGGATGTAAGGAACGCGATTTCCGATGAATTGGGTGATAATAAAATGTATCAATTTAAAGATATTAATTTTTTAAATAATTATTGTGATAATGTTGATTTTTCAAGTAGTTTTTGTAATAATAATAATAGTTTTAAAAGTGATTTCGATAAAATGAGTGCTGGATGTTTATATTTGTTGGATGAATTCATTAAGGAATGTGGTGTGGATCCCTCTCTTGCAAAAAATAACATCAATATTGTTGATTACATTTTGATATGGTTAATTTATATGATAAACCTGAAATATAGTGAAGAATCAAACATTATAACGTGTTTTTCTAGTGCATACATACATGATTGTGATAAGTATACCAAGAAAATAGATGAATTA…	transcript offset:0 AED:0.09 eAED:0.09 QI:0|1|0.5|1|1|1|2|0|331	-2.21172	1.14501e-06		OG0000014	PY17X_0200961.1-p1, PY17X_0320301.1-p1, PY17X_0321301.1-p1, PY17X_0400400.1-p1, PY17X_0500091.1-p1, PY17X_0500121.1-p1, PY17X_0500151.1-p1, PY17X_0800071.1-p1, PY17X_1047101.1-p1, PY17X_1049301.1-p1, PY17X_1100081.1-p1, PY17X_1251800.1-p1, PY17X_1374700.1-p1	PIR protein	Plasmodium variant antigen protein Cir/Yir/Bir|yir-bir-cir_Pla: yir/bir/cir-family of variant antigens	N67_004123, N67_005267, N67_005533	Plasmodium variant antigen protein Cir/Yir/Bir|yir-bir-cir_Pla: yir/bir/cir-family of variant antigens	PYYM_0010800.1-p1, PYYM_0011400.1-p1, PYYM_0026000.1-p1, PYYM_0029600.1-p1, PYYM_0032400.1-p1, PYYM_0033300.1-p1, PYYM_0037200.1-p1, PYYM_0040000.1-p1, PYYM_0202300.1-p1, PYYM_0400600.1-p1	YIR protein	Py17X_1049301.1	Py17X_1049301	PIR protein	Py17X_10_v3:1978520-1979751(+)	335	chromosome	protein_coding_gene	FALSE	85.535	318	42	1	1	314	1	318	0	534
114	N67C_001974	Py_N67C_Chr12	Py_N67C_Chr12:2047292-2048270(+)	MDKDVCKKFQDVRKWFPDQLDDKKMYQFKDDTHFKKYCTGDSCDSDFEKINAGCLYLFDSFFKDDSAFETVAKRNIYIVEYILIWLSYMLNLIKTEEYDSIGSFYKTYIEDGNKYTKSIDYINVQNGYKDLIDKSYYILNIDMRIISKLYDAFNTLCDIYNELDANSSNCEEYSKKASQFVETYKKIIIDCIITEDNPQSLVLINLLIDYDKLKKECKDFPSTPDIETIISEHIFEVTSSSSIASKLIPILSILVAIAFFLGISYKVNMKLKKKLLYICKH	ATGGATAAGGACGTGTGTAAAAAGTTCCAGGATGTAAGGAAATGGTTTCCTGATCAATTGGACGATAAGAAAATGTATCAATTTAAAGATGATACACATTTCAAAAAGTATTGTACTGGTGATAGTTGTGATAGTGATTTCGAAAAAATTAATGCTGGATGTTTATATTTGTTTGATTCATTCTTTAAGGATGATTCTGCGTTTGAGACGGTTGCAAAAAGAAACATCTATATTGTTGAATACATTTTGATATGGTTAAGTTATATGTTAAACCTTATCAAAACTGAAGAATACGACAGTATAGGTTCTTTTTATAAAACATATATAGAGGATGGTAATAAGTATACTAAAAGTATAGATTATATTAATGTCCAGAATGGTTATAAGGATCTTATAGAT…	transcript offset:0 AED:0.08 eAED:0.08 QI:0|1|0.5|1|1|1|2|0|281	-2.20538	2.59083e-15		OG0000098	PY17X_0950801.1-p1	PIR protein	Plasmodium variant antigen protein Cir/Yir/Bir|yir-bir-cir_Pla: yir/bir/cir-family of variant antigens	N67_002489, N67_005617, N67_005722	Plasmodium variant antigen protein Cir/Yir/Bir|yir-bir-cir_Pla: yir/bir/cir-family of variant antigens	PYYM_0020900.1-p1, PYYM_0045000.1-p1	YIR protein	Py17X_0950801.1	Py17X_0950801	PIR protein	Py17X_09_v3:1982197-1983299(+)	287	chromosome	protein_coding_gene	FALSE	86.245	269	37	0	1	269	1	269	5.19e-165	457
115	N67C_004507	Py_N67C_Chr04	Py_N67C_Chr04:39214-40639(-)	MLDYFTQFTNQKQYSIIMNKEVCQKFENVWGAFPDKLDNDKYYKFENNNILNSYCDNDQCEDDIKKISAGFFYLLSGFFANPNSFNFDEKSNNDIFYYIMIWLSYMLNLKNQVGTKTNLQYFYEIDISNQHKYKNSISGFAKHNSYKELLDEKKIVNMDIKAISKFYDAFKSLCTMYNGFNDNMTDCKKCLNNADEFVKKYNELSKDSSITNDSSYNKLLCTLSNDYDNFKKKCQDSSSFPTIDKSNITSKCPEQTSEQNLRSSAVISEDAPSSSSIANKLFTVLSIFGAIAFFLGISYKYSLFGFRKRFKKQQIREKIKNIKKKINN	ATGTTAGATTATTTTACTCAATTTACAAATCAAAAACAATATTCCATTATAATGAATAAGGAAGTGTGCCAAAAATTCGAGAATGTATGGGGTGCTTTCCCTGATAAATTAGACAACGATAAATATTATAAATTTGAAAATAATAATATTTTAAATAGTTATTGTGATAATGATCAATGTGAAGATGATATCAAAAAAATTAGTGCTGGATTTTTTTATTTGCTTAGTGGGTTTTTTGCGAATCCTAATTCGTTTAACTTTGATGAAAAAAGTAATAACGATATTTTTTATTACATTATGATATGGTTAAGTTATATGTTAAACCTAAAGAATCAAGTAGGAACTAAGACCAACCTACAATATTTTTATGAAATAGATATATCAAATCAACATAAGTAT…	transcript offset:0 AED:0.04 eAED:0.04 QI:0|0.66|0.5|0.75|0.66|0.5|4|0|328	-2.1948	4.20094e-17		OG0000099			Plasmodium variant antigen protein Cir/Yir/Bir|yir-bir-cir_Pla: yir/bir/cir-family of variant antigens	N67_000765, N67_004664, N67_005268, N67_005271, N67_005421, N67_005746	Plasmodium variant antigen protein Cir/Yir/Bir|yir-bir-cir_Pla: yir/bir/cir-family of variant antigens			Py17X_1400067.1	Py17X_1400067	PIR protein	Py17X_14_v3:70272-71423(-)	305	chromosome	protein_coding_gene	FALSE	78.457	311	61	3	18	328	1	305	1.75e-171	476
116	N67C_003033	Py_N67C_Chr09	Py_N67C_Chr09:92233-92781(-)	MNKQVSEKFENLWEFFPDKLTNDKKYQFNKGNFLDGYCDSYRCDSDFEKISAGLFYLLNQFFGPSGLFKNNAKNKNDIFDYIMIWLSYMLNLKENQSNDSLKFFYKTDIQNNQKYTNSITGFTEYNNYKDLLEKKEL	ATGAATAAACAAGTGTCTGAAAAGTTCGAGAATCTATGGGAGTTTTTTCCCGATAAATTGACCAATGATAAAAAGTATCAATTTAATAAAGGAAATTTCTTAGATGGTTATTGTGATAGTTATCGTTGTGATAGTGATTTCGAAAAAATTAGTGCTGGATTATTTTATTTGCTTAATCAATTCTTTGGGCCTTCTGGTTTGTTTAAGAATAATGCAAAAAATAAAAACGATATTTTTGATTACATTATGATATGGTTAAGTTATATGTTAAACCTAAAGGAAAATCAATCAAACGACAGTCTAAAATTTTTTTATAAAACAGATATACAAAATAATCAAAAGTATACAAATTCTATAACGGGTTTTACGGAGTATAATAATTATAAGGATCTTTTAGAA…	transcript offset:0 AED:0.01 eAED:0.01 QI:0|1|1|1|0.5|0.33|3|0|137	-2.18276	4.84197e-10		OG0000030	PY17X_0100049.1-p1, PY17X_0219501.1-p1, PY17X_0321601.1-p1, PY17X_0950901.1-p1, PY17X_1048901.1-p1, PY17X_1200900.1-p1, PY17X_1300111.1-p1, PY17X_1469100.1-p1	PIR protein	Plasmodium variant antigen protein Cir/Yir/Bir|yir-bir-cir_Pla: yir/bir/cir-family of variant antigens	N67_000022, N67_005694	Plasmodium variant antigen protein Cir/Yir/Bir|yir-bir-cir_Pla: yir/bir/cir-family of variant antigens	PYYM_0014000.1-p1, PYYM_0029200.1-p1, PYYM_0032900.1-p1, PYYM_0036500.1-p1, PYYM_0036700.1-p1, PYYM_0042300.1-p1, PYYM_0043600.1-p1	YIR protein	Py17X_0100049.1	Py17X_0100049	PIR protein	Py17X_01_v3:41393-42563(-)	310	chromosome	protein_coding_gene	FALSE	89.781	137	14	0	1	137	1	137	3.46e-87	254
117	N67C_003508	Py_N67C_Chr09	Py_N67C_Chr09:1926948-1928137(+)	MDKKLCQHFKSIWGYFPDELENGENYKFTYGDQNFKKYCTNSCDSNLEKINAVCLYLFNLFFGNMNSFKTIAKNNLDVVYYILIWLSYMLSLKKENGINKLNDFYTKHIETNTHYISKLGDARGYNCYKEIIDQKKDLLNMDNNIISNFYKAFKSLCEMYSAFGGNTSNCKKCSDKANQFVEKYEELYKGYNNTDSSQYIKILSILSADYNNLINECKDAEDIDFPPLPEINTQQDTIKGPEKTSEQKSATNSEETPEQKAETNSVQNYDITSSSSSIVSKLIPVVSIFAAISIFWGISYKVNNKELKNITFKYYFNYIYANVNKKIVCFLIFYISIHYLDFGNDFKNKN	ATGGATAAGAAATTGTGTCAACACTTCAAATCTATATGGGGTTATTTTCCCGATGAATTGGAAAATGGTGAAAACTATAAATTTACATATGGTGATCAAAATTTCAAAAAGTATTGTACTAATAGTTGTGATAGTAATCTCGAAAAAATTAATGCTGTATGTTTATATTTGTTTAATCTATTCTTTGGGAATATGAATTCGTTTAAAACTATTGCAAAAAATAACTTAGATGTTGTTTATTACATTCTTATATGGTTAAGTTATATGTTAAGCCTAAAAAAAGAAAACGGAATCAATAAATTAAACGACTTCTATACTAAGCATATAGAAACAAATACGCATTATATAAGTAAATTAGGTGATGCTCGTGGTTATAATTGTTATAAGGAAATCATAGAT…	transcript offset:0 AED:0.03 eAED:0.08 QI:0|1|0.5|1|1|1|2|0|350	-2.17544	7.61797e-06		OG0000024	PY17X_0201300.1-p1, PY17X_0319601.1-p1, PY17X_0723500.1-p1, PY17X_0948301.1-p1, PY17X_0950301.1-p1, PY17X_1045000.1-p1	PIR protein	Plasmodium variant antigen protein Cir/Yir/Bir|yir-bir-cir_Pla: yir/bir/cir-family of variant antigens	N67_001476, N67_004875, N67_005489, N67_005526, N67_005537	Plasmodium variant antigen protein Cir/Yir/Bir|yir-bir-cir_Pla: yir/bir/cir-family of variant antigens	PYYM_0011800.1-p1, PYYM_0021400.1-p1, PYYM_0023700.1-p1, PYYM_0202900.1-p1, PYYM_0723500.1-p1, PYYM_1044600.1-p1	YIR protein	Py17X_0950301.1	Py17X_0950301	PIR protein	Py17X_09_v3:1964231-1965411(+)	313	chromosome	protein_coding_gene	FALSE	69.205	302	83	3	1	301	1	293	9.94e-136	387
118	N67C_001469	Py_N67C_Chr12	Py_N67C_Chr12:54752-55750(-)	MDDTLCGQFDILREYFPDDLSKNSTLDFHQNNDFIQYCSNKGTEENKCHTDLDKITAGFLWLLAEYYSMSQNGKYNENDTNPFFLYMISWFSYKIKQKSNHEATSINDYYNNHVKNSDKYIGFTKDAYKFTYLEDVLDKKSDFLNINIDDLSKFYDVFKLLCNMHSNIAQNKTNDILSNSATSFVNALTELNNNSKIEDTVRSKILPVLSTDYDNLKNNCTSKGDKCKDFPPISETIPNIYAQKSGVTSSSSSTANKLFTVLSIFGAIAFFLGISYKVNNKELKKNYYIYANIKKK	ATGGATGATACTCTATGTGGGCAATTTGATATTTTGAGGGAATATTTCCCCGATGATTTAAGCAAAAATTCAACACTTGATTTTCATCAAAATAATGATTTTATACAATACTGCTCTAATAAAGGTACAGAAGAAAATAAATGCCATACTGATCTCGATAAAATTACGGCTGGATTTTTATGGTTACTTGCAGAATATTATTCTATGTCTCAAAATGGAAAATATAATGAAAATGATACTAATCCATTTTTTCTATATATGATTTCATGGTTTAGTTACAAAATAAAGCAAAAATCAAATCATGAAGCCACCTCAATAAACGATTATTATAACAATCATGTAAAAAATAGTGATAAATATATCGGTTTTACAAAAGATGCTTATAAATTTACATATCTT…	transcript offset:0 AED:0.06 eAED:0.06 QI:0|1|1|1|1|1|2|0|296	-2.17431	7.34605e-15		OG0000179	PY17X_0901500.1-p1	PIR protein	Plasmodium variant antigen protein Cir/Yir/Bir|yir-bir-cir_Pla: yir/bir/cir-family of variant antigens	N67_003007, N67_005581	Plasmodium variant antigen protein Cir/Yir/Bir|yir-bir-cir_Pla: yir/bir/cir-family of variant antigens	PYYM_0019600.1-p1, PYYM_0901000.1-p1	YIR protein	Py17X_0901500.1	Py17X_0901500	PIR protein	Py17X_09_v3:161275-162404(-)	305	chromosome	protein_coding_gene	FALSE	94.585	277	15	0	1	277	1	277	0	521
119	N67C_004252	Py_N67C_Chr06	Py_N67C_Chr06:60251-61150(-)	MSYKVWESINMIDKYFDDDPKNAGEHNPMNMLKLYCPDSNCSSDEEEIVAGFIMLLNLIGEEEIDGEKLVEYAILWLSYKLNQKKENETIILKDFYTDHIEYNSCYKGNIPTDSNSNINKGIIEKKINMMNMDIKDISNFYDPFKSLCNMYSELDPKKNTECKTCLENAGEFFEKYEKLKNTFDITKGDSYSQLWSNLSVDYKIFENEYNSVKCGHVSSVVACPRSSVTKSILIPIAIIFVVASFFFGISYKVNNKEFK	ATGTCTTATAAAGTGTGGGAATCAATTAATATGATCGATAAATATTTTGATGATGATCCGAAAAACGCGGGAGAACATAATCCTATGAATATGTTAAAATTGTATTGCCCTGATAGTAACTGTAGTAGTGATGAAGAAGAGATTGTCGCTGGTTTTATAATGTTACTAAATCTGATTGGTGAGGAAGAAATAGATGGTGAAAAACTTGTTGAATACGCTATTTTATGGTTAAGTTATAAACTAAATCAAAAAAAAGAAAATGAAACGATCATATTAAAAGATTTTTATACTGATCATATAGAATATAATAGTTGTTATAAGGGGAATATACCTACTGATAGTAATAGTAATATTAATAAGGGTATTATAGAAAAAAAAATAAATATGATGAATATGGAT…	transcript offset:0 AED:0.08 eAED:0.08 QI:0|1|0.5|1|1|1|2|0|259	-2.17172	1.35389e-06		OG0000108	PY17X_0500107.1-p1, PY17X_1200171.1-p1, PY17X_1251500.1-p1	PIR protein	Plasmodium variant antigen protein Cir/Yir/Bir|yir-bir-cir_Pla: yir/bir/cir-family of variant antigens	N67_005274, N67_005616	Plasmodium variant antigen protein Cir/Yir/Bir|yir-bir-cir_Pla: yir/bir/cir-family of variant antigens	PYYM_0000700.1-p1, PYYM_0017200.1-p1	YIR protein	Py17X_0500107.1	Py17X_0500107	PIR protein	Py17X_05_v3:74619-75643(-)	273	chromosome	protein_coding_gene	FALSE	94.841	252	13	0	1	252	1	252	9.56e-178	488
120	N67C_001971	Py_N67C_Chr12	Py_N67C_Chr12:2035552-2036747(+)	MNKQVCEKFKNIWNTFPDELDSNGKYQFNELGLLNNVCNRDDFLNNFCNNKNVQSDLGRISAGCLYLLDEFIKDCGLLPPPARNNINIVDYIFIWLSYMLKLGKSEEEDEEDYIIGFYNTYINSCDKYNKGINGFTYYESYKALIQSKLYFLFMDSNILSKFYKAFKSLCEMYNELDDNKNCKDYLDNNEFLKKYEELKNDSEITKDSYNSKLLSILSNDYDNLKNECKSAQERKHKDTTETIKQTYPAGAELAKEYGLAEGYELPEGNELTEQSGETGHISEVTSNSSIVSKLIPVVSIFAAISIFLGISYKVNNKELKNYFHYIYVNVNKKIIRFLTFYISIHYLDFGKEFKNI	ATGAATAAGCAAGTGTGTGAAAAGTTCAAGAATATATGGAATACTTTTCCCGATGAATTGGACAGTAATGGAAAATATCAATTTAATGAATTGGGGCTTTTAAATAATGTTTGTAATCGTGATGATTTTTTAAATAATTTTTGTAATAATAAAAATGTTCAAAGTGATTTGGGTAGAATAAGTGCTGGGTGTTTATATTTGTTGGATGAATTCATTAAGGATTGTGGTTTGCTTCCCCCTCCTGCACGAAATAACATCAATATTGTTGATTACATTTTTATATGGTTAAGTTATATGTTAAAACTGGGGAAAAGTGAAGAAGAAGACGAAGAAGACTATATAATAGGTTTTTATAATACATACATAAATAGTTGTGATAAGTATAACAAGGGAATAAAT…	transcript offset:0 AED:0.04 eAED:0.08 QI:0|0|0|0.5|1|1|2|0|356	-2.15952	8.01839e-05		OG0000055			Plasmodium variant antigen protein Cir/Yir/Bir|yir-bir-cir_Pla: yir/bir/cir-family of variant antigens	N67_004653, N67_005255, N67_005256, N67_005490, N67_005739	Plasmodium variant antigen protein Cir/Yir/Bir|yir-bir-cir_Pla: yir/bir/cir-family of variant antigens			Py17X_0100021.1	Py17X_0100021	PIR protein	Py17X_01_v3:16849-18129(-)	355	chromosome	protein_coding_gene	FALSE	67.449	341	77	8	1	313	1	335	2.33e-144	410
121	N67C_000769	Py_N67C_Chr14	Py_N67C_Chr14:56740-58040(-)	MDKDVCETLIPLRNAFTYVEENESYQFTTVEDFKKYCTNEKCVDDTDKINARCLYIFDTFFKDKVVFEKDAKGNINIVEYIMIWLSYVLSLIKSEENDSIDSFYKKYIEKDGKYTTNNIDYIVGYKCYKDLIDRNKYILSMDMNIISKLYDAFNTLCDTYIELGTNNSDCMQDSEKAHQFVEKYKKIIIDHNIGENIRYFYVLINLLTDYDNLKTKCKKFPSTPDIKKIISEATSSSITSKLIPILSILVAIPIFLGIAYKVRVVFAGPILGLGLSIILHLIFYNLNTNLIYLPSHMFNH	ATGGATAAGGACGTGTGTGAAACGTTAATTCCTTTAAGGAACGCGTTTACCTATGTGGAGGAAAATGAAAGCTATCAATTTACAACTGTTGAAGATTTCAAAAAGTACTGTACTAATGAAAAATGTGTTGATGATACCGATAAAATTAATGCTAGATGTTTATATATTTTTGATACATTCTTTAAGGATAAGGTTGTGTTTGAAAAGGATGCAAAAGGAAACATCAATATTGTTGAATACATTATGATATGGTTAAGTTATGTGTTAAGCCTGATCAAAAGTGAAGAAAACGACAGTATAGATTCTTTTTATAAAAAATATATAGAGAAAGATGGTAAGTATACTACTAATAATATAGATTATATTGTTGGTTATAAATGTTATAAGGATCTTATAGAT…	transcript offset:0 AED:0.16 eAED:0.16 QI:0|0.5|0.66|0.66|1|1|3|0|300	-2.1197	0.000192282		OG0004989	PY17X_1472001.1-p1	PIR protein	Plasmodium variant antigen protein Cir/Yir/Bir|yir-bir-cir_Pla: yir/bir/cir-family of variant antigens|PYST-D: Plasmodium yoelii subtelomeric family PYST-D					Py17X_1472001.1	Py17X_1472001	PIR protein	Py17X_14_v3:2786465-2787530(+)	282	chromosome	protein_coding_gene	FALSE	99.234	261	2	0	1	261	1	261	0	518
122	N67C_004505	Py_N67C_Chr04	Py_N67C_Chr04:32330-33630(-)	MDKDVCETLIPLRNAFTYVEENESYQFTTVEDFKKYCTNEKCVDDTDKINARCLYIFDTFFKDKVVFEKDAKGNINIVEYIMIWLSYVLSLIKSEENDSIDSFYKKYIEKDGKYTTNNIDYIVGYKCYKDLIDRNKYILSMDMNIISKLYDAFNTLCDTYIELGTNNSDCMQDSEKAHQFVEKYKKIIIDHNIGENIRYFYVLINLLTDYDNLKTKCKKFPSTPDIKKIISEATSSSITSKLIPILSILVAIPIFLGIAYKVRVVFAGPILGLGLSIILHLIFYNLNTNLIYLPSHMFNH	ATGGATAAGGACGTGTGTGAAACGTTAATTCCTTTAAGGAACGCGTTTACCTATGTGGAGGAAAATGAAAGCTATCAATTTACAACTGTTGAAGATTTCAAAAAGTACTGTACTAATGAAAAATGTGTTGATGATACCGATAAAATTAATGCTAGATGTTTATATATTTTTGATACATTCTTTAAGGATAAGGTTGTGTTTGAAAAGGATGCAAAAGGAAACATCAATATTGTTGAATACATTATGATATGGTTAAGTTATGTGTTAAGCCTGATCAAAAGTGAAGAAAACGACAGTATAGATTCTTTTTATAAAAAATATATAGAGAAAGATGGTAAGTATACTACTAATAATATAGATTATATTGTTGGTTATAAATGTTATAAGGATCTTATAGAT…	transcript offset:0 AED:0.16 eAED:0.16 QI:0|0.5|0.66|0.66|1|1|3|0|300	-2.1197	0.000192282		OG0004989	PY17X_1472001.1-p1	PIR protein	Plasmodium variant antigen protein Cir/Yir/Bir|yir-bir-cir_Pla: yir/bir/cir-family of variant antigens|PYST-D: Plasmodium yoelii subtelomeric family PYST-D					Py17X_1472001.1	Py17X_1472001	PIR protein	Py17X_14_v3:2786465-2787530(+)	282	chromosome	protein_coding_gene	FALSE	99.234	261	2	0	1	261	1	261	0	518
123	N67C_005438	Py_N67C_Chr01	Py_N67C_Chr01:755070-756181(+)	MDKKVCESFLNVWEDFPDTLTIDKKYQFNDKNFLNSYCYKNECKGDLEKINAGCLFLFNKFFGSSGLSNMAKNNINFVDYIMIWLIYMLSLKDNPNKNSLKHFYTTYINSDLNYKNTVDYVEGCNNFKDIIVKRHTLTNDDMDNKIISELYNAFKLLCEMYTDFDENTSNCAKCSGKAFQFVENYKKLNEYPNNTNGSSYNKILSTLSTDYDNFKIYCGKKGGTCNNFPSLPPIKTEENDALSSGPISEDASSSLSITNKLFTVLSIFGAIAFLLGISYKVNNKDFKNNFHYIYANVNKQIVHFLTFYISIRYLDFGNDFKNKN	ATGGATAAGAAAGTGTGTGAAAGCTTTCTGAATGTATGGGAGGATTTTCCCGATACATTGACCATTGATAAAAAATATCAATTTAATGATAAAAATTTTTTAAATAGTTATTGTTATAAAAATGAATGTAAAGGTGATCTCGAAAAAATTAATGCTGGATGTTTATTTTTGTTTAATAAATTCTTTGGGAGTTCTGGGCTTTCGAATATGGCAAAAAATAATATAAATTTTGTTGATTACATTATGATATGGTTAATTTATATGTTAAGCCTAAAGGACAATCCAAATAAAAACAGTCTAAAACATTTTTATACTACATATATAAATAGTGATTTAAATTATAAAAATACTGTAGACTATGTTGAAGGTTGTAATAATTTTAAGGATATTATAGTAAAG…	transcript offset:0 AED:0.08 eAED:0.12 QI:0|1|0.5|1|1|1|2|0|324	-2.11133	8.58118e-07		OG0000060	PY17X_0423001.1-p1, PY17X_0843101.1-p1, PY17X_0900093.1-p1, PY17X_1000059.1-p1, PY17X_1200111.1-p1	PIR protein	Plasmodium variant antigen protein Cir/Yir/Bir|yir-bir-cir_Pla: yir/bir/cir-family of variant antigens	N67_005423, N67_005424, N67_005431, N67_005432, N67_005466	Plasmodium variant antigen protein Cir/Yir/Bir|yir-bir-cir_Pla: yir/bir/cir-family of variant antigens	PYYM_0012400.1-p1, PYYM_0045200.1-p1	YIR protein	Py17X_0843101.1	Py17X_0843101	PIR protein	Py17X_08_v3:1621959-1623107(+)	307	chromosome	protein_coding_gene	FALSE	85.39	308	39	3	1	303	1	307	0	508
124	N67C_000730	Py_N67C_Chr13	Py_N67C_Chr13:2881588-2882594(+)	MNKEVCEKFKNVTTNLKYDSNNESYKFINNEYFKEYCTGDSCGNDLDKINAGCLYLLDAFFKDDSVFESVAKRSTNIVEYILIWLSYMLSLIKSKEDKNREHFYNTYIKDGGKYINNIDYIIDFNGYKDLIDTSYYILTMDISIISRLYDAFNTLCDIYNGLGTNNENCVNYSEKANQFVETYKTIIIDHIIVDDDSYFHVLINLLNSYAKLKIKCENFPSTPDIKKIISEVTASSSIASKLIPVLLIFAAIPISLGIAYKVNNKELKKKTIIYMQTLANNRTLLNILY	ATGAATAAAGAAGTGTGTGAAAAGTTCAAGAATGTAACGACGAATTTAAAATATGATTCGAATAATGAAAGCTACAAATTTATAAATAATGAATATTTCAAAGAGTACTGTACTGGTGATAGTTGTGGTAATGATCTCGACAAAATTAATGCTGGATGTTTATATTTGTTGGATGCATTCTTTAAGGATGATTCTGTGTTTGAGTCTGTTGCAAAAAGAAGCACCAATATTGTTGAATACATTTTGATATGGTTAAGTTATATGTTAAGCCTGATCAAAAGTAAAGAAGACAAAAATAGAGAGCATTTTTATAATACATATATAAAGGATGGTGGTAAGTATATTAATAATATAGATTATATTATTGATTTTAATGGTTATAAGGATCTTATAGATACA…	transcript offset:0 AED:0.06 eAED:0.06 QI:0|1|0.5|1|1|1|2|0|289	-2.10546	1.07881e-05		OG0000106	PY17X_0400097.1-p1, PY17X_0949601.1-p1, PY17X_1200300.1-p1	PIR protein	Plasmodium variant antigen protein Cir/Yir/Bir|yir-bir-cir_Pla: yir/bir/cir-family of variant antigens	N67_004137, N67_005464, N67_005468	Plasmodium variant antigen protein Cir/Yir/Bir|yir-bir-cir_Pla: yir/bir/cir-family of variant antigens	PYYM_0000400.1-p1, PYYM_0028700.1-p1	YIR protein	Py17X_1200300.1	Py17X_1200300	PIR protein	Py17X_12_v3:106645-107770(-)	292	chromosome	protein_coding_gene	FALSE	73.358	274	68	2	1	270	1	273	2.85e-138	390
125	N67C_000737	Py_N67C_Chr13	Py_N67C_Chr13:2906323-2907719(+)	MNKEVCESFMSVWEDFPDKLTNSNEYHEFNDSSFLNGYCFKDKCGRGHPLDKINAAFFYLVNKFFGSSGVFNNNVKNNINAVEYIIIWLSHMLNLKENKGNILTIFYKVYIKKQEKYKNTINGVDGCSNYDDLIYTKKELMEITNEKLSKFYAPFKLLCEMYTKFDENTSNCKNCSEKANEFVEKYNQLNGNSSITKDSSFNKLLCTLSNDYDNFKKKCKNCSSFPAINKPNITPKCPEQISEQNLRSFGVISEEVASSSSITSKLFTVLSIFGAIAFFLGISYKRKNKKYKEENEQIIYVKKLSIGKSSKVQTCNQEVGITINVEGVT	ATGAATAAAGAAGTGTGTGAAAGCTTTATGAGTGTATGGGAGGATTTTCCCGATAAATTGACCAATAGTAATGAATATCATGAATTTAATGATAGTAGTTTTCTAAATGGTTATTGTTTTAAAGATAAATGTGGTCGTGGTCATCCTCTCGATAAAATCAATGCTGCATTTTTTTATTTGGTTAATAAATTCTTTGGGAGTTCTGGTGTGTTTAATAATAATGTAAAAAATAATATTAATGCTGTTGAATACATTATCATATGGTTAAGTCATATGTTAAACCTAAAGGAAAACAAAGGAAACATTCTAACAATTTTTTATAAAGTATATATAAAAAAACAAGAAAAATATAAAAATACTATAAATGGTGTTGATGGTTGTAGTAATTATGATGATCTT…	transcript offset:0 AED:0.07 eAED:0.12 QI:0|0.33|0.5|0.75|1|1|4|0|329	-2.10542	1.44433e-09		OG0000006	PY17X_0100081.1-p1, PY17X_0200151.1-p1, PY17X_0200691.1-p1, PY17X_0319801.1-p1, PY17X_0322301.1-p1, PY17X_0401400.1-p1, PY17X_0500097.1-p1, PY17X_0528601.1-p1, PY17X_0843401.1-p1, PY17X_0844401.1-p1, PY17X_0900083.1-p1, PY17X_0948701.1-p1, PY17X_1000067.1-p1, PY17X_1046301.1-p1	PIR protein	Plasmodium variant antigen protein Cir/Yir/Bir|yir-bir-cir_Pla: yir/bir/cir-family of variant antigens	N67_002988, N67_002992, N67_002998, N67_004134, N67_004870, N67_005452	Plasmodium variant antigen protein Cir/Yir/Bir|yir-bir-cir_Pla: yir/bir/cir-family of variant antigens	PYYM_0004200.1-p1, PYYM_0022600.1-p1, PYYM_0024100.1-p1, PYYM_0027600.1-p1, PYYM_0040100.1-p1, PYYM_0044000.1-p1, PYYM_0049200.1-p1, PYYM_0401600.1-p1, PYYM_1368600.1-p1	YIR protein	Py17X_0200691.1	Py17X_0200691	PIR protein	Py17X_02_v3:95334-96489(-)	310	chromosome	protein_coding_gene	FALSE	79.298	285	56	2	1	285	1	282	3.03e-160	448
126	N67C_000016	Py_N67C_Chr13	Py_N67C_Chr13:57949-59083(-)	MDYKLCEQFDTLRSYLPDELEQHESVDLNQNDNIKNYCSNGESDKTKCKTDLDKIKAVCLWLFEQLFVKNKKNISTVEYIIIWLSYKLNQKTYDEAKDLNDFYNKYIENNIHYTNCKQDGQDCSGSLSSNTGYNNYKEIINGRKNLLSTNIEKMSKIYDAFKSLCNMYTEFGVSNTISDKSIQNAKNFVEKYKELNDDSCNTKDEAYCQVLSTLSIDYNNFKSSCGDSVDCNKIPSLTPTETEESGMQSSEKICDDTPSLSIVKKLILALLIFSTISIFLGIFFKSSLFVLRKRAQKQYLRERIKK	ATGGATTATAAGCTGTGTGAACAGTTTGATACATTGAGAAGCTATTTACCCGATGAATTAGAACAACATGAATCAGTCGATTTGAATCAAAATGATAATATTAAGAATTATTGCTCTAATGGAGAATCAGATAAAACAAAATGTAAGACAGATCTCGATAAAATCAAGGCTGTATGTTTATGGTTGTTTGAGCAATTGTTTGTGAAAAATAAAAAAAATATCAGTACAGTTGAATACATTATCATATGGTTAAGTTATAAACTAAATCAAAAGACGTATGACGAAGCCAAGGACCTAAATGATTTTTACAATAAATATATAGAAAATAATATTCATTATACTAATTGTAAACAAGATGGTCAAGATTGTAGTGGTTCATTAAGTAGTAATACAGGATAT…	transcript offset:0 AED:0.04 eAED:0.04 QI:0|1|1|1|0.5|0.33|3|20|306	-2.10341	5.89035e-11		OG0000001	PY17X_0100029.1-p1, PY17X_0118201.1-p1, PY17X_0219601.1-p1, PY17X_0223101.1-p1, PY17X_0321701.1-p1, PY17X_0322401.1-p1, PY17X_0500061.1-p1, PY17X_0600141.1-p1, PY17X_0600381.1-p1, PY17X_0700003.1-p1, PY17X_0700025.1-p1, PY17X_0800051.1-p1, PY17X_0845501.1-p1, PY17X_0900047.1-p1, PY17X_0948201.1-p1, PY17X_0949301.1-p1, PY17X_0950101.1-p1, PY17X_1000027.1-p1, PY17X_1000043.1-p1, PY17X_1049001.1-p1,…	PIR protein	Plasmodium variant antigen protein Cir/Yir/Bir|yir-bir-cir_Pla: yir/bir/cir-family of variant antigens	N67_004869, N67_005745, N67_005747	Plasmodium variant antigen protein Cir/Yir/Bir|yir-bir-cir_Pla: yir/bir/cir-family of variant antigens	PYYM_0031700.1-p1, PYYM_0037500.1-p1	YIR protein	Py17X_0100029.1	Py17X_0100029	PIR protein	Py17X_01_v3:23841-24958(-)	307	chromosome	protein_coding_gene	FALSE	78.176	307	66	1	1	306	1	307	3.06e-171	475
127	N67C_004222	Py_N67C_Chr05	Py_N67C_Chr05:1160248-1161304(+)	MDYKLCGRFDTLRSFIPDDLITSTSKDIHTLGNIKNYCPSEGSGDTKKCKTDFDKIKAGCLWLFEQLFMKINKNNKKNINIVEYIMIWLGYKLNQNTYDGITNLNGFYTKHIQNNAYYNKCDNDGEDCGKSLKEATEYANYKEIIDQKKDLLNINFEDIAKFYSAFKLLCEMYSKFAENTSNCKKCSENVNQFVEKYNKINEDSNNTDGSPYRKILSTLSADYNSLKEKCKGVKYSNFPTLQTIEEKKPDVQSSEQISEVASSSSSIASKLIPVLLIFAAIPIFLGIAYKVNNKELNNITFKYYFH	ATGGATTATAAGCTGTGTGGAAGGTTTGATACATTGAGAAGCTTTATACCCGATGACTTAATCACATCTACAAGTAAAGATATTCATACATTAGGGAATATTAAGAATTATTGTCCTAGTGAAGGTTCAGGAGACACAAAAAAATGTAAAACTGATTTCGATAAAATTAAGGCTGGATGTTTATGGTTGTTTGAGCAATTATTTATGAAAATTAATAAAAATAATAAAAAAAATATCAATATTGTTGAATACATTATGATTTGGTTAGGTTATAAACTAAATCAAAATACGTATGATGGAATCACCAATCTAAATGGTTTTTATACTAAACATATACAGAATAATGCGTATTATAATAAATGTGATAATGATGGTGAAGATTGTGGTAAATCATTAAAA…	transcript offset:0 AED:0.09 eAED:0.09 QI:0|0|0|0.5|1|1|2|0|306	-2.09319	3.53109e-11		OG0004757			Plasmodium variant antigen protein Cir/Yir/Bir|yir-bir-cir_Pla: yir/bir/cir-family of variant antigens	N67_004405, N67_005638	Plasmodium variant antigen protein Cir/Yir/Bir|yir-bir-cir_Pla: yir/bir/cir-family of variant antigens			Py17X_0222201.1	Py17X_0222201	PIR protein	Py17X_02_v3:941086-942247(+)	311	chromosome	protein_coding_gene	FALSE	58.844	294	113	3	1	290	1	290	3.32e-113	328
128	N67C_003522	Py_N67C_Chr08	Py_N67C_Chr08:5151-6336(-)	MDKKMCLKFFALRSSISDKLDENKKYQIIIQNNLNEYCSSNNCVYELEKINAGFLFLLDAFFKDSAVFKYHNNINTIYYIIIWLSYMLNLKENEYDNSLQYFYKTYINIQKRYTNYITDVPGYNSYKDLIDKKNLMNMDIKIISKFYDTFSTLCNMYVEINEENPNCMHYLNKANEFVGKYKKIMGDSSIIEQSSYTQLLSTLLNDYNNFINKCSSINCSNISSFPSIEKAENDIQSSEKIVHKLEQNSEDTSSIFVIWISETISKTKIKRKTKKYKEENESIIYYSKRVTISGI	ATGGATAAAAAAATGTGTTTAAAGTTCTTTGCTTTAAGAAGCTCGATTTCCGATAAATTAGACGAAAACAAAAAATATCAAATTATTATTCAAAATAATTTAAATGAGTATTGTTCTAGTAACAATTGCGTTTATGAGCTCGAAAAAATTAATGCTGGATTTTTATTTTTGCTTGATGCATTTTTTAAGGATTCTGCTGTGTTTAAGTATCATAATAACATCAATACGATTTATTACATTATTATATGGTTAAGTTATATGTTAAACCTAAAGGAAAATGAATATGACAACAGTCTACAATATTTTTATAAAACATATATAAATATTCAAAAAAGGTATACAAATTATATAACAGATGTTCCGGGGTATAATAGTTATAAGGATCTAATAGATAAAAAA…	transcript offset:0 AED:0.06 eAED:0.08 QI:0|0|0|0.66|0.5|0.33|3|0|295	-2.09221	2.76835e-13		OG0000195			Plasmodium variant antigen protein Cir/Yir/Bir|yir-bir-cir_Pla: yir/bir/cir-family of variant antigens	N67_005538, N67_005731	Plasmodium variant antigen protein Cir/Yir/Bir|yir-bir-cir_Pla: yir/bir/cir-family of variant antigens			Py17X_0949501.1	Py17X_0949501	PIR protein	Py17X_09_v3:1934478-1935650(+)	314	chromosome	protein_coding_gene	FALSE	63.636	264	85	5	1	262	1	255	1.79e-105	308
129	N67C_000729	Py_N67C_Chr13	Py_N67C_Chr13:2878098-2879279(+)	MNKNMCQWFKSLWGYFPDELTTEGNYNFSYYDQQFKKYCTNECDSNLEKINAVCLYLFNVFFGISSSFKNNAKNNIDVVDYIIIWLSYMLSLKENGINKLSDFYTKYIETNTHYNNKIYGISEYKCYKQIIDKKKDLLNMDIDNNIISNFYKAFKSLCEMYSAFGGNTSNCKKCSDKANQFVEKYENLYKDYNNTKDSPYKKILFILSADYNNLINECKDAQDSKFPALTEINTPQDTGQTTEQTERTGKTGKTGKTVQKSDVTSSTSSIVSKLIPVLSIFGAISIFLGISYKYSLFGIRKRSQKQLREKIKNIKKKMNH	ATGAATAAAAATATGTGTCAATGGTTCAAATCTCTATGGGGTTATTTTCCCGATGAATTGACAACTGAAGGAAATTATAATTTTTCATATTATGATCAACAGTTCAAAAAGTATTGTACTAATGAATGTGATAGTAATCTCGAAAAAATTAATGCTGTATGTTTATATTTGTTTAATGTATTCTTTGGGATTTCTTCTTCGTTTAAAAATAATGCAAAAAATAACATCGATGTTGTTGATTACATTATTATATGGTTAAGTTATATGTTAAGCCTAAAAGAAAACGGAATCAATAAATTAAGTGACTTCTATACTAAGTATATAGAAACAAATACGCATTATAATAATAAAATATATGGTATTAGTGAATATAAATGTTATAAGCAAATAATAGATAAA…	transcript offset:0 AED:0.03 eAED:0.03 QI:0|1|0.66|1|0.5|0.66|3|0|320	-2.08453	3.45575e-05		OG0004749			Plasmodium variant antigen protein Cir/Yir/Bir|yir-bir-cir_Pla: yir/bir/cir-family of variant antigens	N67_005463, N67_005469	Plasmodium variant antigen protein Cir/Yir/Bir|yir-bir-cir_Pla: yir/bir/cir-family of variant antigens			Py17X_0950301.1	Py17X_0950301	PIR protein	Py17X_09_v3:1964231-1965411(+)	313	chromosome	protein_coding_gene	FALSE	69.108	314	93	3	1	312	1	312	1.68e-144	408
130	N67C_000742	Py_N67C_Chr13	Py_N67C_Chr13:2924926-2925899(+)	MTGYMCNNFRYVTTNFEYDLNDGKYKFKDDTNFKMYCTDGKCDKDTDKINAACLFFFNELFKNSDYFVSVAKSNINIVEYIMIWLSYTLNKTINGEKNINEFYTKIIENGESYKKEIKGVTGYKNYRNLIDRNYYFLSMDKNIISKLYDALTSLCNMYSNSDEHTPDFTEDANKFVAKYEEAIKDPNITKNRLYIKVLYTLSTDYDNFKKKYNDSSSLPAIKTKIYTQKYGFTSLTSLIINYFFIFLLMFGAITFFIGIYYKVIKELKFFFHYIYGNNNK	ATGACTGGGTATATGTGTAATAACTTCCGTTATGTAACGACGAATTTTGAATATGATTTGAATGATGGAAAATATAAATTTAAAGATGATACAAATTTCAAAATGTATTGTACTGATGGGAAATGTGATAAGGATACCGATAAAATTAATGCTGCATGTTTATTTTTTTTTAATGAATTATTTAAGAATTCTGATTATTTTGTGTCTGTTGCAAAAAGTAACATCAATATTGTTGAATACATTATGATATGGTTAAGTTATACGTTAAACAAAACCATAAATGGAGAAAAAAATATAAATGAATTTTATACTAAAATTATAGAAAACGGCGAAAGTTATAAAAAGGAAATAAAAGGTGTTACTGGTTATAAAAATTATAGGAATCTTATTGATAGAAAT…	transcript offset:0 AED:0.12 eAED:0.12 QI:0|1|0.5|1|1|1|2|0|280	-2.06616	0.00220148		OG0000145	PY17X_1300500.1-p1	PIR protein	Plasmodium variant antigen protein Cir/Yir/Bir|yir-bir-cir_Pla: yir/bir/cir-family of variant antigens	N67_000026, N67_002493, N67_002494	Plasmodium variant antigen protein Cir/Yir/Bir|yir-bir-cir_Pla: yir/bir/cir-family of variant antigens			Py17X_1300500.1	Py17X_1300500	PIR protein	Py17X_13_v3:247962-249057(-)	292	chromosome	protein_coding_gene	FALSE	97.71	262	6	0	1	262	1	262	0	506
131	N67C_004983	Py_N67C_Chr03	Py_N67C_Chr03:885913-886886(+)	MTGYMCNNFRYVTTNFEYDLNDGKYKFKDDTNFKMYCTDGKCDKDTDKINAACLFFFNELFKNSDYFVSVAKSNINIVEYIMIWLSYTLNKTINGEKNINEFYTKIIENGESYKKEIKGVTGYKNYRNLIDRNYYFLSMDKNIISKLYDALTSLCNMYSNSDEHTPDFTEDANKFVAKYEEAIKDPNITKNRLYIKVLYTLSTDYDNFKKKYNDSSSLPAIKTKIYTQKYGFTSLTSLIINYFFIFLLMFGAITFFIGIYYKVIKELKFFFHYIYGNNNK	ATGACTGGGTATATGTGTAATAACTTCCGTTATGTAACGACGAATTTTGAATATGATTTGAATGATGGAAAATATAAATTTAAAGATGATACAAATTTCAAAATGTATTGTACTGATGGGAAATGTGATAAGGATACCGATAAAATTAATGCTGCATGTTTATTTTTTTTTAATGAATTATTTAAGAATTCTGATTATTTTGTGTCTGTTGCAAAAAGTAACATCAATATTGTTGAATACATTATGATATGGTTAAGTTATACGTTAAACAAAACCATAAATGGAGAAAAAAATATAAATGAATTTTATACTAAAATTATAGAAAACGGCGAAAGTTATAAAAAGGAAATAAAAGGTGTTACTGGTTATAAAAATTATAGGAATCTTATTGATAGAAAT…	transcript offset:0 AED:0.12 eAED:0.12 QI:0|1|0.5|1|1|1|2|0|280	-2.06616	0.00220148		OG0000145	PY17X_1300500.1-p1	PIR protein	Plasmodium variant antigen protein Cir/Yir/Bir|yir-bir-cir_Pla: yir/bir/cir-family of variant antigens	N67_000026, N67_002493, N67_002494	Plasmodium variant antigen protein Cir/Yir/Bir|yir-bir-cir_Pla: yir/bir/cir-family of variant antigens			Py17X_1300500.1	Py17X_1300500	PIR protein	Py17X_13_v3:247962-249057(-)	292	chromosome	protein_coding_gene	FALSE	97.71	262	6	0	1	262	1	262	0	506
132	N67C_003955	Py_N67C_Chr05	Py_N67C_Chr05:93239-94460(-)	MDKEVCANLIAVRNSFSKLGNDGKYQFTMNEGIFSKYCTSNACSSNLEKINAGFLYLFDAFFENSSVFESVAKSNINIVEYIMIWLSHVLNLIKNEQNNSLEFFYNTYIKGDNNYKKSIASATGYSSYKELIEKKNLMNMNIKDISKLYNAFTELCMMHYEFNEQTPNCDKYLKDSQNFVERYKNLKADSNITEKSSYNKLLSTLLTDYNNFINKCSVKCSSSSFPTIEKAENPLERSEKIVQLEQISEDSSIFVIWISETISKTKIKRKTKKYKEENESIIYDSKKVTISGIVNSNNC	ATGGATAAAGAAGTGTGTGCAAATCTCATTGCTGTAAGGAACTCGTTTTCCAAATTGGGCAATGATGGAAAGTATCAATTTACTATGAATGAAGGAATTTTTAGTAAGTATTGTACTAGTAACGCATGTAGTAGTAATCTCGAAAAAATTAATGCTGGATTTTTATATTTGTTTGATGCATTCTTTGAGAATTCTTCTGTGTTTGAGTCTGTTGCAAAAAGTAACATAAATATTGTTGAATACATTATGATATGGTTAAGTCATGTGTTAAACCTAATAAAAAATGAACAAAACAACAGTCTAGAATTTTTTTATAATACATATATAAAGGGAGATAATAATTATAAAAAGTCTATAGCGAGTGCTACGGGATATAGTAGTTATAAGGAACTTATAGAA…	transcript offset:0 AED:0.08 eAED:0.10 QI:0|0|0|0.66|0.5|0.33|3|0|299	-2.04921	6.08399e-23		OG0000195			Plasmodium variant antigen protein Cir/Yir/Bir|yir-bir-cir_Pla: yir/bir/cir-family of variant antigens	N67_005538, N67_005731	Plasmodium variant antigen protein Cir/Yir/Bir|yir-bir-cir_Pla: yir/bir/cir-family of variant antigens			Py17X_0700033.1	Py17X_0700033	PIR protein	Py17X_07_v3:54850-55992(-)	305	chromosome	protein_coding_gene	FALSE	70.85	247	69	3	1	244	1	247	3.67e-118	340
133	N67C_001466	Py_N67C_Chr12	Py_N67C_Chr12:43698-44805(-)	MNKEVCEKFENLWYKFPDELDSDNNYKFKTENFLDGYCGSNRCDTDFEKINSGCLYLFNKIFGTSELFMSIANSNINVVEYIMIWLTYMLNLKEQTGSDSNLQFFYSTTIDNDRYKNPIADVTEYKHYKDLIDKKKEFMDISNEKITKLYALFKSLCNMYTGLNERNPDCTKYIPNANEFVKKYQELYGDSDNTDSSLYRKILHNLSTDYGNFKKKCKNSSSFPSIETTDNFIRTSELTYTQISEDVASSSSIGSKFFTVLSIFGAIAFLLGISYKYSLFGFRKRFKKQQIREKIKNIKKRINQ	ATGAATAAAGAAGTGTGTGAAAAGTTCGAGAATCTATGGTATAAATTTCCTGATGAATTGGACAGTGATAATAACTATAAATTTAAAACAGAAAATTTCTTAGATGGTTATTGTGGTAGTAATCGTTGTGATACTGATTTCGAAAAAATTAATAGTGGATGTTTATATCTTTTTAATAAAATATTTGGGACTTCTGAATTGTTTATGTCTATTGCAAATAGTAACATCAATGTTGTTGAGTACATTATGATATGGTTAACTTATATGTTAAACCTAAAGGAACAAACAGGAAGTGATAGCAATCTACAATTTTTTTATAGTACAACTATAGACAATGATAGGTATAAAAATCCTATAGCTGATGTTACAGAGTATAAACATTATAAGGATCTTATAGAT…	transcript offset:0 AED:0.01 eAED:0.01 QI:0|1|1|1|0.5|0.66|3|0|304	-2.03567	1.85854e-13		OG0000075	PY17X_0100095.1-p1, PY17X_0400200.1-p1, PY17X_0528001.1-p1, PY17X_0700027.1-p1, PY17X_1472701.1-p1	PIR protein	Plasmodium variant antigen protein Cir/Yir/Bir|yir-bir-cir_Pla: yir/bir/cir-family of variant antigens	N67_005655	Plasmodium variant antigen protein Cir/Yir/Bir|yir-bir-cir_Pla: yir/bir/cir-family of variant antigens	PYYM_0018400.1-p1, PYYM_0031600.1-p1, PYYM_0400400.1-p1	YIR protein	Py17X_1472701.1	Py17X_1472701	PIR protein	Py17X_14_v3:2811155-2812263(+)	304	chromosome	protein_coding_gene	FALSE	88.737	293	33	0	1	293	1	293	0	529
134	N67C_004771	Py_N67C_Chr03	Py_N67C_Chr03:77000-78203(-)	MDKDVCKNFIVISNSISKNLDTNKNYQIVINEKTLNAYCANNECSDDLAKINAGCLYLFDEFFKDSDLFKSVAKSNTNIVEYIIIWLSYMLNLKKSADNMSNLQYFYEMYVKHHQKYKNSITGVTGYNSYKNLIDNKIDLINMDMSIVPELYEAFSKLCMMHYEFNQQKPNCDKYLKDANNFVEKYKKLKEDYNITKDGPYYKLLSTLSKDYDNFKQKCSDVNCKDIPPLQSIEKTEINVNLSEHSKLTSVQTYEDASSSSSITTRLFTVLSIFGAIGFFLGISYKRKTKKYKEENESLIYDSTNNDYFRNSNNY	ATGGATAAAGATGTGTGTAAAAATTTTATTGTTATAAGTAACTCGATTTCCAAAAATTTGGACACGAATAAAAACTATCAAATTGTTATTAATGAAAAAACTTTAAATGCGTATTGTGCTAATAACGAATGTAGTGATGATCTCGCAAAAATTAATGCTGGATGTTTATATTTGTTTGATGAATTCTTTAAGGATTCTGATTTGTTTAAGTCTGTTGCAAAAAGTAACACCAACATTGTTGAATACATTATCATATGGTTAAGTTATATGTTAAACCTAAAGAAAAGTGCAGACAATATGAGTAATTTACAATATTTTTATGAAATGTATGTAAAGCATCATCAAAAATATAAAAATTCTATAACTGGTGTTACGGGGTATAATAGTTATAAGAATCTT…	transcript offset:0 AED:0.05 eAED:0.11 QI:0|0|0|0.66|1|1|3|0|315	-2.00597	2.89128e-06		OG0000040	PY17X_0221601.1-p1, PY17X_0601200.1-p1, PY17X_1045100.1-p1, PY17X_1047601.1-p1	PIR protein	Plasmodium variant antigen protein Cir/Yir/Bir|yir-bir-cir_Pla: yir/bir/cir-family of variant antigens	N67_003009, N67_004865, N67_005445, N67_005462	Plasmodium variant antigen protein Cir/Yir/Bir|yir-bir-cir_Pla: yir/bir/cir-family of variant antigens	PYYM_0021500.1-p1, PYYM_0031000.1-p1, PYYM_0046000.1-p1, PYYM_1044700.1-p1	YIR protein	Py17X_0601200.1	Py17X_0601200	PIR protein	Py17X_06_v3:137250-138427(-)	312	chromosome	protein_coding_gene	FALSE	74.476	286	71	2	1	286	1	284	2.86e-144	407
135	N67C_000017	Py_N67C_Chr13	Py_N67C_Chr13:61250-62581(-)	MNKQVCESFASVWENFPDTLTQSNEYHGFNDSNFLNSYCFKDKCDHDSPLDKINAGCLFLFNKFFGASGVFKDNAKSNIDTVEYIIIWLSHMLNLKDKKGNILNNFYEIYIKKQDKYKNTIDGVDGCNYDDLIYKKYDLMNITNEKLSKFYAPFKSLCNMYNAFNETKPNCDKCLNYADEFVKKYNELNGDSSITNDSSRNKLLCTLSNDYDNFKKKYDDIQSCNSSPLPTIEKSEKCVQSFEQSSHLIFEQISGDTSSSSIGNKLFTVLSIFGAIAFFLGISYKVR	ATGAATAAGCAAGTGTGTGAAAGCTTTGCGAGTGTATGGGAGAATTTTCCCGATACATTGACCCAAAGTAATGAATATCATGGATTTAATGATAGTAATTTTTTAAATAGTTATTGTTTTAAAGATAAATGTGATCATGATAGCCCTCTCGATAAAATTAATGCAGGATGTTTATTTTTGTTTAATAAATTCTTTGGGGCTTCTGGTGTATTTAAGGATAATGCAAAAAGTAATATCGATACTGTTGAATACATTATCATATGGTTAAGTCATATGTTAAACCTAAAGGATAAAAAAGGAAACATTCTAAATAATTTTTATGAAATATATATAAAAAAACAAGATAAGTATAAAAATACTATAGATGGTGTTGATGGTTGTAATTATGATGATCTTATA…	transcript offset:0 AED:0.06 eAED:0.06 QI:0|0.5|0.66|0.66|0.5|0.33|3|0|287	-2.00255	2.86242e-06		OG0000006	PY17X_0100081.1-p1, PY17X_0200151.1-p1, PY17X_0200691.1-p1, PY17X_0319801.1-p1, PY17X_0322301.1-p1, PY17X_0401400.1-p1, PY17X_0500097.1-p1, PY17X_0528601.1-p1, PY17X_0843401.1-p1, PY17X_0844401.1-p1, PY17X_0900083.1-p1, PY17X_0948701.1-p1, PY17X_1000067.1-p1, PY17X_1046301.1-p1	PIR protein	Plasmodium variant antigen protein Cir/Yir/Bir|yir-bir-cir_Pla: yir/bir/cir-family of variant antigens	N67_002988, N67_002992, N67_002998, N67_004134, N67_004870, N67_005452	Plasmodium variant antigen protein Cir/Yir/Bir|yir-bir-cir_Pla: yir/bir/cir-family of variant antigens	PYYM_0004200.1-p1, PYYM_0022600.1-p1, PYYM_0024100.1-p1, PYYM_0027600.1-p1, PYYM_0040100.1-p1, PYYM_0044000.1-p1, PYYM_0049200.1-p1, PYYM_0401600.1-p1, PYYM_1368600.1-p1	YIR protein	Py17X_0948701.1	Py17X_0948701	PIR protein	Py17X_09_v3:1905991-1907183(+)	316	chromosome	protein_coding_gene	FALSE	83.391	289	43	3	1	285	1	288	1.37e-167	465
136	N67C_003559	Py_N67C_Chr08	Py_N67C_Chr08:146272-147231(-)	MNKNVCEKFENVWDKFPDELDSNKNYQFKTQNFLDSYCYKDKCEGDLDKINAGFFYLLNQFIGSSGSSYYAQNDINVVDYTILWLSYMLNLKENEFNNGLQYFYSTTINNDRYKISILDATEYKNYKDLIDKKKYFWGMDRNIIFNFYEAFKLICEMYNNFDDTRLHCTNCSKYAKNFTEKYEKMNQNYDITSNSSYKQLLSTLSNDYNNFKKYYTSKGGDSKDIPSISSVENMQISSYSSGQGSEDTPSSSSITTRLFTVLSIFGAIAFFLGISYKVNNKEF	ATGAATAAGAATGTGTGTGAAAAGTTCGAGAATGTATGGGATAAATTTCCTGATGAATTGGACAGTAATAAAAATTATCAATTTAAAACACAAAATTTCTTAGATAGTTATTGTTATAAAGATAAATGTGAAGGTGATCTCGATAAAATTAATGCCGGATTTTTTTATTTGCTTAATCAATTCATTGGGAGTTCTGGGTCATCGTATTATGCGCAAAATGATATAAATGTTGTTGACTATACTATTCTATGGTTAAGTTATATGTTAAATCTAAAGGAAAATGAATTTAACAACGGTTTACAATATTTTTATAGTACAACTATAAATAATGATAGGTATAAAATTTCTATACTTGATGCTACAGAATATAAAAATTATAAGGATCTTATAGATAAAAAA…	transcript offset:0 AED:0.06 eAED:0.06 QI:0|1|0.5|1|1|1|2|0|283	-2.00113	9.6905e-09		OG0000178	PY17X_0900065.1-p1, PY17X_1469701.1-p1	PIR protein	Plasmodium variant antigen protein Cir/Yir/Bir|yir-bir-cir_Pla: yir/bir/cir-family of variant antigens			PYYM_0021900.1-p1	YIR protein	Py17X_0100400.1	Py17X_0100400	PIR protein	Py17X_01_v3:88730-89868(-)	306	chromosome	protein_coding_gene	FALSE	74.82	278	69	1	1	277	1	278	3.65e-146	410
137	N67C_002009	Py_N67C_Chr11	Py_N67C_Chr11:90901-92006(-)	MNKQVCKKFKDLRDAFPDNLNAKFSYEFTKEEAFKEYCTDNKCDNDTGKINAGCLYLLDAFFKNSDNFVSVAKSNINIVEYIMIWLSYMLIFTPIYENDNIKHFYEMYINTDEKYNDKIVGVTDYQNYKDLIYKKENLMSISIIDMSYFYDAFILLCDMYIGLETNISCNKYLEKAKNFAETYDALNEDYYNGEGSPYNQLLSTLSNDYCNLKNKCNQFPTLPTYSRKFVIKRTLIPIAFMIVALSIFLGIEYKRKNKKYNEENDSLIYDSNINND	ATGAATAAGCAAGTGTGTAAAAAGTTCAAGGATCTAAGGGACGCGTTTCCCGATAATTTGAACGCTAAATTTAGCTATGAATTTACAAAAGAGGAAGCTTTCAAAGAGTACTGTACTGATAATAAATGTGATAATGATACCGGTAAAATTAATGCTGGATGTTTATATTTGCTTGATGCATTCTTTAAGAATTCTGATAATTTTGTATCTGTTGCAAAAAGTAACATCAATATTGTTGAATACATTATGATATGGTTAAGTTATATGTTAATCTTTACCCCAATTTATGAAAACGACAATATAAAGCATTTTTATGAAATGTATATAAATACTGATGAGAAGTATAATGATAAAATAGTTGGTGTTACTGATTATCAGAATTATAAGGATCTTATATAT…	transcript offset:0 AED:0.06 eAED:0.06 QI:0|0.5|0.66|1|1|1|3|0|276	-1.98007	2.64503e-05		OG0000026			Plasmodium variant antigen protein Cir/Yir/Bir|yir-bir-cir_Pla: yir/bir/cir-family of variant antigens	N67_002473, N67_002990	Plasmodium variant antigen protein Cir/Yir/Bir|yir-bir-cir_Pla: yir/bir/cir-family of variant antigens	PYYM_0032300.1-p1, PYYM_0046300.1-p1, PYYM_1100900.1-p1	YIR protein	Py17X_1200063.1	Py17X_1200063	PIR protein	Py17X_12_v3:37824-38897(-)	282	chromosome	protein_coding_gene	FALSE	83.465	254	42	0	1	254	1	254	3.57e-153	427
138	N67C_003952	Py_N67C_Chr05	Py_N67C_Chr05:82576-83603(-)	MNAEICKNFLLVWQKFPDQLDSNKKYTFKDKDHFKEYCTDDSCDGDLDKINAGCLYFFNEFFGSFDLFSEYKNNYMNIVEYIMIWLSYMLNLKDKAEGITNLEHFYKTYIDGSDKYKKSITNVKEYTNYKDLIDRKEYYLKMDNNIASKLYNAFKLLCEMYTTFNENTSNCTNCSGKADKFVKKYEELIKDPNINKNSSYSKALCTLLADYYNLKNKCNGTSSLPTIDKTKITVQCSEQISEVASSSSSITNKLFIVLSIFGVIAFFLGISYKVNNKELKKNIIYMKTLTKKSYTS	ATGAATGCCGAAATATGTAAGAACTTCCTTTTAGTATGGCAGAAATTCCCCGATCAATTGGACAGTAATAAAAAGTATACATTTAAAGATAAAGATCATTTCAAAGAGTATTGTACTGATGATAGTTGTGATGGTGATCTCGATAAAATTAATGCTGGATGTTTATATTTTTTTAACGAATTCTTTGGGAGTTTTGATTTGTTTTCGGAATATAAAAACAATTATATGAATATTGTTGAATACATTATGATATGGTTAAGTTATATGTTAAACCTAAAGGATAAGGCAGAAGGAATCACCAATCTAGAACATTTTTATAAAACATATATAGATGGTAGTGATAAGTATAAAAAGTCTATAACTAATGTTAAGGAGTATACAAATTATAAGGATCTTATT…	transcript offset:0 AED:0.09 eAED:0.12 QI:0|1|0.5|1|1|1|2|0|296	-1.97653	4.67017e-16		OG0000082	PY17X_0401100.1-p1, PY17X_0800121.1-p1, PY17X_1372800.1-p1, PY17X_1472201.1-p1	PIR protein	Plasmodium variant antigen protein Cir/Yir/Bir|yir-bir-cir_Pla: yir/bir/cir-family of variant antigens	N67_001452, N67_004667	Plasmodium variant antigen protein Cir/Yir/Bir|yir-bir-cir_Pla: yir/bir/cir-family of variant antigens	PYYM_0013400.1-p1, PYYM_0026500.1-p1, PYYM_0401300.1-p1	YIR protein	Py17X_1472201.1	Py17X_1472201	PIR protein	Py17X_14_v3:2793603-2794734(+)	301	chromosome	protein_coding_gene	FALSE	84.615	273	42	0	1	273	1	273	6.43e-162	451
139	N67C_003500	Py_N67C_Chr09	Py_N67C_Chr09:1898354-1899431(+)	CRNFFAIRNTISDKLDNNGNYQLIIENNLKGYCSGNRCVNDLEKINAGCLYLFDAFFQSSSVFNSVAKGNINIVDYIIIWLSYMLSLKDQVGNTSNLQYFYNTYVNGGDKYKKSIANVTGYSNYKNLIDKKNDLINMDIKDISKLYDVFSRLCNMYVEINEENPKCEDYLKKANEFVERYKKLMEDSNITKNSSCRQILVNLSNDYDNFKKKCNDIKCSNFSSFPTIEKTTNFVESIEQKSGQISTHTSEVTSSIFIIWISETISKTKIKRKNKKYKEENKSLIYDSKRVIISGIVIIIDIC	TGTAGAAATTTCTTTGCTATAAGGAACACGATTTCCGATAAATTGGACAATAATGGAAACTATCAACTTATTATTGAAAATAATTTAAAAGGGTATTGTAGTGGTAATAGGTGTGTTAATGATCTTGAAAAAATTAATGCTGGATGTTTATATTTGTTTGATGCATTTTTTCAGAGTTCTTCTGTGTTTAATTCTGTTGCAAAAGGTAACATCAATATTGTTGATTATATTATCATATGGTTAAGTTATATGTTAAGCCTAAAGGACCAAGTAGGAAATACAAGCAATCTACAATATTTTTATAATACATATGTAAATGGTGGTGATAAGTATAAAAAGTCTATAGCGAATGTTACGGGATATAGTAATTATAAGAATCTTATAGATAAAAAAAATGAT…	transcript offset:0 AED:0.07 eAED:0.09 QI:0|0|0|1|0|0|2|0|302	-1.96203	3.3204e-14		OG0000102	PY17X_0202000.1-p1, PY17X_0601500.1-p1, PY17X_0900200.1-p1, PY17X_0949501.1-p1	PIR protein	Plasmodium variant antigen protein Cir/Yir/Bir|yir-bir-cir_Pla: yir/bir/cir-family of variant antigens	N67_003474	Plasmodium variant antigen protein Cir/Yir/Bir|yir-bir-cir_Pla: yir/bir/cir-family of variant antigens	PYYM_0012700.1-p1, PYYM_0028800.1-p1, PYYM_0203600.1-p1	YIR protein	Py17X_0202000.1	Py17X_0202000	PIR protein	Py17X_02_v3:173898-175062(-)	314	chromosome	protein_coding_gene	FALSE	93.522	247	16	0	1	247	6	252	2.86e-166	462
140	N67C_003031	Py_N67C_Chr09	Py_N67C_Chr09:88121-89265(-)	MDKTLCEHFDTLRSYLPDELEKHESVDLNQNENIKNYCSNGESEETECKTDLDKIKAGCLWLFEQLFVKNGKNISTVEYIIIWLSYKLNQKTYDEAKDLNDFYKKYIENNRHYTNCKQGGQDCSGSLSSNTGYNNYKEIINGRNNLLSTNIKNMSKIYDAFKLLCNMYTELNASSTISEESLGNAKNFVKKYKELNDDSTINGDGSYKQVLSTLSIDYINFKSSCGDSVDCNKIPPLIPTETAESGMQSSEESCYVTLSTFSIVKKLILALSIFSTITIFLGIFFKCSLFVLRKRAQKHYLREKLKNIKKRMNH	ATGGATAAAACCCTGTGTGAACACTTTGATACATTGAGAAGCTATTTACCCGATGAATTAGAAAAACATGAATCAGTCGATTTGAATCAAAATGAGAATATTAAGAATTATTGCTCTAATGGAGAATCAGAGGAAACAGAATGTAAGACAGATCTCGATAAAATTAAGGCTGGATGTTTATGGTTGTTTGAGCAATTGTTTGTGAAAAATGGAAAAAATATCAGTACAGTTGAATACATTATCATATGGTTAAGTTATAAACTAAATCAAAAGACGTATGACGAAGCCAAGGATCTAAATGATTTTTACAAAAAATATATAGAAAATAATAGGCATTATACGAATTGTAAACAAGGTGGTCAAGATTGTAGTGGTTCATTAAGTAGTAATACAGGATAT…	transcript offset:0 AED:0.04 eAED:0.04 QI:0|1|1|1|0.5|0.66|3|0|314	-1.95608	5.22304e-06		OG0000001	PY17X_0100029.1-p1, PY17X_0118201.1-p1, PY17X_0219601.1-p1, PY17X_0223101.1-p1, PY17X_0321701.1-p1, PY17X_0322401.1-p1, PY17X_0500061.1-p1, PY17X_0600141.1-p1, PY17X_0600381.1-p1, PY17X_0700003.1-p1, PY17X_0700025.1-p1, PY17X_0800051.1-p1, PY17X_0845501.1-p1, PY17X_0900047.1-p1, PY17X_0948201.1-p1, PY17X_0949301.1-p1, PY17X_0950101.1-p1, PY17X_1000027.1-p1, PY17X_1000043.1-p1, PY17X_1049001.1-p1,…	PIR protein	Plasmodium variant antigen protein Cir/Yir/Bir|yir-bir-cir_Pla: yir/bir/cir-family of variant antigens	N67_004869, N67_005745, N67_005747	Plasmodium variant antigen protein Cir/Yir/Bir|yir-bir-cir_Pla: yir/bir/cir-family of variant antigens	PYYM_0031700.1-p1, PYYM_0037500.1-p1	YIR protein	Py17X_1472801.1	Py17X_1472801	PIR protein	Py17X_14_v3:2814599-2815766(+)	313	chromosome	protein_coding_gene	FALSE	83.121	314	52	1	1	314	1	313	0	513
141	N67C_000735	Py_N67C_Chr13	Py_N67C_Chr13:2899323-2900276(+)	MNKDLCGMFFAVRGWFPDELNNGDYQFNDDNQYKFDSNKATYTDIDKINGFCLWLFKAIFGNSVSFNNYANSNINIVGYILAWLSYKLNQKTNNGISNLMDFYTDHMENINEYKKPIEGVTDYTTYIDLINKNTDLLKINFKDMSKFYEVFILLCDMYNGFDDANPKCEKYLEHDNEFLKKYEELKKDSSNSGDDSYIRMLSILSNDYDNLKSKCNNFSSLLTYSLISIAFIFVAIPIFLGISYKVNNKELKKNIIYMQTLTNNRTLLKILY	ATGAATAAGGATCTGTGTGGTATGTTCTTTGCTGTAAGAGGTTGGTTTCCCGATGAATTGAATAATGGAGATTATCAATTTAATGATGATAATCAATACAAATTTGATAGTAATAAAGCGACATATACTGATATCGATAAAATTAACGGTTTTTGTTTATGGTTGTTTAAAGCAATTTTTGGAAATTCTGTTTCGTTCAATAATTATGCAAACAGTAATATCAATATTGTTGGATATATTTTGGCGTGGTTAAGTTATAAGTTAAATCAAAAAACAAATAACGGAATCTCTAATCTGATGGATTTCTATACTGATCATATGGAAAATATCAATGAGTATAAAAAACCTATAGAGGGAGTTACGGATTATACAACTTATATTGATCTTATAAATAAAAAT…	transcript offset:0 AED:0.09 eAED:0.09 QI:0|1|0.5|1|1|1|2|0|272	-1.94675	1.9269e-07		OG0000374	PY17X_0900300.1-p1, PY17X_1200161.1-p1	PIR protein	Plasmodium variant antigen protein Cir/Yir/Bir|yir-bir-cir_Pla: yir/bir/cir-family of variant antigens			PYYM_0017100.1-p1, PYYM_0038000.1-p1	YIR protein	Py17X_1200161.1	Py17X_1200161	PIR protein	Py17X_12_v3:88233-89296(-)	274	chromosome	protein_coding_gene	FALSE	85.714	245	34	1	1	245	1	244	5.46e-149	416
142	N67C_005466	Py_N67C_Chr02	Py_N67C_Chr02:32178-33196(-)	MDKTLCENFDTLRKYLPDELKTSTSNDIHELGNAKNYCPNEDSGGTECKNDFDKIKAGCLWLFEQLFVNSSNSNINNVGYIIIWLSYKLNQKTYEEITDLNNFYKKCIENNTHYTNCKQGDQDCSTSLNSNTGYPNYKKIIDARKGLLNINIKNMSKFYDAFKLLCNMYTKFYANKNNKEYLNCAKKFVEKYKELNDDSDNTKDEAYCQVLSTLSNDYNNFKSSCADSDDCNNIPSLTSTETEEIVMKSSGNICDDTPSLSIVKKLILALSIFSAISIFLGIFFKVNNKKFKNYFH	ATGGATAAAACCCTGTGTGAAAATTTTGATACATTGAGAAAATATTTACCCGATGAATTAAAAACATCTACAAGTAATGATATTCATGAATTAGGGAATGCTAAGAATTATTGTCCTAATGAAGATTCAGGGGGAACAGAATGCAAGAATGATTTCGATAAAATTAAGGCTGGGTGTTTATGGTTGTTTGAGCAATTGTTTGTGAACAGTAGTAATAGTAATATCAATAATGTCGGATATATTATCATATGGTTAAGTTATAAACTAAATCAAAAGACGTATGAAGAAATCACGGATCTAAATAATTTTTACAAAAAATGTATAGAAAATAATACGCATTATACTAATTGTAAACAAGGTGATCAAGATTGTAGTACGTCATTAAATAGTAATACAGGA…	transcript offset:0 AED:0.06 eAED:0.06 QI:0|1|1|1|1|1|2|17|296	-1.94621	1.69784e-14		OG0000001	PY17X_0100029.1-p1, PY17X_0118201.1-p1, PY17X_0219601.1-p1, PY17X_0223101.1-p1, PY17X_0321701.1-p1, PY17X_0322401.1-p1, PY17X_0500061.1-p1, PY17X_0600141.1-p1, PY17X_0600381.1-p1, PY17X_0700003.1-p1, PY17X_0700025.1-p1, PY17X_0800051.1-p1, PY17X_0845501.1-p1, PY17X_0900047.1-p1, PY17X_0948201.1-p1, PY17X_0949301.1-p1, PY17X_0950101.1-p1, PY17X_1000027.1-p1, PY17X_1000043.1-p1, PY17X_1049001.1-p1,…	PIR protein	Plasmodium variant antigen protein Cir/Yir/Bir|yir-bir-cir_Pla: yir/bir/cir-family of variant antigens	N67_004869, N67_005745, N67_005747	Plasmodium variant antigen protein Cir/Yir/Bir|yir-bir-cir_Pla: yir/bir/cir-family of variant antigens	PYYM_0031700.1-p1, PYYM_0037500.1-p1	YIR protein	Py17X_1049001.1	Py17X_1049001	PIR protein	Py17X_10_v3:1967946-1969081(+)	313	chromosome	protein_coding_gene	FALSE	94.386	285	16	0	1	285	1	285	0	541
143	N67C_001483	Py_N67C_Chr12	Py_N67C_Chr12:103558-104715(-)	MDKRVCKFFYSIRNSISDQLDNKKKYKLINDQPIKEYCAGNSCDDDLEKINAGCLFLFDALFKDNSVFRYHNNINMVKYIFIWLSYMLNLKEQVGDVNNLQYFYNMYMKSGDKYTNPITDVTEYKSYKDLVDKTKMMNMDIKYISKFYDAFNALCMIYIEFDEESSDCNKCLKYANAFIEKYKKLKEDTSITNNSSYNQILSNLSTNYNNFKKKCSDFPSISTIETTDNSVYTSGLTSEFKSSSSISKNLFIVLSIFAAIPIFLGISYKRKNKKYKEENESLINYSEYDD	ATGGATAAGAGAGTGTGTAAATTCTTCTATTCTATAAGGAACTCGATTTCCGATCAATTAGACAATAAAAAAAAATATAAATTAATTAATGATCAACCTATCAAAGAGTATTGTGCTGGTAATAGTTGTGATGATGATCTCGAAAAAATTAATGCTGGATGTTTATTTTTATTTGATGCATTATTTAAGGATAATTCTGTGTTTAGGTATCATAATAACATCAATATGGTTAAATACATTTTCATATGGTTAAGTTATATGTTAAACCTAAAGGAACAAGTAGGAGATGTGAACAATCTACAATATTTTTATAATATGTATATGAAGAGTGGTGATAAGTACACAAATCCTATAACTGATGTTACGGAGTATAAAAGTTATAAGGATCTTGTAGATAAA…	transcript offset:0 AED:0.08 eAED:0.08 QI:0|0.5|0.66|1|1|1|3|0|290	-1.94111	1.6027e-13		OG0000102	PY17X_0202000.1-p1, PY17X_0601500.1-p1, PY17X_0900200.1-p1, PY17X_0949501.1-p1	PIR protein	Plasmodium variant antigen protein Cir/Yir/Bir|yir-bir-cir_Pla: yir/bir/cir-family of variant antigens	N67_003474	Plasmodium variant antigen protein Cir/Yir/Bir|yir-bir-cir_Pla: yir/bir/cir-family of variant antigens	PYYM_0012700.1-p1, PYYM_0028800.1-p1, PYYM_0203600.1-p1	YIR protein	Py17X_0601500.1	Py17X_0601500	PIR protein	Py17X_06_v3:147963-149077(-)	297	chromosome	protein_coding_gene	FALSE	90.706	269	25	0	1	269	1	269	2.36e-179	494
144	N67C_001464	Py_N67C_Chr12	Py_N67C_Chr12:37975-39563(+)	MSTFYINFFFLLLTISLCVNNKTLATELSPKTYTKPKSKKFTIFKSKKSYPAKDITEEIYQKNKHLLYTDPEETINACRFMTEALTHLEHHATSKDDYVLYGRNSVYYMFFYKKKHRGHTNVKKIEYIVDDPNQYNALINRFWNPDSSNFLYTGSVKRKFVRVYSRNLVIIQQRSRKWPWSREKYFYALAAKFKASENKTMIAMASTNIIDHNRKNKKYFENKIIENANLFQAEIDSEDDIRNGKLIKMFVNLNGYIVEKKNKYIEITYVKSVNGI	ATGAGTACGTTTTATATTAATTTTTTTTTTCTTCTTTTAACCATCTCCCTATGTGTGAATAATAAAACCCTTGCAACGGAGCTTTCTCCAAAAACATATACAAAACCCAAATCAAAAAAATTTACAATATTCAAATCAAAAAAATCATATCCTGCCAAAGATATTACAGAAGAAATATATCAAAAAAACAAGCACCTATTATATACCGATCCCGAAGAAACTATAAACGCGTGCAGATTTATGACAGAAGCTTTAACACATTTAGAACATCATGCTACAAGTAAAGATGATTATGTATTATATGGTAGAAATTCTGTTTACTATATGTTTTTTTATAAAAAAAAACATCGAGGTCATACAAATGTTAAAAAAATTGAATATATAGTTGATGATCCGAAT…	transcript offset:0 AED:0.09 eAED:0.09 QI:0|1|1|1|0.8|0.66|6|181|276	-1.94055	0.00172325	PF3D7_1463500	OG0000120	PY17X_0951101.1-p1, PY17X_1300329.1-p1, PY17X_1373500.1-p1	fam-a protein	PYST-A: Plasmodium yoelii subtelomeric family PYST-A|Bet v1-like	N67_000755	PYST-A: Plasmodium yoelii subtelomeric family PYST-A|Bet v1-like	PYYM_0032700.1-p1	fam-a protein	Py17X_1300329.1	Py17X_1300329	fam-a protein	Py17X_13_v3:173890-175285(+)	279	chromosome	protein_coding_gene	FALSE	96.691	272	9	0	1	272	1	272	0	541
145	N67C_000747	Py_N67C_Chr13	Py_N67C_Chr13:2946887-2948000(+)	MSVEVCKRFEDVRKWLSYEVIVGNNTNINEKLKKYCDKGSCEEGSCDEGSCDGLFDKINAGCLYLFDEFFADFTQFTSVAKRKINIVDYILIWLGYMLNLIKINENVTTELFYETYIYNGQKYNERITGVTGYETYNELVDIKEDLMSIDIKDMSKFYDAFILLCDICTGVNEENQNCNKFSDQANEFAKKYDELNEDYYNGIYSPYNQLLSTLSDDYYNIQNICNDFPLLPTYSRKFVIKSTLIPIAFIFVVSIFLGIEYKRKNKKYIEENDSLIYDSNINND	ATGAGTGTTGAAGTGTGTAAAAGGTTCGAGGATGTAAGGAAATGGTTATCTTATGAAGTGATTGTAGGAAATAATACAAATATTAATGAAAAATTGAAAAAATATTGTGATAAAGGATCATGTGAAGAAGGATCATGTGATGAAGGATCATGTGATGGTCTTTTCGATAAAATTAATGCTGGATGTTTATATTTGTTTGATGAGTTCTTTGCGGATTTTACCCAGTTTACTTCTGTTGCAAAAAGAAAGATTAATATTGTTGATTACATTTTGATATGGTTAGGGTATATGTTAAACCTTATCAAAATTAATGAAAACGTCACTACAGAGCTTTTTTATGAAACATATATATATAATGGTCAGAAGTATAATGAGAGAATAACAGGTGTTACTGGTTAT…	transcript offset:0 AED:0.10 eAED:0.16 QI:0|0|0|0.66|1|1|3|0|284	-1.92968	0.00364953		OG0000018	PY17X_0949801.1-p1	PIR protein	Plasmodium variant antigen protein Cir/Yir/Bir|yir-bir-cir_Pla: yir/bir/cir-family of variant antigens	N67_001470, N67_001471, N67_001989, N67_002474, N67_004121, N67_004651, N67_004655, N67_005081, N67_005602, N67_005614, N67_005682	Plasmodium variant antigen protein Cir/Yir/Bir|yir-bir-cir_Pla: yir/bir/cir-family of variant antigens	PYYM_0040700.1-p1	YIR protein	Py17X_0844201.1	Py17X_0844201	PIR protein	Py17X_08_v3:1662034-1663103(+)	285	chromosome	protein_coding_gene	FALSE	80.608	263	40	2	1	262	1	253	1.37e-146	410
146	N67C_002560	Py_N67C_Chr10	Py_N67C_Chr10:172354-173412(-)	MLDRKVCSEFDTFRKFFPDELDESGNYKFTKGFFKTHCSNNSCESDINKINAGCLWLFNKFYGDHNNFSNYANDNINIVTYIMTWISYQLNKKPQKEISKFTDFYSKHIQNVEAYKKTIDNIDAYSSFIDLINQKSELMDIDISIMSKFYGLFKNLCNMIIVIGKKGDINKHLECANEFVAEYQKLLNNNTDTEESSYSQLLSILSNDYAEFGKNKIGNTSINLPSLPTKKTVENVDIPDSEEEKAVSLSVTPESSSKAKISDSDSTLPRPSQVNKLIFIPIIFVATLILLGIAYKVNNKSIKNIFTLSNL	ATGTTAGATCGTAAAGTGTGTAGCGAGTTTGATACTTTTAGGAAGTTTTTTCCCGATGAATTGGATGAATCTGGAAATTATAAATTTACAAAGGGATTCTTTAAGACACATTGTTCTAATAATAGTTGTGAAAGTGATATAAATAAGATTAATGCTGGATGCTTATGGTTATTTAATAAATTTTATGGGGATCATAATAATTTTTCGAATTATGCAAATGACAATATTAATATTGTTACATACATTATGACATGGATAAGTTATCAGTTAAATAAAAAACCACAAAAGGAAATAAGCAAATTTACCGATTTTTATAGTAAGCATATACAAAATGTCGAGGCGTATAAAAAGACTATAGATAATATTGACGCTTATAGTAGCTTTATAGATCTTATAAAT…	transcript offset:0 AED:0.07 eAED:0.07 QI:0|0|0|0.5|1|1|2|0|311	-1.92783	2.86523e-09		OG0004755			Plasmodium variant antigen protein Cir/Yir/Bir|yir-bir-cir_Pla: yir/bir/cir-family of variant antigens	N67_001473, N67_004402	Plasmodium variant antigen protein Cir/Yir/Bir|yir-bir-cir_Pla: yir/bir/cir-family of variant antigens			Py17X_0843201.1	Py17X_0843201	PIR protein	Py17X_08_v3:1625489-1626655(+)	317	chromosome	protein_coding_gene	FALSE	70.27	296	88	0	1	296	1	296	1.57e-144	408
147	N67C_000785	Py_N67C_Chr14	Py_N67C_Chr14:112577-114155(-)	MFLAVRNSISDKLDNKGNYQLINEKNIYEYCSSNSCVNELEKINAGCLFLFDALFKDSSVFSYYTKNNINIVKYIIIWLSYMLNLKEQVGKDNNLQYFYNMYIQGGDKYKNRITDIKEYTSYKDLIDKINMMNMDIKDISKFYDAFNTLCMMYIEFDEDSPNCNKFSGQAKEFVRKYEELKKNYNITEDTPYNQILSILSTDYNNFKNKCKDLPSLPTIEKKPHAQTSELTVKSSEATSSSSSITNNLFIVLSIFGAIAFFLGISYKRKNKKYKEENDSLIYDSNINNDLYILRDCLLGNNNIIYHSINYNSIHLEQFPTL	ATGTTCCTTGCTGTAAGGAACTCGATTTCCGATAAATTGGACAATAAAGGAAACTATCAACTTATTAATGAAAAAAATATATATGAGTATTGTAGTAGTAACAGTTGTGTTAATGAACTCGAAAAAATTAATGCTGGATGTTTATTTTTGTTTGATGCATTATTTAAGGATTCTTCTGTGTTTTCGTATTATACAAAAAATAACATCAATATTGTTAAATACATTATCATATGGTTAAGTTATATGTTAAACCTAAAGGAACAAGTAGGGAAAGATAACAATCTACAATATTTTTATAATATGTATATACAGGGTGGTGATAAGTACAAAAATCGTATAACTGATATTAAGGAGTATACTAGTTATAAGGATCTTATAGATAAAATAAATATGATGAAT…	transcript offset:0 AED:0.10 eAED:0.16 QI:0|0|0|0.66|1|1|3|0|321	-1.9256	1.01522e-07		OG0004154	PY17X_1400081.1-p1	PIR protein	Plasmodium variant antigen protein Cir/Yir/Bir|yir-bir-cir_Pla: yir/bir/cir-family of variant antigens	N67_005570	Plasmodium variant antigen protein Cir/Yir/Bir|yir-bir-cir_Pla: yir/bir/cir-family of variant antigens	PYYM_1401500.1-p1	YIR protein	Py17X_1400081.1	Py17X_1400081	PIR protein	Py17X_14_v3:84632-85736(-)	294	chromosome	protein_coding_gene	FALSE	85.393	267	31	1	1	267	8	266	1.24e-157	441
148	N67C_002040	Py_N67C_Chr11	Py_N67C_Chr11:206162-207369(-)	MYHRLCTRFDNLRKYLPDELEKTGLELKSLSSLNNYCSNGESEGTECKTDLDKINAACLWLLEQTIIINFDNLSNDESKRFIIYIIIWLNFKLNQKSYEGIATFNDFYTKHIENNMYYNNCKKKLKNNNYNDCSNKLEEKTGYKNFKEFIENNGYLMNINTMSKFYDAFKSLCNVYTALDASNPNSKDYLEKAQEFVEQYKELNENSSISGDSSDRQILSTLSTDYNNFKNYCNENSIDCNDIPDLSPIKATKHPVQSSENHPEQVSDVTPSGSSITNKLIIVLSIFSAIPICLGISYKYSLFGFRKRAQKQHLREKLKK	ATGTATCATCGCCTGTGTACAAGGTTTGATAATTTGAGAAAATATTTACCCGATGAATTAGAAAAAACCGGACTTGAACTAAAATCTCTTAGTAGTTTAAATAATTATTGCTCTAATGGAGAATCAGAGGGAACAGAATGTAAGACTGATCTCGATAAGATAAATGCTGCATGTCTATGGTTGCTCGAGCAAACTATTATTATTAATTTTGACAATTTAAGTAATGATGAGTCTAAAAGGTTTATTATTTATATTATTATATGGTTAAATTTTAAATTAAATCAAAAATCATATGAAGGAATCGCCACATTTAATGATTTTTATACTAAGCATATAGAAAATAATATGTATTATAATAATTGTAAAAAAAAATTAAAAAATAATAATTATAATGATTGT…	transcript offset:0 AED:0.03 eAED:0.03 QI:0|1|1|1|0.5|0.33|3|4|320	-1.92296	0.000133657		OG0005308			Plasmodium variant antigen protein Cir/Yir/Bir|yir-bir-cir_Pla: yir/bir/cir-family of variant antigens	N67_002483	Plasmodium variant antigen protein Cir/Yir/Bir|yir-bir-cir_Pla: yir/bir/cir-family of variant antigens			Py17X_1101400.1	Py17X_1101400	PIR protein	Py17X_11_v3:195586-196770(-)	319	chromosome	protein_coding_gene	FALSE	80.374	321	60	3	1	320	1	319	8.58e-177	490
149	N67C_003064	Py_N67C_Chr09	Py_N67C_Chr09:209048-210536(+)	MNKFYIKIVFFLLRISVYMNNKTLATEPAPKKDTTSKPLHYSTSEEIYEKNKHLLCTNPEEPTKAAELMNEAVTHLEYHATSKDYTLCLKYPNNNTIFYKKKYKDNINVERIHFKIYNSDMYNDIINRLWDPDHPNFFNTGSVKIVRVYNPNLVMIQQRYENDSRTRQKYFYALAAKVEVSEDTTIIVMTSANINDHHPSNKKYKNTIIESANLFKTDIDSEDDIRNGRLKKTFVNIAGYLIKNNDKFVDITYVESIGSHVPNPLKRMIRKALYCFFPHK	ATGAATAAATTTTATATTAAAATTGTTTTTTTTCTTTTAAGAATTTCTGTATATATGAATAATAAAACCCTTGCAACTGAACCAGCTCCAAAAAAAGATACAACATCCAAACCATTACATTATTCTACTTCAGAAGAAATATATGAAAAAAACAAGCACTTATTATGTACCAATCCAGAAGAACCGACAAAAGCAGCCGAGCTTATGAACGAAGCCGTAACACATTTAGAATATCATGCTACAAGTAAAGATTATACATTATGTTTAAAATATCCTAATAATAATACAATTTTTTATAAAAAAAAATATAAAGACAATATAAATGTTGAAAGAATTCATTTTAAAATTTATAATTCCGACATGTATAATGATATAATAAACAGGTTATGGGATCCAGAC…	transcript offset:0 AED:0.15 eAED:0.15 QI:0|1|1|1|0.8|0.83|6|0|280	-1.91568	6.34798e-07	PF3D7_1463500	OG0003572	PY17X_1303700.1-p1	fam-a protein	PYST-A: Plasmodium yoelii subtelomeric family PYST-A|Bet v1-like	N67_003018	PYST-A: Plasmodium yoelii subtelomeric family PYST-A|Bet v1-like	PYYM_1300800.1-p1	fam-a protein	Py17X_1303700.1	Py17X_1303700	fam-a protein	Py17X_13_v3:382149-383645(+)	285	chromosome	protein_coding_gene	FALSE	87.097	279	36	0	1	279	1	279	2.37e-180	496
150	N67C_000038	Py_N67C_Chr13	Py_N67C_Chr13:142056-143198(-)	MIDDLCSNFDYLRNYLPDELSDNPKLELKSIKNYNNYCPKDNCNTDLDKITVGFLWLLGECYSALKNKTHENIINAFFIYLISWLSYKLNQNIGHGFIKINDFYTNSVINSGKYSKFTTEAYKFSGLEEFIDKQGDFLNINIEDMSNFYDAFKLLCSIHGNLAQNKANDILLNSAIDFVKKYARLKNDHNIEGAAGSKILLVLSTSYNNLKAQCKNCPSLPETEAEISALASEYTSPSSSIGNKLFTVLSIFVFVIWISETISKTKIKRKTKKCKEENESLIYDSKRVTISGIVIMVDISKNLSI	ATGATTGATGATCTATGTTCAAACTTTGATTATTTGAGGAATTATTTACCTGATGAATTAAGCGATAATCCAAAACTTGAACTTAAAAGTATTAAAAATTACAATAACTACTGCCCTAAGGATAACTGCAATACTGACCTAGATAAAATTACGGTTGGATTTTTATGGTTACTTGGAGAATGTTATTCTGCATTAAAAAATAAAACTCATGAAAATATTATTAATGCATTTTTTATATATTTGATTTCATGGTTAAGTTACAAATTAAATCAAAACATAGGGCACGGTTTCATTAAAATAAACGATTTTTATACTAATAGTGTAATTAATAGTGGTAAATATAGTAAATTTACAACTGAAGCCTATAAATTTTCAGGTCTTGAAGAATTTATAGATAAA…	transcript offset:0 AED:0.07 eAED:0.11 QI:0|0|0|0.66|0.5|0.33|3|0|305	-1.91065	1.82317e-08		OG0004939	PY17X_1301200.1-p1	PIR protein	Plasmodium variant antigen protein Cir/Yir/Bir|yir-bir-cir_Pla: yir/bir/cir-family of variant antigens	N67_000038	Plasmodium variant antigen protein Cir/Yir/Bir|yir-bir-cir_Pla: yir/bir/cir-family of variant antigens			Py17X_1301200.1	Py17X_1301200	PIR protein	Py17X_13_v3:272774-273838(-)	291	chromosome	protein_coding_gene	FALSE	82.609	276	44	2	1	273	1	275	5.54e-158	441
151	N67C_004786	Py_N67C_Chr03	Py_N67C_Chr03:130534-131717(-)	MDKDVCKMFKNVWEAFPDELHNNKDYQFKDNKPFEKYCNDNCNDNLGKINAVCLYFLNELFVDPSSFTNHNKINTVEYIMLWLSYMLSLIENKDTNVTNLGFFFNIYINGGNYYNSYKNILNQKKHFLGMDSNIISNFYDVFKLLCKMYTQFDEENQSCNKYLEDDNEFIKEYEKLKKDLSTNKDNSYDQLLSTLLNDYNNLKNKCNGASSFSSIASKLFIVLSIFGAIGIFFGISYKYSLFGFRKRFKKQQIREKIKNIKKRMNH	ATGGATAAAGACGTGTGTAAAATGTTCAAGAATGTATGGGAGGCTTTTCCCGATGAATTACACAATAATAAAGATTATCAATTTAAAGATAATAAACCATTCGAAAAGTATTGTAATGATAATTGTAATGATAATCTCGGAAAAATTAATGCTGTATGTTTATATTTTTTGAATGAACTATTTGTGGATCCTTCTTCGTTTACGAATCATAATAAGATTAATACTGTTGAATACATTATGCTATGGTTAAGTTATATGTTAAGCCTAATCGAAAATAAAGATACCAACGTCACCAATCTAGGTTTTTTTTTTAATATATATATAAATGGTGGTAATTATTATAATAGTTATAAGAATATTTTAAATCAAAAAAAACATTTTTTGGGTATGGATAGTAAT…	transcript offset:0 AED:0.03 eAED:0.03 QI:0|1|1|1|0|0|3|0|266	-1.90863	7.01987e-07		OG0000792	PY17X_0300600.1-p1	PIR protein	Plasmodium variant antigen protein Cir/Yir/Bir|yir-bir-cir_Pla: yir/bir/cir-family of variant antigens	N67_004880	Plasmodium variant antigen protein Cir/Yir/Bir|yir-bir-cir_Pla: yir/bir/cir-family of variant antigens	PYYM_0300900.1-p1	YIR protein	Py17X_0300600.1	Py17X_0300600	PIR protein	Py17X_03_v3:45559-46579(-)	266	chromosome	protein_coding_gene	FALSE	89.098	266	29	0	1	266	1	266	1.74e-172	474
152	N67C_004527	Py_N67C_Chr04	Py_N67C_Chr04:111224-112159(-)	MDDSLCSNFVVLREYFPDDLGKTPTLDFDKNTNFMKYCSDKGSGENKCNTDLDKITVGFLWLLEKYYSMSQNKDYNENITNAFFLHMISWFSYNLKKNSKHNFTKINDLYNEHVNGSNIYSSFINDANKFTNLKDVLNKKSDFLNINIENMSNFYDAFKLICSMHANFETNKYDTLSNNAISFVNKYAELKDGSNIEGTLHSQILSALSTNYDNLKKKCKNVQPLPEITATISALASGNTSSSSSAGNKLFTVLSIFGAIAFFLGISYKVNNKEF	ATGGATGATAGTCTATGTTCAAACTTTGTTGTTTTGAGGGAGTATTTTCCCGATGATTTAGGCAAAACTCCAACACTCGATTTTGATAAAAATACGAATTTTATGAAATACTGCTCTGATAAAGGTTCAGGAGAAAATAAATGCAATACTGATCTCGATAAAATTACGGTTGGATTTTTATGGTTACTTGAAAAATATTATTCTATGTCCCAAAATAAAGATTATAATGAAAATATTACTAATGCATTCTTTCTACATATGATTTCATGGTTTAGTTACAATTTAAAGAAAAACTCAAAACACAATTTCACCAAAATAAACGATTTGTATAATGAGCATGTAAATGGTAGCAATATATATAGTAGTTTTATAAATGATGCCAATAAATTTACAAATCTT…	transcript offset:0 AED:0.09 eAED:0.09 QI:0|0|0|0.5|1|1|2|0|275	-1.9082	1.07748e-06		OG0000478	PY17X_1202600.1-p1	PIR protein	Plasmodium variant antigen protein Cir/Yir/Bir|yir-bir-cir_Pla: yir/bir/cir-family of variant antigens	N67_001500	Plasmodium variant antigen protein Cir/Yir/Bir|yir-bir-cir_Pla: yir/bir/cir-family of variant antigens	PYYM_1202000.1-p1	YIR protein	Py17X_1371900.1	Py17X_1371900	PIR protein	Py17X_13_v3:2924426-2925515(+)	297	chromosome	protein_coding_gene	FALSE	67.658	269	87	0	1	269	1	269	5.7e-125	356
153	N67C_000013	Py_N67C_Chr13	Py_N67C_Chr13:47232-48148(-)	MSSKVCGIINVIDNYFVDDPKNPGKYNSVSLLNAYCPDSNCSSNEQKLSSGFIRLLDFFNGIDDGENLKSDKLAEYAILWLCHKLNQKSHHNIDNLNEFFGQHINNNTKYNEDISNASDYNSYKDLINKQHNMMSMDINIISSFYDTFKSLCNMYIELDANNNQCKKCFENAGEFFEKYEKLKNAPDMNIGNHYSQLLSSLLDDYKRFENKYSTECSNISPLVACPRSSVTKNTLITIAIIFVAASILLGVSYKVNNKELKNYFH	ATGTCTTCTAAAGTGTGTGGTATAATTAATGTGATCGATAATTATTTTGTTGATGATCCGAAAAACCCAGGGAAATATAATTCTGTGAGTTTATTAAATGCTTATTGCCCTGATAGTAACTGTAGTAGTAATGAACAAAAGCTTAGCTCTGGTTTTATAAGATTACTAGATTTTTTTAATGGTATTGATGATGGGGAAAATTTAAAGAGTGATAAACTTGCTGAATACGCTATTTTATGGTTATGTCACAAATTAAATCAAAAGTCACATCATAACATCGACAATTTAAATGAATTTTTTGGTCAACATATAAATAATAACACTAAGTATAATGAGGATATAAGTAATGCTAGTGATTATAATAGTTATAAGGATCTTATAAATAAACAACACAATATG…	transcript offset:0 AED:0.11 eAED:0.11 QI:0|1|0.5|1|1|1|2|0|265	-1.87523	0.00127313		OG0005009			Plasmodium variant antigen protein Cir/Yir/Bir|yir-bir-cir_Pla: yir/bir/cir-family of variant antigens	N67_002497, N67_003008	Plasmodium variant antigen protein Cir/Yir/Bir|yir-bir-cir_Pla: yir/bir/cir-family of variant antigens			Py17X_0723300.1	Py17X_0723300	PIR protein	Py17X_07_v3:1037714-1038745(+)	276	chromosome	protein_coding_gene	FALSE	70.588	255	74	1	1	254	1	255	9.95e-124	352
154	N67C_001475	Py_N67C_Chr12	Py_N67C_Chr12:75240-76788(-)	MDDTLCGKFDFLRAYLPDDLGATTKLDLNDNSKIKKYCPENGSEYNTCNTNLDEITAGFLWLLGECYSTLTTNGYDQNNTNAFFIHMISWFSYKLSQNEGKKFNTINDFFNEYVKSSGKYKKFINDAYTFSDLGEFIDKRTDLLNINIEDLSKFYDASKLLCSMYINAEKHTKDSTLPNDAKDFVIKYTNLNEGYNIEDAARSKILPFLLTDYNNLINKCKSFTSLPDITTKFSAQMSGVISSSSSTTNKLFTVLSIFGAIAFFLGISYKRKNKKNKEENESLIYDSKSNDYFRNNNNDWDYIELCIT	ATGGATGATACTCTATGTGGAAAATTTGACTTTTTGAGGGCGTATTTACCCGATGATTTAGGCGCAACTACAAAACTCGATTTGAATGATAATTCGAAAATTAAGAAATACTGCCCTGAAAACGGTTCAGAATACAACACATGCAATACTAATCTCGATGAAATTACGGCCGGATTTTTATGGTTACTTGGAGAATGTTATTCTACATTAACAACTAATGGTTATGATCAAAATAATACTAATGCATTTTTTATACATATGATTTCATGGTTTAGTTACAAATTAAGTCAAAACGAAGGGAAAAAATTCAACACAATAAACGATTTTTTTAATGAATATGTAAAAAGTAGTGGTAAATATAAAAAATTTATAAATGATGCCTATACATTTAGTGATCTT…	transcript offset:0 AED:0.06 eAED:0.09 QI:0|0.33|0.5|0.75|0.66|0.5|4|0|308	-1.8746	1.07326e-12		OG0000032	PY17X_0117200.1-p1, PY17X_0700051.1-p1, PY17X_0800141.1-p1, PY17X_0900700.1-p1, PY17X_1044600.1-p1, PY17X_1100087.1-p1	PIR protein	Plasmodium variant antigen protein Cir/Yir/Bir|yir-bir-cir_Pla: yir/bir/cir-family of variant antigens	N67_004665, N67_004666, N67_005088	Plasmodium variant antigen protein Cir/Yir/Bir|yir-bir-cir_Pla: yir/bir/cir-family of variant antigens	PYYM_0013300.1-p1, PYYM_0030300.1-p1, PYYM_0040300.1-p1, PYYM_0200500.1-p1, PYYM_0900200.1-p1, PYYM_1044200.1-p1	YIR protein	Py17X_0117200.1	Py17X_0117200	PIR protein	Py17X_01_v3:754571-755661(+)	298	chromosome	protein_coding_gene	FALSE	88.889	270	30	0	1	270	1	270	6.49e-171	474
155	N67C_000652	Py_N67C_Chr13	Py_N67C_Chr13:2583082-2584809(+)	MEYVLNDDEIKKVIQKNDAYYSLIELNDVLYLNNKLYKKIECLQNLSNLKALYLNNNALERICGLDSCVNLVALYLNSNRISKIENLSSLKKLRILNLEDNYINVIENLENLCYLEDLNLSSNCLGDKGCCMASLLENNKCLTILNLSNNKIEEDILDNLSNLKNLNILYIMNNPGLSKYKNYRKLFVHTLKNLTFLDYKPITNEERRCVQAFFAYGTKGEQDELKKIKLEQKMEHEHSVEYFRKYLMNKQDGE	ATGGAATACGTATTAAATGATGATGAAATTAAAAAGGTGATCCAAAAGAATGACGCGTACTACTCTCTTATCGAATTAAACGACGTACTATATTTAAATAATAAGTTATATAAAAAAATAGAATGCCTTCAAAACTTGAGCAATTTAAAAGCATTATATCTAAATAACAATGCATTAGAAAGGATTTGTGGATTAGACAGTTGTGTAAACCTAGTTGCTCTTTATTTAAACTCCAACAGAATTTCAAAAATTGAAAATTTGAGTTCGTTAAAAAAATTGCGAATATTAAATTTAGAGGATAATTATATTAATGTGATAGAGAATTTAGAAAATTTGTGTTATCTTGAAGACCTAAACTTGAGTAGCAATTGCTTAGGCGATAAGGGATGTTGTATGGCA…	transcript offset:0 AED:0.00 eAED:0.00 QI:0|1|1|1|0.83|0.85|7|0|254	-1.87403	0.000283217	PF3D7_1347800	OG0004105	PY17X_1366300.1-p1	leucine-rich repeat protein	Leucine-rich repeat|Outer arm dynein light chain 1|DYNEIN ASSEMBLY FACTOR 1, AXONEMAL HOMOLOG|PROTEIN PHOSPHATASE 1 REGULATORY SUBUNIT SDS22-RELATED|Leucine-rich repeat profile.|Ribonuclease Inhibitor	N67_000679	Leucine-rich repeat|Outer arm dynein light chain 1|DYNEIN ASSEMBLY FACTOR 1, AXONEMAL HOMOLOG|PROTEIN PHOSPHATASE 1 REGULATORY SUBUNIT SDS22-RELATED|Leucine-rich repeat profile.|Ribonuclease Inhibitor	PYYM_1362700.1-p1	leucine-rich repeat protein	Py17X_1366300.1	Py17X_1366300	centrosomal protein CEP72, putative	Py17X_13_v3:2717906-2719649(+)	254	chromosome	protein_coding_gene	FALSE	98.819	254	3	0	1	254	1	254	2.63e-177	486
156	N67C_000010	Py_N67C_Chr13	Py_N67C_Chr13:36387-37497(-)	MDDDLCGKIDFLRTYLPDDLDKPVSLELKDHKSLKNYCPITGSGENECDNNLGKITAGFLWLLEQCYSISKNKKYKENNTNAFFLYMISWFSYKLNQIRGHDSTQINDFYTKHVINSHKYDNFTNTAYRFTELKEFIDARKDLLNINIEDLSKFYDAFKLLCNIHGNAAKSSSGKTLSNDATIFVKKYQELKRNYDNTNDSSCKQILSVLSTDYDNLKNKSTNIASLPEITAEISALASTFEDASSSSPMGSKLFTVLSIFGAIAFFLGISYKRKNKKNKEENESLIYD	ATGGATGATGATCTATGTGGAAAAATTGATTTTTTGAGGACGTATTTACCCGATGACTTAGACAAACCCGTATCACTTGAACTTAAAGATCATAAAAGTTTAAAAAATTATTGCCCTATTACAGGTTCAGGAGAAAATGAATGTGATAATAATCTCGGTAAAATTACGGCTGGATTTTTATGGTTACTTGAACAATGTTATTCTATATCCAAAAATAAAAAATATAAAGAAAATAATACTAATGCATTTTTTCTATACATGATTTCATGGTTTAGTTACAAATTAAATCAAATCAGAGGACACGATTCCACCCAAATAAACGATTTTTATACTAAACATGTAATTAATAGTCATAAATATGATAATTTTACAAATACTGCCTATAGATTTACAGAACTT…	transcript offset:0 AED:0.08 eAED:0.08 QI:0|0.5|0.66|1|1|1|3|0|289	-1.86829	4.16287e-12		OG0000233	PY17X_1048801.1-p1	PIR protein	Plasmodium variant antigen protein Cir/Yir/Bir|yir-bir-cir_Pla: yir/bir/cir-family of variant antigens	N67_002500	Plasmodium variant antigen protein Cir/Yir/Bir|yir-bir-cir_Pla: yir/bir/cir-family of variant antigens	PYYM_0026900.1-p1, PYYM_1368100.1-p1	YIR protein	Py17X_1048801.1	Py17X_1048801	PIR protein	Py17X_10_v3:1960918-1962008(+)	298	chromosome	protein_coding_gene	FALSE	83.942	274	39	3	1	273	1	270	1.01e-162	452
157	N67C_005477	Py_N67C_Chr02	Py_N67C_Chr02:72405-73890(+)	MNKFCIQIVLFLLSISVSVNTKSIVAKPDPRKATESKSTKCYPTNDNSEEIYEKYKHLLCTNPEETINAQNVMNEAVTHLKSHAADMHAYKYCGTDFNYHMDLHKRNHEDRIKGEKIEYIIRDSDKYNEVINELWDPDHPNFLNTGSVKITRVYNPNLVMIQQRYKKKFGRRQKYFCALAAKVEVSEDTTIIVMTSVNVNDHNPSNKKYKNKIVKSANSFKTDVDSEDDIKQGKLKKVFVNIAGYVIHKYRAVSVTYIESIDGHSSIKQPWIIGKYFKYFHINK	ATGAATAAATTTTGCATTCAAATTGTTTTATTTCTTTTAAGCATCTCCGTATCTGTGAATACTAAATCAATTGTAGCTAAACCTGATCCAAGAAAAGCTACAGAATCTAAATCAACAAAATGTTATCCTACCAATGATAACTCAGAAGAAATATATGAAAAATACAAGCACCTATTATGTACTAACCCCGAAGAAACTATAAACGCACAAAATGTTATGAACGAAGCTGTAACACATTTAAAATCTCATGCTGCAGATATGCATGCGTATAAATATTGTGGAACAGATTTTAATTATCATATGGATTTACATAAAAGAAATCATGAAGACCGTATAAAGGGTGAAAAAATTGAATATATAATTCGTGATTCAGATAAGTATAATGAAGTAATAAACGAG…	transcript offset:0 AED:0.14 eAED:0.14 QI:0|1|1|1|1|1|6|0|284	-1.86517	7.29965e-21	PF3D7_1463500	OG0001525	PY17X_0626900.1-p1	fam-a protein	PYST-A: Plasmodium yoelii subtelomeric family PYST-A|Bet v1-like	N67_004120	PYST-A: Plasmodium yoelii subtelomeric family PYST-A|Bet v1-like	PYYM_0625900.1-p1	fam-a protein	Py17X_0626900.1	Py17X_0626900	fam-a protein	Py17X_06_v3:1139517-1141002(-)	284	chromosome	protein_coding_gene	FALSE	95.775	284	12	0	1	284	1	284	0	562
158	N67C_001471	Py_N67C_Chr12	Py_N67C_Chr12:61844-62944(-)	MNKEVCEKFKNVWTNFKYESSNGSYKFINDKDFIQYCTDVNCEEYINKINAVCLFLFNELFGNSTSFSYIAKGNTNIVEYIMIWLSYMLNFKKIDENDTIKHFYETYITKDGRYIADINNVSGYNNYKDLIDKKQNLMSIYVKDMSKFYDAFVLLCHIYIGVNEESLNCFTFSGIANDFAKKYDELNEDYYNGEGSPYNQLLSTLSNDYCNLKNKCNQFPTLSTYSRRFVIKRTLIPIAFMIVALSIFLGIEYKRKNKKYNEKNDSLIYDSNINND	ATGAATAAGGAAGTGTGTGAAAAGTTCAAGAATGTATGGACAAATTTTAAATATGAATCGAGTAATGGAAGCTATAAATTTATAAATGATAAAGACTTCATACAGTACTGTACTGATGTAAATTGTGAAGAGTATATCAATAAAATTAATGCTGTATGTTTATTTTTGTTTAATGAACTCTTTGGGAATTCTACCTCATTTAGTTATATTGCAAAAGGAAACACCAATATTGTTGAATACATTATGATATGGTTAAGTTATATGTTAAACTTTAAGAAAATTGATGAAAACGACACTATAAAGCATTTTTATGAAACATATATAACTAAAGATGGTAGATATATTGCGGATATAAATAATGTTAGTGGTTATAATAACTATAAGGATCTTATAGATAAA…	transcript offset:0 AED:0.09 eAED:0.11 QI:0|0.5|0.33|1|1|1|3|0|276	-1.86283	2.12176e-15		OG0000018	PY17X_0949801.1-p1	PIR protein	Plasmodium variant antigen protein Cir/Yir/Bir|yir-bir-cir_Pla: yir/bir/cir-family of variant antigens	N67_001470, N67_001471, N67_001989, N67_002474, N67_004121, N67_004651, N67_004655, N67_005081, N67_005602, N67_005614, N67_005682	Plasmodium variant antigen protein Cir/Yir/Bir|yir-bir-cir_Pla: yir/bir/cir-family of variant antigens	PYYM_0040700.1-p1	YIR protein	Py17X_0500071.1	Py17X_0500071	PIR protein	Py17X_05_v3:49486-50572(-)	287	chromosome	protein_coding_gene	FALSE	85.328	259	33	1	1	254	1	259	2.51e-157	437
159	N67C_000768	Py_N67C_Chr14	Py_N67C_Chr14:53039-54127(-)	MDKKLCEKFMSIWEFFPDRLTNNKYHEFKDNNFLNSYCNSNNCESDLDKINAGFFYLLNQLFGSSVSSYNVENNINVVDYIILWLSYMLNLKPQVGNENNLQYFYKVNIDKHPKYKSFIEVINKKKELMNISNDKVSKLYNLFKILCQMYTKIDEDNKKCNSYLKGDNEFFVEYQKLLNDSDTDNGNSYYNQLLSTLSTDYDKLKNECNKISSSQSKGTEQIHVQSSVDTSSSLSIGNKLISVLSIFGAIGFLLGISYKYSLFGFRKRFQKQKLREKIKNIKKKMNQ	ATGGATAAGAAATTGTGTGAAAAGTTTATGAGTATATGGGAGTTTTTTCCCGATAGATTGACCAATAATAAATATCATGAATTTAAAGATAATAATTTTTTAAATAGTTATTGTAATAGTAATAATTGTGAGAGTGATCTTGATAAAATTAATGCCGGATTTTTTTATTTGCTTAATCAACTCTTTGGGAGTTCTGTGTCATCGTATAATGTGGAAAATAATATAAATGTTGTTGATTATATTATTCTATGGTTAAGTTATATGCTAAACCTAAAACCACAAGTAGGAAATGAGAACAATCTACAATATTTTTATAAAGTAAATATAGATAAACACCCAAAGTATAAAAGTTTCATTGAGGTTATAAATAAAAAAAAAGAATTGATGAATATTTCTAAT…	transcript offset:0 AED:0.05 eAED:0.05 QI:0|0.5|0.33|0.66|0.5|0.33|3|0|287	-1.85047	5.5941e-09		OG0000116	PY17X_0222301.1-p1, PY17X_0949201.1-p1, PY17X_1300133.1-p1	PIR protein	Plasmodium variant antigen protein Cir/Yir/Bir|yir-bir-cir_Pla: yir/bir/cir-family of variant antigens			PYYM_0005000.1-p1, PYYM_0044900.1-p1	YIR protein	Py17X_1300133.1	Py17X_1300133	PIR protein	Py17X_13_v3:70621-71668(-)	283	chromosome	protein_coding_gene	FALSE	76.042	288	63	3	1	287	1	283	1.06e-139	393
160	N67C_004504	Py_N67C_Chr04	Py_N67C_Chr04:28629-29717(-)	MDKKLCEKFMSIWEFFPDRLTNNKYHEFKDNNFLNSYCNSNNCESDLDKINAGFFYLLNQLFGSSVSSYNVENNINVVDYIILWLSYMLNLKPQVGNENNLQYFYKVNIDKHPKYKSFIEVINKKKELMNISNDKVSKLYNLFKILCQMYTKIDEDNKKCNSYLKGDNEFFVEYQKLLNDSDTDNGNSYYNQLLSTLSTDYDKLKNECNKISSSQSKGTEQIHVQSSVDTSSSLSIGNKLISVLSIFGAIGFLLGISYKYSLFGFRKRFQKQKLREKIKNIKKKMNQ	ATGGATAAGAAATTGTGTGAAAAGTTTATGAGTATATGGGAGTTTTTTCCCGATAGATTGACCAATAATAAATATCATGAATTTAAAGATAATAATTTTTTAAATAGTTATTGTAATAGTAATAATTGTGAGAGTGATCTTGATAAAATTAATGCCGGATTTTTTTATTTGCTTAATCAACTCTTTGGGAGTTCTGTGTCATCGTATAATGTGGAAAATAATATAAATGTTGTTGATTATATTATTCTATGGTTAAGTTATATGCTAAACCTAAAACCACAAGTAGGAAATGAGAACAATCTACAATATTTTTATAAAGTAAATATAGATAAACACCCAAAGTATAAAAGTTTCATTGAGGTTATAAATAAAAAAAAAGAATTGATGAATATTTCTAAT…	transcript offset:0 AED:0.05 eAED:0.05 QI:0|0.5|0.33|0.66|0.5|0.33|3|0|287	-1.85047	5.5941e-09		OG0000116	PY17X_0222301.1-p1, PY17X_0949201.1-p1, PY17X_1300133.1-p1	PIR protein	Plasmodium variant antigen protein Cir/Yir/Bir|yir-bir-cir_Pla: yir/bir/cir-family of variant antigens			PYYM_0005000.1-p1, PYYM_0044900.1-p1	YIR protein	Py17X_1300133.1	Py17X_1300133	PIR protein	Py17X_13_v3:70621-71668(-)	283	chromosome	protein_coding_gene	FALSE	76.042	288	63	3	1	287	1	283	1.06e-139	393
161	N67C_004747	Py_N67C_Chr04	Py_N67C_Chr04:1044322-1045527(+)	MEKSSYNIEDVYKEFVTISNYFEEGNNGQLTVNNKYANLINNYCHYENTSEEGNCNNEYFKMISSGVIHLINNLKGKNVLDYDKLAEYAILWLSYKLNIKENNTVKNLNDFYNNYIEKNKCYNDKINGDNMTYKTIINKKKDLMDNNEIYKFNVLFNTLYYLYYVARDGDLDCDINLDLANKFVQNVETLNNDSNNKENSPFSQILSTLSDDYNILINKYGEKKCTKFPSLPKIKPKEISVEDSETDSGTDSGPKFGETSEVTSSSSSILNTVIPGLSIFAIPVFLGVAYKYSLFGFDKLFQRQYIRKKLKKVKKKMKLNI	ATGGAAAAGTCAAGTTATAATATTGAGGATGTGTATAAAGAATTTGTTACGATCAGTAACTATTTTGAGGAGGGTAATAATGGTCAATTAACAGTTAATAATAAATACGCAAATTTAATCAACAATTATTGTCATTACGAGAATACCTCAGAAGAAGGTAATTGTAATAATGAATATTTTAAAATGATTAGTTCTGGTGTTATTCATTTGATAAATAATTTAAAGGGTAAGAATGTTTTAGATTATGATAAACTTGCCGAATACGCTATTTTATGGTTAAGTTATAAACTAAATATAAAGGAAAATAATACAGTCAAAAATCTAAATGATTTTTATAATAATTATATAGAAAAAAATAAGTGTTATAATGATAAAATAAATGGTGATAATATGACTTAT…	transcript offset:0 AED:0.01 eAED:0.01 QI:0|1|1|1|0.5|0.33|3|0|321	-1.84991	2.4679e-08		OG0000122	PY17X_1050301.1-p1, PY17X_1200057.1-p1	PIR protein	Plasmodium variant antigen protein Cir/Yir/Bir|yir-bir-cir_Pla: yir/bir/cir-family of variant antigens	N67_001469, N67_001472	Plasmodium variant antigen protein Cir/Yir/Bir|yir-bir-cir_Pla: yir/bir/cir-family of variant antigens	PYYM_0042400.1-p1, PYYM_1100800.1-p1	YIR protein	Py17X_1200057.1	Py17X_1200057	PIR protein	Py17X_12_v3:34273-35463(-)	316	chromosome	protein_coding_gene	FALSE	76.948	308	64	4	1	307	1	302	2.28e-157	441
162	N67C_004787	Py_N67C_Chr03	Py_N67C_Chr03:134255-135402(-)	MSKELFSTIEKLDNCFSSDILLNGGECSNDVLYKNYCSTNNGGGKGECSTNGEKINAGLIWLLEMFKNHYCKDNSGNENVKYAEYAILWLSNILNKTAYEGITTLKDFYTKHIVNNSHYTNSNSDNKDCSNSLKDGTGYTNFKKFIETNENIMNMNMHTMAMLYDAFKLLCKMYTEFDEKTSDCDKYLRYANEFVNKYDVLNNIDDITEGSPYRQVLSTLLNDYNNFKNKYYEVQCTKSSSLPTIEKIQVSVLSSEFTLPSLSIEKKLSIVLSIFGAIVFFLGISYKYSLFGIRKRVKKQYLREMLKK	ATGTCTAAAGAATTGTTCTCCACAATTGAAAAGCTTGACAATTGTTTTTCCAGTGACATATTACTTAATGGAGGAGAATGTTCTAATGATGTATTATACAAAAATTATTGTTCTACCAATAATGGGGGGGGGAAAGGAGAATGTAGCACAAATGGTGAAAAGATTAATGCTGGGCTTATATGGTTATTAGAGATGTTCAAGAATCATTATTGTAAGGATAATTCTGGAAATGAAAATGTCAAATATGCTGAATATGCTATTTTATGGTTAAGTAATATATTAAATAAAACAGCATATGAAGGAATTACCACATTAAAAGATTTTTATACTAAACATATAGTGAATAATTCGCATTATACTAATTCCAATAGTGATAATAAAGATTGTAGTAATTCATTA…	transcript offset:0 AED:0.01 eAED:0.01 QI:0|1|1|1|0.5|0.33|3|24|308	-1.83022	1.72199e-08		OG0000049	PY17X_0117100.1-p1, PY17X_0300700.1-p1, PY17X_1149300.1-p1, PY17X_1400083.1-p1	PIR protein	Plasmodium variant antigen protein Cir/Yir/Bir|yir-bir-cir_Pla: yir/bir/cir-family of variant antigens	N67_003857, N67_003858, N67_003861, N67_004881	Plasmodium variant antigen protein Cir/Yir/Bir|yir-bir-cir_Pla: yir/bir/cir-family of variant antigens	PYYM_0007200.1-p1, PYYM_0200600.1-p1, PYYM_0301000.1-p1, PYYM_1401600.1-p1	YIR protein	Py17X_0117100.1	Py17X_0117100	PIR protein	Py17X_01_v3:750621-751779(+)	316	chromosome	protein_coding_gene	FALSE	78.073	301	66	0	1	301	1	301	4.88e-165	459
163	N67C_005419	Py_N67C_Chr01	Py_N67C_Chr01:685651-686699(+)	MSISKVCSEFETFWKFFRDELKGSKEYDFNNGFFKDYCPNKNCNNDIEKINAGCLRLIHEIFVKSGFSAGQYVLTYDSVCIIIWLGYILNLKPHEGINTIKDFYSSHIENNEKYSNHKIDNDTYTDYKKIIDNIKEYMNISINNMPKFYELLKLLCNMYTAYNNQNSSQVSQYANNFVDGYTELFNNDNNNDGNSYNKILNVLSIYYNNMEKGTRFNNTSITRPSLPTQKTPKQNNVGDPKATEVTEISSEQGKLGITTATPSSDITVSDSSLVNKLVIVLPILAAIPFFLGIAYKVNNKELKKILYI	ATGTCAATTAGTAAAGTGTGTAGTGAGTTTGAAACTTTTTGGAAGTTTTTTCGCGATGAATTGAAAGGATCTAAAGAATACGATTTTAATAATGGATTTTTTAAAGATTACTGCCCTAATAAAAACTGCAATAACGATATTGAGAAGATTAATGCTGGCTGTTTACGGTTAATTCATGAAATTTTCGTTAAATCTGGTTTTTCAGCTGGTCAATATGTTCTTACGTATGATTCTGTATGTATTATAATATGGCTAGGTTATATTTTAAACCTAAAGCCACATGAAGGAATCAACACAATAAAAGATTTTTATTCTAGTCATATAGAAAATAACGAGAAGTACTCTAACCATAAAATTGATAATGATACATATACCGATTATAAGAAAATCATAGATAAC…	transcript offset:0 AED:0.08 eAED:0.08 QI:0|1|0.5|1|1|1|2|0|308	-1.82499	4.13935e-05		OG0005304			Plasmodium variant antigen protein Cir/Yir/Bir|yir-bir-cir_Pla: yir/bir/cir-family of variant antigens	N67_005406	Plasmodium variant antigen protein Cir/Yir/Bir|yir-bir-cir_Pla: yir/bir/cir-family of variant antigens			Py17X_0114800.1	Py17X_0114800	PIR protein	Py17X_01_v3:665475-666638(+)	315	chromosome	protein_coding_gene	FALSE	77.703	296	64	2	1	296	1	294	1.03e-166	464
164	N67C_004523	Py_N67C_Chr04	Py_N67C_Chr04:97176-98376(-)	MNKEVCEKFQEVWNSLPDELKDKGIPEFDDGHFLNKYCDSKKCISDYNKINAGCLYLLDAFFCDSSAFKMVAKSNINIVDYISIWLSYMLNLGKSEDEDNIGGFYSEYIYYYDKYNTKINELTDYDNYKKLLDKKNDVLNMDSKIVSKFYNAFKLLCEMYTEFGENTSNCTNCSGKAEEFIKIYEELNDPNNDEYSTYCQVLSTLSNDYNNLKNTYTNYKFLQEIDTTETDAKCSEKTSKKTNVAGYEQFSEDTSSSSSIASKLIPVLLIFAAIPIFLGIAYKISKTKIKRKAKKCKEENESLINYSEYDD	ATGAATAAGGAAGTGTGTGAAAAGTTCCAGGAAGTATGGAACTCGCTTCCTGATGAATTGAAAGATAAAGGAATCCCTGAATTTGATGATGGTCACTTTTTAAATAAGTATTGTGATAGTAAGAAATGTATTAGTGATTACAATAAAATAAATGCTGGATGTTTATATTTGCTTGATGCATTCTTTTGTGATTCTTCTGCGTTCAAGATGGTTGCAAAAAGTAACATCAATATTGTTGATTATATTTCGATATGGCTAAGTTATATGTTAAACCTTGGCAAAAGTGAAGATGAAGACAATATAGGTGGTTTTTATAGTGAATACATATATTATTATGATAAGTATAACACGAAAATAAATGAATTAACTGATTATGATAATTATAAGAAACTTTTAGAT…	transcript offset:0 AED:0.03 eAED:0.11 QI:0|0|0|0.66|1|1|3|0|311	-1.82112	2.15329e-05		OG0000011	PY17X_0100037.1-p1, PY17X_0221101.1-p1, PY17X_0319100.1-p1, PY17X_0401300.1-p1, PY17X_0844901.1-p1, PY17X_0952101.1-p1, PY17X_1048701.1-p1, PY17X_1200700.1-p1, PY17X_1468500.1-p1	PIR protein	Plasmodium variant antigen protein Cir/Yir/Bir|yir-bir-cir_Pla: yir/bir/cir-family of variant antigens	N67_000012, N67_001449, N67_005420, N67_005467, N67_005594, N67_005653, N67_005673	Plasmodium variant antigen protein Cir/Yir/Bir|yir-bir-cir_Pla: yir/bir/cir-family of variant antigens	PYYM_0009800.1-p1, PYYM_0012100.1-p1, PYYM_0025000.1-p1, PYYM_0027000.1-p1, PYYM_0043000.1-p1, PYYM_0043400.1-p1, PYYM_0045700.1-p1, PYYM_0048700.1-p1, PYYM_0319000.1-p1, PYYM_0401500.1-p1	YIR protein	Py17X_1200700.1	Py17X_1200700	PIR protein	Py17X_12_v3:120793-122010(-)	329	chromosome	protein_coding_gene	FALSE	61.129	319	98	5	1	297	1	315	3.3e-117	339
165	N67C_004519	Py_N67C_Chr04	Py_N67C_Chr04:82235-83293(-)	MSSNVCDLINTVDKYVVDDPNTPGKYDSSHLLKVAFSDNNSGSDDQKLSSSFIALLTLLNDKNKNENLEGDKLVEYAILWLSYKLNQKKENRMTIFNELYTQDIETNNFYKEKINANSNSDNKISKDVIKKKIESMDIDIKDISNFYDAFKSLCNMYNEIGTSDYECNKCLESAGELFEKYEKLKNALDINKGSSYYKLLSSLANDYKNYEKKYSDKCNHDSPLVACPRSSVTKNILITITIIFVAASILLGVSYKYSLFGFRKRFQKQKLRENLKK	ATGTCTTCTAATGTGTGTGATCTAATTAATACGGTTGATAAATATGTTGTTGATGATCCGAACACCCCGGGAAAATATGATTCTTCGCATTTGTTAAAAGTAGCTTTCTCTGATAATAACAGTGGTAGTGATGACCAAAAACTTAGCTCTTCTTTTATAGCATTGTTAACTTTACTTAATGATAAAAATAAGAATGAAAATTTAGAGGGTGATAAACTTGTGGAATATGCTATTTTATGGTTAAGTTATAAACTAAATCAAAAAAAAGAAAATAGAATGACCATATTCAACGAGCTTTATACCCAAGATATAGAAACAAATAATTTTTATAAGGAGAAAATAAATGCTAATAGTAATAGTGATAATAAGATTAGTAAGGATGTTATAAAAAAAAAAATA…	transcript offset:0 AED:0.05 eAED:0.05 QI:0|1|1|1|0.5|0.66|3|19|277	-1.80632	6.01467e-10		OG0000199	PY17X_0222101.1-p1	PIR protein	Plasmodium variant antigen protein Cir/Yir/Bir|yir-bir-cir_Pla: yir/bir/cir-family of variant antigens	N67_000008, N67_000764	Plasmodium variant antigen protein Cir/Yir/Bir|yir-bir-cir_Pla: yir/bir/cir-family of variant antigens	PYYM_0004800.1-p1	YIR protein	Py17X_0222101.1	Py17X_0222101	PIR protein	Py17X_02_v3:937604-938645(+)	278	chromosome	protein_coding_gene	FALSE	89.568	278	28	1	1	277	1	278	3.01e-179	493
166	N67C_000047	Py_N67C_Chr13	Py_N67C_Chr13:175058-176529(-)	MYQRLCTRLEKLRGYLPNDLNSTEINDINQLGNVKDYCSNGGSGETECKTDLDKINAACLWLFEQTVIINFESLSNDESKRFMIYIMIWLNFKLNQKSYEGITTFNDFYTKHIKNHTYYNNCKKKNNNNKYDDCSNTLQEKTGYKSFKEFIEENRHLMNIDIISKFYDAFKSLCNMYTEVNASNPHSKNYLEKAQEFVEKYKKLNEDSSISGDSSYRKILSNLSTDYNNFKNYCNISSVECNDIPDISSIKIKENGVQSSADNDVQVSEDTPSSSSITNKLIIVLSIFSAIPIFLGISYKGYIYGIYIRVRVKYYIVFNFELDNVYWPVNVDQIYLQSPHI	ATGTATCAGCGCCTGTGTACAAGGTTAGAGAAATTGAGAGGCTATTTACCCAATGACTTAAACAGCACTGAAATTAATGATATTAATCAATTAGGGAATGTTAAGGATTATTGCTCTAATGGAGGTTCAGGGGAAACAGAATGTAAGACTGATCTCGATAAGATAAATGCTGCATGCCTATGGTTGTTCGAGCAAACTGTTATTATTAATTTTGAAAGTTTAAGTAATGATGAATCTAAAAGGTTTATGATTTACATTATGATATGGTTAAATTTTAAATTAAATCAAAAATCATACGAAGGAATCACCACATTTAATGATTTTTATACTAAACATATAAAAAATCATACGTATTATAATAATTGTAAAAAAAAAAATAATAATAATAAATATGATGAT…	transcript offset:0 AED:0.12 eAED:0.12 QI:0|0|0|0.33|1|1|3|0|341	-1.80354	1.19423e-08		OG0000063	PY17X_1101400.1-p1, PY17X_1148300.1-p1, PY17X_1202300.1-p1, PY17X_1302000.1-p1	PIR protein	Plasmodium variant antigen protein Cir/Yir/Bir|yir-bir-cir_Pla: yir/bir/cir-family of variant antigens	N67_000047, N67_001492, N67_001496, N67_002965	Plasmodium variant antigen protein Cir/Yir/Bir|yir-bir-cir_Pla: yir/bir/cir-family of variant antigens	PYYM_1102500.1-p1, PYYM_1149300.1-p1, PYYM_1201700.1-p1	YIR protein	Py17X_1148300.1	Py17X_1148300	PIR protein	Py17X_11_v3:1926723-1927910(+)	320	chromosome	protein_coding_gene	FALSE	82.166	314	55	1	1	314	1	313	7.86e-169	471
167	N67C_002010	Py_N67C_Chr11	Py_N67C_Chr11:94243-95297(-)	MDSKVCESINSFDKSFDDDPNNSGEYNFMKLLNSSFSDCNFSNDEEKIISGFIILLNTLDGEDLESDKIIEYAILWLSYKLNQKKENGTTRLNDFLTEHIITNSCYINHIDNGSDSDDNINKGIIEKKINMMNMDIKDISNFYDAFKSLCNMYSEIDLGNYQCNKCLENAGEFFEKCEKVKNAFDINKGSSYLQLWLSLSNDYKNFEQTYNLGCSNISPLVACSRSSVTKNILITIAIIFVAASILLGVSYKYSLFGFRKRFQKQKLREKLKK	ATGGATTCTAAAGTGTGTGAATCAATTAATTCGTTCGATAAATCTTTTGATGATGATCCGAACAACTCGGGAGAATATAATTTTATGAAATTATTAAATAGTTCTTTCTCTGATTGTAACTTTAGTAATGATGAAGAAAAGATTATCTCTGGTTTTATAATATTACTAAATACGCTTGATGGTGAAGATTTAGAAAGTGATAAAATTATTGAATACGCTATTTTATGGTTAAGTTATAAACTAAATCAAAAAAAAGAAAATGGAACGACCAGATTAAACGATTTTCTTACTGAACATATAATAACAAATAGTTGTTATATTAATCATATAGATAATGGTAGTGATAGTGATGATAATATTAATAAGGGTATTATAGAAAAAAAAATAAATATGATGAAT…	transcript offset:0 AED:0.05 eAED:0.05 QI:0|1|1|1|0.5|0.33|3|26|273	-1.80273	0.0107855		OG0000125			Plasmodium variant antigen protein Cir/Yir/Bir|yir-bir-cir_Pla: yir/bir/cir-family of variant antigens	N67_005737	Plasmodium variant antigen protein Cir/Yir/Bir|yir-bir-cir_Pla: yir/bir/cir-family of variant antigens			Py17X_1374000.1	Py17X_1374000	PIR protein	Py17X_13_v3:3005027-3006039(+)	269	chromosome	protein_coding_gene	FALSE	82.784	273	43	2	1	273	1	269	7.62e-158	438
168	N67C_000727	Py_N67C_Chr13	Py_N67C_Chr13:2870974-2872096(+)	MDADICKTFIPLTNSFSYVDKDGSYQFINDEDFKEHCTNETCVDDTDKINARCLYIFNTFFKDESTFKTVAKGNIYIVQYILIWLSYVLNLIKTQEKNSIESFYNKYINEGDKYTNNIKYTGLYKGYKDLIDENNYILSMDKSIISKLYDAFSTLCDIYIEVDANTSNSNCEKSSEKTNQFVETYKKIIIDHNIGENIRYFYVLINLLTDYDNLKKKCENFLSTPDIKKIISEATSSSIASKFIPILSILVAIPIFLGIAYKRKTKKYKEESESLINYSEYDD	ATGGATGCCGATATATGTAAAACGTTCATTCCTTTAACGAACTCGTTTTCCTATGTGGACAAAGATGGAAGCTATCAATTTATAAATGATGAAGATTTCAAAGAGCACTGTACTAATGAAACTTGTGTTGATGATACCGATAAAATTAATGCTAGATGTTTATATATTTTTAATACATTCTTTAAGGATGAGTCTACGTTTAAAACGGTTGCAAAAGGAAACATCTATATTGTTCAATACATTTTGATATGGTTAAGTTATGTGTTAAACCTTATAAAAACTCAAGAAAAAAACAGTATAGAGTCTTTTTATAATAAATATATAAATGAAGGTGATAAGTATACTAATAATATAAAATATACTGGTCTTTATAAAGGTTATAAGGATCTTATAGATGAA…	transcript offset:0 AED:0.06 eAED:0.11 QI:0|0.5|0.66|1|1|1|3|0|283	-1.80065	3.8919e-11		OG0000003	PY17X_0117600.1-p1, PY17X_0200301.1-p1, PY17X_0200721.1-p1, PY17X_0221501.1-p1, PY17X_0321501.1-p1, PY17X_0322201.1-p1, PY17X_0400083.1-p1, PY17X_0422901.1-p1, PY17X_0600900.1-p1, PY17X_0700029.1-p1, PY17X_0843001.1-p1, PY17X_0948001.1-p1, PY17X_0948601.1-p1, PY17X_0949101.1-p1, PY17X_1046601.1-p1, PY17X_1047501.1-p1, PY17X_1049901.1-p1, PY17X_1300141.1-p1, PY17X_1472601.1-p1	PIR protein	Plasmodium variant antigen protein Cir/Yir/Bir|yir-bir-cir_Pla: yir/bir/cir-family of variant antigens	N67_000001, N67_001983, N67_004871, N67_005625	Plasmodium variant antigen protein Cir/Yir/Bir|yir-bir-cir_Pla: yir/bir/cir-family of variant antigens	PYYM_0000800.1-p1, PYYM_0010200.1-p1, PYYM_0012800.1-p1, PYYM_0023900.1-p1, PYYM_0026300.1-p1, PYYM_0031100.1-p1, PYYM_0036300.1-p1, PYYM_0036800.1-p1, PYYM_0038300.1-p1, PYYM_0045300.1-p1, PYYM_0046100.1-p1, PYYM_0047200.1-p1, PYYM_0201600.1-p1, PYYM_0526700.1-p1, PYYM_0600100.1-p1	YIR protein	Py17X_0321501.1	Py17X_0321501	PIR protein	Py17X_03_v3:809959-811027(+)	281	chromosome	protein_coding_gene	FALSE	79.487	273	54	1	1	273	1	271	4.58e-153	427
169	N67C_002507	Py_N67C_Chr11	Py_N67C_Chr11:2015443-2016662(+)	MDDTLCGKIVFLRKYLPDELDNIKPLDFYGYQGFKNYCPSSSCNSELEKITIGFLWLLEQYFTISLDKSYNENNTKPFFLYIILWLSYKLNKNTEHNTTKINDFYTQHVIDSNKYSNFKDSAYKFSGLEEFINKQKELFNININDLSNFYDASKLICSMYGDLATNTNEDALLNNANEFVNKYQELNGYSNNTGGSSYQQILSALSTDYANLKNKSTNITSLPEITAKVSALISRDTSSSSIGNKLFTVLSIFGAIAFFLGISYKRKNKKNKEENESLIYNSKKATILGIG	ATGGATGATACTCTATGTGGAAAAATTGTTTTTTTGAGGAAGTATTTACCTGATGAGTTGGACAATATTAAACCATTGGATTTTTATGGATATCAGGGTTTCAAAAATTACTGCCCTAGTTCAAGCTGCAATAGTGAACTCGAAAAAATTACGATTGGATTTTTATGGTTACTTGAACAATATTTTACTATATCCCTAGATAAAAGTTATAATGAAAATAATACTAAACCATTTTTTCTATATATTATTTTATGGTTAAGTTACAAATTAAATAAAAACACAGAGCACAATACCACCAAAATAAACGATTTTTATACTCAACATGTAATTGATAGTAATAAATATAGTAATTTTAAAGATTCTGCCTATAAATTTTCAGGTCTTGAGGAATTCATAAAT…	transcript offset:0 AED:0.08 eAED:0.08 QI:0|0.33|0.5|0.75|1|1|4|0|291	-1.79113	3.09348e-07		OG0004736	PY17X_1468600.1-p1	PIR protein	Plasmodium variant antigen protein Cir/Yir/Bir|yir-bir-cir_Pla: yir/bir/cir-family of variant antigens	N67_003479	Plasmodium variant antigen protein Cir/Yir/Bir|yir-bir-cir_Pla: yir/bir/cir-family of variant antigens	PYYM_0042900.1-p1	YIR protein	Py17X_1468600.1	Py17X_1468600	PIR protein	Py17X_14_v3:2666391-2667483(+)	293	chromosome	protein_coding_gene	FALSE	98.113	265	5	0	1	265	1	265	0	522
170	N67C_002984	Py_N67C_Chr10	Py_N67C_Chr10:1935492-1936632(+)	MDANICSNFFLVKTNFPDQLIDGQYKFNNDQHFKQYCDGNNCDSNLEKISAGCLYFFNEFFKDSSVFKSVAKSNINIVDYIMIWLSYMLSLIENNDKNSLKHFYTTFINNDKYKKIIDKVEDCSNYKDIIDKKHDLTNEDMDKNIISKLYEAFNILCNIYTEFDESKPNCERISEKANKFVEKYKELDENCNITGKSSCSKILFTLSSDYINFKNKCNDIPPLPGIASEIFAQRLGFTSSSSIATKLFIVLLIFGAIGIFLGISYKRKTKKYKEENESIIYDSKINND	ATGGATGCAAATATATGTAGTAACTTCTTTTTAGTAAAGACGAATTTTCCAGATCAATTGATTGATGGACAATATAAATTTAATAATGATCAACATTTCAAACAGTATTGTGATGGTAATAATTGTGATAGTAATCTCGAAAAAATTAGTGCTGGATGTTTATATTTCTTTAATGAATTCTTTAAGGATTCTTCTGTGTTTAAGTCTGTTGCAAAAAGTAATATCAATATTGTTGATTACATTATGATATGGTTAAGTTATATGTTAAGCCTAATTGAAAACAATGATAAAAATAGTTTAAAACATTTTTATACTACATTTATAAATAATGATAAGTATAAAAAAATTATAGACAAAGTTGAAGATTGTAGTAATTATAAAGATATTATAGATAAAAAA…	transcript offset:0 AED:0.04 eAED:0.11 QI:0|0|0|0.66|1|1|3|0|288	-1.7779	2.98276e-12		OG0000103	PY17X_0222001.1-p1, PY17X_1045700.1-p1, PY17X_1302500.1-p1	PIR protein	Plasmodium variant antigen protein Cir/Yir/Bir|yir-bir-cir_Pla: yir/bir/cir-family of variant antigens	N67_000052, N67_001463	Plasmodium variant antigen protein Cir/Yir/Bir|yir-bir-cir_Pla: yir/bir/cir-family of variant antigens	PYYM_0003600.1-p1, PYYM_0004700.1-p1	YIR protein	Py17X_0222001.1	Py17X_0222001	PIR protein	Py17X_02_v3:934134-935246(+)	294	chromosome	protein_coding_gene	FALSE	77.612	268	56	3	1	266	1	266	1.38e-143	404
171	N67C_003051	Py_N67C_Chr09	Py_N67C_Chr09:158565-159688(-)	MEYNLCKRFSKLRNYLPDDLSKSPSSDIHTLGDAKNYCPIVDSGNKECKTDLDKIKAGFLWLFEQNIIGRICNLSKDQPKVFITYIMIWLKFKLNQISHDNITEIKDYYNKYIENNKDYTNCNKDGNDCCNILKDKLGYNNFKEFIKENEYFMDVDMDTNVISKFYDAFKSVCNMYTELRAGKPKCEECLENAKEFVKTYDELNKNSNITKDSPYYQVLSTLSNDYNNFKNYCNQNKVDCNDIQSLSPIKVKENSVQSSESSFELSSDDTSSSSSITNKLIPVLSIIVAIPIFFGIFYKVNNKEFINNLRDYLYTIIKKYIICLPFLY	ATGGAATATAACCTGTGTAAAAGGTTTAGTAAATTGAGAAACTATTTACCTGATGACTTAAGCAAATCTCCAAGTAGTGATATTCATACATTAGGGGATGCTAAGAATTATTGTCCTATTGTAGATTCAGGTAATAAAGAATGTAAAACTGATCTCGATAAAATTAAGGCTGGATTTTTATGGTTATTTGAACAAAATATTATTGGTAGGATTTGTAATTTAAGTAAAGATCAGCCTAAAGTGTTTATTACATACATTATGATATGGTTAAAATTTAAATTAAATCAAATTTCACATGATAATATCACCGAAATTAAGGATTATTATAACAAGTATATAGAAAATAATAAGGATTATACTAATTGTAATAAAGATGGTAATGATTGTTGTAATATATTA…	transcript offset:0 AED:0.06 eAED:0.07 QI:0|0|0|0.5|1|1|2|0|328	-1.7725	0.000963775		OG0000150			Plasmodium variant antigen protein Cir/Yir/Bir|yir-bir-cir_Pla: yir/bir/cir-family of variant antigens					Py17X_0600191.1	Py17X_0600191	PIR protein	Py17X_06_v3:65230-66442(-)	323	chromosome	protein_coding_gene	FALSE	65.789	304	97	2	1	299	1	302	1.82e-127	365
172	N67C_000775	Py_N67C_Chr14	Py_N67C_Chr14:77725-78691(-)	MNESIFKRYCNSNECDNNLNKINAGCLYLLDAFFKDNSVFNSVAKSNINIVNYIMIWLSKMLSRIENTENQSLQFFYDIYTNGDNNYKKPIANVIGCSNYKELIDKTNMMNMKIKDISKLYDAFTTLCTMHYEFDKQKPNCDKYLKEAKKFVEKYKKLKEESNITDKSSYTQLLSTLLTDYNNFINKCTSNGVNCTNFSSLPTIETTDNSLHTSELNSAQTYEDTSSIFAIWISETISKTKIKRKNKKYKEENESIIYDSKINND	ATGAATGAAAGCATTTTTAAAAGGTATTGTAATAGTAACGAATGTGATAATAATCTCAACAAAATTAATGCTGGATGTTTATATTTGCTTGATGCATTCTTTAAGGATAATTCTGTGTTTAATTCTGTTGCAAAAAGTAACATCAATATTGTTAATTACATTATGATATGGTTAAGTAAAATGTTAAGCCGAATCGAAAATACAGAAAACCAGAGTCTACAATTTTTTTATGATATATATACAAATGGTGATAATAATTATAAAAAACCTATAGCGAATGTTATAGGGTGTAGTAATTATAAGGAACTTATAGATAAAACAAATATGATGAATATGAAAATTAAAGATATATCTAAATTATATGATGCATTTACTACATTATGTACGATGCATTATGAA…	transcript offset:0 AED:0.09 eAED:0.11 QI:0|0|0|1|0|0|2|0|265	-1.76582	2.51756e-10		OG0000066	PY17X_0117700.1-p1, PY17X_0321201.1-p1, PY17X_0501600.1-p1, PY17X_0723600.1-p1	PIR protein	Plasmodium variant antigen protein Cir/Yir/Bir|yir-bir-cir_Pla: yir/bir/cir-family of variant antigens	N67_000025, N67_001480, N67_005517, N67_005527	Plasmodium variant antigen protein Cir/Yir/Bir|yir-bir-cir_Pla: yir/bir/cir-family of variant antigens	PYYM_0029700.1-p1, PYYM_0047700.1-p1, PYYM_0723600.1-p1, PYYM_1000300.1-p1	YIR protein	Py17X_1300491.1	Py17X_1300491	PIR protein	Py17X_13_v3:243940-245077(-)	303	chromosome	protein_coding_gene	FALSE	82.16	213	34	2	1	213	30	238	1.34e-121	347
173	N67C_004788	Py_N67C_Chr03	Py_N67C_Chr03:138283-139326(-)	MDYRLCGRFNTLRGFYPDELGKSTKLDFHANGRIRNYCPDGDSGGEKECKTDLDKIKALFLWLFEQNIIGRICSLSKDQPKVFIAYIMIWLKFKLNQISHDNITEIKDYYNNYIENNTDYTECNEDDNDCCSTLKDQLGHDTFKEFIKENEHFMNMDMEIISNFYYAFKSLCSMHIECNAKNPDFEKFSQDIKEFVEKYEKLNNDSNNTDGSSHSQILSILLNDYDNFKKKYKDDQCCKSSSLPTIEQKKIIVKGSDQTLVHNSEAIEQSPSIGNKLFIVLSIFAAIPIFLVIAYKVNNKEFKYYFNYIYANVNK	ATGGATTATCGCCTGTGTGGAAGGTTTAATACTTTAAGGGGGTTTTATCCCGATGAATTAGGAAAATCTACAAAGCTCGATTTTCATGCTAATGGTAGAATTAGGAATTACTGCCCTGATGGAGATTCAGGAGGCGAAAAAGAATGTAAGACAGATCTCGATAAAATCAAGGCTTTATTTTTATGGTTATTTGAACAAAATATTATTGGTAGGATTTGTAGTTTAAGTAAAGATCAGCCTAAAGTGTTTATTGCATACATTATGATATGGTTAAAATTTAAATTAAATCAAATTTCACATGATAATATCACCGAAATTAAGGATTATTATAATAATTATATAGAAAATAATACGGATTATACTGAATGTAATGAAGATGATAATGATTGTTGTAGTACA…	transcript offset:0 AED:0.10 eAED:0.11 QI:0|0|0|0.5|1|1|2|0|315	-1.74911	0.000163786		OG0000793	PY17X_0300800.1-p1	PIR protein	Plasmodium variant antigen protein Cir/Yir/Bir|yir-bir-cir_Pla: yir/bir/cir-family of variant antigens	N67_004882	Plasmodium variant antigen protein Cir/Yir/Bir|yir-bir-cir_Pla: yir/bir/cir-family of variant antigens	PYYM_0301100.1-p1	YIR protein	Py17X_0300800.1	Py17X_0300800	PIR protein	Py17X_03_v3:53010-54176(-)	326	chromosome	protein_coding_gene	FALSE	81.046	306	47	3	1	296	1	305	1.29e-177	492
174	N67C_002038	Py_N67C_Chr11	Py_N67C_Chr11:198571-199846(-)	MNDHVCRTFLGLSNSFSNKLDASGDYQIIMNEHILNNYCTGKNCSSNLDKLNAGCLYLLDGLFKDSSVFKHHKNINIVEYILIWLSYMLNLKKQVGITNLRYFYNTYVQGGDRYKIPLTDVEGYTNYKDLIDQKTYLLDMDTNIISNFYEVFKLLCEMYIYFDEAKSQCSICSQNANKFVSKYKEMNQNTVITSNSSYNKLLSTLSNEYNKFKNYYTSKGGNSNDIPSISPIQTEENDALSSGLISKDASSSSSITSKLFTVLSIFGAIAFFLGISYKRKAKKYKEENESIMYDSKRVTNLGIG	ATGAATGACCATGTGTGTAGAACGTTCCTTGGTTTAAGTAATTCGTTTTCCAATAAGTTGGACGCAAGCGGAGACTATCAAATTATTATGAATGAACACATTTTAAATAATTATTGTACTGGTAAAAACTGTAGTAGTAATCTCGACAAACTTAATGCTGGATGTTTATATTTGCTTGATGGATTATTTAAGGATTCTTCTGTGTTTAAGCACCATAAAAACATAAATATTGTTGAATACATTTTAATATGGTTAAGTTATATGTTAAACCTAAAGAAACAAGTAGGAATAACCAATCTACGCTATTTTTATAATACGTATGTCCAGGGTGGTGATAGATACAAAATTCCTTTAACTGATGTTGAGGGGTATACTAATTATAAGGATCTTATAGATCAA…	transcript offset:0 AED:0.04 eAED:0.10 QI:0|0.33|0.5|0.75|1|1|4|0|304	-1.74801	4.59264e-09		OG0000143	PY17X_1101200.1-p1, PY17X_1302200.1-p1	PIR protein	Plasmodium variant antigen protein Cir/Yir/Bir|yir-bir-cir_Pla: yir/bir/cir-family of variant antigens	N67_000049, N67_002481	Plasmodium variant antigen protein Cir/Yir/Bir|yir-bir-cir_Pla: yir/bir/cir-family of variant antigens	PYYM_1102300.1-p1	YIR protein	Py17X_1101200.1	Py17X_1101200	PIR protein	Py17X_11_v3:188144-189272(-)	305	chromosome	protein_coding_gene	FALSE	91.367	278	23	1	1	278	1	277	0	509
175	N67C_003114	Py_N67C_Chr09	Py_N67C_Chr09:408831-409580(+)	MDKAIKSQQYNSSKININNIHNIENIQIPNDEYIFSEIIDNRKDEEIYFINKNGNENIEPLNMTNINEAQKESNSKKNSIDFESLNQNIFRINVLSNENCKNCNDTCRCKSSNQLESNIMEQKENSNIKNRKKKNIKNYEHDINKSNQSDNYSYESDENYIDDINNILKIKTQKIENKNRSTYISQHKERIKDKVKKKKKNYLKNSFLKTNKKSKENIKRASIATIMLQNFSNSDTEETSDWSNKSNDL	ATGGATAAAGCAATAAAAAGCCAACAATATAATTCGTCAAAAATAAATATAAATAATATACATAATATAGAAAATATTCAGATTCCAAATGATGAATATATATTTTCCGAAATTATAGATAATAGAAAAGATGAAGAAATATATTTTATCAATAAAAATGGAAATGAAAATATTGAACCTTTAAATATGACTAACATTAATGAAGCACAAAAAGAAAGTAATTCAAAAAAAAACAGTATAGATTTTGAATCTTTAAATCAGAATATTTTTAGAATCAATGTCTTATCAAATGAAAACTGCAAAAATTGTAATGATACATGTAGATGTAAAAGTTCTAATCAATTAGAATCTAATATTATGGAACAAAAGGAAAATAGTAATATAAAAAATCGAAAAAAA…	transcript offset:0 AED:0.00 eAED:0.00 QI:0|-1|0|1|-1|1|1|0|249	-1.74315	9.47178e-05		OG0002102	PY17X_0906800.1-p1	conserved Plasmodium protein, unknown function		N67_003068		PYYM_0906300.1-p1	conserved Plasmodium protein, unknown function	Py17X_0906800.1	Py17X_0906800	conserved Plasmodium protein, unknown function	Py17X_09_v3:368015-368764(+)	249	chromosome	protein_coding_gene	FALSE	98.795	249	3	0	1	249	1	249	2.53e-170	468
176	N67C_004978	Py_N67C_Chr03	Py_N67C_Chr03:867409-868200(+)	MNVWEFFPDKLNKGKYEFKDKNFLDGYCDSYSCDSDFEKISAGLFYLLNQFFGPSGLFKNNAKNKNDIFDYIMIWLSYMLNLKENQSNDSLTYFYNTDIKNNQKYTNSIAGFTEYNNYKDLLDNKQFVKFDINNMSKFYVPFKSLCNMYYEFNGDNKKCKKYLDDDNEFFKKYEQLKKDSDINKDNSYNQILSALSTDYNKLKEKCKEGKSSNISSPSEIETDISAQSSSSSSVTNKLFTVLSIFGVIAFLLGISYKVNNKEF	ATGAATGTATGGGAGTTTTTCCCCGATAAATTGAATAAAGGAAAATATGAATTTAAAGATAAAAATTTCTTAGATGGTTATTGTGATAGTTATAGTTGTGATAGTGATTTCGAAAAAATTAGTGCTGGATTATTTTATTTGCTTAATCAATTCTTTGGGCCTTCGGGTTTGTTTAAGAATAATGCAAAAAATAAAAACGATATTTTTGATTACATTATGATATGGTTAAGTTATATGTTAAACCTAAAGGAAAATCAATCAAACGACAGTCTAACATATTTTTATAATACAGATATAAAAAATAATCAAAAGTATACAAATTCTATAGCGGGTTTTACGGAGTATAATAATTATAAGGATCTTTTAGACAATAAACAATTTGTGAAATTTGATATTAAT…	transcript offset:0 AED:0.09 eAED:0.09 QI:0|-1|0|1|-1|1|1|0|263	-1.74026	0.000277531		OG0000030	PY17X_0100049.1-p1, PY17X_0219501.1-p1, PY17X_0321601.1-p1, PY17X_0950901.1-p1, PY17X_1048901.1-p1, PY17X_1200900.1-p1, PY17X_1300111.1-p1, PY17X_1469100.1-p1	PIR protein	Plasmodium variant antigen protein Cir/Yir/Bir|yir-bir-cir_Pla: yir/bir/cir-family of variant antigens	N67_000022, N67_005694	Plasmodium variant antigen protein Cir/Yir/Bir|yir-bir-cir_Pla: yir/bir/cir-family of variant antigens	PYYM_0014000.1-p1, PYYM_0029200.1-p1, PYYM_0032900.1-p1, PYYM_0036500.1-p1, PYYM_0036700.1-p1, PYYM_0042300.1-p1, PYYM_0043600.1-p1	YIR protein	Py17X_1048901.1	Py17X_1048901	PIR protein	Py17X_10_v3:1964535-1965642(+)	298	chromosome	protein_coding_gene	FALSE	85.057	261	35	1	1	257	10	270	4.04e-154	429
177	N67C_005468	Py_N67C_Chr02	Py_N67C_Chr02:39463-40534(-)	MDKDVCGTLIPLRNVIFNSDDGVSYQFTNDDDFKKHCDNENCVGDTDKINARCLHIFDAFFKDKCVFETAAKGNIYIVQYILIWLSYVLSLIESGENDSIGSFYKKYINEGNKYKNNIDYIAGYKSYKDLIDKNKYILSMDKSIISKLYDAFSTLCDIYIEVDANESNSNCEKSSEKTNQFVETYKKIIIDHNIGENIRYFYVLINLLTDYDNLKKKCENFPSTPDIKKIISEATSSSIASKLIPILSILVAIPIFLGIAYKVNNKELKNITFKYYFNYIYVNVNKKIIHFLTFYISIRYLDFGNDFKNKN	ATGGATAAGGACGTGTGTGGAACGTTAATTCCTTTAAGGAACGTGATTTTCAATTCGGACGATGGTGTAAGCTATCAATTTACAAATGATGATGATTTCAAAAAGCACTGTGATAATGAAAATTGTGTTGGTGATACCGATAAAATTAATGCTAGATGTTTACATATTTTTGATGCATTCTTTAAGGATAAGTGTGTGTTTGAAACGGCTGCAAAAGGAAACATCTATATTGTTCAATACATTTTGATATGGTTAAGTTATGTGTTAAGCCTGATCGAAAGTGGAGAAAACGACAGTATAGGCTCTTTTTATAAAAAATATATAAATGAAGGTAATAAGTACAAGAATAATATAGATTATATTGCTGGTTATAAGAGTTATAAGGATCTTATAGATAAA…	transcript offset:0 AED:0.03 eAED:0.11 QI:0|1|0.5|1|1|1|2|0|311	-1.7388	0.000192702		OG0000003	PY17X_0117600.1-p1, PY17X_0200301.1-p1, PY17X_0200721.1-p1, PY17X_0221501.1-p1, PY17X_0321501.1-p1, PY17X_0322201.1-p1, PY17X_0400083.1-p1, PY17X_0422901.1-p1, PY17X_0600900.1-p1, PY17X_0700029.1-p1, PY17X_0843001.1-p1, PY17X_0948001.1-p1, PY17X_0948601.1-p1, PY17X_0949101.1-p1, PY17X_1046601.1-p1, PY17X_1047501.1-p1, PY17X_1049901.1-p1, PY17X_1300141.1-p1, PY17X_1472601.1-p1	PIR protein	Plasmodium variant antigen protein Cir/Yir/Bir|yir-bir-cir_Pla: yir/bir/cir-family of variant antigens	N67_000001, N67_001983, N67_004871, N67_005625	Plasmodium variant antigen protein Cir/Yir/Bir|yir-bir-cir_Pla: yir/bir/cir-family of variant antigens	PYYM_0000800.1-p1, PYYM_0010200.1-p1, PYYM_0012800.1-p1, PYYM_0023900.1-p1, PYYM_0026300.1-p1, PYYM_0031100.1-p1, PYYM_0036300.1-p1, PYYM_0036800.1-p1, PYYM_0038300.1-p1, PYYM_0045300.1-p1, PYYM_0046100.1-p1, PYYM_0047200.1-p1, PYYM_0201600.1-p1, PYYM_0526700.1-p1, PYYM_0600100.1-p1	YIR protein	Py17X_1300141.1	Py17X_1300141	PIR protein	Py17X_13_v3:74251-75322(-)	283	chromosome	protein_coding_gene	FALSE	95.802	262	11	0	1	262	1	262	2.42e-180	497
178	N67C_003497	Py_N67C_Chr09	Py_N67C_Chr09:1886884-1887807(+)	MIFINQLNGYYDDEEEIIYIRNAINSHIKKHAENNTLLDLNNVDKKTKRLIDELRAELEEVKKELDSKRNGELAIQPIQDKIIIKKDENISVSEHEDFKQLENSENILETEDNFKDEYNEVTSCEKYKELKTNQDKKKWINQLLKRILLFIGACSMATISGKLFIPFMILVGLISAEITKKWWKHVKFSLNL	ATGAGAGTCAGTATTTTAAAATATGTTTTTTTTTCAATTATTATTTGCTTTTTTGAATATGCCCCAAATGAATTATACCTTGTAAACGATAGAAGTATATGTCTTGAAAGGAATATAATAAAATTTAGAATTAATAGGATGTTAGCAGATGTAGACAATAAATTCAATTTAAATGATTTTTATCAATCAACTTAATGGCTACTATGATGATGAAGAAGAAATTATATATATTCGAAATGCTATAAATTCACATATAAAGAAACATGCAGAAAATAATACATTACTCGATTTAAATAATGTAGATAAGAAAACGAAAAGGTTAATTGATGAACTTCGAGCAGAATTAGAAGAAGTAAAAAAAGAGCTTGATAGTAAAAGGAATGGTGAATTAGCAATACA…	transcript offset:172 AED:0.04 eAED:0.04 QI:172|1|1|1|0|0|2|0|192	-1.7328	0.000522434		OG0004998			PYST-B: Plasmodium yoelii subtelomeric family PYST-B	N67_003471, N67_004642	PYST-B: Plasmodium yoelii subtelomeric family PYST-B			Py17X_0217400.1	Py17X_0217400	fam-b protein	Py17X_02_v3:753144-754063(+)	250	chromosome	protein_coding_gene	FALSE	66.316	190	61	2	5	191	61	250	1.17e-73	221
179	N67C_003001	Py_N67C_Chr10	Py_N67C_Chr10:1997178-1998294(+)	MEYNLCIRFSKLRNYLPDDLSKSPSSDIHKLGDAKNYCPNEGSGDNECKTNLDKIKAGFLWLFEQNIIGRICNLSDGQHKVFITYIMIWLKFKLNQISNHEINEIKDYYNKYIENNKNYTNPNKDGRDCFSTLKDKLGYDTFKEFIKENEHFMDMDMNIISKFYDAFKSVCNMYTELRAGESKCEKCLENAKEFVKTYDELNKNSNITKDSSYYQVLSTLSNDYYNFKNYCNDNSVDCNDIPSLSPINTAKKNLQSSESSFELSSDDTSPSSPITNKLIPVLSIIGVIGFLLGISYKVNNKELKNITFKYYFNYIHANINKQPYAS	ATGGAATATAACCTGTGTATAAGGTTTAGTAAATTGAGAAACTATTTACCTGATGACTTAAGCAAATCTCCAAGTAGTGATATTCATAAATTAGGGGATGCTAAGAATTATTGTCCTAATGAAGGTTCAGGCGATAATGAATGTAAAACTAATCTCGATAAAATTAAGGCTGGATTTTTATGGTTATTTGAACAAAATATTATTGGTAGGATTTGTAATTTAAGTGATGGTCAGCATAAAGTGTTTATTACATACATTATGATATGGTTAAAATTTAAATTAAATCAAATTTCAAATCATGAAATCAACGAAATTAAGGATTATTATAACAAGTATATAGAAAATAATAAGAATTATACTAATCCTAATAAAGATGGTAGAGATTGCTTTAGTACATTA…	transcript offset:0 AED:0.09 eAED:0.13 QI:0|0|0|0.5|1|1|2|0|326	-1.73187	0.0104144		OG0000150			Plasmodium variant antigen protein Cir/Yir/Bir|yir-bir-cir_Pla: yir/bir/cir-family of variant antigens					Py17X_0319400.1	Py17X_0319400	PIR protein	Py17X_03_v3:734618-735780(+)	313	chromosome	protein_coding_gene	FALSE	61.279	297	110	2	1	297	1	292	3.61e-121	349
180	N67C_005259	Py_N67C_Chr01	Py_N67C_Chr01:25121-26610(+)	MNKFCIQIVLFLLIISVYVNNKILATEADPGEDTSESTPNYLTSEEIYEKNKHLLCTKPEETINADEFMKEAVSQLVYHATSKDDYELCGVSPDFYIALYKKKHKGHTTVKKIYYSVYNFDQYNEIINELWDPYHASFLNSGSVKIVRVYNPNLVMIQQRYQNLYESDQKYFYALATKVEISKDTTVIAISSANINDHNRKNKKYFENTIVESANLFQAEVDSEEDIRKGKLKKTFVNIAGYLIENKGDCVNITYIESFGSHVPTPLKRMIGKALDYFFTHK	ATGAATAAATTTTGCATTCAAATTGTTTTATTTCTTTTAATCATCTCAGTATATGTTAATAATAAAATCCTTGCAACCGAAGCTGATCCAGGAGAAGATACATCCGAATCAACACCGAATTATCTTACTTCAGAAGAAATATATGAAAAAAATAAGCACCTATTATGTACCAAACCAGAAGAAACAATAAACGCCGATGAATTTATGAAAGAAGCTGTATCACAATTAGTATATCATGCTACAAGTAAAGATGATTATGAATTATGTGGAGTAAGTCCTGATTTTTATATAGCTTTATATAAAAAAAAACATAAAGGCCATACAACAGTTAAAAAAATTTATTATTCAGTTTATAATTTCGATCAGTATAATGAAATAATAAACGAGTTATGGGATCCA…	transcript offset:0 AED:0.13 eAED:0.13 QI:0|1|1|1|1|1|6|0|282	-1.72774	1.26965e-08	PF3D7_1463500	OG0002061	PY17X_0847001.1-p1	fam-a protein	PYST-A: Plasmodium yoelii subtelomeric family PYST-A|Bet v1-like	N67_005079	PYST-A: Plasmodium yoelii subtelomeric family PYST-A|Bet v1-like	PYYM_0008800.1-p1	fam-a protein	Py17X_0847001.1	Py17X_0847001	fam-a protein	Py17X_08_v3:1762274-1763759(-)	282	chromosome	protein_coding_gene	FALSE	95.035	282	14	0	1	282	1	282	0	546
181	N67C_003537	Py_N67C_Chr08	Py_N67C_Chr08:59708-61110(-)	MDKVCPKFENIWGDFQDTLTKDEKYQFNEQTFLDSYCNDNKCDGDLDKINAVFFYLVNEFFGPSGLFKDNVKNNINAVEYIIIWLSHMLNLKEKNGNILTIFYNVYIKKQEKYKNTIDGVDGCSNYDDLIYTKKELMEITNEKLSKFYAPFKLLCEMYTEFDENTSNCKNCSEKANEFVEKYNQLNGNSSITKDSSCNKLLCTLSNDYDNFKKKCKNCSSFPAINKPNITPKCPEQISEQNLRSFGVISEEVASSSSITSKLFTVLSIFGAIAFFLGISYKRKNKKYKEENEQIIYVKKLSIGKSSKVQTCNQEV	ATGGATAAAGTGTGCCCAAAATTCGAGAATATATGGGGGGATTTTCAAGATACATTGACCAAAGATGAAAAGTATCAATTTAATGAACAAACTTTTTTAGATAGTTATTGTAATGATAATAAATGTGATGGTGATCTCGATAAAATTAATGCTGTATTTTTTTATTTGGTTAATGAATTCTTTGGGCCTTCTGGTTTGTTTAAGGATAATGTAAAAAATAATATCAATGCTGTTGAATACATTATCATATGGTTAAGTCATATGTTAAACCTAAAGGAAAAAAATGGAAACATTCTAACAATTTTTTATAATGTATATATAAAAAAACAAGAAAAATATAAAAATACTATAGATGGTGTTGATGGTTGTAGTAATTATGATGATCTTATATATACAAAA…	transcript offset:0 AED:0.06 eAED:0.12 QI:0|0|0|0.5|1|0.75|4|0|315	-1.71336	0.00270734		OG0000006	PY17X_0100081.1-p1, PY17X_0200151.1-p1, PY17X_0200691.1-p1, PY17X_0319801.1-p1, PY17X_0322301.1-p1, PY17X_0401400.1-p1, PY17X_0500097.1-p1, PY17X_0528601.1-p1, PY17X_0843401.1-p1, PY17X_0844401.1-p1, PY17X_0900083.1-p1, PY17X_0948701.1-p1, PY17X_1000067.1-p1, PY17X_1046301.1-p1	PIR protein	Plasmodium variant antigen protein Cir/Yir/Bir|yir-bir-cir_Pla: yir/bir/cir-family of variant antigens	N67_002988, N67_002992, N67_002998, N67_004134, N67_004870, N67_005452	Plasmodium variant antigen protein Cir/Yir/Bir|yir-bir-cir_Pla: yir/bir/cir-family of variant antigens	PYYM_0004200.1-p1, PYYM_0022600.1-p1, PYYM_0024100.1-p1, PYYM_0027600.1-p1, PYYM_0040100.1-p1, PYYM_0044000.1-p1, PYYM_0049200.1-p1, PYYM_0401600.1-p1, PYYM_1368600.1-p1	YIR protein	Py17X_0200691.1	Py17X_0200691	PIR protein	Py17X_02_v3:95334-96489(-)	310	chromosome	protein_coding_gene	FALSE	79.57	279	57	0	3	281	4	282	8.93e-161	449
182	N67C_002035	Py_N67C_Chr11	Py_N67C_Chr11:183651-184657(-)	MDAEICKNFLLVRENFPDQLNSDGKYTFKDDKHFKDYCTTDCDNNFEKINAVCLYFFNEFFGSSEVFQSVAKSNINIVEYIMIWLIYMLSPITNEQNSINFFYDIYIKGGSKYNTSINNVTQYKTYIDLINKKKELMNVSINDISKFYDAFKSLCNMYTGFDIKNTDCTKHLNDANNFAEKYEDLIKDPNITKNSLYSKVLSTLLNDYDNFKKEYSDIYCSNSSFFPTIEKAQNSEVTSSSSSIVSKSIPILSIFGAIAFFLGISYKVNNKEFKNYFHYMKTLTKKSHFS	ATGGATGCCGAAATATGCAAGAACTTCCTTTTAGTAAGGGAGAATTTCCCCGATCAATTGAACAGTGACGGGAAATATACATTTAAAGATGATAAACATTTCAAAGATTATTGTACTACTGATTGTGATAATAATTTCGAAAAAATTAATGCTGTATGTTTATACTTTTTTAATGAATTCTTTGGGAGTTCTGAGGTGTTTCAGTCTGTTGCAAAAAGTAACATCAATATTGTTGAATACATTATGATATGGTTAATTTATATGTTAAGCCCAATCACAAATGAACAAAACAGTATAAATTTTTTTTATGATATATATATAAAGGGTGGTAGTAAGTATAACACGTCTATAAATAACGTTACCCAATATAAAACTTATATTGATCTTATAAATAAAAAA…	transcript offset:0 AED:0.10 eAED:0.12 QI:0|0|0|0.5|1|1|2|0|290	-1.70244	2.91375e-05		OG0005310			Plasmodium variant antigen protein Cir/Yir/Bir|yir-bir-cir_Pla: yir/bir/cir-family of variant antigens	N67_002477	Plasmodium variant antigen protein Cir/Yir/Bir|yir-bir-cir_Pla: yir/bir/cir-family of variant antigens			Py17X_0800121.1	Py17X_0800121	PIR protein	Py17X_08_v3:34261-35388(-)	301	chromosome	protein_coding_gene	FALSE	56.25	288	110	4	1	277	1	283	6.25e-98	288
183	N67C_005441	Py_N67C_Chr01	Py_N67C_Chr01:765361-766536(+)	MYYKLCGRFDTLRNYLPDELDKSTGRDFHDNGNIRNYCPIGDSGNKECKTDLDKINGGFLWLFEQTIINNIESLSKDQSKVFIIYIMIWLNFKLNQKKHVEIAKYKDFYNKYIKNNTHYTSCKKRNTDCSNSLNDQMGYNNFKEFIDESESLMNIKFEDVSNLYDAFKPLCNMYTELNANDTTDKRYLNSAKEFVKKFDELNKNPNITKDSPYYQVLSTLSDDYNNFKTYCKNNKNDCNDIQSLSPIKVKESSVQISADNHVQNSGVTSSSSSIANKLIPVLSIFAAIPIFVGIAYKVNNKELKNITFKYYFHYIYANVNKQIICFLTFYISIRYSDFGNDLKNNI	ATGTATTATAAGCTGTGTGGAAGGTTTGATACATTGAGAAACTATTTACCCGATGAATTAGACAAATCTACAGGACGTGATTTTCATGATAATGGAAACATTAGGAATTATTGCCCTATTGGAGATTCAGGGAATAAAGAATGTAAGACTGATCTCGATAAAATAAATGGTGGATTTCTATGGTTATTCGAGCAAACTATTATTAATAATATTGAAAGTTTAAGTAAGGATCAGTCTAAAGTGTTTATTATTTACATTATGATATGGTTAAATTTTAAATTAAATCAAAAGAAACATGTAGAAATCGCAAAATATAAGGATTTTTATAATAAATATATAAAAAATAATACGCATTATACTAGTTGTAAAAAAAGAAATACTGATTGTAGTAATTCGTTA…	transcript offset:0 AED:0.07 eAED:0.14 QI:0|0|0|0.5|1|1|2|0|346	-1.69308	2.86045e-07		OG0000150			Plasmodium variant antigen protein Cir/Yir/Bir|yir-bir-cir_Pla: yir/bir/cir-family of variant antigens					Py17X_0600191.1	Py17X_0600191	PIR protein	Py17X_06_v3:65230-66442(-)	323	chromosome	protein_coding_gene	FALSE	68.874	302	89	1	1	297	1	302	6.24e-139	395
184	N67C_003053	Py_N67C_Chr09	Py_N67C_Chr09:166418-167884(+)	MNKFYIIFFFFLLIIPLYVNNKTLAIELSPKKDTKHKSKKNKKRYTYDNTQEIYEKNKHLLYADIKETKNAYKVMKEALRQLEYHVANTVDYGLNNIYYTDYMLFDDVKYQYDTNVEKKQYIVDNPNKYNKVINKLWNPDHAHLFNDDHVKRKIVRVYNPNLVIIQQRSKTWPWSREKYFYALAAKFKISQNKTIIVMSSANINDNNCKNKRNFENIIVENANLFQANIDSEDDIRNGKLTKIFVNLSGYIIQKKTDRIYITHFKSISG	ATGAACAAGTTTTATATTATTTTTTTTTTCTTTCTTTTAATCATCCCTCTATATGTGAATAATAAAACCCTTGCAATCGAGCTTTCTCCAAAAAAAGATACAAAACACAAATCAAAAAAAAATAAAAAACGTTATACCTATGATAATACACAAGAAATATATGAAAAAAACAAGCACCTATTATATGCCGATATCAAAGAAACTAAAAATGCATACAAAGTTATGAAAGAAGCTTTAAGACAATTAGAATATCATGTTGCAAATACAGTTGATTATGGATTAAATAATATATATTATACTGACTATATGCTTTTTGATGATGTAAAATATCAATATGATACAAATGTTGAAAAAAAACAATATATAGTTGATAATCCGAATAAGTATAATAAAGTAATA…	transcript offset:0 AED:0.14 eAED:0.15 QI:0|0.8|0.66|1|1|1|6|0|269	-1.68087	0.395597	PF3D7_1463500	OG0000028	PY17X_0323001.1-p1, PY17X_0500007.1-p1, PY17X_0847101.1-p1, PY17X_0900003.1-p1, PY17X_0951901.1-p1, PY17X_1000003.1-p1, PY17X_1300021.1-p1, PY17X_1473801.1-p1	fam-a protein	PYST-A: Plasmodium yoelii subtelomeric family PYST-A|Bet v1-like	N67_002448, N67_002475	PYST-A: Plasmodium yoelii subtelomeric family PYST-A|Bet v1-like	PYYM_0008900.1-p1	fam-a protein	Py17X_0847101.1	Py17X_0847101	fam-a protein	Py17X_08_v3:1765201-1766554(-)	269	chromosome	protein_coding_gene	FALSE	90.335	269	26	0	1	269	1	269	1.16e-167	462
185	N67C_003013	Py_N67C_Chr09	Py_N67C_Chr09:22017-23124(-)	MDKDVCEKFMSIWEFFPDKLTDDKQYIFKKDNFLDSYCGSYSCDGDIEKINAGFFYLFNQFFGSSESSYYVQNNINIVDYIMLWVSYMLNLKETEFNNGLKYFYTTNINNGKYKNSIANYTEHKSYKDLIDQKNYFMGMDRNIISDFYEAFKLLCEMYNTFDERNLHSTKCSENANKFFNKYKEMNKNSDITSNSSYNELLSTLSNDYNNFKHHCNSKGGNCNDYPDLSTIEKIKTSTQKITQNSEDTSSSSSITNKLFIVLSIFGAIAFFLGISYKYSLFGFRKRFKKQQIKEKIKNIKKKMNQ	ATGGACAAGGACGTGTGTGAAAAGTTTATGAGTATATGGGAGTTTTTTCCCGATAAATTGACCGATGATAAACAGTATATTTTTAAAAAAGATAATTTCTTAGATAGTTATTGTGGTAGTTATAGTTGTGATGGTGATATCGAAAAAATTAATGCCGGATTTTTTTATTTGTTTAATCAATTCTTTGGGAGTTCTGAGTCATCGTATTATGTGCAAAATAATATAAATATTGTTGATTACATTATGCTATGGGTAAGTTATATGTTAAATCTAAAGGAAACAGAATTTAACAATGGTTTAAAATATTTTTATACTACAAATATAAATAATGGTAAGTATAAAAATTCTATAGCCAATTATACAGAGCATAAAAGTTATAAGGATCTTATAGATCAAAAA…	transcript offset:0 AED:0.04 eAED:0.04 QI:0|0.5|0.33|0.66|1|1|3|0|305	-1.67309	3.80551e-08		OG0000178	PY17X_0900065.1-p1, PY17X_1469701.1-p1	PIR protein	Plasmodium variant antigen protein Cir/Yir/Bir|yir-bir-cir_Pla: yir/bir/cir-family of variant antigens			PYYM_0021900.1-p1	YIR protein	Py17X_0900065.1	Py17X_0900065	PIR protein	Py17X_09_v3:72059-73164(-)	304	chromosome	protein_coding_gene	FALSE	86.885	305	39	1	1	305	1	304	0	527
186	N67C_004965	Py_N67C_Chr03	Py_N67C_Chr03:821044-822159(+)	MYKELCDLINAADNYVFDDPNSRGNSYESFFNSYCPDDKCDTDDNKVSSTFISLLKSFENIDDKEKFESDKLAEYAILWLSYKLNQKTQNGTTTLNNFYTEHIKTNNHYNKEINADRDSDNKISKDVIETKISSMNIDIKDISNFYVAFKSLCNMYSELNKDTIDCTEYLQKANEFSEKYQKVIGGSSIDKHSSYYHLLYNLSNDREYFKNKYNSEECNNFSSFADYSRSSVIKNTLISIAIIFVAASILLGVSYKVIFVIWISETISKTTFKRNAKKIKKKMNHYYMIRILTIPGIVIMNDIF	ATGTATAAAGAATTGTGTGATCTAATTAATGCGGCTGATAATTATGTTTTTGATGATCCGAATTCGAGAGGAAATTCTTATGAGAGTTTTTTTAATTCGTATTGCCCTGATGATAAATGTGATACTGATGACAACAAAGTTAGTTCTACTTTTATATCATTACTAAAATCTTTTGAGAATATTGATGATAAGGAAAAATTTGAAAGTGATAAACTTGCTGAATATGCTATTTTATGGTTAAGTTATAAACTAAATCAAAAAACACAAAATGGAACCACCACATTAAACAATTTTTATACTGAACATATAAAAACAAATAATCATTATAATAAGGAAATAAATGCTGATAGAGATAGTGATAATAAGATTAGTAAGGATGTTATAGAAACAAAAATAAGT…	transcript offset:0 AED:0.05 eAED:0.07 QI:0|0|0|0.66|0.5|0.66|3|0|304	-1.66672	0.000114384		OG0005023			Plasmodium variant antigen protein Cir/Yir/Bir|yir-bir-cir_Pla: yir/bir/cir-family of variant antigens	N67_005503, N67_005506	Plasmodium variant antigen protein Cir/Yir/Bir|yir-bir-cir_Pla: yir/bir/cir-family of variant antigens			Py17X_0220701.1	Py17X_0220701	PIR protein	Py17X_02_v3:888325-889366(+)	278	chromosome	protein_coding_gene	FALSE	78.21	257	55	1	1	256	1	257	4.23e-137	387
187	N67C_004970	Py_N67C_Chr03	Py_N67C_Chr03:838585-839551(+)	MDKDVCQTLLPLRNVISNSDDGIIYQFTTDEDYKSYCTDGNCVDDTDKINARCLYIFDTFFKNESALENDAKRNIYIVQYILIWLSYVLSLIKINQDDNRTFFYNNYIEKHQTYKTKINGLTGYQNYKDLIDENNYILSMDMSIISKLYDAFSTLCDMYIGFDTNDSNCEKSSEKANQFVETYKKIIIDHNIGENIRYFYVLINLLTDYDNLKKNCDIFPPTPDIKKIISEATSSSIASKLIPILSILVAIPIFLGIAYKVNNKELKKKLLYICKH	ATGGATAAGGATGTGTGTCAAACGTTACTTCCTTTAAGGAACGTGATTTCCAATTCGGACGATGGTATAATCTATCAATTTACAACTGATGAAGATTACAAAAGTTACTGTACTGATGGAAATTGTGTTGATGATACCGATAAAATTAATGCTAGATGTTTATATATTTTTGATACATTCTTTAAGAATGAGTCTGCGCTTGAAAATGATGCAAAAAGAAACATATATATTGTTCAATACATTTTGATATGGTTAAGTTATGTATTAAGCCTGATCAAAATTAATCAAGATGACAATAGAACGTTTTTTTATAATAATTACATAGAGAAACACCAAACGTATAAGACGAAAATAAATGGCTTAACTGGTTATCAGAATTATAAGGATCTTATAGATGAA…	transcript offset:0 AED:0.08 eAED:0.08 QI:0|1|0.5|1|1|1|2|0|276	-1.66616	0.00214793		OG0000003	PY17X_0117600.1-p1, PY17X_0200301.1-p1, PY17X_0200721.1-p1, PY17X_0221501.1-p1, PY17X_0321501.1-p1, PY17X_0322201.1-p1, PY17X_0400083.1-p1, PY17X_0422901.1-p1, PY17X_0600900.1-p1, PY17X_0700029.1-p1, PY17X_0843001.1-p1, PY17X_0948001.1-p1, PY17X_0948601.1-p1, PY17X_0949101.1-p1, PY17X_1046601.1-p1, PY17X_1047501.1-p1, PY17X_1049901.1-p1, PY17X_1300141.1-p1, PY17X_1472601.1-p1	PIR protein	Plasmodium variant antigen protein Cir/Yir/Bir|yir-bir-cir_Pla: yir/bir/cir-family of variant antigens	N67_000001, N67_001983, N67_004871, N67_005625	Plasmodium variant antigen protein Cir/Yir/Bir|yir-bir-cir_Pla: yir/bir/cir-family of variant antigens	PYYM_0000800.1-p1, PYYM_0010200.1-p1, PYYM_0012800.1-p1, PYYM_0023900.1-p1, PYYM_0026300.1-p1, PYYM_0031100.1-p1, PYYM_0036300.1-p1, PYYM_0036800.1-p1, PYYM_0038300.1-p1, PYYM_0045300.1-p1, PYYM_0046100.1-p1, PYYM_0047200.1-p1, PYYM_0201600.1-p1, PYYM_0526700.1-p1, PYYM_0600100.1-p1	YIR protein	Py17X_1049901.1	Py17X_1049901	PIR protein	Py17X_10_v3:1999617-2000702(+)	281	chromosome	protein_coding_gene	FALSE	78.846	260	55	0	1	260	1	260	1.01e-147	413
188	N67C_000011	Py_N67C_Chr13	Py_N67C_Chr13:40307-41473(-)	MLTSKVCDQFDTMWRAFPDELNSGEYDFKGGSLNSYCPNRKCGNDIDKINAGSLWLFKQFYGSSYNFSSNANGNMSIVTYIMTWISYKLNQKKQDGITTFNDFYSNHMQNIEEYKNTINDVDDYSSYIGLINKNQKLMDIDISDMSKFYSLFKILCDVISNAGKKNVRKTYLEYADEFVTEYQKLINNNNTGTEDSSYSQLLSTLSNDYVKFGKNQIGDTPINLPSLPTEKTVENVDISESKETKTVSSSGTPESNDKAKVSDSDSIPPNLSLINKLISIPFIFIVALILLGITYKYSLFGFRKRSQKQYLREKLKK	ATGTTAACTAGTAAAGTGTGTGATCAGTTTGATACTATGTGGAGGGCTTTTCCCGATGAATTGAATTCTGGAGAATATGATTTTAAAGGTGGATCGCTCAATAGCTACTGCCCTAATAGAAAATGTGGAAATGATATCGATAAGATTAATGCTGGATCTTTATGGTTATTTAAACAATTTTATGGAAGTTCATATAATTTTTCGAGTAATGCAAATGGAAATATGAGTATTGTTACATACATTATGACATGGATAAGTTATAAGTTAAATCAAAAAAAACAAGACGGAATCACCACATTTAACGATTTTTATAGTAATCATATGCAAAATATCGAGGAGTATAAAAATACTATAAATGATGTTGATGATTATAGTAGTTATATTGGTCTTATAAATAAA…	transcript offset:0 AED:0.02 eAED:0.02 QI:0|1|1|1|0|0|3|0|317	-1.66544	9.66068e-06		OG0000044	PY17X_0100300.1-p1, PY17X_0700031.1-p1, PY17X_0700073.1-p1, PY17X_0843201.1-p1, PY17X_0843701.1-p1	PIR protein	Plasmodium variant antigen protein Cir/Yir/Bir|yir-bir-cir_Pla: yir/bir/cir-family of variant antigens	N67_002499	Plasmodium variant antigen protein Cir/Yir/Bir|yir-bir-cir_Pla: yir/bir/cir-family of variant antigens	PYYM_0003500.1-p1, PYYM_0007500.1-p1, PYYM_0007600.1-p1, PYYM_0010500.1-p1, PYYM_0026100.1-p1, PYYM_0030000.1-p1, PYYM_0031400.1-p1, PYYM_0045100.1-p1, PYYM_1042400.1-p1, PYYM_1368700.1-p1	YIR protein	Py17X_0700031.1	Py17X_0700031	PIR protein	Py17X_07_v3:51288-52454(-)	317	chromosome	protein_coding_gene	FALSE	83.281	317	53	0	1	317	1	317	0	518
189	N67C_003394	Py_N67C_Chr09	Py_N67C_Chr09:1490477-1491192(-)	MMEGIKKTTPSNLGINENEQNNKDENKVDMNGFCFFVNTCEEKLNEFLENYFCNKTHEELKYTEENQGANNCINNYSEKNNNNAENNDSYISSHNVSSSTIDNGDNSDNDSSNENEKNYEKKIIKSNYDRIAINLVDTVEQFMEPYVNERYKIIVHAIIGENKKQGIHIASKSLWNVETDNYISAKYVNDFIFVTVMVFLLYNE	ATGATGGAAGGGATCAAAAAAACTACGCCATCAAATCTGGGTATTAATGAGAATGAACAAAATAATAAAGATGAAAACAAAGTAGATATGAATGGGTTTTGTTTTTTTGTAAACACATGCGAAGAAAAATTAAACGAGTTTTTGGAAAATTATTTTTGTAATAAAACACATGAAGAATTAAAATATACTGAAGAAAATCAAGGAGCTAACAATTGTATTAATAACTATAGTGAAAAAAATAATAATAATGCAGAAAATAATGATAGTTATATTTCAAGTCATAACGTCAGTAGTAGCACTATTGACAATGGAGACAATAGTGATAATGATTCTTCAAATGAAAATGAAAAAAATTATGAAAAAAAAATTATTAAAAGTAATTATGACAGGATTGCCATA…	transcript offset:0 AED:0.00 eAED:0.00 QI:0|1|1|1|1|1|2|0|204	-1.65052	6.3817e-07	PF3D7_1114000	OG0002356	PY17X_0935600.1-p1	dynein light chain Tctex-type, putative	Tctex-1 family|LIGHT CHAIN, PUTATIVE-RELATED|T-COMPLEX-ASSOCIATED-TESTIS-EXPRESSED 1/ DYNEIN LIGHT CHAIN	N67_003357	Tctex-1 family|LIGHT CHAIN, PUTATIVE-RELATED|T-COMPLEX-ASSOCIATED-TESTIS-EXPRESSED 1/ DYNEIN LIGHT CHAIN	PYYM_0935000.1-p1	dynein light chain 2, putative	Py17X_0935600.1	Py17X_0935600	dynein light chain Tctex-type, putative	Py17X_09_v3:1441129-1441843(-)	204	chromosome	protein_coding_gene	FALSE	98.529	204	3	0	1	204	1	204	2.59e-144	398
190	N67C_003495	Py_N67C_Chr09	Py_N67C_Chr09:1880391-1880859(+)	MNKRIFSLVCIILYVLLAVSIHCSEQKKSGLRNKITRAIKKIKRSNKKNGTESKRKIQLNNNNNNDPIDDKDDDDYYKNYQKYNEWYEKNYEENYEENYGSDKESGECCGCCG	ATGAATAAGAGGATATTTAGTTTAGTTTGTATCATCTTGTATGTCCTTTTGGCTGTATCCATACATTGCTCTGAACAGAAAAAATCTGGATTAAGAAATAAAATCACTCGTGCTATCAAAAAAATAAAGAGAAGTAACAAAAAAAATGGTACAGAATCTAAAAGAAAAATCCAATTAAATAATAACAATAATAACGATCCTATTGATGATAAAGATGATGATGATTATTATAAAAATTATCAAAAATATAATGAATGGTATGAAAAAAATTATGAAGAAAATTATGAAGAAAATTATGGCAGCGATAAAGAATCAGGCGAATGCTGTGGTTGTTGTGGTTGA	transcript offset:0 AED:0.02 eAED:0.02 QI:0|1|1|1|1|1|2|0|113	-1.65039	0.000588153		OG0000225	PY17X_0946600.1-p1, PY17X_0947300.1-p1	fam-c protein	Plasmodium yoelii subtelomeric region (PYST-C1)|PYST-C1: Plasmodium yoelii subtelomeric domain PYST-C1	N67_003469	Plasmodium yoelii subtelomeric region (PYST-C1)|PYST-C1: Plasmodium yoelii subtelomeric domain PYST-C1	PYYM_0945700.1-p1, PYYM_0946400.1-p1	fam-c protein	Py17X_0947300.1	Py17X_0947300	fam-c protein	Py17X_09_v3:1851468-1851936(+)	112	chromosome	protein_coding_gene	FALSE	83.133	83	13	1	1	82	1	83	2.07e-42	133
191	N67C_004952	Py_N67C_Chr03	Py_N67C_Chr03:775050-775605(+)	MNKRIFSLVCIILYVLLAVSIHCSEQKESGLRNRIIRAIKKIKRSNKKNGTETKSKIQLNNNNNNDSTADKADKDDKDNKADKDDKDNKADKDDKDDKDDKDDKDDCIDYYRNYDKDAPKYVSLCCGLCCEFEDDTEDTLMY	ATGAATAAAAGGATATTTAGTTTAGTTTGTATCATCTTGTATGTCCTTTTGGCTGTATCCATACATTGCTCTGAACAGAAAGAATCTGGATTAAGAAATAGAATCATTCGTGCTATCAAAAAAATAAAGAGAAGTAACAAAAAAAATGGTACAGAAACTAAAAGCAAAATCCAATTAAATAATAACAATAATAACGATTCTACTGCTGATAAAGCTGATAAAGATGATAAAGATAATAAAGCTGATAAAGATGATAAAGATAATAAAGCTGATAAAGATGATAAAGATGATAAAGATGATAAAGATGATAAAGATGATTGTATTGATTATTACAGAAATTACGATAAGGACGCGCCCAAATACGTTTCACTTTGTTGTGGTTTATGTTGTGAATTTGAA…	transcript offset:0 AED:0.05 eAED:0.05 QI:0|0|0|1|1|1|2|0|142	-1.64259	2.92559e-13		OG0005021			Plasmodium yoelii subtelomeric region (PYST-C1)|PYST-C1: Plasmodium yoelii subtelomeric domain PYST-C1	N67_005063, N67_005065	Plasmodium yoelii subtelomeric region (PYST-C1)|PYST-C1: Plasmodium yoelii subtelomeric domain PYST-C1			Py17X_0947300.1	Py17X_0947300	fam-c protein	Py17X_09_v3:1851468-1851936(+)	112	chromosome	protein_coding_gene	FALSE	69.118	136	9	1	1	136	1	103	1.12e-57	173
192	N67C_004501	Py_N67C_Chr04	Py_N67C_Chr04:18728-19851(-)	MDGYMCQLLYTVKTSISDHLDTGGDHYFNSGKNFDKYCTNNSCDNNLGKINAGCLFLFDEFFKDSDNFKSNAKSNINIVEYIMIWLSYTLNKTINGEKNINEFYNKYIENSDWYKKEITGVTAYKNYKDLIDRNNYFLSMDKSIISKLYDALTSLCNIHVTDAGHVPNCEQCAKAANGFVTNYEGVISDSNITKNGLYRKILSILYTLSNDYDNFKKKNNNSSSLPSIKTKIYMPIYGFSSLIFLIENNFYILLLIFGIIIVFIGIYYKYSLSGFRNRIKKLYLRKKLKKMKKEWTINI	ATGGATGGGTATATGTGTCAATTGCTCTATACTGTAAAGACCTCGATTTCCGATCATTTGGACACAGGAGGAGACCATTATTTTAATAGTGGAAAAAATTTCGATAAGTATTGTACTAATAATAGTTGTGATAATAATCTCGGAAAAATTAATGCTGGATGTTTATTTTTGTTTGATGAATTCTTTAAGGATTCTGATAATTTTAAATCTAATGCAAAAAGTAACATCAATATTGTTGAATACATTATGATATGGTTAAGTTATACGTTAAACAAAACCATAAATGGAGAAAAAAATATAAATGAATTTTATAATAAATATATAGAAAATAGCGACTGGTATAAAAAGGAAATAACAGGTGTTACTGCTTATAAAAATTATAAGGATCTTATAGATAGA…	transcript offset:0 AED:0.01 eAED:0.01 QI:0|1|1|1|0.5|0.66|3|0|299	-1.63892	1.10502e-15		OG0000046	PY17X_0846101.1-p1, PY17X_0900027.1-p1, PY17X_0951401.1-p1, PY17X_1050901.1-p1, PY17X_1100015.1-p1, PY17X_1300077.1-p1, PY17X_1300293.1-p1, PY17X_1473401.1-p1	PIR protein	Plasmodium variant antigen protein Cir/Yir/Bir|yir-bir-cir_Pla: yir/bir/cir-family of variant antigens	N67_005456, N67_005460	Plasmodium variant antigen protein Cir/Yir/Bir|yir-bir-cir_Pla: yir/bir/cir-family of variant antigens	PYYM_0002400.1-p1, PYYM_0025400.1-p1, PYYM_0218700.1-p1	YIR protein	Py17X_1100015.1	Py17X_1100015	PIR protein	Py17X_11_v3:26735-27853(-)	299	chromosome	protein_coding_gene	FALSE	96.321	299	11	0	1	299	1	299	0	579
193	N67C_005455	Py_N67C_Chr01	Py_N67C_Chr01:814646-815477(+)	KNESQYFKICFFFIVICSFEYAKNELYLVNERTICFERNITKFRNNRTLSDADNQFDLDDIYQSPLSLVDQFNDDEEITKLRNIIDSQIKNHKENNTLPNLNNVDNKTKKLIGKLQKELEVKKELGNKRNGKLAIQPIQNNHVSEEEEDEDFKQLKNNENNENNEIALSNRDMKSKLTKKYRKEANKFILSRLSVLVVAFWLSLGGPSLMILCIPTIFPYITSFEDLIKIPIN	AAAAATGAGAGTCAATATTTTAAAATATGTTTTTTTTTCATTGTTATTTGTTCTTTTGAATATGCCAAAAATGAATTATACCTTGTAAATGAGAGAACCATCTGTTTTGAAAGGAATATAACAAAATTTAGGAATAATAGGACATTATCAGATGCAGACAATCAATTCGATTTAGATGATATTTATCAATCACCTTTGAGTCTTGTAGATCAATTTAATGACGACGAAGAAATAACAAAGCTTCGAAATATTATAGATTCACAAATAAAGAACCATAAAGAAAATAATACATTACCCAATTTAAATAATGTAGATAATAAAACTAAAAAGTTAATTGGTAAACTTCAAAAAGAACTAGAAGTAAAAAAAGAGCTTGGTAATAAAAGGAATGGTAAATTA…	transcript offset:0 AED:0.05 eAED:0.05 QI:0|1|0.5|1|0|0.5|2|0|233	-1.62684	0.52103		OG0000043	PY17X_0901300.1-p1	fam-b protein	PYST-B: Plasmodium yoelii subtelomeric family PYST-B	N67_003003, N67_004657, N67_004658, N67_005701	PYST-B: Plasmodium yoelii subtelomeric family PYST-B|LRRGT00142-RELATED|PROTEIN CBG08811	PYYM_0900800.1-p1	fam-b protein	Py17X_0901300.1	Py17X_0901300	fam-b protein	Py17X_09_v3:154636-155512(-)	235	chromosome	protein_coding_gene	FALSE	81.78	236	28	3	7	233	6	235	3.26e-128	360
194	N67C_004156	Py_N67C_Chr05	Py_N67C_Chr05:871831-872508(+)	MNILYISFFFLGIFHFCKTASINEASNTSVSEKQNTDNSEHAEQKTSIVHSENEGNIDSSNDARDKSPVPKNPPNTTQPKIDKKGDNNNCEQSQDKANTTNPKEDTKSHPSQPDRKSVILVRPFPRKDDHESTNQKEQAETSAVKEQSESKASNSGHFKKGGGSKSSKHKRKHHGKGYRYNTVRGINKSDIDQASLEAIKEKKENNEQQNPPTDDQPLDLSKKKA	ATGAATATCCTATACATTAGTTTTTTTTTCCTTGGAATTTTTCATTTTTGTAAAACTGCTAGTATAAATGAAGCCAGTAACACATCAGTAAGCGAAAAACAAAATACAGATAATTCTGAACACGCAGAACAAAAAACTAGTATTGTTCATTCTGAAAATGAAGGAAATATAGATTCTTCTAATGATGCAAGGGATAAAAGCCCTGTACCTAAAAATCCCCCCAATACCACACAACCAAAAATAGATAAAAAAGGTGATAATAATAATTGTGAGCAATCACAAGATAAAGCAAATACAACTAATCCAAAGGAAGATACAAAATCACATCCTAGTCAGCCTGACCGTAAAAGTGTCATTCTAGTTAGACCATTTCCTCGAAAGGATGATCATGAATCAACA…	transcript offset:0 AED:0.00 eAED:0.00 QI:0|-1|0|1|-1|1|1|0|225	-1.6219	7.61797e-06		OG0001270	PY17X_0520600.1-p1	conserved Plasmodium protein, unknown function		N67_004330		PYYM_0520000.1-p1	conserved Plasmodium protein, unknown function	Py17X_0520600.1	Py17X_0520600	conserved Plasmodium protein, unknown function	Py17X_05_v3:887507-888184(+)	225	chromosome	protein_coding_gene	FALSE	91.556	225	19	0	1	225	1	225	4.74e-144	399
195	N67C_001474	Py_N67C_Chr12	Py_N67C_Chr12:72140-73208(-)	MDANICRNFILLRNWFPDNLDTDGKYTFKDEHFKDYCTGGCDNDFKKINAGCLYFFDAFFKDSSLFEQVAKNNINIVDYIIIWLSYMLSLMESELKDSLVFFYNIYIKSGKKYTNTISGISEYSSYMELINKKHDLTNVDMNKNIISELYDAFKILCEMYTEFDKNSNCTTCSEKAKEFIEKYNKLNKNSNNVDSSSYKQILCTLSSDYVNLKNKCKSFTSLPEITTKCSAQMSVITSSSSSIANKLFIVLSIFGAIGIFLGISYKVNNKEFKNYFHYMYANINKKIICFLTFYISIHYLDFGNDLKNSK	ATGGATGCCAACATATGTAGGAACTTCATTTTATTAAGGAACTGGTTTCCCGATAATTTAGACACTGACGGAAAGTATACATTTAAAGATGAACATTTCAAAGATTATTGTACTGGTGGTTGTGATAATGATTTCAAAAAAATTAATGCTGGGTGCTTATATTTTTTTGATGCATTCTTTAAGGATTCTTCTTTGTTTGAGCAGGTTGCAAAAAATAACATCAACATTGTTGATTACATTATTATATGGTTAAGTTATATGTTAAGCCTAATGGAAAGTGAATTAAAAGACAGCCTAGTTTTTTTTTATAATATATATATAAAAAGTGGTAAAAAGTATACAAATACTATATCTGGTATTAGTGAATATAGCAGTTATATGGAACTTATAAATAAAAAA…	transcript offset:0 AED:0.04 eAED:0.07 QI:0|1|0.5|1|1|1|2|0|310	-1.57857	5.86448e-07		OG0000119	PY17X_0800500.1-p1, PY17X_0847701.1-p1	PIR protein	Plasmodium variant antigen protein Cir/Yir/Bir|yir-bir-cir_Pla: yir/bir/cir-family of variant antigens	N67_002463, N67_005249	Plasmodium variant antigen protein Cir/Yir/Bir|yir-bir-cir_Pla: yir/bir/cir-family of variant antigens	PYYM_0201400.1-p1, PYYM_0800400.1-p1	YIR protein	Py17X_0401100.1	Py17X_0401100	PIR protein	Py17X_04_v3:149212-150325(-)	295	chromosome	protein_coding_gene	FALSE	70.648	293	80	2	1	287	1	293	2.36e-144	406
196	N67C_000738	Py_N67C_Chr13	Py_N67C_Chr13:2909736-2910887(+)	MDKTLCEQFDTLRKYLPDESNTSTSNDINNLGNIKYYCSNVESKEAECETEIDKIKAGCLWLFEQLFVKSSNSNINNVGYIIIWLSYKLNQKTYEGIKDLNEFYTKCIENNTHYNNCKQGDQDCSTSLNSNTGYRNYKKIIDVRKGLLNINIKNMSKFYDAFKLLCNVYTELNENNTISKKSIENAKIFVNKYNELTDDSSISGDSSCEQVLSKLSSDYNNFKSSCYSNTVDCNNIPSLTSSETEESGVQSSEKSCNVTLPSLSIVNKLILALSIFSVITIFLGIFFKCSLFVLRKRAQKHYLREKLKNIKKRMNH	ATGGATAAAACCCTGTGTGAACAGTTTGATACATTGAGAAAATATTTACCCGATGAATCAAACACATCTACAAGTAATGATATTAATAATTTAGGGAACATTAAGTATTACTGCTCTAATGTAGAATCAAAGGAAGCAGAATGTGAGACTGAGATCGATAAAATTAAGGCTGGATGTTTATGGTTGTTTGAGCAATTGTTTGTGAAAAGTAGTAATAGTAATATCAATAATGTCGGATATATTATCATATGGTTAAGTTATAAACTAAATCAAAAGACATATGAAGGAATCAAGGATCTAAATGAGTTTTACACTAAATGTATAGAAAATAATACACATTATAATAATTGTAAACAAGGTGATCAAGATTGTAGTACGTCATTAAATAGTAATACAGGA…	transcript offset:0 AED:0.05 eAED:0.05 QI:0|1|1|1|0.5|0.33|3|0|316	-1.57751	1.36719e-20		OG0000001	PY17X_0100029.1-p1, PY17X_0118201.1-p1, PY17X_0219601.1-p1, PY17X_0223101.1-p1, PY17X_0321701.1-p1, PY17X_0322401.1-p1, PY17X_0500061.1-p1, PY17X_0600141.1-p1, PY17X_0600381.1-p1, PY17X_0700003.1-p1, PY17X_0700025.1-p1, PY17X_0800051.1-p1, PY17X_0845501.1-p1, PY17X_0900047.1-p1, PY17X_0948201.1-p1, PY17X_0949301.1-p1, PY17X_0950101.1-p1, PY17X_1000027.1-p1, PY17X_1000043.1-p1, PY17X_1049001.1-p1,…	PIR protein	Plasmodium variant antigen protein Cir/Yir/Bir|yir-bir-cir_Pla: yir/bir/cir-family of variant antigens	N67_004869, N67_005745, N67_005747	Plasmodium variant antigen protein Cir/Yir/Bir|yir-bir-cir_Pla: yir/bir/cir-family of variant antigens	PYYM_0031700.1-p1, PYYM_0037500.1-p1	YIR protein	Py17X_1472801.1	Py17X_1472801	PIR protein	Py17X_14_v3:2814599-2815766(+)	313	chromosome	protein_coding_gene	FALSE	74.367	316	78	3	1	316	1	313	1.91e-161	451
197	N67C_000456	Py_N67C_Chr13	Py_N67C_Chr13:1827698-1829097(-)	MISVKHPKISILGASDIGCTLAHMICEKNLGDVVLHDFRKDLSKGRALDILHTRPINRSKINILGTSDITDIKDSLVVVVTIEVSEREFAEFDEEDIEKQVYTSNVKLLKDVSKAIKKHCPHAFVVVTTNPVDCMAKVLQDYANIPSHKICGMAGVLHSARLRHNLAEKLRVNPGDVQGFVIGAHGDKMVPLPRYCCVNGIPLCDFTKKGAITEKEISKIVEKTKNTSLELLDLIPEGSVCFAPSLAIVEIIEAYLKDLKRVLVCSIHLNGQYGHKGVFAGVPVVIGGKGIEKIIELDLNTQEKELFDDSLKHISYLFDNYKHESVVEEEPKPN	ATGATTTCTGTTAAACATCCTAAAATTAGCATCTTAGGTGCTAGCGACATCGGATGCACTTTGGCCCATATGATATGCGAAAAAAATTTGGGGGATGTGGTTTTACACGATTTTAGAAAAGATTTATCAAAAGGACGAGCCCTAGATATTTTACACACAAGACCTATAAATAGATCAAAAATAAATATATTAGGAACAAGTGATATTACAGATATTAAAGATTCGTTAGTTGTAGTAGTGACAATAGAAGTATCTGAACGAGAGTTCGCAGAATTTGACGAAGAAGATATAGAAAAACAAGTATATACTTCAAATGTAAAATTATTAAAAGATGTTTCAAAAGCAATTAAAAAACATTGCCCTCATGCATTTGTAGTAGTTACTACTAACCCAGTTGAT…	transcript offset:0 AED:0.00 eAED:0.00 QI:0|1|1|1|1|1|3|0|334	-1.54333	1.93777e-05	PF3D7_1325200	OG0003929	PY17X_1345100.1-p1	lactate dehydrogenase, putative	lactate/malate dehydrogenase, NAD binding domain|lactate/malate dehydrogenase, alpha/beta C-terminal domain|LDH C-terminal domain-like|NAD(P)-binding Rossmann-fold domains|L-2-HYDROXYCARBOXYLATE DEHYDROGENASE (NAD(P)(+))	N67_000467	lactate/malate dehydrogenase, NAD binding domain|lactate/malate dehydrogenase, alpha/beta C-terminal domain|LDH C-terminal domain-like|NAD(P)-binding Rossmann-fold domains|L-2-HYDROXYCARBOXYLATE DEHYDROGENASE (NAD(P)(+))	PYYM_1342100.1-p1	oxidoreductase, putative	Py17X_1345100.1	Py17X_1345100	lactate dehydrogenase, putative	Py17X_13_v3:1969251-1970638(-)	334	chromosome	protein_coding_gene	FALSE	100	334	0	0	1	334	1	334	0	675
198	N67C_005269	Py_N67C_Chr01	Py_N67C_Chr01:59800-60924(-)	MNKEVCKKFQDLTTNLKYDSNNKNFKFNDDDTFKEYCTGEKSGENTDKNCDKNTDKINAGCLFLFNEIFGNSTSFSFIAKGNTNIVEYIMIWLSYMLNFKKIDENDTIKHFYETYITKDDRYITDINNVSGYKSYKDLIDKKQNLMSIYVKDMSKFYDAFVLLCYIYIEVNEESLNCYKFSEIANDFAKKYDELNENYNNGKDSPYNQLLSTLSNDYCNLKNKCNDLEFSNFPSLPTYSRRLVIKRTLISIGFIFVAVLIFLGIAYKYSLLGFRKRFKKQCLREKIKNIKKKMTNNILFEY	ATGAATAAAGAAGTGTGTAAAAAGTTCCAGGATTTAACGACGAATTTAAAATATGATTCGAATAATAAAAATTTTAAATTTAATGATGATGATACATTCAAAGAGTACTGTACTGGTGAAAAATCTGGTGAGAATACCGATAAAAATTGTGATAAAAATACCGATAAAATTAATGCTGGATGTTTATTTTTGTTTAATGAAATCTTTGGGAATTCTACCTCGTTTAGTTTTATTGCAAAAGGAAACACCAATATTGTTGAATACATTATGATATGGTTAAGTTATATGTTAAACTTTAAGAAAATTGATGAAAACGACACTATAAAGCATTTTTATGAAACATATATAACTAAAGATGATAGATATATTACGGATATAAATAATGTTAGTGGTTATAAG…	transcript offset:0 AED:0.05 eAED:0.05 QI:0|0.5|0|0.66|0.5|0.33|3|0|301	-1.54255	1.7048e-05		OG0000016	PY17X_0100045.1-p1, PY17X_0100700.1-p1, PY17X_0500071.1-p1, PY17X_0500300.1-p1, PY17X_0900091.1-p1, PY17X_1000055.1-p1, PY17X_1047401.1-p1, PY17X_1100047.1-p1, PY17X_1300203.1-p1, PY17X_1300385.1-p1, PY17X_1469801.1-p1	PIR protein	Plasmodium variant antigen protein Cir/Yir/Bir|yir-bir-cir_Pla: yir/bir/cir-family of variant antigens	N67_000002, N67_001464, N67_004117, N67_004118, N67_005074, N67_005252	Plasmodium variant antigen protein Cir/Yir/Bir|yir-bir-cir_Pla: yir/bir/cir-family of variant antigens	PYYM_0014900.1-p1, PYYM_0022800.1-p1, PYYM_0031200.1-p1, PYYM_0500200.1-p1, PYYM_1400100.1-p1	YIR protein	Py17X_1469801.1	Py17X_1469801	PIR protein	Py17X_14_v3:2709034-2710137(+)	294	chromosome	protein_coding_gene	FALSE	88.07	285	29	1	1	285	1	280	2.63e-179	494
199	N67C_001468	Py_N67C_Chr12	Py_N67C_Chr12:51289-52277(-)	MNKEVCGRFKNVWTNITYESSNGKYKINDDADFKKYCSNQNCATEFDKINAGCLYLFDEFFKNFSVFNSVANGNINIIKYIIIWLSYMLNLKENKREDNLKYFYDASINSDNKYKNPITDVTGYTSYMDLINKNNYFLYKDNNFIFKLYDAFKILCNMYNGLDANNQKCEKYLDDAKEFVNKYEKLNEDSNNIEGSLYNQILCTLSNDYNNFKQKCNDSSSLPTIDKTKITIKCPEHISGVTSSNSSIANKLLLVLSIFGAIAFFLGISYKVNNKEFKNIIFK	ATGAATAAGGAAGTGTGTGGAAGGTTCAAGAATGTATGGACGAATATTACATATGAATCGAGTAATGGAAAGTATAAAATTAATGATGATGCTGATTTCAAAAAGTATTGTAGTAATCAAAATTGTGCGACTGAGTTCGATAAAATTAATGCTGGATGTTTATATTTGTTTGATGAATTCTTTAAGAATTTTTCTGTGTTTAATTCTGTTGCAAACGGTAACATAAATATTATTAAATACATTATTATATGGCTAAGTTATATGTTAAACCTAAAGGAAAATAAAAGAGAAGACAATTTAAAATATTTTTATGATGCATCTATAAATAGTGATAACAAGTATAAAAATCCTATAACTGATGTTACGGGGTATACTAGTTACATGGACCTTATAAATAAA…	transcript offset:0 AED:0.09 eAED:0.09 QI:0|1|0.5|1|1|1|2|0|283	-1.53408	5.67854e-06		OG0005299			Plasmodium variant antigen protein Cir/Yir/Bir|yir-bir-cir_Pla: yir/bir/cir-family of variant antigens	N67_003006	Plasmodium variant antigen protein Cir/Yir/Bir|yir-bir-cir_Pla: yir/bir/cir-family of variant antigens			Py17X_1149500.1	Py17X_1149500	PIR protein	Py17X_11_v3:1970643-1971751(+)	297	chromosome	protein_coding_gene	FALSE	57.196	271	114	2	1	271	1	269	3.97e-97	286
200	N67C_000781	Py_N67C_Chr14	Py_N67C_Chr14:99118-100196(-)	MDDDICLNFDLLRVYLPDNLEEKPSGFFNDFGSVNNYCPNSYCNTDLDKITAGFLLLFEKNCSKFKNTNSDENNTNAIFLYIISWLSYKLNQITDHSFTKVSDFYTEYVNNQTYTNLILNANKCTNIKDVINKKSDLLNINIQEMSKFYEPFKLLCSMYDNATRNVYDNTLSDNAIHFLNKYTDLNDYYNIEDTIHSKILYALLTDYNKLKTKCANRTTNPIQLPSLPTGRATKSFLRNSSIQISVIPMIFIFFALIIYLGIVYKRSSFDFRKRLQKQYLREKIKKIKKKINH	ATGGATGATGATATATGTTTAAACTTTGATCTTTTGAGGGTTTATTTACCTGATAATTTGGAAGAAAAACCGTCAGGCTTTTTTAATGATTTTGGTAGTGTCAATAATTACTGCCCTAATAGTTACTGCAATACTGATCTCGATAAAATTACGGCTGGATTTTTATTGTTATTTGAAAAAAATTGTTCTAAATTCAAAAATACAAATTCTGATGAAAATAATACTAATGCAATTTTTCTATATATTATTTCATGGTTAAGTTACAAATTAAATCAAATCACAGACCATAGTTTCACTAAAGTAAGCGATTTTTATACTGAATATGTAAATAATCAAACTTATACTAATCTTATACTAAATGCCAATAAATGTACAAATATTAAGGATGTCATAAATAAA…	transcript offset:0 AED:0.05 eAED:0.05 QI:0|1|1|1|0.5|0.66|3|0|293	-1.53273	0.000265775		OG0000313	PY17X_0318800.1-p1, PY17X_1374500.1-p1	PIR protein	Plasmodium variant antigen protein Cir/Yir/Bir|yir-bir-cir_Pla: yir/bir/cir-family of variant antigens	N67_005574	Plasmodium variant antigen protein Cir/Yir/Bir|yir-bir-cir_Pla: yir/bir/cir-family of variant antigens	PYYM_0318700.1-p1	YIR protein	Py17X_1374500.1	Py17X_1374500	PIR protein	Py17X_13_v3:3022849-3023921(+)	291	chromosome	protein_coding_gene	FALSE	94.881	293	13	1	1	293	1	291	0	558
201	N67C_000039	Py_N67C_Chr13	Py_N67C_Chr13:146038-147044(-)	MRVSILKYVLSIAICSFEYAKNELYIVNERDIYLEGNITNFRNNRILADVDNQFNINDFYQSTLSLVDQFNDCNHDEEITKLRNIIDSHIKKHKESNTLPDLNNVDKKTKKLVNELLTELEEVEKEIDNKGNGEMAIQPIQDKRITKKDENISVSENEDFNQLENYENNLESEDCKFKNVYYKIRGSKKYRIFKINEHIKRDEEGILRRVMLLATTILLVTIASGAMQLLLLLTPFGFIIYKKWKRIRKYSFKL	ATGAGAGTCAGTATTTTAAAATATGTCCTTTCAATTGCTATTTGTTCTTTTGAATATGCAAAAAATGAACTATACATTGTAAACGAGAGAGACATATACCTTGAAGGGAATATAACAAATTTTAGAAATAATAGAATATTAGCAGATGTAGACAATCAATTCAATATAAATGATTTTTATCAATCAACTTTGAGTCTTGTAGATCAATTTAATGACTGCAATCATGACGAAGAAATAACAAAGCTTCGAAATATTATAGATTCACATATAAAGAAGCATAAAGAAAGTAATACACTACCCGATTTAAATAATGTAGATAAGAAAACTAAAAAGTTAGTCAATGAACTTCTAACAGAATTAGAAGAAGTAGAAAAAGAGATTGATAATAAAGGGAATGGT…	transcript offset:0 AED:0.04 eAED:0.04 QI:0|1|1|1|1|1|2|74|254	-1.52346	1.46799e-10		OG0000185	PY17X_1148900.1-p1	fam-b protein	PYST-B: Plasmodium yoelii subtelomeric family PYST-B	N67_000039, N67_002970, N67_002975	PYST-B: Plasmodium yoelii subtelomeric family PYST-B	PYYM_1149900.1-p1	fam-b protein	Py17X_1148900.1	Py17X_1148900	fam-b protein	Py17X_11_v3:1948100-1949044(+)	255	chromosome	protein_coding_gene	FALSE	81.569	255	46	1	1	254	1	255	1.31e-147	410
202	N67C_005268	Py_N67C_Chr01	Py_N67C_Chr01:56386-57571(-)	MEQSSDNLKDLYNDIFKINDYFYEGDQGRLILDATHGSFDKYCDYNRTSDSNKCLDYFEMASSGVIHLLKNYMKYGLGHDKLAEYAILFLSYKLNQSKKNTSKNLSDFYTNYIEKNEYYNEKIKDDDTTTYKVIIDKKINLLNIKEISKFNDPFGMLLSLYYLVHLKKSDCEKFSQNAEKFVQKIGELNEDSNNTVDSSYNKLLSTLSNDYKNLKKKCTKFPSLPKIEPKKNTVEDSETDSGTDSGQKFGETSEVKSSSSSILNTVIPGLSIFAIPVFLGVAYKYSLFGFDKLFQRQYIRKKLKKVKKEMKLNI	ATGGAACAGTCAAGTGATAATCTTAAGGATCTGTATAATGATATTTTTAAGATCAATGACTATTTTTATGAGGGGGACCAAGGTCGATTAATACTTGATGCTACACACGGATCATTCGACAAATATTGTGATTACAATAGGACCTCAGATAGTAATAAATGTCTTGATTATTTTGAAATGGCTAGTTCTGGTGTTATTCATTTACTAAAAAATTATATGAAGTATGGTTTAGGACATGATAAACTTGCCGAATACGCTATTTTATTTTTAAGTTATAAACTAAATCAAAGTAAAAAAAATACATCCAAAAATTTAAGTGATTTTTATACTAATTATATAGAAAAAAATGAGTATTATAATGAGAAAATAAAAGATGATGATACTACGACTTATAAGGTT…	transcript offset:0 AED:0.03 eAED:0.03 QI:0|1|1|1|0.5|0.33|3|0|314	-1.52294	7.98537e-05		OG0000348	PY17X_0700007.1-p1, PY17X_1400005.1-p1	PIR protein	Plasmodium variant antigen protein Cir/Yir/Bir|yir-bir-cir_Pla: yir/bir/cir-family of variant antigens	N67_005585	Plasmodium variant antigen protein Cir/Yir/Bir|yir-bir-cir_Pla: yir/bir/cir-family of variant antigens	PYYM_0033000.1-p1	YIR protein	Py17X_1400005.1	Py17X_1400005	PIR protein	Py17X_14_v3:2363-3535(-)	310	chromosome	protein_coding_gene	FALSE	85.714	301	37	3	1	300	1	296	1.57e-168	468
203	N67C_001450	Py_N67C_Chr14	Py_N67C_Chr14:2697631-2698706(+)	MDKKVCEKFQNVRDLLSDILSDGSYNFKNGELLNKYCHSNQCHTDYDRLSAGCLYLLDQFYSDSYMVPSPKINNRYIVDYILIWLSYMLNLYKTNKYDSINNFYNDHIKNGDKYNTGINELPGYVNYKELIDERKDLLDMDRNIASKFYEALKSLCNLYNELDDDKKKCKKYLDDNNDFFNKYKELKKDTSITKNSYYSEFLSTLLNDYGGFKRECEVSLSPTSEETKQNLGQILAQNSELTLGQDYEHTFGHDSEQDIDSSGQGVDNSDVASSSSIVSKLIPVLLIFGAIPIFLGISYKVNNKELKIITFKYYFY	ATGGATAAGAAAGTGTGTGAAAAGTTCCAGAATGTAAGGGACTTGCTTTCCGATATATTGAGTGATGGAAGCTATAATTTTAAAAATGGTGAACTTTTAAATAAATATTGTCATAGTAATCAATGTCATACTGATTACGATAGATTAAGTGCTGGATGTTTATATTTGTTGGATCAATTCTATAGCGATTCTTATATGGTTCCCTCTCCAAAAATTAATAACCGCTATATTGTTGATTACATTTTGATATGGTTAAGTTATATGTTAAACCTGTACAAAACTAATAAATACGACAGTATAAATAATTTTTATAATGATCACATAAAGAATGGTGATAAGTATAACACGGGAATAAATGAATTACCTGGTTATGTGAATTATAAGGAGCTTATAGATGAA…	transcript offset:0 AED:0.08 eAED:0.08 QI:0|0|0|0.5|1|1|2|0|316	-1.51648	0.000440599		OG0000042	PY17X_0843901.1-p1, PY17X_1200043.1-p1, PY17X_1374100.1-p1	PIR protein	Plasmodium variant antigen protein Cir/Yir/Bir|yir-bir-cir_Pla: yir/bir/cir-family of variant antigens	N67_000013, N67_003478, N67_004131, N67_004136, N67_005521, N67_005710	Plasmodium variant antigen protein Cir/Yir/Bir|yir-bir-cir_Pla: yir/bir/cir-family of variant antigens	PYYM_0001300.1-p1, PYYM_0023000.1-p1	YIR protein	Py17X_1200043.1	Py17X_1200043	PIR protein	Py17X_12_v3:24580-25751(-)	315	chromosome	protein_coding_gene	FALSE	68.75	304	81	4	1	300	1	294	1.16e-126	363
204	N67C_002508	Py_N67C_Chr11	Py_N67C_Chr11:2018907-2019982(+)	MDKKVCEKFQNVRDLLSDILSDGSYNFKNGELLNKYCHSNQCHTDYDRLSAGCLYLLDQFYSDSYMVPSPKINNRYIVDYILIWLSYMLNLYKTNKYDSINNFYNDHIKNGDKYNTGINELPGYVNYKELIDERKDLLDMDRNIASKFYEALKSLCNLYNELDDDKKKCKKYLDDNNDFFNKYKELKKDTSITKNSYYSEFLSTLLNDYGGFKRECEVSLSPTSEETKQNLGQILAQNSELTLGQDYEHTFGHDSEQDIDSSGQGVDNSDVASSSSIVSKLIPVLLIFGAIPIFLGISYKVNNKELKIITFKYYFY	ATGGATAAGAAAGTGTGTGAAAAGTTCCAGAATGTAAGGGACTTGCTTTCCGATATATTGAGTGATGGAAGCTATAATTTTAAAAATGGTGAACTTTTAAATAAATATTGTCATAGTAATCAATGTCATACTGATTACGATAGATTAAGTGCTGGATGTTTATATTTGTTGGATCAATTCTATAGCGATTCTTATATGGTTCCCTCTCCAAAAATTAATAACCGCTATATTGTTGATTACATTTTGATATGGTTAAGTTATATGTTAAACCTGTACAAAACTAATAAATACGACAGTATAAATAATTTTTATAATGATCACATAAAGAATGGTGATAAGTATAACACGGGAATAAATGAATTACCTGGTTATGTGAATTATAAGGAGCTTATAGATGAA…	transcript offset:0 AED:0.08 eAED:0.08 QI:0|0|0|0.5|1|1|2|0|316	-1.51648	0.000440599		OG0000042	PY17X_0843901.1-p1, PY17X_1200043.1-p1, PY17X_1374100.1-p1	PIR protein	Plasmodium variant antigen protein Cir/Yir/Bir|yir-bir-cir_Pla: yir/bir/cir-family of variant antigens	N67_000013, N67_003478, N67_004131, N67_004136, N67_005521, N67_005710	Plasmodium variant antigen protein Cir/Yir/Bir|yir-bir-cir_Pla: yir/bir/cir-family of variant antigens	PYYM_0001300.1-p1, PYYM_0023000.1-p1	YIR protein	Py17X_1200043.1	Py17X_1200043	PIR protein	Py17X_12_v3:24580-25751(-)	315	chromosome	protein_coding_gene	FALSE	68.75	304	81	4	1	300	1	294	1.16e-126	363
205	N67C_002997	Py_N67C_Chr10	Py_N67C_Chr10:1983537-1984583(+)	MDYKLCGNFNMLIEEYPDELKNSDENSFYKISGVDGYCPDEESGGRECKTELDKINAVCLWFLNENIAYRLDELTNEQVKAFIIYIMIWLNYKLNLKNDGQTNLNNFYTNYIGNNENYIKCKYYDDENDCNSKLKKKAGYNDFKEIIDNNMDLLKINFKVISKFYEAFKLLCKIPTESKEDKLDCKEYLGYASNIVGKFNELNRNSSISGDSSYSKVWSTLSTDYENFKKDYNGINCGDIPSFPTIKTTQHNLQISEGHSEHVSVQSSDVTSSSLSIVKKLILALSIFSAITIILGIFYKVNNKKFKNYFH	ATGGATTATAAACTGTGTGGAAATTTTAATATGTTAATTGAAGAATATCCCGATGAATTAAAGAATTCTGATGAAAATAGTTTTTATAAGATATCGGGTGTTGATGGATACTGCCCTGATGAAGAATCAGGCGGAAGAGAATGTAAGACTGAGCTCGATAAAATAAATGCTGTATGCCTATGGTTTCTCAATGAAAATATTGCTTATAGGCTTGATGAATTAACTAATGAACAGGTTAAAGCGTTTATTATATATATTATGATATGGTTAAATTATAAGTTAAACCTAAAGAACGATGGACAAACCAACCTAAATAATTTTTATACTAATTATATAGGAAATAATGAGAATTATATTAAGTGTAAATATTATGATGATGAGAATGATTGTAATAGTAAA…	transcript offset:0 AED:0.10 eAED:0.10 QI:0|0|0|0.5|1|1|2|0|311	-1.51541	0.0026271		OG0000000			Plasmodium variant antigen protein Cir/Yir/Bir|yir-bir-cir_Pla: yir/bir/cir-family of variant antigens|PROTEIN CBG08811|LRRGT00142-RELATED	N67_003001, N67_004399, N67_005075, N67_005078, N67_005422, N67_005499	Plasmodium variant antigen protein Cir/Yir/Bir|yir-bir-cir_Pla: yir/bir/cir-family of variant antigens			Py17X_1000007.1	Py17X_1000007	PIR protein	Py17X_10_v3:7863-9012(-)	307	chromosome	protein_coding_gene	FALSE	73.333	300	66	2	1	300	1	286	2.6e-135	384
206	N67C_002003	Py_N67C_Chr11	Py_N67C_Chr11:70136-71025(-)	MRISILKFVFFSIIICFFEYAKNEICHERNIIKFRSNRILGDVENEFDLNDFYESTFSLTKQLNEYNDDNEEIIHIRNAINSYIKEHKENNTLPDLNNVDKKTKKIIRKLQKELEEVKKELDNKRNNEIAIQPIQDKTITKKDENNSVSKDEDSTELENEGNSVNPKDDRLDKKLMRKILKRGFLLIGISIMILIPGKFLIPFIILITLVSADSFIKIKKLTKFKMPKLFK	ATGAGAATCAGTATTTTAAAATTTGTTTTTTTTTCAATTATTATTTGTTTTTTTGAATATGCCAAAAATGAAATATGCCATGAAAGGAATATAATAAAATTTAGAAGCAATAGAATATTAGGAGATGTAGAAAACGAGTTCGATTTAAATGATTTTTATGAATCAACTTTTAGTCTTACAAAACAACTTAATGAGTACAATGATGATAACGAAGAAATTATACATATTCGAAATGCTATAAATTCATATATAAAGGAGCATAAAGAAAATAATACATTACCCGATTTAAATAATGTAGATAAGAAAACTAAAAAAATAATTCGTAAACTTCAAAAAGAATTAGAAGAGGTAAAAAAAGAGCTTGATAATAAAAGGAATAATGAAATAGCAATACAACCG…	transcript offset:0 AED:0.06 eAED:0.06 QI:0|1|1|1|1|1|2|30|231	-1.50921	8.37865e-07		OG0000219	PY17X_0800161.1-p1, PY17X_1100039.1-p1	fam-b protein	PYST-B: Plasmodium yoelii subtelomeric family PYST-B			PYYM_0013200.1-p1	fam-b protein	Py17X_0800161.1	Py17X_0800161	fam-b protein	Py17X_08_v3:42154-43018(-)	230	chromosome	protein_coding_gene	FALSE	77.056	231	52	1	1	231	1	230	1.64e-112	320
207	N67C_003524	Py_N67C_Chr08	Py_N67C_Chr08:12331-13188(-)	MRISILKFVFFSIIICFFEYAKNEICHERNIIKFRSNRILGDVENEFDLNDFYESTFSLTKQLNEYNDDNEEIIHIRNAINSYIKEHKENNTLPDLNNVDKKTKKIIRKLQKELEEVKKELDNKRNNEIAIQPIQDKTITKKDENNSVSKDEDSTELENEGNSVNPKDDRLDKKLMRKILKRGFLLIGISIMILIPGKFLIPFIILITLVSADSFIKIKKLTKFKMPKLFK	ATGAGAATCAGTATTTTAAAATTTGTTTTTTTTTCAATTATTATTTGTTTTTTTGAATATGCCAAAAATGAAATATGCCATGAAAGGAATATAATAAAATTTAGAAGCAATAGAATATTAGGAGATGTAGAAAACGAGTTCGATTTAAATGATTTTTATGAATCAACTTTTAGTCTTACAAAACAACTTAATGAGTACAATGATGATAACGAAGAAATTATACATATTCGAAATGCTATAAATTCATATATAAAGGAGCATAAAGAAAATAATACATTACCCGATTTAAATAATGTAGATAAGAAAACTAAAAAAATAATTCGTAAACTTCAAAAAGAATTAGAAGAGGTAAAAAAAGAGCTTGATAATAAAAGGAATAATGAAATAGCAATACAACCG…	transcript offset:0 AED:0.06 eAED:0.06 QI:0|1|1|1|1|1|2|30|231	-1.50921	8.37865e-07		OG0000219	PY17X_0800161.1-p1, PY17X_1100039.1-p1	fam-b protein	PYST-B: Plasmodium yoelii subtelomeric family PYST-B			PYYM_0013200.1-p1	fam-b protein	Py17X_0800161.1	Py17X_0800161	fam-b protein	Py17X_08_v3:42154-43018(-)	230	chromosome	protein_coding_gene	FALSE	77.056	231	52	1	1	231	1	230	1.64e-112	320
208	N67C_005256	Py_N67C_Chr01	Py_N67C_Chr01:14024-14913(-)	MRISILKFVFFSIIICFFEYAKNEICHERNIIKFRSNRILGDVENEFDLNDFYESTFSLTKQLNEYNDDNEEIIHIRNAINSYIKEHKENNTLPDLNNVDKKTKKIIRKLQKELEEVKKELDNKRNNEIAIQPIQDKTITKKDENNSVSKDEDSTELENEGNSVNPKDDRLDKKLMRKILKRGFLLIGISIMILIPGKFLIPFIILITLVSADSFIKIKKLTKFKMPKLFK	ATGAGAATCAGTATTTTAAAATTTGTTTTTTTTTCAATTATTATTTGTTTTTTTGAATATGCCAAAAATGAAATATGCCATGAAAGGAATATAATAAAATTTAGAAGCAATAGAATATTAGGAGATGTAGAAAACGAGTTCGATTTAAATGATTTTTATGAATCAACTTTTAGTCTTACAAAACAACTTAATGAGTACAATGATGATAACGAAGAAATTATACATATTCGAAATGCTATAAATTCATATATAAAGGAGCATAAAGAAAATAATACATTACCCGATTTAAATAATGTAGATAAGAAAACTAAAAAAATAATTCGTAAACTTCAAAAAGAATTAGAAGAGGTAAAAAAAGAGCTTGATAATAAAAGGAATAATGAAATAGCAATACAACCG…	transcript offset:0 AED:0.06 eAED:0.06 QI:0|1|1|1|1|1|2|30|231	-1.50921	8.37865e-07		OG0000219	PY17X_0800161.1-p1, PY17X_1100039.1-p1	fam-b protein	PYST-B: Plasmodium yoelii subtelomeric family PYST-B			PYYM_0013200.1-p1	fam-b protein	Py17X_0800161.1	Py17X_0800161	fam-b protein	Py17X_08_v3:42154-43018(-)	230	chromosome	protein_coding_gene	FALSE	77.056	231	52	1	1	231	1	230	1.64e-112	320
209	N67C_004958	Py_N67C_Chr03	Py_N67C_Chr03:795039-796150(+)	MNDEVCKNFLLVRNWFPDQLINNNYHINNDEHLKKYCNKEQCEYPLEKVNAGCLYFFNEFFGNSDLFNSVAKSNINIVGYIMIWLSYMLNLKPSVDGVTNLGHFYDTYIKTGEKYINNIANVSEYRSYKELVDKNNYFLSMDKSIISKLYEALKSLCNMYNEFNANKPNCENCLEKAKDFVEKYEKINDNPNNIDSSPYRQVLCTLSNDYDNFKKKCKDIKCSNYSSFPTIEKKKIPVKCSEQTVQISEVISSSSSIGNKLIIVLSIFSAIAFFFGISYKVNNKELKNYFHYIYTNVNKKIICFLTFYISIRYLDFGNDLKNNK	ATGAATGACGAAGTGTGTAAGAATTTCCTTCTTGTAAGGAACTGGTTTCCCGATCAATTGATTAATAATAACTACCATATTAATAATGATGAACATTTGAAAAAGTATTGTAATAAAGAACAATGTGAGTATCCTCTCGAAAAAGTTAATGCTGGATGTTTATATTTTTTTAACGAATTTTTTGGGAATTCCGATTTGTTTAATTCTGTTGCAAAAAGTAACATCAATATTGTTGGATACATTATGATATGGTTAAGTTATATGTTAAACCTAAAGCCAAGTGTAGATGGGGTCACTAATCTAGGACATTTTTATGATACATATATAAAGACTGGTGAAAAGTACATTAATAATATAGCTAATGTTAGTGAATATAGAAGTTATAAGGAACTTGTAGAT…	transcript offset:0 AED:0.08 eAED:0.14 QI:0|0|0|0.5|1|1|2|0|324	-1.50351	0.00164243		OG0000142	PY17X_1044700.1-p1, PY17X_1148100.1-p1, PY17X_1471701.1-p1	PIR protein	Plasmodium variant antigen protein Cir/Yir/Bir|yir-bir-cir_Pla: yir/bir/cir-family of variant antigens	N67_005071	Plasmodium variant antigen protein Cir/Yir/Bir|yir-bir-cir_Pla: yir/bir/cir-family of variant antigens	PYYM_0025800.1-p1, PYYM_1044300.1-p1, PYYM_1149100.1-p1	YIR protein	Py17X_1044700.1	Py17X_1044700	PIR protein	Py17X_10_v3:1815663-1816809(+)	308	chromosome	protein_coding_gene	FALSE	80.071	281	54	2	1	280	1	280	8.96e-161	449
210	N67C_000046	Py_N67C_Chr13	Py_N67C_Chr13:170319-172459(-)	MDDKGMCELFLEADAFFNGNDIHTQISKSSKYRDYCTNNKKCSNKTESIGALSEGLSMKVYTNDNKYSDHIMLWLAHKLFDVAKEKDKNNANKITLNSAYDEHLKTYMSRFKYWNGLYNAHGLKDGNLSQMHELYLLLKEICNTIVDHKKNGPNSKNLSQNSVNCFNKYISLYNTLPKCDSYQYLLAKLKKMYEDFRTSAIQKDTGNNQLDKILKQLTTDDGKDSYSMGKFKKFNFSGPDCKPKNIDSIPTSQDKAEKKSTAPNSKDQGGDKSNPKSLPNDKGHNLKGPDSKSQNQEGLKLKKAEGHSPKDGAQTLKLTSSGTDPQKVTGSQTGTGTQKGTDHLKGQNGQVNPNGQINTSKESETNQGKTDMSQTPKDNHDIFDLSTLKEYGDLVKKHI…	ATGGATGACAAAGGAATGTGTGAGTTATTTCTTGAGGCTGATGCTTTTTTTAATGGTAATGACATACATACGCAAATTAGCAAATCCTCAAAATACCGTGATTATTGCACTAATAATAAAAAATGCTCAAACAAGACTGAAAGTATCGGTGCTTTGAGCGAGGGTTTATCTATGAAGGTTTACACTAATGATAACAAGTATTCTGATCATATTATGCTGTGGTTAGCTCATAAATTATTTGACGTAGCCAAAGAGAAAGACAAAAACAATGCTAATAAAATTACTTTAAATTCGGCTTATGACGAACATTTAAAGACATATATGAGCCGATTTAAATATTGGAATGGTTTATATAATGCACATGGTTTGAAAGATGGTAATCTTAGCCAAATGCATGAA…	transcript offset:0 AED:0.01 eAED:0.01 QI:0|0|0|1|0.5|0.66|3|0|635	-1.48266	0.0205181		OG0000013	PY17X_0200481.1-p1, PY17X_0840700.1-p1, PY17X_0846701.1-p1, PY17X_1000900.1-p1, PY17X_1100003.1-p1, PY17X_1148400.1-p1, PY17X_1202200.1-p1, PY17X_1301900.1-p1	PIR protein	Plasmodium variant antigen protein Cir/Yir/Bir	N67_000046, N67_000745, N67_002966, N67_004108, N67_004396	Plasmodium variant antigen protein Cir/Yir/Bir	PYYM_0317900.1-p1, PYYM_0600900.1-p1, PYYM_0724300.1-p1, PYYM_0724400.1-p1, PYYM_0840400.1-p1, PYYM_1000900.1-p1, PYYM_1149400.1-p1, PYYM_1201600.1-p1	YIR protein	Py17X_1301900.1	Py17X_1301900	PIR protein	Py17X_13_v3:298009-300177(-)	642	chromosome	protein_coding_gene	FALSE	88.563	647	57	2	1	635	1	642	0	1118
211	N67C_005257	Py_N67C_Chr01	Py_N67C_Chr01:17026-18227(-)	MDYRMCGSFDKLSKHLSDELNNPKTSDINKLGNIKKYCSNGESEETGCKTDLDKINGGCLWLFEQNIVNNIDDLSKEQAKAFIIYIMIWLNYMINLKKDGKTKNLNDFYTQYIENNTYYTKCKKKNNNNYDDCSSSLKDKTGYNNFKEIINKRNDFVNINFDDVSNFYAAFKSLCSMYNKIDASKPECKEYLEKANEFVKKYNELNENSNNIDGSSYRQILSNLSTDYNNFKNYCNDNSVDCNDIPHLSPIKTINKRIQDSGQIVEATSPSSSITNKLIPVLSIIGVIGFLLGISYKYSLFGFRKQPQKQHLREKIKK	ATGGATTATCGCATGTGTGGAAGTTTTGATAAATTGAGTAAACATTTATCTGATGAATTAAACAATCCTAAAACTAGTGATATTAATAAATTAGGGAATATTAAGAAGTATTGCTCTAATGGAGAATCAGAGGAAACAGGATGTAAGACTGATCTCGATAAAATAAATGGTGGATGCCTATGGTTGTTCGAGCAAAATATTGTTAATAATATTGATGATTTAAGTAAAGAACAGGCTAAAGCGTTTATTATATATATTATGATATGGTTAAATTATATGATAAACCTAAAGAAAGATGGCAAAACCAAAAACCTAAATGATTTTTATACTCAATATATAGAAAATAATACGTATTATACTAAATGTAAAAAAAAAAATAATAATAATTATGATGATTGT…	transcript offset:0 AED:0.00 eAED:0.00 QI:0|1|1|1|0.5|0.66|3|4|318	-1.47597	0.00372815		OG0004750			Plasmodium variant antigen protein Cir/Yir/Bir|yir-bir-cir_Pla: yir/bir/cir-family of variant antigens	N67_005083	Plasmodium variant antigen protein Cir/Yir/Bir|yir-bir-cir_Pla: yir/bir/cir-family of variant antigens			Py17X_1043100.1	Py17X_1043100	PIR protein	Py17X_10_v3:1756945-1758114(+)	314	chromosome	protein_coding_gene	FALSE	71.384	318	87	1	1	318	1	314	1.14e-158	444
212	N67C_004221	Py_N67C_Chr05	Py_N67C_Chr05:1156830-1157757(+)	MSKGLCETINLIEKSFDDGPKNQGEYNFRELLKFAFPDSNCISDEEEIISGFIVLLNMIGNIEEDIDSDKLVEYPILWLSYKLNQKKENRTTRLNDFHTGHIKRNDCYNEHIATDSNSGSNKIYVDVIDNKIEFMNIDIKDMSKFYDAFKSLCNMYSEIGAKNYQCNKCLENARDFFEKCEKVKNAFDINKGSSYLQLWSSLSNDYNIFKQEYNIVRCDNGSSIVACPRSSVTKNTLISIAIIFVAASILLGVSYKVNNKELKKNIIYV	ATGTCTAAGGGATTGTGTGAAACAATTAATTTGATCGAGAAATCTTTTGATGATGGTCCGAAAAACCAGGGAGAATATAATTTTAGGGAATTATTAAAATTCGCATTCCCTGATAGTAACTGTATTAGTGATGAAGAAGAGATTATCTCTGGTTTTATAGTGTTACTAAATATGATTGGTAATATTGAGGAAGATATAGATAGTGATAAACTTGTTGAATACCCTATTTTATGGTTAAGTTATAAACTAAATCAAAAAAAAGAAAATAGAACGACCAGATTAAACGACTTTCATACTGGACATATAAAAAGAAATGATTGTTATAATGAGCATATAGCTACTGATAGTAATAGTGGTAGTAATAAGATATATGTGGATGTTATAGATAACAAAATAGAA…	transcript offset:0 AED:0.07 eAED:0.07 QI:0|1|0.5|1|1|1|2|0|269	-1.46494	0.00232543		OG0000047	PY17X_0100041.1-p1, PY17X_0219101.1-p1, PY17X_0600600.1-p1, PY17X_1044800.1-p1, PY17X_1049601.1-p1, PY17X_1100083.1-p1, PY17X_1470201.1-p1	PIR protein	Plasmodium variant antigen protein Cir/Yir/Bir|yir-bir-cir_Pla: yir/bir/cir-family of variant antigens	N67_004406, N67_005654	Plasmodium variant antigen protein Cir/Yir/Bir|yir-bir-cir_Pla: yir/bir/cir-family of variant antigens	PYYM_0012200.1-p1, PYYM_0014300.1-p1, PYYM_0032000.1-p1, PYYM_0033400.1-p1, PYYM_1044400.1-p1	YIR protein	Py17X_0600600.1	Py17X_0600600	PIR protein	Py17X_06_v3:116728-117752(-)	273	chromosome	protein_coding_gene	FALSE	79.688	256	48	3	1	256	1	252	2.58e-143	401
213	N67C_004539	Py_N67C_Chr04	Py_N67C_Chr04:156449-157513(-)	MSYKVCESINTIDKYFDDDSKNTEKHNSIGFLSMFFPDSNCSSDEEKIISGFILLLSLFNDIDDENIDSDRLVEYGILWLSYKLNQKKQNGATKLDDFYTKHIEENSCYKENIDKSIGSNSKIKKDFICKKIKSMKMNIKDISNFYDLFKPLCNVYSELDPEKKQCKTCLENAGEFFEKYEKLKNALDINKGSSYSQLWLNLSTDYKKFENKYNSVKCDHVSSLVACPRSSVTKNTLITIAIIFVAASVLLGVSYKYSLFGLRKRSQKQHLREKLKK	ATGTCTTATAAAGTGTGTGAATCAATTAATACGATCGATAAATATTTTGATGATGATTCGAAAAACACGGAAAAACATAATTCTATAGGTTTTTTAAGTATGTTTTTCCCTGATAGTAACTGTAGTAGTGATGAAGAAAAGATTATCTCTGGTTTTATATTGTTACTAAGTCTTTTTAATGATATTGATGATGAAAATATAGATAGTGATAGACTTGTTGAATACGGTATTTTATGGTTAAGTTATAAACTAAATCAAAAAAAACAAAATGGAGCGACCAAATTAGACGATTTTTATACTAAACATATAGAAGAAAATAGTTGTTATAAGGAGAATATAGATAAATCTATTGGTAGTAATAGTAAGATTAAAAAGGATTTTATATGTAAAAAAATAAAA…	transcript offset:0 AED:0.02 eAED:0.02 QI:0|1|1|1|0.5|0.33|3|26|277	-1.46282	0.00108603		OG0000002	PY17X_0200031.1-p1, PY17X_0221001.1-p1, PY17X_0400075.1-p1, PY17X_0400100.1-p1, PY17X_0800021.1-p1, PY17X_0800101.1-p1, PY17X_0900059.1-p1, PY17X_1044100.1-p1, PY17X_1047701.1-p1, PY17X_1048101.1-p1, PY17X_1048601.1-p1, PY17X_1049801.1-p1, PY17X_1100071.1-p1, PY17X_1100151.1-p1, PY17X_1300237.1-p1, PY17X_1468800.1-p1, PY17X_1469501.1-p1	PIR protein	Plasmodium variant antigen protein Cir/Yir/Bir|yir-bir-cir_Pla: yir/bir/cir-family of variant antigens	N67_002458, N67_003475, N67_004663, N67_004669, N67_005260, N67_005262, N67_005721	Plasmodium variant antigen protein Cir/Yir/Bir|yir-bir-cir_Pla: yir/bir/cir-family of variant antigens	PYYM_0010300.1-p1, PYYM_0010400.1-p1, PYYM_0013500.1-p1, PYYM_0017800.1-p1, PYYM_0018300.1-p1, PYYM_0022100.1-p1, PYYM_0028000.1-p1, PYYM_0030900.1-p1, PYYM_0033900.1-p1, PYYM_0035300.1-p1, PYYM_0041900.1-p1, PYYM_0042700.1-p1, PYYM_0044400.1-p1, PYYM_0400300.1-p1, PYYM_0600200.1-p1, PYYM_1043700.1-p1, PYYM_1101200.1-p1	YIR protein	Py17X_1047701.1	Py17X_1047701	PIR protein	Py17X_10_v3:1921951-1922989(+)	277	chromosome	protein_coding_gene	FALSE	84.838	277	42	0	1	277	1	277	7.43e-168	464
214	N67C_003974	Py_N67C_Chr05	Py_N67C_Chr05:168918-170521(+)	MSKGYIKIIFSLLISSVYMSNKALASEVDSNIEALQTLIQLYSTRFSFLNNDLKETIEQPSFDVCMDPKETKEAENFMNEAELLLQQHATSTDDYKLYHKHDEDSIEYSKKQGNTTIYKFNHKVKNPDKYNYIIRMLWNSNTKYFGDKIVKEKVVRAYSPNLMMIQHRHKNDDISFHGYYYALAKKVQVSDDTTIIVYASSDINDYNLGDETKYKNTIVESANLFRPTINSEYDVISGKLTKMFVNLSGFIIQKKSDCVDITYLNSMNINTAIFEDLLIRIVHSSQILNILKSTATISKK	ATGAGTAAAGGATATATTAAAATAATTTTTTCTCTTTTGATCTCATCCGTATATATGAGCAATAAAGCCCTTGCAAGTGAGGTTGATTCAAATATTGAAGCTTTACAAACATTGATTCAATTATATAGCACAAGGTTTAGTTTCCTCAATAATGATTTAAAAGAAACAATCGAACAACCCTCCTTCGACGTATGTATGGACCCTAAAGAAACTAAAGAAGCAGAAAATTTTATGAATGAAGCTGAACTCTTATTACAACAACATGCTACAAGTACGGATGATTACAAATTGTATCATAAACACGATGAGGATTCAATTGAATATTCTAAGAAACAAGGAAATACAACCATTTATAAATTTAATCATAAAGTCAAAAATCCCGATAAGTATAATTATATA…	transcript offset:0 AED:0.10 eAED:0.10 QI:0|1|1|1|0.8|0.83|6|0|300	-1.43927	0.000854469	PF3D7_1463500	OG0000155	PY17X_0115951.1-p1, PY17X_0501800.1-p1, PY17X_1203000.1-p1	fam-a protein	PYST-A: Plasmodium yoelii subtelomeric family PYST-A|Bet v1-like	N67_001508	PYST-A: Plasmodium yoelii subtelomeric family PYST-A|Bet v1-like	PYYM_1202400.1-p1	fam-a protein	Py17X_0501800.1	Py17X_0501800	fam-a protein	Py17X_05_v3:190902-192509(+)	300	chromosome	protein_coding_gene	FALSE	95.333	300	14	0	1	300	1	300	0	582
215	N67C_003481	Py_N67C_Chr09	Py_N67C_Chr09:1811878-1813647(+)	MGIRNWVSSDDYMFEIKNNENLFEDKKLEYNVKPVWSFKGHTNSVEGIHLIEKNKFVTTSHDNTVCIWSLDYKNRIKNINLYNSILCSSYNSKDKNLCVGTTNDNDNIYLINMKQIEEERIEKKNVKKNIGEKKNIEVYSSNCASIFCINYFDDDKISYGSKDGCICLLDLNSKKNIYKYEEIKEDCQNFCTYNEYFKFHIFSTYKGKVLFIDSRHQNNPIYINENLHSKYSINTIYNCNNYIYTGGSDCLIKKFDIRCLEKNNPVEIYVGHTSPIRSLAFSKKYVNFFCSSSDNGCIKLWKCNKSFSYTNKYAASLSCSASVLDSTNRILSVKSDASKIRKPSKNFLELNKIKVSNKGSSCIISEDDNKKISESIKLVNKSSNYNISANKIIGNEKMN…	ATGGGGATCAGAAATTGGGTATCGAGTGATGACTATATGTTCGAAATAAAAAATAATGAAAATTTATTTGAGGACAAAAAGCTAGAATATAATGTAAAACCGGTATGGAGTTTTAAAGGACATACAAACTCAGTTGAAGGGATTCATTTAATTGAGAAGAACAAATTTGTGACTACTTCTCATGATAATACAGTTTGTATTTGGAGTTTAGATTATAAAAATAGAATTAAAAATATAAATTTGTATAATTCAATATTATGTTCTAGCTATAATTCTAAAGATAAAAATTTATGTGTAGGAACTACTAATGATAATGATAATATATATTTAATAAATATGAAACAAATAGAAGAAGAGCGAATTGAAAAAAAGAATGTAAAAAAAAATATAGGAGAAAAA…	transcript offset:0 AED:0.00 eAED:0.00 QI:0|-1|0|1|-1|1|1|0|589	-1.43241	0.000642034	PF3D7_1104500	OG0002442	PY17X_0944900.1-p1	WD repeat-containing protein, putative	WD domain, G-beta repeat|WD40 repeat-like|Trp-Asp (WD) repeats profile.|Trp-Asp (WD) repeats circular profile.	N67_003445	WD domain, G-beta repeat|WD40 repeat-like|Trp-Asp (WD) repeats profile.|Trp-Asp (WD) repeats circular profile.	PYYM_0944000.1-p1	conserved Plasmodium protein, unknown function	Py17X_0944900.1	Py17X_0944900	WD repeat-containing protein, putative	Py17X_09_v3:1759614-1761386(+)	590	chromosome	protein_coding_gene	FALSE	97.627	590	13	1	1	589	1	590	0	1132
216	N67C_004517	Py_N67C_Chr04	Py_N67C_Chr04:74961-76051(-)	MNDTLCGKFDYLRKHLSDELSGKSEIEINEISDYSNYCYSGDCNTELEKITIGFLWLLGQYFTISQNRSCDKNNTNAFFLYMISWFSYKLNQIPENKCHKIYDFYIKHVNDNYKYKKFRDDSSKFTDLKEFIDEKKNLLNINIEDLSKFYEAFKSLCIIYGNDAKSEKSDILSNNANDFVKKYTELNNKYNNKGTPHSQILSALSTDYNKLKSKYNDFPSIPETSANSFALKSEDTSSSSIGNRLFTVLSIFGAIAFLLGISYKYSLFGFRKRFQKQKLREKLKSVKKKMNR	ATGAATGATACTCTATGTGGAAAATTTGATTATTTGAGGAAGCATTTATCCGATGAATTAAGTGGGAAATCAGAAATTGAAATTAACGAAATTAGTGATTACAGTAATTACTGCTATAGTGGAGACTGTAACACTGAGCTCGAAAAAATTACGATTGGATTTTTATGGTTACTTGGACAATATTTTACTATATCCCAAAATAGAAGTTGTGATAAAAATAATACTAATGCATTTTTTCTATATATGATTTCATGGTTTAGTTACAAATTGAATCAAATCCCAGAGAACAAATGCCACAAAATATACGATTTTTATATTAAACATGTAAATGATAATTATAAATATAAAAAATTTAGAGATGATTCCAGTAAATTTACAGATCTTAAGGAATTCATAGAT…	transcript offset:0 AED:0.04 eAED:0.04 QI:0|1|1|1|0.5|0.33|3|0|292	-1.41849	9.93502e-07		OG0002060	PY17X_0845301.1-p1	PIR protein	Plasmodium variant antigen protein Cir/Yir/Bir|yir-bir-cir_Pla: yir/bir/cir-family of variant antigens	N67_000006	Plasmodium variant antigen protein Cir/Yir/Bir|yir-bir-cir_Pla: yir/bir/cir-family of variant antigens	PYYM_0008000.1-p1	YIR protein	Py17X_0845301.1	Py17X_0845301	PIR protein	Py17X_08_v3:1701607-1702682(+)	292	chromosome	protein_coding_gene	FALSE	86.986	292	38	0	1	292	1	292	0	510
217	N67C_000036	Py_N67C_Chr13	Py_N67C_Chr13:135706-136411(-)	MNKRVYSLVCIALYVFLAGSIHCFDPKVSVAGYTSDIDTKKINGDNEANGIEYKHETQLKNNNPKDDAYDEDDKEFNCFGICKKNKQIKPIIRDVPLTFPHNQIVVTYSNNESLPTVTMRIGTIESEFIPRDQKHLEDILRLQKIFEELYSNNDESLSKAPLNVSKELQDMFGKIPKFYSYYYHLKEKL	ATGAATAAAAGGGTATATAGTTTAGTTTGTATCGCCTTGTATGTCTTTTTGGCTGGATCAATACATTGCTTCGACCCGAAAGTATCTGTTGCAGGATATACAAGTGATATAGATACTAAAAAAATAAACGGAGACAACGAAGCAAATGGTATAGAATATAAACACGAAACACAATTAAAGAATAACAATCCTAAGGATGATGCATATGATGAAGATGATAAAGAATTTAATTGTTTTGGTATATGTAAAAAAAATAAACAAATAAAACCTATAATTAGGGATGTACCCTTAACTTTCCCACATAATCAAATAGTTGTAACATATTCAAATAATGAATCTCTTCCTACGGTAACAATGCGAATTGGAACAATTGAGAGTGAGTTTATTCCAAGAGATCAA…	transcript offset:0 AED:0.01 eAED:0.01 QI:0|1|1|1|1|1|2|12|189	-1.41781	2.74528e-22		OG0004938	PY17X_1301000.1-p1	fam-c protein	Plasmodium yoelii subtelomeric region (PYST-C1)|PYST-C1: Plasmodium yoelii subtelomeric domain PYST-C1|PYST-C2: Plasmodium yoelii subtelomeric domain PYST-C2	N67_000036	Plasmodium yoelii subtelomeric region (PYST-C1)|PYST-C1: Plasmodium yoelii subtelomeric domain PYST-C1|PYST-C2: Plasmodium yoelii subtelomeric domain PYST-C2			Py17X_1301000.1	Py17X_1301000	fam-c protein	Py17X_13_v3:266297-267017(-)	198	chromosome	protein_coding_gene	FALSE	83.505	194	27	2	1	189	1	194	1.38e-114	322
218	N67C_003572	Py_N67C_Chr08	Py_N67C_Chr08:193955-194864(-)	MRVSILKLVFFSIIICFFEYAKNTLKETIKTNYIYVNKYLISLQELCLERNITNFRNNRILEDVDNQFDLNDFYQSTLSLTNQVNDYDNDDEEMIFIRNIIDSHIKKHKENNTLPILNNVDKKTKKLIHGLHKEIEEFKKELDNKGDNELAIQPIHDKIIIKKDENISVSEHEDFKQLKNSENILEIDDNKFDDKYYEIKASNNYKKFKINENIKKEKKKSLKNLLMLSFTILLAMIASGTIKLLLILAPFGVLIFRSWRNVRKYRFKL	ATGAGAGTCAGTATTTTAAAATTGGTTTTTTTTTCAATTATTATTTGTTTTTTTGAATATGCCAAAAATACACTTAAAGAAACAATTAAAACTAATTACATATATGTTAATAAATATTTAATTTCTTTGCAGGAATTATGCCTTGAAAGGAACATAACAAATTTTAGAAATAATAGGATATTAGAAGATGTAGACAATCAATTCGATTTAAATGATTTTTACCAATCAACTTTGAGTCTTACAAATCAAGTTAATGACTACGATAATGATGACGAAGAAATGATATTTATTCGAAATATTATAGATTCACATATAAAGAAGCATAAAGAAAATAATACATTACCCATTTTAAATAATGTAGATAAAAAAACGAAAAAGTTAATTCATGGACTTCACAAA…	transcript offset:0 AED:0.01 eAED:0.01 QI:0|0|0.5|1|1|1|2|0|269	-1.41748	0.000418078		OG0001735	PY17X_0802100.1-p1	fam-b protein	PYST-B: Plasmodium yoelii subtelomeric family PYST-B	N67_003487	PYST-B: Plasmodium yoelii subtelomeric family PYST-B	PYYM_0802000.1-p1	fam-b protein	Py17X_0802100.1	Py17X_0802100	fam-b protein	Py17X_08_v3:115953-116886(-)	256	chromosome	protein_coding_gene	FALSE	81.784	269	36	1	1	269	1	256	1.82e-143	401
219	N67C_000809	Py_N67C_Chr14	Py_N67C_Chr14:198446-202565(-)	MPKDMCMTFYKVNRLFNNEKLDFNIINSSDGPFIQYCPYHRESEKYECKNVYDGLNALSMHLFTELHNLPVDKTKMKSRHKQYAEYIMMWICYKLFQTDDYNYSTLFHFYKKYLTNAFINYDHMGKIYKNRYLKDASIEYMSRLYELLNEICNITLKYSRNALNINQTIIDSTRIYDMHQKLYNDIKECDTYVYLLNNLKTEYENFKKSLTKKSRRRFLNSALYVNSKDLITTRELDETYKPGFNSDGCIKAHSNVKKKFPNPAPKVPKTPTHTKDQKDQKPKSSPSEQNIPSKPHTTITKPVQNGVSQSPKPSEVPSPPPPPPQASYQPKDNQPKAPLAPTREPAAPPNIPTSSENRTKLPKTQIKGSNHKHGSDGSNIDPRVPFNIGENKRGISGDN…	ATGCCTAAGGACATGTGTATGACATTTTACAAAGTTAATCGTCTTTTTAATAATGAAAAACTTGATTTTAATATAATAAATTCGAGTGATGGGCCTTTTATTCAGTATTGTCCTTATCATAGAGAATCAGAAAAATATGAATGTAAGAACGTTTATGATGGACTTAATGCTCTGTCTATGCATTTATTTACTGAATTACACAATCTTCCTGTAGATAAAACGAAAATGAAAAGTAGACATAAGCAATATGCTGAATACATTATGATGTGGATATGTTATAAATTATTTCAGACAGACGATTATAATTACTCAACTTTATTCCATTTTTATAAAAAATATTTAACGAACGCATTTATAAATTATGATCATATGGGGAAAATATATAAAAACAGGTATTTG…	transcript offset:0 AED:0.22 eAED:0.46 QI:0|0|0|0.66|1|1|3|0|1298	-1.41331	5.13531e-21		OG0005357			Plasmodium variant antigen protein Cir/Yir/Bir	N67_000790	Plasmodium variant antigen protein Cir/Yir/Bir			Py17X_0802500.1	Py17X_0802500	PIR protein	Py17X_08_v3:129902-133679(-)	1184	chromosome	protein_coding_gene	FALSE	49.196	933	274	18	376	1298	442	1184	0	602
220	N67C_003972	Py_N67C_Chr05	Py_N67C_Chr05:160565-161722(-)	MDKKVCGTLISISNSFSNKLDGKGNYQIIINGDALKEYCSGGKCDNDLEKINAGCLYLLDSFFKNSELFKSVAKSNIDIVEYIIIWLSYMLSLKKQVGITNLQYFYNTYINNDMYTNTITGVTKYSSYKNLIDNKKYLINMDMSIISKLYDAFKTLCMMYLEFDDESPNCNQYSGKAKEFVKKYKNLKEDSSITEKSSYYKVLSTLLNDYNNFKNKCENAKCNDIPSLQPIEQTNITEQLSKQNAQKLEQIFEDPSSSSSITSKLFIVLSIFGAIAFFLGISYKYSLFGFRKRAQKQYLREKIKKIKKKMNH	ATGGATAAGAAAGTGTGTGGAACACTCATTTCTATAAGTAATTCGTTTTCCAATAAATTGGACGGTAAAGGAAATTATCAAATTATTATTAATGGAGACGCTTTAAAAGAGTATTGTTCTGGTGGTAAATGTGATAATGATCTCGAAAAAATTAATGCTGGATGTTTATATTTGCTTGATTCATTCTTTAAGAATTCTGAGTTGTTTAAGTCTGTTGCAAAAAGTAACATCGATATTGTTGAATACATTATCATATGGTTAAGTTATATGTTAAGCCTAAAGAAACAAGTGGGAATTACCAATCTACAATATTTTTATAATACATATATAAATAATGATATGTATACTAATACTATAACTGGTGTTACGAAATATAGTAGTTATAAGAATCTTATAGAT…	transcript offset:0 AED:0.02 eAED:0.02 QI:0|0.5|0.33|0.66|0.5|0.33|3|0|312	-1.38465	4.41442e-13		OG0005343			Plasmodium variant antigen protein Cir/Yir/Bir|yir-bir-cir_Pla: yir/bir/cir-family of variant antigens	N67_001506	Plasmodium variant antigen protein Cir/Yir/Bir|yir-bir-cir_Pla: yir/bir/cir-family of variant antigens			Py17X_0800011.1	Py17X_0800011	PIR protein	Py17X_08_v3:2166-3304(-)	305	chromosome	protein_coding_gene	FALSE	70.382	314	82	4	1	312	1	305	2.06e-142	402
221	N67C_004524	Py_N67C_Chr04	Py_N67C_Chr04:100687-101863(-)	MNAEVCEKFQDVWNLLSDILSNGSYKFKNGELLNKYCHSDQCHSDYDKLNAGFLYLLDQFYKDDGLFPSPSKNTPNIVDYILIWLSYMLNLYKTKDYDSIKNFYKDHIEKHDKYKEQINELNDYENYKDLIDKRKEFLYMDSNIVSKFYEALKSLCKLYNELGNNKNCENYLKDNSEFFKKYEELKDTSITKNSYYIQLLSTLSTDYDNFKKGCNNILAPPPAKTKENPGQTLVGISGQDGDDLGQDVNSFRQYLDNSIQDVDNSDVASSSSSIVSKLIPVLLIFGAIPIFLGIAYKVNNKELKNITFKYYFNYIYVNVNKKIIRFLTFYISIRYLDFGNDLQNDI	ATGAATGCCGAAGTGTGTGAAAAGTTCCAGGACGTATGGAACTTGCTTTCCGATATATTGAGTAATGGAAGCTATAAATTTAAAAATGGTGAACTTTTAAATAAATATTGTCATAGTGATCAATGTCATAGTGATTACGATAAATTAAATGCTGGATTTTTATATTTGTTGGATCAATTCTATAAGGATGATGGTTTGTTTCCCTCTCCTTCAAAAAATACCCCCAATATTGTTGATTACATTTTGATATGGTTAAGTTATATGTTAAACCTGTACAAAACTAAAGATTACGACAGTATAAAGAATTTTTATAAGGATCACATAGAGAAACATGATAAGTATAAGGAGCAAATAAATGAATTAAATGATTATGAGAATTATAAGGATCTTATAGATAAA…	transcript offset:0 AED:0.07 eAED:0.14 QI:0|0|0|0.5|1|1|2|0|346	-1.38179	0.00988403		OG0000042	PY17X_0843901.1-p1, PY17X_1200043.1-p1, PY17X_1374100.1-p1	PIR protein	Plasmodium variant antigen protein Cir/Yir/Bir|yir-bir-cir_Pla: yir/bir/cir-family of variant antigens	N67_000013, N67_003478, N67_004131, N67_004136, N67_005521, N67_005710	Plasmodium variant antigen protein Cir/Yir/Bir|yir-bir-cir_Pla: yir/bir/cir-family of variant antigens	PYYM_0001300.1-p1, PYYM_0023000.1-p1	YIR protein	Py17X_0100200.1	Py17X_0100200	PIR protein	Py17X_01_v3:81679-82871(-)	321	chromosome	protein_coding_gene	FALSE	69.767	301	86	5	1	297	1	300	8.31e-137	390
222	N67C_005448	Py_N67C_Chr01	Py_N67C_Chr01:790030-791088(+)	MDYTLCMRFNNLRTYLPDDISKSKNSDIHKLGNIKNYCSNGQSEGTGCKNDIDKINGACLWLFDQLLLKNKKNINMAEYIIIWLSYMINQKTHEGINDLNDFYTKYIEKNGYYIKCDNRGNDCSDELKEITKYSNYKEIIDKKKELLNINFENVSKLYDAFKLLCNMYTEIGGNDTRNKKYLENAKKFVEKYNELNDPNNTKDNAYYQVLSTLSNDYKNFKTYCGSLNIDCDDIQPLSPIKIKENGVQGSAHNDVQKFGVTSSSSSIISKLIPVLSIIVAIPIFLGISYKVNNKEFKNIIFKYYFH	ATGGATTATACCCTGTGTATGAGGTTTAATAACTTGAGAACCTATTTACCCGATGACATAAGCAAATCTAAAAATAGTGATATTCATAAATTAGGGAATATTAAGAATTATTGCTCTAATGGACAATCAGAGGGAACAGGATGTAAGAATGATATCGATAAGATAAATGGTGCTTGTCTATGGTTGTTCGATCAATTGCTTTTGAAAAATAAAAAAAATATCAACATGGCTGAATATATTATTATATGGTTAAGTTATATGATAAATCAAAAGACGCATGAAGGGATCAACGATCTAAATGATTTTTATACTAAATATATAGAAAAGAATGGGTATTATATTAAGTGTGATAATAGGGGTAATGATTGTAGTGATGAATTAAAAGAAATAACGAAATAT…	transcript offset:0 AED:0.07 eAED:0.07 QI:0|1|0.5|1|1|1|2|0|306	-1.37344	1.58752e-10		OG0000105	PY17X_0319501.1-p1	PIR protein	Plasmodium variant antigen protein Cir/Yir/Bir|yir-bir-cir_Pla: yir/bir/cir-family of variant antigens	N67_004403, N67_005719, N67_005728	Plasmodium variant antigen protein Cir/Yir/Bir|yir-bir-cir_Pla: yir/bir/cir-family of variant antigens	PYYM_0319400.1-p1	YIR protein	Py17X_0319501.1	Py17X_0319501	PIR protein	Py17X_03_v3:738142-739304(+)	311	chromosome	protein_coding_gene	FALSE	80.69	290	56	0	1	290	1	290	2.3e-160	447
223	N67C_005001	Py_N67C_Chr03	Py_N67C_Chr03:953252-955138(-)	MWFHTYDNTQEIYEKNKHLLYADIKETKNAYKVMKEALRQLEYHVANTVDYGLNNIYYTDYMLFDDVKYQYDTNVEKKQYIVDNPNKYNKVINKLWNPDHAHLFNDDHVKRKIVRVYNPNLVIIQQRSKTWPWSREKYFYALAAKFKISQNKTIIVMSSANINDNNCKNKRNFENIIVESANLFQAEIDSEDDIRNGKLTKIFVNLSGYIIQKKTDRIYITHFKSISG	ATGTGGTTCCATACCTATGATAATACACAAGAAATATATGAAAAAAACAAGCACCTATTATATGCCGATATCAAAGAAACTAAAAATGCATACAAAGTTATGAAAGAAGCTTTAAGACAATTAGAATATCATGTTGCAAATACAGTTGATTATGGATTAAATAATATATATTATACTGACTATATGCTTTTTGATGATGTAAAATATCAATATGATACAAATGTTGAAAAAAAACAATATATAGTTGATAATCCGAATAAGTATAATAAAGTAATAAACAAGTTATGGAATCCCGATCATGCCCATTTGTTCAATGATGATCATGTTAAAAGAAAAATTGTCCGTGTATACAATCCAAATTTAGTAATTATACAACAACGTTCCAAAACATGGCCGTGG…	transcript offset:0 AED:0.23 eAED:0.24 QI:0|0.6|0.5|0.83|1|1|6|0|228	-1.35987	0.76765	PF3D7_1463500	OG0000028	PY17X_0323001.1-p1, PY17X_0500007.1-p1, PY17X_0847101.1-p1, PY17X_0900003.1-p1, PY17X_0951901.1-p1, PY17X_1000003.1-p1, PY17X_1300021.1-p1, PY17X_1473801.1-p1	fam-a protein	PYST-A: Plasmodium yoelii subtelomeric family PYST-A|Bet v1-like	N67_002448, N67_002475	PYST-A: Plasmodium yoelii subtelomeric family PYST-A|Bet v1-like	PYYM_0008900.1-p1	fam-a protein	Py17X_0323001.1	Py17X_0323001	fam-a protein	Py17X_03_v3:865653-867007(-)	270	chromosome	protein_coding_gene	FALSE	89.333	225	24	0	4	228	45	269	1.27e-147	410
224	N67C_003480	Py_N67C_Chr09	Py_N67C_Chr09:1808686-1810422(-)	MENNLAISLNNAKDYLKKKNENGQSVYEHICDLINYIILEKPDKCYDNFEIISTQVKENKKHIYKNNNGNSKNILKEIDQTNSTLDNYILNNYIKQKNEWMQKIKKIIEELKYTEKYNEENIKPIKLPFSINLFHQLELIKWAGYQINTNLIFYIENSIKNILKKNKNSLISLNFWGILKGINNDYYILEGQLKNYKKSLSTFNKKKKKKNSQSSASSKSSKSSENSKNSKNSPDSVSSNESTSSNSNLSTTPNTSESYNSDEQKSQNKSKKNNINTNNVKSLYTKEEYQTFNKKINKYVYWVSINGTNKWVLLKPTTPEYIEKTNKINKMLTGNINHIITSFPNIQIKEKHYLRALISIISSYTCISPKNYFIFKTEENSEKNEQTDDEETESNKENT…	ATGGAAAATAATCTAGCGATATCTTTGAACAACGCTAAGGATTATCTAAAAAAGAAAAACGAGAATGGGCAATCTGTATATGAACATATTTGTGACTTAATTAATTATATAATTTTAGAAAAACCAGATAAATGTTATGACAATTTTGAAATAATATCAACACAAGTAAAAGAAAATAAAAAACATATTTATAAAAATAATAATGGAAACTCAAAAAACATATTAAAAGAAATTGATCAAACTAATTCTACATTAGACAATTATATATTAAATAATTATATAAAACAAAAAAATGAATGGATGCAAAAAATAAAAAAAATAATTGAGGAACTAAAATACACAGAAAAATATAATGAAGAAAATATTAAGCCAATAAAATTACCATTTTCAATAAATTTA…	transcript offset:0 AED:0.00 eAED:0.00 QI:0|-1|0|1|-1|1|1|0|578	-1.35508	5.67855e-05	PF3D7_1104600	OG0002441	PY17X_0944800.1-p1	radial spoke head protein, putative	Radial spokehead-like protein|RADIAL SPOKEHEAD-RELATED	N67_003444	Radial spokehead-like protein|RADIAL SPOKEHEAD-RELATED	PYYM_0943900.1-p1	radial spoke head protein, putative	Py17X_0944800.1	Py17X_0944800	radial spoke head protein, putative	Py17X_09_v3:1756581-1758335(-)	584	chromosome	protein_coding_gene	FALSE	96.233	584	16	1	1	578	1	584	0	1092
225	N67C_000739	Py_N67C_Chr13	Py_N67C_Chr13:2911781-2913291(-)	MNKFYIQIVFFLLIIPLYVNNKTLATELVPKKDTKHKSKKDTKHKSKKNTKQKSTKHYHTSEEIYKKNKHLLCTNPDESRKACKFMNDALKHLEHHATSKDGYKKCCGNPSEYKVFYKKKHKKHTKIQKVKYIIDDPNKYKEITNEVWDPNSGDYFYAGSVKKKIVRVYNRNLVMIQQRCKKHPWSREKYFYAIAAKFKISKNKTIIVMASANIIDHNRKNKKYFENKIVESANLFQAEIDSEDDIRNGELKKMFVNLSGYIVEKRKNHIYIIYVNSVDEHGSI	ATGAATAAGTTTTATATTCAAATTGTTTTTTTTCTTTTAATCATCCCCCTATATGTGAATAATAAAACCCTTGCAACTGAGCTTGTTCCAAAAAAAGATACAAAACACAAATCTAAAAAAGATACAAAACACAAATCAAAAAAAAATACAAAACAAAAATCAACAAAACATTATCATACTTCAGAAGAAATATATAAAAAAAACAAACACCTACTATGTACCAATCCCGATGAATCTAGAAAAGCGTGCAAATTTATGAATGACGCTTTAAAACATTTAGAACATCATGCTACAAGTAAAGATGGTTATAAAAAGTGTTGTGGAAATCCTTCTGAGTATAAGGTTTTTTATAAAAAAAAACATAAAAAGCATACAAAAATTCAAAAAGTTAAATATATA…	transcript offset:0 AED:0.09 eAED:0.09 QI:0|0.8|0.83|1|0.8|0.83|6|0|284	-1.35472	7.25408e-09	PF3D7_1463500	OG0000149			PYST-A: Plasmodium yoelii subtelomeric family PYST-A|Bet v1-like					Py17X_0846001.1	Py17X_0846001	fam-a protein	Py17X_08_v3:1723428-1724785(-)	263	chromosome	protein_coding_gene	FALSE	85.915	284	19	1	1	284	1	263	2.28e-168	465
226	N67C_002504	Py_N67C_Chr11	Py_N67C_Chr11:2004437-2005550(+)	MENQVKEDDYFFKRRNDICGKLTTLRALFPDELNSGEYYFKGGSLKRYCPKSRSCDNDIDKINNYCLWLFNQLYGDSTDFSNNKNDNIIIITFILGWLSYKLNQKTENGITKLNEFYNKHMQNVQGYNTSIENNTKYKTYIDLININKELMDIDISVMSKFYGVFKNLCKMYNELSKTKINGEEYLKYVNDFVNNYNTLFNDKNSDLFKQILHAVSNDYNYIKRTLHVESVRNQFPELITEKKKEMDVLSSGTTELGSENEISGSEILDSEILDSDSTSPSSSILNKLILIPFIFIATLILLGIAYKVNNKSIKKYIQHRVICEYK	ATGGAAAATCAAGTGAAAGAAGATGATTACTTCTTTAAAAGGCGAAACGATATATGTGGTAAGCTTACTACATTGAGGGCACTTTTTCCTGATGAATTGAATTCTGGAGAATATTATTTTAAAGGTGGATCGCTCAAGAGATACTGCCCTAAATCTAGAAGCTGCGACAACGATATCGATAAAATTAATAATTATTGCTTATGGTTATTTAATCAATTATATGGAGATAGTACAGATTTTTCGAATAATAAAAATGACAATATTATTATTATTACATTCATTTTGGGGTGGTTAAGTTATAAGTTAAATCAAAAAACAGAAAACGGAATCACTAAATTAAACGAGTTTTATAATAAACATATGCAAAATGTCCAGGGATATAATACGTCTATAGAAAAC…	transcript offset:0 AED:0.08 eAED:0.08 QI:0|1|0.5|1|1|1|2|0|326	-1.35159	0.00182328		OG0003158	PY17X_1149700.1-p1	PIR protein	Plasmodium variant antigen protein Cir/Yir/Bir|yir-bir-cir_Pla: yir/bir/cir-family of variant antigens	N67_002982	Plasmodium variant antigen protein Cir/Yir/Bir|yir-bir-cir_Pla: yir/bir/cir-family of variant antigens	PYYM_0006800.1-p1	YIR protein	Py17X_1149700.1	Py17X_1149700	PIR protein	Py17X_11_v3:1977619-1978864(+)	338	chromosome	protein_coding_gene	FALSE	86.826	334	34	2	1	324	1	334	0	534
227	N67C_001965	Py_N67C_Chr12	Py_N67C_Chr12:2014528-2015715(+)	MNDYMCRNFFALRNSISDKLDNKGNYQIIIENNLNEYCSGNKCVNELEKINAGCLYLLDAFFKDSSVFNSAAKGNINIVDYIIIWLSYMLNLKKSEQNMSNLQYFYNTYIKGGDKYKKSIAGVMEYKDYEDLINKKLDLINMDMNIVSKFYGAFNTLCMMYMEFDEKNPNCKKCSEYANEFVKKYKILKEDSNITKNSSCSQILFSLSNYYDNFKSYCTSKGGNCKQYPSLPTIETPQSYVGSSAKISGHISENTSSSSITNKLFIVLSIFGAIAFFLGISYKRKTKKYKEENESLIYDSKRVTIS	ATGAATGACTATATGTGTAGAAATTTCTTTGCTCTAAGGAACTCGATTTCTGATAAATTGGACAATAAAGGAAACTATCAAATTATTATTGAAAATAATTTAAATGAGTATTGTAGTGGTAATAAGTGTGTTAATGAGCTCGAAAAAATTAATGCTGGATGTTTATATTTGCTTGATGCATTTTTTAAGGATTCTTCTGTGTTTAATTCTGCTGCAAAAGGTAACATCAATATTGTTGATTATATTATCATATGGTTAAGTTATATGTTAAACCTAAAGAAAAGTGAACAAAATATGAGTAATTTACAATATTTTTATAATACATATATAAAGGGTGGTGATAAGTATAAAAAGTCTATAGCTGGTGTTATGGAGTATAAAGATTATGAGGATCTTATA…	transcript offset:0 AED:0.04 eAED:0.10 QI:0|0.5|0.66|1|1|1|3|0|306	-1.34129	0.000542148		OG0000039	PY17X_0218801.1-p1, PY17X_0402100.1-p1, PY17X_0527000.1-p1, PY17X_0527300.1-p1, PY17X_1149900.1-p1, PY17X_1373800.1-p1	PIR protein	Plasmodium variant antigen protein Cir/Yir/Bir|yir-bir-cir_Pla: yir/bir/cir-family of variant antigens	N67_003012, N67_004670, N67_005569	Plasmodium variant antigen protein Cir/Yir/Bir|yir-bir-cir_Pla: yir/bir/cir-family of variant antigens	PYYM_0006600.1-p1, PYYM_0014600.1-p1, PYYM_0402300.1-p1, PYYM_0526100.1-p1, PYYM_0526400.1-p1, PYYM_0600500.1-p1	YIR protein	Py17X_0527000.1	Py17X_0527000	PIR protein	Py17X_05_v3:1147768-1148915(+)	308	chromosome	protein_coding_gene	FALSE	89.085	284	26	2	1	283	1	280	1.34e-178	493
228	N67C_003959	Py_N67C_Chr05	Py_N67C_Chr05:108288-109461(-)	MNKEVFQKFENVWGAFPDKLENDKYHEFKDNNFLNSHCSDNKCDTDIEKISAGFFYLLSGFFGDSNSFNFDEKSKNDIFYYTIIWLSYMLNLKDQVGTKTNLQYFYDIDISNQNKYTNPIASFTEYNSYKDLLEKKIVNMDIKDISKFYAPFKSLCNMYNRFNDSTSDCTKCSNDAKEFVNKYNVLNEDYSITGNVSYSQILCSLSTDYNNLKSKCSDSSSFPEIKTPKNCVKRFEQSSQLISTQNSEDISSSSIGNKLFTVLSIFGAIAFLLGISYKRKNKKYKEENESIIYDSKINND	ATGAATAAGGAAGTGTTCCAAAAATTCGAGAATGTATGGGGTGCTTTCCCCGATAAATTAGAAAACGATAAATATCATGAATTTAAAGATAATAATTTTTTAAATAGTCATTGTAGTGATAATAAATGTGATACTGATATCGAAAAAATTAGTGCTGGATTTTTTTATTTACTTAGTGGATTTTTTGGGGATTCTAATTCGTTTAACTTTGATGAAAAAAGTAAAAACGATATTTTTTATTACACTATTATATGGTTAAGTTATATGTTAAACCTAAAGGATCAAGTAGGAACTAAGACCAATCTACAATATTTTTATGATATAGATATATCAAATCAAAATAAGTATACAAATCCTATAGCTAGTTTTACGGAGTATAATAGTTATAAGGATCTTTTA…	transcript offset:0 AED:0.03 eAED:0.09 QI:0|0.5|0.66|1|1|1|3|0|300	-1.33711	0.00598159		OG0000139	PY17X_0628001.1-p1, PY17X_1300181.1-p1, PY17X_1300441.1-p1, PY17X_1400067.1-p1	PIR protein	Plasmodium variant antigen protein Cir/Yir/Bir|yir-bir-cir_Pla: yir/bir/cir-family of variant antigens	N67_005580	Plasmodium variant antigen protein Cir/Yir/Bir|yir-bir-cir_Pla: yir/bir/cir-family of variant antigens	PYYM_0030700.1-p1, PYYM_1401100.1-p1	YIR protein	Py17X_1300181.1	Py17X_1300181	PIR protein	Py17X_13_v3:95104-96263(-)	306	chromosome	protein_coding_gene	FALSE	82.796	279	46	2	1	278	1	278	6.35e-163	453
229	N67C_000801	Py_N67C_Chr14	Py_N67C_Chr14:169745-170949(-)	MDKRVCGILVSMCNSFSKSFDGKGDYQIIINGNILSNYCSSNTCSNNLEKISAGCLYLLDAFFKDKSVFKTDAKSNINIVEYIIIWLSYMLSLKQQVGTNTNLQYFYNTTINNDKYQKPIKGVEQYYKNYKDLIDKKKDLINMDMSNISKLYDAFYALCMMHFEFNEESPDCHKYLEDAQKFVEKYKKLNNVSDTNKDSPYNRLLSTLSNDYDSFKKICSVKCSSLSLPTIEKPKNYVETFEKGPEHLQAQDSEVASSSSSITSNLFIVLSIFGAIGFFLGISYKRKTKKYKEETESIKYDSKRVTISGI	ATGGATAAGAGAGTGTGTGGAATACTCGTTTCTATGTGTAACTCGTTTTCCAAAAGTTTTGACGGAAAAGGAGACTATCAAATTATTATTAATGGAAACATTTTAAGTAATTATTGTTCTAGTAACACATGTAGTAATAATCTCGAAAAAATTAGTGCTGGATGTTTATATTTGCTTGATGCATTCTTTAAGGATAAGTCTGTGTTTAAGACTGATGCAAAAAGTAACATCAACATTGTTGAATACATTATCATATGGTTAAGTTATATGTTAAGCTTAAAGCAACAAGTAGGAACAAATACCAATCTACAATATTTTTATAATACAACTATAAATAATGATAAGTATCAAAAGCCTATAAAAGGCGTTGAACAATATTATAAAAATTATAAGGATCTT…	transcript offset:0 AED:0.07 eAED:0.13 QI:0|0.5|0.33|1|0|0|3|0|310	-1.33386	3.55412e-09		OG0000114			Plasmodium variant antigen protein Cir/Yir/Bir|yir-bir-cir_Pla: yir/bir/cir-family of variant antigens	N67_000782, N67_002488, N67_003481, N67_005436	Plasmodium variant antigen protein Cir/Yir/Bir|yir-bir-cir_Pla: yir/bir/cir-family of variant antigens			Py17X_1401500.1	Py17X_1401500	PIR protein	Py17X_14_v3:154769-155927(-)	311	chromosome	protein_coding_gene	FALSE	77.895	285	61	2	1	285	1	283	6.76e-158	441
230	N67C_004955	Py_N67C_Chr03	Py_N67C_Chr03:784424-785548(+)	MNDSLCGNFDLLSMYLPDSLDRTKVLDFYENLSFKKYCPDQDCNTELEKITIGFLWLLGQYFTIYPIKGKIENNAKPFFLYIILWLAYKLNQNLDHNTTKIKEFYTKHVNGNNKYSNFRGDSSKFTSLDEFIEKHKDLLNINIKDLSKFYDASKLICSMYANKAKNTDDNKLLNDATTFVKTYTKLKDGSNTESTPNDQILSALSADYDNIKEKCKDFQPIPDITADISALISVDTSSSSSIGKRLFTVLSIFVFVIWISETSSKTIFKRKNKKYKEENEQIIYDSKRMSISGIVIMI	ATGAATGATAGTCTATGTGGAAACTTTGATCTTTTGAGTATGTATTTACCTGATAGCTTGGACAGAACTAAAGTACTTGATTTTTATGAAAATCTGAGTTTCAAAAAATATTGCCCTGATCAAGACTGCAATACTGAACTCGAAAAAATTACGATTGGATTCTTATGGTTACTTGGACAATATTTTACTATATACCCAATTAAAGGTAAAATTGAAAATAATGCTAAACCATTTTTTCTATATATTATTTTATGGTTAGCTTACAAATTAAATCAAAACTTAGATCACAATACCACGAAAATAAAGGAATTTTATACTAAACATGTAAATGGTAATAATAAATATAGTAATTTTAGAGGTGATTCCAGTAAATTTACAAGTCTTGATGAATTCATAGAG…	transcript offset:0 AED:0.07 eAED:0.07 QI:0|0|0|0.66|0.5|0.33|3|0|298	-1.33277	1.23176e-06		OG0004760			Plasmodium variant antigen protein Cir/Yir/Bir|yir-bir-cir_Pla: yir/bir/cir-family of variant antigens	N67_003859, N67_005068	Plasmodium variant antigen protein Cir/Yir/Bir|yir-bir-cir_Pla: yir/bir/cir-family of variant antigens			Py17X_0221901.1	Py17X_0221901	PIR protein	Py17X_02_v3:930716-931797(+)	295	chromosome	protein_coding_gene	FALSE	65.141	284	93	3	1	278	1	284	1.63e-121	348
231	N67C_003037	Py_N67C_Chr09	Py_N67C_Chr09:106224-107283(-)	MDNNLCARFRTLRNFLPDELNTTTSKDIHTLGNIKNYCPIEGSGDTKKCKTDFDKIKGGCLWLFEQLFVKNKIKNINIVGYIMIWLGYKLNQKTYDGITNLNGFYTKHIQNNEYYNKCDNDGKDCGNLLKNITGYKNYKEIIDTKNELLSINFEYVSKLYDTFKLLCIMYTEISGEDRKNKKYLENAKNFVNKYNELNDPNITKDSAYYQVLSTLSNDYNNFKSRCKEYKIDCDDIPTLPEKKTTQNHVQSSETSFESSSEVTSSSSVTNKLIPVLSIIVAIPIFLGISYKVNNKKLKTKLLYICKH	ATGGATAATAACCTGTGTGCAAGGTTTCGTACATTGAGAAACTTTTTACCCGATGAATTAAACACAACTACAAGTAAAGATATTCATACATTAGGGAATATTAAGAATTATTGTCCTATTGAAGGTTCAGGAGACACAAAAAAATGTAAAACTGATTTCGATAAAATAAAAGGTGGATGCTTATGGTTGTTTGAGCAATTGTTTGTGAAAAATAAAATAAAAAATATCAATATTGTTGGATACATTATGATTTGGTTAGGTTATAAACTAAATCAAAAGACGTATGATGGAATCACCAATCTAAATGGTTTTTATACTAAACATATACAGAATAATGAGTATTATAATAAATGTGATAATGATGGTAAAGATTGTGGTAATTTATTAAAAAATATAACG…	transcript offset:0 AED:0.07 eAED:0.07 QI:0|0|0|0.5|1|1|2|0|307	-1.33092	7.21261e-06		OG0000105	PY17X_0319501.1-p1	PIR protein	Plasmodium variant antigen protein Cir/Yir/Bir|yir-bir-cir_Pla: yir/bir/cir-family of variant antigens	N67_004403, N67_005719, N67_005728	Plasmodium variant antigen protein Cir/Yir/Bir|yir-bir-cir_Pla: yir/bir/cir-family of variant antigens	PYYM_0319400.1-p1	YIR protein	Py17X_0627701.1	Py17X_0627701	PIR protein	Py17X_06_v3:1169471-1170644(+)	315	chromosome	protein_coding_gene	FALSE	74.83	294	71	2	1	291	1	294	9.47e-146	410
232	N67C_004764	Py_N67C_Chr03	Py_N67C_Chr03:52457-53516(-)	MDNNLCARFRTLRNFLPDELNTTTSKDIHTLGNIKNYCPIEGSGDTKKCKTDFDKIKGGCLWLFEQLFVKNKIKNINIVGYIMIWLGYKLNQKTYDGITNLNGFYTKHIQNNEYYNKCDNDGKDCGNLLKNITGYKNYKEIIDTKNELLSINFEYVSKLYDTFKLLCIMYTEISGEDRKNKKYLENAKNFVNKYNELNDPNITKDSAYYQVLSTLSNDYNNFKSRCKEYKIDCDDIPTLPEKKTTQNHVQSSETSFESSSEVTSSSSVTNKLIPVLSIIVAIPIFLGISYKVNNKKLKTKLLYICKH	ATGGATAATAACCTGTGTGCAAGGTTTCGTACATTGAGAAACTTTTTACCCGATGAATTAAACACAACTACAAGTAAAGATATTCATACATTAGGGAATATTAAGAATTATTGTCCTATTGAAGGTTCAGGAGACACAAAAAAATGTAAAACTGATTTCGATAAAATAAAAGGTGGATGCTTATGGTTGTTTGAGCAATTGTTTGTGAAAAATAAAATAAAAAATATCAATATTGTTGGATACATTATGATTTGGTTAGGTTATAAACTAAATCAAAAGACGTATGATGGAATCACCAATCTAAATGGTTTTTATACTAAACATATACAGAATAATGAGTATTATAATAAATGTGATAATGATGGTAAAGATTGTGGTAATTTATTAAAAAATATAACG…	transcript offset:0 AED:0.07 eAED:0.07 QI:0|0|0|0.5|1|1|2|0|307	-1.33092	7.21261e-06		OG0000105	PY17X_0319501.1-p1	PIR protein	Plasmodium variant antigen protein Cir/Yir/Bir|yir-bir-cir_Pla: yir/bir/cir-family of variant antigens	N67_004403, N67_005719, N67_005728	Plasmodium variant antigen protein Cir/Yir/Bir|yir-bir-cir_Pla: yir/bir/cir-family of variant antigens	PYYM_0319400.1-p1	YIR protein	Py17X_0627701.1	Py17X_0627701	PIR protein	Py17X_06_v3:1169471-1170644(+)	315	chromosome	protein_coding_gene	FALSE	74.83	294	71	2	1	291	1	294	9.47e-146	410
233	N67C_003960	Py_N67C_Chr05	Py_N67C_Chr05:111727-112958(-)	MDDTLCGKFDFLREYLPDDLGATTKLDLNDNSKIKKYCPENGLGDNTCNTNLDKITAGFLWLLGECYSTLTTNGYDQNNTNAFFIHMISWFSYKLNQHEGKKFNTINDFFNEYVKSSGNYKSFITDANRIGNLKEFMDKRDYLLNINIDDLSKFYDASKLICSMYINAEKHTKDSTVPNDAKNFVIKYTDLNESYNIEDTARRKILPFLLTDYNNLINKCKSFTSLPDITTKFSAQMSGVISSSSSTANKLFTVLSIFGAIAFFLGISYKRKNKKNKEENESIIYDSKRVTISGIG	ATGGATGATACTCTATGTGGAAAGTTTGATTTTTTGAGGGAGTATTTACCCGATGATTTAGGCGCAACTACAAAACTCGATTTGAATGATAATTCGAAAATTAAGAAATATTGCCCTGAAAACGGTTTAGGAGACAACACATGCAATACTAATCTCGATAAAATTACGGCCGGATTTTTATGGTTACTTGGAGAATGTTATTCTACATTAACAACTAATGGTTATGATCAAAATAATACTAATGCATTTTTTATACATATGATTTCATGGTTTAGTTACAAATTAAATCAACACGAAGGGAAAAAATTTAACACAATAAACGATTTTTTTAATGAATATGTAAAAAGTAGTGGTAATTATAAAAGTTTTATAACTGATGCCAACAGAATTGGAAATCTT…	transcript offset:0 AED:0.05 eAED:0.07 QI:0|0.33|0.5|0.75|1|1|4|0|296	-1.32425	4.97104e-12		OG0000032	PY17X_0117200.1-p1, PY17X_0700051.1-p1, PY17X_0800141.1-p1, PY17X_0900700.1-p1, PY17X_1044600.1-p1, PY17X_1100087.1-p1	PIR protein	Plasmodium variant antigen protein Cir/Yir/Bir|yir-bir-cir_Pla: yir/bir/cir-family of variant antigens	N67_004665, N67_004666, N67_005088	Plasmodium variant antigen protein Cir/Yir/Bir|yir-bir-cir_Pla: yir/bir/cir-family of variant antigens	PYYM_0013300.1-p1, PYYM_0030300.1-p1, PYYM_0040300.1-p1, PYYM_0200500.1-p1, PYYM_0900200.1-p1, PYYM_1044200.1-p1	YIR protein	Py17X_0117200.1	Py17X_0117200	PIR protein	Py17X_01_v3:754571-755661(+)	298	chromosome	protein_coding_gene	FALSE	99.259	270	2	0	1	270	1	270	0	547
234	N67C_002966	Py_N67C_Chr10	Py_N67C_Chr10:1867734-1868703(+)	MDAEMCKTFAPLRNVISNSDKGVSYQFMHDDDFKDHCTNGNCDNDTDKVNARCLHIFDALFKNKSAFETDANGNIYIVQYILIWLSYVLSLIESEEKGSLNEFYNKYIENGVSYKKEINDVTTYKNYKDLIDRNNYILSMDKSIISKLYDAFSTLCDIYIEVDTSNSNCEKSSEKVNQFVETYKKIIIDHNIGENIRYFYVLINLLTDYDNLKKKCENFPSTPDIKKIISEATSSSIASKLIPILSILVAIPIFLGIAYKVNNKEFKNYFHYICKH	ATGGATGCCGAAATGTGTAAAACGTTCGCTCCTTTGAGGAACGTGATTTCCAATTCGGACAAGGGTGTAAGCTATCAATTTATGCATGATGACGATTTCAAAGATCACTGTACTAATGGAAATTGTGATAATGATACCGATAAAGTTAATGCTAGATGCTTACATATTTTTGATGCATTATTTAAGAATAAGTCTGCGTTTGAAACGGATGCAAATGGAAACATCTATATTGTTCAATACATTTTGATATGGTTAAGTTATGTGTTAAGCCTGATCGAAAGTGAAGAAAAAGGCAGTCTAAATGAATTTTATAATAAATATATAGAAAATGGCGTGAGCTATAAAAAGGAAATAAACGATGTTACTACTTATAAAAATTATAAGGATCTTATAGATAGA…	transcript offset:0 AED:0.11 eAED:0.13 QI:0|0|0|0.5|1|1|2|0|276	-1.32164	0.00844698		OG0000003	PY17X_0117600.1-p1, PY17X_0200301.1-p1, PY17X_0200721.1-p1, PY17X_0221501.1-p1, PY17X_0321501.1-p1, PY17X_0322201.1-p1, PY17X_0400083.1-p1, PY17X_0422901.1-p1, PY17X_0600900.1-p1, PY17X_0700029.1-p1, PY17X_0843001.1-p1, PY17X_0948001.1-p1, PY17X_0948601.1-p1, PY17X_0949101.1-p1, PY17X_1046601.1-p1, PY17X_1047501.1-p1, PY17X_1049901.1-p1, PY17X_1300141.1-p1, PY17X_1472601.1-p1	PIR protein	Plasmodium variant antigen protein Cir/Yir/Bir|yir-bir-cir_Pla: yir/bir/cir-family of variant antigens	N67_000001, N67_001983, N67_004871, N67_005625	Plasmodium variant antigen protein Cir/Yir/Bir|yir-bir-cir_Pla: yir/bir/cir-family of variant antigens	PYYM_0000800.1-p1, PYYM_0010200.1-p1, PYYM_0012800.1-p1, PYYM_0023900.1-p1, PYYM_0026300.1-p1, PYYM_0031100.1-p1, PYYM_0036300.1-p1, PYYM_0036800.1-p1, PYYM_0038300.1-p1, PYYM_0045300.1-p1, PYYM_0046100.1-p1, PYYM_0047200.1-p1, PYYM_0201600.1-p1, PYYM_0526700.1-p1, PYYM_0600100.1-p1	YIR protein	Py17X_1049901.1	Py17X_1049901	PIR protein	Py17X_10_v3:1999617-2000702(+)	281	chromosome	protein_coding_gene	FALSE	92.308	260	20	0	1	260	1	260	6.95e-175	482
235	N67C_004237	Py_N67C_Chr06	Py_N67C_Chr06:7333-8434(-)	MNVEVCKKFKDLRDAFPDNLNGNGKYEFINVKNFEEYCTDNKCDDDFGKISAGCLYLLDAFFKDNSVFNSVAKRNINIVEYIIIWLSYMLFFIINDENDSIGNSYNYYIYSDNKYNQEIDDVAAYTSYKDLIYKKENLMNISIIDMSNFYDAFILLCGICTGVNEEKKNCDKYLEKAKKFVEAYDALNEDYYNGEGSPYNQLLSTLSNDYCNLKNKCNKFPTLSTYSRKFVIKRTLIPIAFMIVALSIFLGIEYKRKNKKYNEENDSLIYDSNINND	ATGAATGTTGAAGTGTGTAAAAAGTTCAAGGATCTAAGGGACGCGTTTCCCGATAATTTGAACGGTAATGGAAAGTATGAATTTATAAATGTGAAAAATTTCGAAGAGTACTGTACTGATAATAAATGTGATGATGATTTCGGTAAAATTAGTGCTGGATGTTTATATTTGCTTGATGCATTCTTTAAGGATAATTCTGTGTTTAATTCTGTTGCAAAACGTAACATCAATATTGTTGAATATATTATTATATGGTTAAGTTATATGTTATTCTTTATCATAAATGATGAAAACGACAGTATAGGCAATTCTTATAATTATTATATATATAGCGATAATAAGTATAATCAGGAAATAGATGATGTTGCTGCTTATACTAGTTATAAGGATCTTATATAT…	transcript offset:0 AED:0.07 eAED:0.10 QI:0|0|0|0.66|1|1|3|0|277	-1.31369	5.2581e-05		OG0000026			Plasmodium variant antigen protein Cir/Yir/Bir|yir-bir-cir_Pla: yir/bir/cir-family of variant antigens	N67_002473, N67_002990	Plasmodium variant antigen protein Cir/Yir/Bir|yir-bir-cir_Pla: yir/bir/cir-family of variant antigens	PYYM_0032300.1-p1, PYYM_0046300.1-p1, PYYM_1100900.1-p1	YIR protein	Py17X_1471801.1	Py17X_1471801	PIR protein	Py17X_14_v3:2779700-2780784(+)	286	chromosome	protein_coding_gene	FALSE	78.295	258	53	1	1	255	1	258	2.23e-139	392
236	N67C_005426	Py_N67C_Chr01	Py_N67C_Chr01:710795-711936(+)	MASRLCNQFDTLRKLFQDELEESGKYKFQKGTFNKYCPNGECSADTDIVNAGCLWLFNQFFGTSGTSHYHDVYKEVTICIMIWLSYKLSLKPPENITTLKDFYSRHIENNEEYTKHEAQDSDYESHKKIIDEIKEYMDINISHMAKFDELLKVLCNMNTSYTKKHHSDFSKHANKFVDKYNELLNDNINIDNSPYSKILLILSSYYNNFEKNRAIRNTEMKLPPLPTQKIPKQDNPEGPKVTKETQPSSEPDKSNIETKIQSYDTILSDSSLVNKLVIVLPILAAIPIFLGFAYKVNNKELKNYFHQIYANVNKKIIRFLTFYISIHYLDFGNDFKNKN	ATGGCTTCGCGTTTGTGCAATCAGTTTGACACATTAAGGAAGCTTTTTCAAGATGAATTAGAAGAATCTGGAAAATATAAATTTCAAAAGGGAACATTTAATAAATATTGTCCCAATGGAGAATGCAGTGCTGATACGGATATAGTTAACGCTGGGTGTTTATGGTTATTTAATCAATTTTTCGGTACATCTGGTACATCACATTACCATGATGTTTATAAGGAGGTGACTATATGTATCATGATATGGTTAAGTTATAAATTAAGCCTAAAACCACCTGAAAACATCACCACGTTAAAAGATTTTTATTCTAGACATATAGAAAATAACGAGGAGTACACTAAGCATGAAGCTCAAGATTCAGATTATGAAAGTCATAAGAAAATCATAGATGAAATA…	transcript offset:0 AED:0.07 eAED:0.12 QI:0|0|0|0.5|1|1|2|0|339	-1.30856	0.00410189		OG0000092	PY17X_0115100.1-p1, PY17X_0115400.1-p1, PY17X_0946800.1-p1, PY17X_1043200.1-p1, PY17X_1372900.1-p1	PIR protein	Plasmodium variant antigen protein Cir/Yir/Bir|yir-bir-cir_Pla: yir/bir/cir-family of variant antigens	N67_005411	Plasmodium variant antigen protein Cir/Yir/Bir|yir-bir-cir_Pla: yir/bir/cir-family of variant antigens	PYYM_0114500.1-p1, PYYM_0114800.1-p1, PYYM_0945900.1-p1, PYYM_1042800.1-p1	YIR protein	Py17X_0115100.1	Py17X_0115100	PIR protein	Py17X_01_v3:676343-677507(+)	318	chromosome	protein_coding_gene	FALSE	81.544	298	51	2	1	295	1	297	2.11e-179	497
237	N67C_002497	Py_N67C_Chr11	Py_N67C_Chr11:1979092-1980133(+)	MDKDVCRTLIALRNSFSNNWTKQGDYQFIINADTLNGYCSNKQCNSDLERINAGCLYLLDAFYKDSNLFKTLAKSNIDIVEYIMIWLSKMLSRIKNEQNDSIEFFYKTYIKNDTKYTNAIGGVNDYYKSYKDLIDKKNLLNMNIKDISKLYDAFNTLCNMYLEFDEQNPNCAKHLEKAKKFVDEYKKLKENYSITENSLYSKILSTLSTDYDNFKKKYDNVQSCKSLPLPTIGKEKYVQSHVHGSGEISEDTSSSSSIASKLFIVLSIFGAIAFFFGISYKVNNKELKKKIIIYMQTLTKKTYAS	ATGGATAAGGACGTGTGTAGAACGCTCATTGCTCTAAGGAACTCGTTTTCCAATAATTGGACCAAACAAGGAGACTATCAATTTATTATTAATGCAGACACTTTAAATGGGTATTGTAGTAATAAACAATGTAATAGTGATCTCGAAAGAATTAATGCTGGATGTTTATATTTGCTTGATGCATTTTATAAGGATTCCAATTTGTTTAAGACTCTTGCAAAAAGTAACATTGATATTGTTGAATACATTATGATATGGCTAAGTAAAATGTTAAGCCGAATCAAAAATGAACAAAACGACAGTATAGAATTTTTTTATAAAACATATATAAAGAATGATACTAAGTATACTAATGCTATAGGTGGCGTTAATGATTATTATAAGAGTTATAAGGATCTT…	transcript offset:0 AED:0.10 eAED:0.10 QI:0|1|0.5|1|1|1|2|0|305	-1.30142	0.0013196		OG0000476	PY17X_1149000.1-p1	PIR protein	Plasmodium variant antigen protein Cir/Yir/Bir|yir-bir-cir_Pla: yir/bir/cir-family of variant antigens	N67_002971, N67_002974	Plasmodium variant antigen protein Cir/Yir/Bir|yir-bir-cir_Pla: yir/bir/cir-family of variant antigens	PYYM_1150000.1-p1	YIR protein	Py17X_1149000.1	Py17X_1149000	PIR protein	Py17X_11_v3:1952100-1953246(+)	309	chromosome	protein_coding_gene	FALSE	97.865	281	6	0	1	281	1	281	0	548
238	N67C_004779	Py_N67C_Chr03	Py_N67C_Chr03:105813-106953(-)	MNKDVCKTLQDVKEWFLDKLGSNGHYQLIKVEDLEKYCIDGCDTNFDKINSVCLYLLDQFYKDSGIVPSPSKSNPNIVDNIFIWLSYMLSLDKTNKNANMQYFYDNYINQRYTYKDYIIDLIGYGTYKELIDTRKYLVNMDSNIVYKFYEALNLLCNLYNELDYNNKNCENYLDDSEFLKKYQELEQDTSITGNKSYKEILSTLSTDYDGFKRGCNSILSSLSKETEENRGLTPGLISGQDSELYSGHDSELNSGHDSELNSESSSEVTSSSSSITSKLIPVLLILGAIPIFFGIAYKVNNKELKNNFHYIYANIKQIIRFLKFYISIHYLDFGK	ATGAATAAGGACGTGTGTAAAACGCTCCAGGATGTAAAGGAATGGTTTCTTGATAAATTGGGCAGTAATGGTCACTATCAACTTATAAAGGTTGAAGATCTCGAAAAATATTGTATTGATGGATGTGATACTAATTTCGATAAAATTAATTCTGTATGTTTATATTTGTTGGATCAATTCTATAAGGATTCTGGTATAGTTCCCTCTCCTTCAAAAAGTAACCCCAATATTGTTGATAACATTTTTATATGGTTAAGTTATATGTTAAGCCTGGATAAAACTAATAAAAATGCCAATATGCAGTATTTTTATGATAATTACATAAATCAACGTTATACGTATAAGGATTATATAATTGACCTAATTGGTTATGGTACTTATAAGGAGCTTATAGATACA…	transcript offset:0 AED:0.08 eAED:0.11 QI:0|0|0|0.5|1|1|2|0|335	-1.29825	0.0116058		OG0000104	PY17X_0319300.1-p1, PY17X_1000100.1-p1, PY17X_1400049.1-p1	PIR protein	Plasmodium variant antigen protein Cir/Yir/Bir|yir-bir-cir_Pla: yir/bir/cir-family of variant antigens	N67_003480, N67_004873, N67_005738	Plasmodium variant antigen protein Cir/Yir/Bir|yir-bir-cir_Pla: yir/bir/cir-family of variant antigens	PYYM_0048400.1-p1, PYYM_0319200.1-p1	YIR protein	Py17X_1000100.1	Py17X_1000100	PIR protein	Py17X_10_v3:109672-110851(-)	314	chromosome	protein_coding_gene	FALSE	86.913	298	35	1	1	298	1	294	3.42e-169	471
239	N67C_002989	Py_N67C_Chr10	Py_N67C_Chr10:1953233-1954260(+)	MDKTLCKQFDTLRNYLPDELEKHESVDFNQNENIKYYCPNGESGKTECKNDFDKIKAGCLWLFEQLFVKNKKNISTVEYIIIWLSYKLNQKKYDEINNLNDFYEAHIKNNTHYTSCNNGSGDCSDLLNSNTGYLNYKKIIDGRMRLLSTNFGDMSKFYDAFKPLCKMYTELNENNTISEKSIENAKNFVEKYNELNPSDIGEDSPYYQVLSTLSSDYNNLKDSCDSNTVDCNDIPSITSTETEESGIQSSEERCNVTSSFSIVKKLILALSIFSVITIFLGIFFKVNNKKFKNYFH	ATGGATAAAACCCTGTGTAAACAGTTTGATACATTGAGAAACTATTTACCCGATGAATTAGAAAAACATGAATCAGTCGATTTTAATCAAAATGAGAATATTAAGTATTACTGCCCTAATGGAGAATCAGGGAAAACAGAATGTAAGAATGATTTCGATAAAATTAAGGCTGGATGTTTATGGTTGTTTGAGCAATTATTTGTGAAAAATAAAAAAAATATCAGTACAGTTGAATATATTATCATATGGTTAAGTTATAAACTAAATCAAAAGAAATATGACGAAATCAACAATCTAAATGATTTTTATGAAGCGCACATAAAGAATAATACGCATTATACTAGTTGTAATAATGGCAGTGGAGATTGTAGTGATTTATTAAATAGTAATACAGGATAT…	transcript offset:0 AED:0.06 eAED:0.06 QI:0|1|1|1|1|1|2|26|296	-1.29668	4.76211e-08		OG0000001	PY17X_0100029.1-p1, PY17X_0118201.1-p1, PY17X_0219601.1-p1, PY17X_0223101.1-p1, PY17X_0321701.1-p1, PY17X_0322401.1-p1, PY17X_0500061.1-p1, PY17X_0600141.1-p1, PY17X_0600381.1-p1, PY17X_0700003.1-p1, PY17X_0700025.1-p1, PY17X_0800051.1-p1, PY17X_0845501.1-p1, PY17X_0900047.1-p1, PY17X_0948201.1-p1, PY17X_0949301.1-p1, PY17X_0950101.1-p1, PY17X_1000027.1-p1, PY17X_1000043.1-p1, PY17X_1049001.1-p1,…	PIR protein	Plasmodium variant antigen protein Cir/Yir/Bir|yir-bir-cir_Pla: yir/bir/cir-family of variant antigens	N67_004869, N67_005745, N67_005747	Plasmodium variant antigen protein Cir/Yir/Bir|yir-bir-cir_Pla: yir/bir/cir-family of variant antigens	PYYM_0031700.1-p1, PYYM_0037500.1-p1	YIR protein	Py17X_0700003.1	Py17X_0700003	PIR protein	Py17X_07_v3:3127-4244(-)	307	chromosome	protein_coding_gene	FALSE	89.51	286	29	1	1	285	1	286	0	517
240	N67C_001510	Py_N67C_Chr12	Py_N67C_Chr12:205793-206958(-)	MAYILCNNFDTLRKFFHDELKASGEYNFSSGMLSKYCPNNNCDTNIKKINAGCLWLFNEFFGKSGTSNYDDRYKDVVVCIMIWLCYKLSLKSHDGIKTLSDFYSNHIENNTEYTKHKLNDENYSSYKNIIDKIKEYMDININNMSKFYELIKLLCDMNTAYTKCKNDKFSEDANKFVDKYKELLNDDNNTKDSSYNKVLRVLSNYYNNFEQNRVIKHITINLTSLPTEKTSQNVDVEGSKAIKTYESSSETDQPDHVTITPSYDTTLSGSSLVNKLILVLSILVAIAIFLGISYKYSLFEFRKRSQKQHLRKKWTINM	ATGGCTTATATTTTGTGTAATAATTTTGATACTTTAAGGAAGTTTTTTCACGATGAATTGAAAGCGTCCGGAGAATATAATTTTAGTTCTGGAATGCTTAGCAAATATTGCCCTAATAATAATTGTGACACTAATATCAAAAAGATTAATGCTGGTTGTTTATGGTTATTTAATGAATTTTTTGGTAAATCTGGTACTTCAAATTATGACGATAGATATAAGGATGTTGTTGTATGTATTATGATATGGTTATGTTATAAATTAAGCCTAAAATCACATGACGGAATCAAGACATTAAGCGATTTTTATTCTAATCATATAGAAAATAACACGGAGTACACTAAGCATAAACTTAATGATGAAAATTATAGCAGTTATAAGAACATCATAGATAAAATA…	transcript offset:0 AED:0.05 eAED:0.05 QI:0|1|0.66|1|0|0|3|0|318	-1.29286	0.012105		OG0003163	PY17X_1203400.1-p1	PIR protein	Plasmodium variant antigen protein Cir/Yir/Bir|yir-bir-cir_Pla: yir/bir/cir-family of variant antigens	N67_001510	Plasmodium variant antigen protein Cir/Yir/Bir|yir-bir-cir_Pla: yir/bir/cir-family of variant antigens	PYYM_1202800.1-p1	YIR protein	Py17X_1203400.1	Py17X_1203400	PIR protein	Py17X_12_v3:219962-221122(-)	316	chromosome	protein_coding_gene	FALSE	96.486	313	11	0	1	313	1	313	0	606
241	N67C_003008	Py_N67C_Chr09	Py_N67C_Chr09:285-5356(-)	MDYDLCKNFNKVIENYPDKIKNSEEHDFHDINGIEEYCRVEESGGKKCKTELDKINAVCLWLLNENIAYRLDELTNEQVKAFIIYIMIWLNYMLNLKKDEINLSEFYTKIENDTNYTKCTYDDKDCNIKLKEKTEYNNFKEIMDKRKDLLDINFKDISKFYEVFKLLCKMHTESNEDDLECKKYLEYANNIVGKFKELNKNYSVTGNTSYSQVWSTLSTDYDNFKNKCYYFPPLLTYSLISIALIFVAIPIFLGISYKSKNKKYNEENDSLIYYSKSSDYSMNMKLIICATINLNYTMPIEMIHCSCIYDLVSIQGSSFRVIDLCYSFNSDYRSLVFMGLGFRVQGLGFRVQGLGFRVQGLGFRVQGSGFRVQGSGFRVQGLGFRVQGSGFRGSGFRVQ…	ATGGATTATGACCTGTGTAAAAATTTTAATAAAGTAATTGAAAATTATCCCGATAAAATAAAAAATTCTGAAGAACATGATTTTCATGATATAAATGGTATTGAGGAATACTGCCGTGTTGAAGAATCAGGAGGAAAAAAATGTAAGACTGAGCTCGATAAAATAAATGCTGTATGCTTATGGTTGCTCAATGAAAATATTGCTTATAGGCTTGATGAATTAACTAATGAACAGGTTAAAGCGTTTATTATATACATTATGATATGGTTAAATTATATGTTAAACCTAAAGAAAGATGAAATCAACCTAAGTGAGTTTTATACTAAAATAGAAAACGATACGAATTATACTAAATGTACATATGATGATAAAGATTGTAATATTAAATTAAAAGAAAAA…	transcript offset:0 AED:0.40 eAED:0.46 QI:0|0.08|0.07|0.30|1|1|13|0|897	-1.28981	2.86312e-06		OG0000000			Plasmodium variant antigen protein Cir/Yir/Bir|yir-bir-cir_Pla: yir/bir/cir-family of variant antigens|PROTEIN CBG08811|LRRGT00142-RELATED	N67_003001, N67_004399, N67_005075, N67_005078, N67_005422, N67_005499	Plasmodium variant antigen protein Cir/Yir/Bir|yir-bir-cir_Pla: yir/bir/cir-family of variant antigens			Py17X_0528301.1	Py17X_0528301	PIR protein	Py17X_05_v3:1193794-1194939(+)	283	chromosome	protein_coding_gene	FALSE	72.052	229	56	4	1	227	1	223	1.11e-110	340
242	N67C_004742	Py_N67C_Chr04	Py_N67C_Chr04:1025045-1026468(-)	MNKFYIQIVFFLLIIPLYVNNKTLATELVPKKYTKHKSKKNKKRYTYDNTREIYEKNKHLLYADIKETINAYKFMNDALKQLEHHATSKGYTRCGGIPSKNIVFYKKKHRGHTKILKAEYLIYDTNKYNELLNELWDPDCDQYINKEHVTKKIARMYTPNLVMIQQRCKKHPWSREKYFYAIAAKFKISQNKTIFVMASANIIDHNRKNKKYFENTIVESANLFQAEVDSEDDIRNGKIKKAFVNLIGYIVEKRKDHIYIIYIESMSS	ATGAATAAATTTTATATTCAAATTGTTTTTTTTCTTTTAATCATCCCCCTATATGTGAATAATAAAACCCTTGCAACTGAGCTTGTTCCAAAAAAATATACAAAACACAAATCAAAAAAAAATAAAAAACGTTATACCTATGATAATACACGAGAAATATATGAAAAAAACAAGCACCTATTATATGCCGATATCAAAGAAACTATAAATGCGTACAAATTTATGAATGACGCTTTAAAACAGTTAGAACATCATGCTACAAGTAAAGGTTATACACGTTGTGGTGGAATTCCTTCTAAGAATATAGTTTTTTATAAAAAAAAACATCGAGGTCATACAAAAATTCTAAAAGCTGAATATCTAATTTATGATACGAATAAGTATAATGAACTACTAAAC…	transcript offset:0 AED:0.08 eAED:0.08 QI:0|0.8|0.83|1|1|1|6|19|268	-1.25131	7.27135e-08	PF3D7_1463500	OG0000190	PY17X_1300027.1-p1	fam-a protein	PYST-A: Plasmodium yoelii subtelomeric family PYST-A|Bet v1-like			PYYM_0024900.1-p1	fam-a protein	Py17X_1300027.1	Py17X_1300027	fam-a protein	Py17X_13_v3:13007-14434(+)	272	chromosome	protein_coding_gene	FALSE	93.208	265	18	0	1	265	1	265	2.19e-175	482
243	N67C_002036	Py_N67C_Chr11	Py_N67C_Chr11:186730-188057(-)	MNDNLCGDFVILRNHLPDELGDTPKSELKNISNFKNYCPNADCNTELEKITVGFLWLLGKYYSLSQNRSYNENNTNPFFLYMISWFSYKLSQITGHYSTTINDFYNKNVINNSKYKKFIDDAYTITDLKDVLNKKSDFLNINIQDLSKFYDTFKLLCSMYGEISTNTDVKKLSDNANEFVKKYQELKGYSNHTDGNSYKQILSVLLTDYDNLKNMSTNITPLPEITSNVSALSSGDTSSISSTGNKLFTVLSIFGALAFFLGISYKRKNKKYKEENESLIYDSNINNDLYILRDCLLGKMKFKSPNMQPKSGYNH	ATGAATGATAATCTATGTGGCGACTTTGTTATTTTGAGGAATCATTTACCCGATGAATTAGGTGATACACCAAAATCTGAACTTAAAAATATTAGTAATTTCAAAAATTACTGCCCTAATGCAGATTGCAATACTGAACTAGAAAAAATTACGGTTGGATTTTTATGGTTACTTGGAAAATATTATTCTTTATCCCAAAATAGAAGTTATAATGAAAATAATACTAATCCATTTTTTCTATATATGATTTCATGGTTTAGTTACAAATTAAGTCAAATCACAGGGCACTATTCCACCACAATAAACGATTTTTATAATAAAAATGTAATAAATAATTCTAAATATAAAAAATTTATAGATGATGCTTATACAATTACAGATCTTAAGGATGTCTTAAAT…	transcript offset:0 AED:0.12 eAED:0.12 QI:0|0.33|0.5|0.75|1|1|4|0|315	-1.24998	7.07887e-09		OG0004751			Plasmodium variant antigen protein Cir/Yir/Bir|yir-bir-cir_Pla: yir/bir/cir-family of variant antigens	N67_002478	Plasmodium variant antigen protein Cir/Yir/Bir|yir-bir-cir_Pla: yir/bir/cir-family of variant antigens			Py17X_1100900.1	Py17X_1100900	PIR protein	Py17X_11_v3:172751-173838(-)	296	chromosome	protein_coding_gene	FALSE	70.139	288	70	3	1	275	1	285	2.9e-134	381
244	N67C_002011	Py_N67C_Chr11	Py_N67C_Chr11:97388-98656(-)	MDKNLCEKFENVWEDFPNTLTDDGKYKFKDTTFLNSYCDGNKCDSDLEKINAGFFYLLNQFLGSFGSSYYSQNNINVVDYTILWLSYMLTLKENSYKDSIKHFYTTFINNNAKYKSTVENVQGCRTFKDIIEKRHNLMNKDMDKNSISTLHDAFKLLCKMYTDFNKDTSNCKKCSEKANEFVEKYKKLNEDPNNTNGSSYNKMLSTLSTDYNKLKDKCNNTLSFPSIETIQSSEQNSGLISEDRSSSSSIGNKLISVLSVFGAIAFLLGISYKD	ATGGATAAAAATCTGTGTGAAAAATTCGAGAATGTATGGGAAGATTTTCCCAATACATTGACCGATGATGGAAAGTATAAATTTAAAGATACAACTTTTTTAAATAGTTATTGTGATGGTAATAAATGTGATAGTGATCTCGAAAAAATTAATGCCGGATTTTTTTATTTGCTTAATCAATTCTTGGGGAGTTTTGGGTCATCGTATTATTCGCAAAATAATATAAATGTTGTTGATTATACTATTCTATGGTTAAGTTATATGTTAACCTTAAAGGAAAATTCATATAAAGATAGTATAAAACATTTTTATACCACATTTATAAATAATAATGCAAAATATAAAAGTACTGTAGAAAATGTTCAAGGTTGTCGTACTTTTAAGGATATTATAGAAAAA…	transcript offset:0 AED:0.07 eAED:0.07 QI:0|0.5|0.66|0.66|1|1|3|0|274	-1.24772	5.97995e-08		OG0000041	PY17X_0319200.1-p1, PY17X_0700005.1-p1, PY17X_0800200.1-p1, PY17X_0845001.1-p1, PY17X_1100053.1-p1, PY17X_1374400.1-p1, PY17X_1400055.1-p1	PIR protein	Plasmodium variant antigen protein Cir/Yir/Bir|yir-bir-cir_Pla: yir/bir/cir-family of variant antigens	N67_000015, N67_003476	Plasmodium variant antigen protein Cir/Yir/Bir|yir-bir-cir_Pla: yir/bir/cir-family of variant antigens	PYYM_0029100.1-p1, PYYM_0041600.1-p1, PYYM_0319100.1-p1	YIR protein	Py17X_1374400.1	Py17X_1374400	PIR protein	Py17X_13_v3:3019411-3020531(+)	297	chromosome	protein_coding_gene	FALSE	92.674	273	16	1	1	273	1	269	1.2e-180	497
245	N67C_003496	Py_N67C_Chr09	Py_N67C_Chr09:1881868-1883463(-)	MEEIELNNPELRNTKCNLDGDPKTGWFCNKNGLLLKTYGWLVKNCIGIILLIHGLKSNTRLTFMRKNLKMQNNNKGLVVDDNNYYIYKDSWIENFNQNGYSVYALDLQGHGESQGWENIKGDFSCFDDLVDDVIQYMNQIQDEISNDNQNDDESHDIVTNKKEKLPMYIIGHSLGGGIALRILQLLGKGKEDNINAGEANNYKKCNIMLDNSTNINEVDKDMYDINNSNDYDFDNSCSSISSTTNTIASVSDKDEEYYNYLDKLNIKGCISLSGMMRFKTIWNARNDSIERFYLPVVNFISRVAPNLRIPSGFCYKGPQYVANIFDYIFRNNSGIKFKCIYELIKASITLNCNINYMPTDIPLLFVHSIDDNVCYYKGTVSFYNKANVSKKNLHIVEGM…	ATGGAAGAAATTGAATTGAATAATCCTGAATTAAGAAATACAAAATGTAATTTAGATGGTGATCCTAAGACAGGTTGGTTCTGTAATAAAAATGGTTTACTTTTAAAAACATATGGGTGGCTTGTTAAAAATTGTATCGGAATTATATTGCTAATACATGGATTAAAATCTAATACTCGACTAACTTTTATGAGAAAAAATTTAAAAATGCAAAATAACAATAAAGGTTTAGTAGTAGACGATAATAATTACTATATTTATAAAGATAGTTGGATTGAAAATTTTAATCAAAATGGTTATTCAGTATATGCACTAGATCTGCAGGGGCATGGCGAATCACAAGGATGGGAAAATATAAAAGGCGATTTTAGTTGTTTTGATGATCTAGTTGATGATGTA…	transcript offset:0 AED:0.02 eAED:0.12 QI:0|-1|0|1|-1|1|1|0|531	-1.24723	1.32277e-05		OG0000009	PY17X_0101900.1-p1, PY17X_0115700.1-p1, PY17X_0202600.1-p1, PY17X_0318100.1-p1, PY17X_0722200.1-p1, PY17X_1001000.1-p1, PY17X_1001400.1-p1, PY17X_1371600.1-p1	lysophospholipase, putative	Serine aminopeptidase, S33|PST-A: Plasmodium subtelomeric family|alpha/beta-Hydrolases|PHOSPHOLIPASE-RELATED|PEROXISOMAL MEMBRANE PROTEIN LPX1|alpha/beta hydrolase	N67_000729, N67_001996, N67_002480, N67_003470, N67_004637, N67_005064, N67_005066, N67_005094, N67_005282, N67_005415	Serine aminopeptidase, S33|PST-A: Plasmodium subtelomeric family|alpha/beta-Hydrolases|PHOSPHOLIPASE-RELATED|PEROXISOMAL MEMBRANE PROTEIN LPX1|alpha/beta hydrolase	PYYM_0101300.1-p1, PYYM_0115100.1-p1, PYYM_0204200.1-p1, PYYM_0318000.1-p1, PYYM_0722200.1-p1, PYYM_1001000.1-p1, PYYM_1001400.1-p1, PYYM_1367900.1-p1	lysophospholipase, putative	Py17X_0115700.1	Py17X_0115700	lysophospholipase, putative	Py17X_01_v3:697458-698717(-)	419	chromosome	protein_coding_gene	FALSE	74.766	428	98	4	1	427	1	419	0	629
246	N67C_001992	Py_N67C_Chr11	Py_N67C_Chr11:31462-32277(-)	MRVNILKYELYLVNERTICFERNITKFRNNRTLSDADNQFDLDDIYQSPLSLVDQFNDDEEITKLRNIIDSQIKNHKENNTLPNLNNVDNKTKKLIGKLQKELEVKKELGNKRNGKLAIQPIQNNHVSEEEEDEDFKQLKNNENNEIALSNRDMKSKLTKKYRKEANKFILSRLSVLVVAFWLSLGGPSLMILCIPTIFPYITSFEDLIKIPIN	ATGAGAGTCAATATTTTAAAATATGAATTATACCTTGTAAATGAGAGAACCATCTGTTTTGAAAGGAATATAACAAAATTTAGGAATAATAGGACATTATCAGATGCAGACAATCAATTCGATTTAGATGATATTTATCAATCACCTTTGAGTCTTGTAGATCAATTTAATGACGACGAAGAAATAACAAAGCTTCGAAATATTATAGATTCACAAATAAAGAACCATAAAGAAAATAATACATTACCCAATTTAAATAATGTAGATAATAAAACTAAAAAGTTAATTGGTAAACTTCAAAAAGAACTAGAAGTAAAAAAAGAGCTTGGTAATAAAAGGAATGGTAAATTAGCAATACAACCGATACAAAATAATCATGTATCAGAAGAAGAAGAAGAT…	transcript offset:0 AED:0.09 eAED:0.09 QI:0|0|0.5|1|1|1|2|0|214	-1.24523	0.07867		OG0000043	PY17X_0901300.1-p1	fam-b protein	PYST-B: Plasmodium yoelii subtelomeric family PYST-B	N67_003003, N67_004657, N67_004658, N67_005701	PYST-B: Plasmodium yoelii subtelomeric family PYST-B|LRRGT00142-RELATED|PROTEIN CBG08811	PYYM_0900800.1-p1	fam-b protein	Py17X_0901300.1	Py17X_0901300	fam-b protein	Py17X_09_v3:154636-155512(-)	235	chromosome	protein_coding_gene	FALSE	78.571	238	24	4	1	214	1	235	1.1e-120	340
247	N67C_002002	Py_N67C_Chr11	Py_N67C_Chr11:67090-67987(-)	MRVNILKYELYLVNERTICFERNITKFRNNRTLSDADNQFDLDDIYQSPLSLVDQFNDDEEITKLRNIIDSQIKNHKENNTLPNLNNVDNKTKKLIGKLQKELEVKKELGNKRNGKLAIQPIQNNHVSEEEEDEDFKQLKNNENNEIALSNRDMKSKLTKKYRKEANKFILSRLSVLVVAFWLSLGGPSLMILCIPTIFPYITSFEDLIKIPIN	ATGAGAGTCAATATTTTAAAATATGAATTATACCTTGTAAATGAGAGAACCATCTGTTTTGAAAGGAATATAACAAAATTTAGGAATAATAGGACATTATCAGATGCAGACAATCAATTCGATTTAGATGATATTTATCAATCACCTTTGAGTCTTGTAGATCAATTTAATGACGACGAAGAAATAACAAAGCTTCGAAATATTATAGATTCACAAATAAAGAACCATAAAGAAAATAATACATTACCCAATTTAAATAATGTAGATAATAAAACTAAAAAGTTAATTGGTAAACTTCAAAAAGAACTAGAAGTAAAAAAAGAGCTTGGTAATAAAAGGAATGGTAAATTAGCAATACAACCGATACAAAATAATCATGTATCAGAAGAAGAAGAAGAT…	transcript offset:0 AED:0.08 eAED:0.08 QI:0|0|0.5|1|1|1|2|0|214	-1.24523	0.07867		OG0000043	PY17X_0901300.1-p1	fam-b protein	PYST-B: Plasmodium yoelii subtelomeric family PYST-B	N67_003003, N67_004657, N67_004658, N67_005701	PYST-B: Plasmodium yoelii subtelomeric family PYST-B|LRRGT00142-RELATED|PROTEIN CBG08811	PYYM_0900800.1-p1	fam-b protein	Py17X_0901300.1	Py17X_0901300	fam-b protein	Py17X_09_v3:154636-155512(-)	235	chromosome	protein_coding_gene	FALSE	78.571	238	24	4	1	214	1	235	1.1e-120	340
248	N67C_003004	Py_N67C_Chr10	Py_N67C_Chr10:2007910-2008804(+)	MRVNILKYELYLVNERTICFERNITKFRNNRTLSDADNQFDLDDIYQSPLSLVDQFNDDEEITKLRNIIDSQIKNHKENNTLPNLNNVDNKTKKLIGKLQKELEVKKELGNKRNGKLAIQPIQNNHVSEEEEDEDFKQLKNNENNEIALSNRDMKSKLTKKYRKEANKFILSRLSVLVVAFWLSLGGPSLMILCIPTIFPYITSFEDLIKIPIN	ATGAGAGTCAATATTTTAAAATATGAATTATACCTTGTAAATGAGAGAACCATCTGTTTTGAAAGGAATATAACAAAATTTAGGAATAATAGGACATTATCAGATGCAGACAATCAATTCGATTTAGATGATATTTATCAATCACCTTTGAGTCTTGTAGATCAATTTAATGACGACGAAGAAATAACAAAGCTTCGAAATATTATAGATTCACAAATAAAGAACCATAAAGAAAATAATACATTACCCAATTTAAATAATGTAGATAATAAAACTAAAAAGTTAATTGGTAAACTTCAAAAAGAACTAGAAGTAAAAAAAGAGCTTGGTAATAAAAGGAATGGTAAATTAGCAATACAACCGATACAAAATAATCATGTATCAGAAGAAGAAGAAGAT…	transcript offset:0 AED:0.09 eAED:0.09 QI:0|0|0.5|1|1|1|2|0|214	-1.24523	0.07867		OG0000043	PY17X_0901300.1-p1	fam-b protein	PYST-B: Plasmodium yoelii subtelomeric family PYST-B	N67_003003, N67_004657, N67_004658, N67_005701	PYST-B: Plasmodium yoelii subtelomeric family PYST-B|LRRGT00142-RELATED|PROTEIN CBG08811	PYYM_0900800.1-p1	fam-b protein	Py17X_0901300.1	Py17X_0901300	fam-b protein	Py17X_09_v3:154636-155512(-)	235	chromosome	protein_coding_gene	FALSE	78.571	238	24	4	1	214	1	235	1.1e-120	340
249	N67C_005421	Py_N67C_Chr01	Py_N67C_Chr01:692858-693909(+)	MAISKVCGDFDTFRKFFPDELKDSGEYNFQNGVFKNYCPDKKCNNDIEKINAGCLWLIYEFFVRLGFSADPYTLKYDSVCILIWLGHIISLKSQNGINKLSDFYYKHIENNEEYSKNKIVDKTYTDYKKIIDNIKEYMDISINDMPKFYKLLKLLCNMNTAYEASKSNDFSEYVKQFVDEYQKLFDDDNNDEGNSYNKILNVLSIYYDKFGNGTRFNNTSITRPKLPTEKTPKKDNVGGLKVTKETQPSSEPDKSNIETRIQNYDTTLSASSLINKLVIVLPILAAIPIFLGIAYKVNNKELKKILYI	ATGGCAATTAGTAAAGTGTGTGGAGATTTTGATACTTTTAGGAAGTTTTTTCCCGATGAATTGAAAGATTCTGGGGAATATAATTTTCAAAATGGAGTGTTCAAGAACTACTGCCCTGATAAAAAATGCAATAACGATATTGAGAAGATTAATGCTGGATGTTTATGGTTAATTTATGAATTTTTCGTTAGATTGGGTTTTTCAGCTGACCCCTATACTCTCAAGTATGATTCTGTATGTATTTTAATATGGCTAGGTCATATTATAAGCCTAAAGTCACAAAACGGAATCAATAAATTAAGCGATTTTTATTATAAACATATAGAAAATAACGAAGAGTACTCTAAGAATAAAATTGTTGATAAAACATATACCGATTATAAGAAAATCATAGATAAC…	transcript offset:0 AED:0.08 eAED:0.08 QI:0|1|0.5|1|1|1|2|0|308	-1.23718	0.0128146		OG0000056	PY17X_0115500.1-p1	PIR protein	Plasmodium variant antigen protein Cir/Yir/Bir|yir-bir-cir_Pla: yir/bir/cir-family of variant antigens	N67_005405, N67_005408, N67_005409, N67_005412, N67_005413	Plasmodium variant antigen protein Cir/Yir/Bir|yir-bir-cir_Pla: yir/bir/cir-family of variant antigens			Py17X_0114900.1	Py17X_0114900	PIR protein	Py17X_01_v3:669124-670289(+)	316	chromosome	protein_coding_gene	FALSE	72.297	296	81	1	1	296	1	295	3.51e-152	427
250	N67C_004778	Py_N67C_Chr03	Py_N67C_Chr03:102159-103201(-)	MDNQICLRFNKLRNYLPDDLITSTSSDIHTLGSAKNYCPIVGSENKCETEADKINAGFIWLFEQNIINRITDFKGSNDKKHKAFIIYIMMWLSYMLSLKKDNKIQNLNDFYGVHIKDNTHYNTCIKKKQDCSNSLKGNTGYMNFKEFIDANKCLMNIKFEDVPNLYDAFKLLCKMYTELSANNPNNKYLENAKEFVKKYDELNKNPNITKDSPYYQVLSTLSDDYNNFKIYCKINKNDCNDIPPLSPINIKENSLQDSGHDQVQNSGVTSSSPSIANKLIPVLSIFAAIPIFVGIAYKVNNKE	ATGGATAACCAAATATGTTTGAGGTTTAATAAATTGAGAAACTATTTACCCGATGACTTAATCACATCTACAAGTAGTGATATTCATACATTAGGGAGTGCTAAGAATTATTGTCCTATTGTAGGTTCAGAAAATAAATGTGAAACTGAGGCTGATAAAATAAATGCTGGATTTATATGGTTGTTCGAGCAAAATATTATTAATAGGATTACTGATTTTAAGGGTTCTAATGATAAAAAGCATAAAGCGTTTATTATATACATTATGATGTGGTTAAGTTATATGTTAAGCCTAAAGAAAGATAACAAAATCCAAAACCTAAATGATTTTTATGGAGTGCATATAAAGGATAATACGCATTATAATACTTGTATAAAAAAAAAACAAGATTGTAGTAAT…	transcript offset:0 AED:0.06 eAED:0.06 QI:0|1|0.5|1|1|1|2|0|303	-1.2327	0.000116875		OG0000020	PY17X_0219701.1-p1, PY17X_0219801.1-p1, PY17X_0221301.1-p1, PY17X_0319400.1-p1, PY17X_0321801.1-p1, PY17X_0321901.1-p1, PY17X_0400089.1-p1, PY17X_0600021.1-p1, PY17X_0600191.1-p1, PY17X_0723700.1-p1, PY17X_0800900.1-p1, PY17X_0844701.1-p1, PY17X_0901400.1-p1, PY17X_1048201.1-p1, PY17X_1149200.1-p1, PY17X_1251600.1-p1, PY17X_1300251.1-p1, PY17X_1300413.1-p1	PIR protein	Plasmodium variant antigen protein Cir/Yir/Bir|yir-bir-cir_Pla: yir/bir/cir-family of variant antigens			PYYM_0007300.1-p1, PYYM_0017900.1-p1, PYYM_0036100.1-p1, PYYM_0037600.1-p1, PYYM_0037700.1-p1, PYYM_0319300.1-p1, PYYM_0800800.1-p1, PYYM_0900900.1-p1	YIR protein	Py17X_1300413.1	Py17X_1300413	PIR protein	Py17X_13_v3:215224-216391(-)	319	chromosome	protein_coding_gene	FALSE	83.278	299	49	1	1	298	1	299	1.41e-178	494
251	N67C_001492	Py_N67C_Chr12	Py_N67C_Chr12:136452-137448(-)	MRISVLKIVFFSIIICSFEYTKNELYFVNERDIYLERNITNFRNNRILADVDNQFDLNDFYQSTLSLVDQFNDCNDDEEITNLRNIIDSHIKKHKESNTLPDLNNVDKKNKKLINELRTELEEVKKELDNKGNSEMGIQPIQDKIITKKYGNISVSEHEDFKQLENEGKSLKTANNKFNDEYYEITSKENYKKIKADIYIKKDEEKTLRNGGKSGNVALNYEKYKYNYSLLLYFIILV	ATGAGAATCAGTGTTTTAAAAATTGTTTTTTTTTCAATTATTATTTGTTCTTTTGAATATACCAAAAATGAATTATACTTTGTAAACGAGAGGGACATATACCTTGAAAGGAACATAACAAATTTTAGAAATAATAGGATATTGGCAGATGTAGACAATCAATTCGATTTAAATGATTTTTATCAATCAACTTTGAGTCTTGTAGATCAATTTAATGACTGCAATGATGACGAAGAAATAACAAACCTTCGAAATATTATAGATTCACATATAAAGAAACATAAAGAAAGTAATACACTACCCGATTTAAATAATGTAGATAAAAAAAATAAAAAGTTAATTAATGAACTTCGAACAGAATTAGAAGAAGTAAAAAAAGAGCTTGATAATAAAGGGAAT…	transcript offset:0 AED:0.12 eAED:0.12 QI:0|0.5|0.33|1|1|1|3|0|238	-1.21609	6.14437e-07		OG0005297			PYST-B: Plasmodium yoelii subtelomeric family PYST-B	N67_001481	PYST-B: Plasmodium yoelii subtelomeric family PYST-B			Py17X_1201300.1	Py17X_1201300	fam-b protein	Py17X_12_v3:143120-144082(-)	261	chromosome	protein_coding_gene	FALSE	78.302	212	43	1	1	209	1	212	4.64e-113	323
252	N67C_004495	Py_N67C_Chr06	Py_N67C_Chr06:1085027-1086503(+)	MDHRMCGRFNTLRVFYPDELDKTTERDFHHNGRIRNYCPNVDSGDKQCKTDLDKIKAGFLWLFEQTIISRISNLSEDQPKVFITYIMIWLNYILRLKNVNDFKNISETYEMHIMNNTDYINHKTCGKDCNSVLKDKTEYNNFKELIKENECLMNISINDISKLYDAFKILCNLYTECNGKKSDCDKCSKYADEFIAQYNKLNNVSDITEDCPYNQILSTLSTDYNNFKNNRTSNDVNCKDFSPLSTIEKTQISVKSSVETPAHNSEETFAHNSEAIAQSPSIGNKLFIVLSIFAAIPIFFGIAYKFLYCGSGLCL	ATGGATCATCGTATGTGTGGAAGGTTTAATACATTAAGGGTATTTTATCCTGATGAATTAGATAAAACTACAGAACGAGATTTTCATCATAATGGAAGAATTAGGAATTATTGCCCTAATGTAGATTCAGGAGACAAACAATGTAAAACTGATCTCGATAAAATTAAGGCTGGATTTTTATGGTTATTTGAACAAACTATTATTAGTAGGATTAGTAATTTAAGTGAAGATCAGCCTAAAGTGTTTATTACATACATTATGATATGGTTAAATTATATATTAAGACTAAAGAATGTTAACGATTTTAAGAATATAAGTGAAACTTATGAAATGCATATAATGAATAATACAGATTATATTAATCATAAAACATGTGGTAAAGATTGTAATAGTGTATTA…	transcript offset:0 AED:0.07 eAED:0.07 QI:0|0|0|0.33|1|1|3|0|315	-1.21476	0.0247732		OG0005391			Plasmodium variant antigen protein Cir/Yir/Bir|yir-bir-cir_Pla: yir/bir/cir-family of variant antigens	N67_004112	Plasmodium variant antigen protein Cir/Yir/Bir|yir-bir-cir_Pla: yir/bir/cir-family of variant antigens			Py17X_0723800.1	Py17X_0723800	PIR protein	Py17X_07_v3:1055830-1057003(+)	315	chromosome	protein_coding_gene	FALSE	70	310	82	2	1	310	1	299	4.27e-153	429
253	N67C_004540	Py_N67C_Chr04	Py_N67C_Chr04:160033-161085(-)	MDKRVCKFFFAVKNSISDHLDGAENYRFNIESNFNEYCTNDQCSSNLGKINAGCLFLFDALFKDSSVFKYHNNIDIVDYIIIWLNYMLNLKKSEINITNLKYFYDIYINGSDKYKNPIKGIKEYNSYKNLIDKKLDLINMDMNIISKFYGAFNTLCMMYIEFDEDSPNCKKCLEYAGEFVAKYKNLKKDSSITEKSLCNQILSSLSKYYDDFKTYCTSKGGNCEQYPSLPVIETKDNSLHSFAQTSSQIYEDTSSSSSTTNKLFIVLSIFGAIAFFLGISYKVNNKELKNNFHYIYANVNKKSYVS	ATGGATAAGAGAGTGTGTAAATTTTTCTTTGCTGTAAAGAACTCGATTTCCGATCATTTGGACGGAGCAGAAAATTATAGATTTAATATTGAAAGCAATTTCAATGAGTATTGTACTAATGACCAATGTAGTAGTAATCTTGGAAAAATTAATGCTGGATGTTTATTTTTGTTTGATGCATTATTTAAGGATTCTTCTGTGTTTAAGTATCATAATAACATCGATATTGTTGATTACATTATCATATGGTTAAATTATATGTTAAACCTAAAGAAAAGTGAAATAAATATAACCAATCTAAAATATTTTTATGATATATATATAAATGGTAGTGATAAGTATAAAAATCCTATAAAAGGTATTAAGGAGTATAATAGTTATAAGAATCTTATAGATAAA…	transcript offset:0 AED:0.11 eAED:0.11 QI:0|0|0|0.5|1|1|2|0|306	-1.20061	0.000372234		OG0000039	PY17X_0218801.1-p1, PY17X_0402100.1-p1, PY17X_0527000.1-p1, PY17X_0527300.1-p1, PY17X_1149900.1-p1, PY17X_1373800.1-p1	PIR protein	Plasmodium variant antigen protein Cir/Yir/Bir|yir-bir-cir_Pla: yir/bir/cir-family of variant antigens	N67_003012, N67_004670, N67_005569	Plasmodium variant antigen protein Cir/Yir/Bir|yir-bir-cir_Pla: yir/bir/cir-family of variant antigens	PYYM_0006600.1-p1, PYYM_0014600.1-p1, PYYM_0402300.1-p1, PYYM_0526100.1-p1, PYYM_0526400.1-p1, PYYM_0600500.1-p1	YIR protein	Py17X_0402100.1	Py17X_0402100	PIR protein	Py17X_04_v3:188433-189578(-)	309	chromosome	protein_coding_gene	FALSE	91.489	282	23	1	1	282	1	281	1.17e-180	499
254	N67C_000795	Py_N67C_Chr14	Py_N67C_Chr14:148836-149968(-)	MDNQICGRFDMLRKYLPDDLNTTGKDINALGSVKNYCSNGKSEETECKTEIDKIHAGFLWLFDQNIINRIVDFSDSKDPSNKKHKVFIIYIMLWLNFKLNQKTHAEIKGFGDFYNKYIEDNTHYTNCKKKNKDDCSSSLKDNTGYMNFKGFIDANKCLMDIDINDVSNFYDAFKSLCNMYTEFNANEKTNKKYLDYAKEFVGKYEKLLNNNDIDNKTSPYYQVFSTLSNDYNDFKKYCNNHKVKCDDIPPLPEKKTTQNPVQSFQSNFESSSEVISPSSSITNKLFIVLSIFGAIAIFLGISYKVDNKEFINYLRDYLYAIIKKYIMGLPFLY	ATGGATAACCAAATATGTGGAAGATTTGATATGTTGAGAAAATATTTACCCGATGACTTAAACACTACAGGTAAAGATATTAATGCATTAGGGAGTGTTAAGAATTATTGCTCTAATGGAAAATCAGAAGAAACAGAATGTAAAACCGAGATTGATAAAATACATGCTGGATTTCTATGGTTGTTCGATCAAAATATTATTAATAGGATTGTTGATTTTAGTGATTCTAAAGATCCTAGTAATAAAAAGCATAAAGTGTTTATTATATACATTATGTTATGGTTAAATTTTAAATTGAATCAAAAGACGCATGCAGAAATCAAAGGATTTGGGGATTTTTATAATAAATATATAGAAGATAATACGCATTATACTAATTGTAAAAAAAAAAATAAAGAT…	transcript offset:0 AED:0.04 eAED:0.12 QI:0|1|0.5|1|0|0.5|2|0|333	-1.18548	0.000642096		OG0000124	PY17X_1400600.1-p1, PY17X_1401900.1-p1	PIR protein	Plasmodium variant antigen protein Cir/Yir/Bir|yir-bir-cir_Pla: yir/bir/cir-family of variant antigens	N67_000774, N67_000787	Plasmodium variant antigen protein Cir/Yir/Bir|yir-bir-cir_Pla: yir/bir/cir-family of variant antigens	PYYM_0045500.1-p1, PYYM_1402600.1-p1, PYYM_1403900.1-p1	YIR protein	Py17X_1401900.1	Py17X_1401900	PIR protein	Py17X_14_v3:169057-170272(-)	329	chromosome	protein_coding_gene	FALSE	84.416	308	44	1	1	304	1	308	2.43e-178	495
255	N67C_005289	Py_N67C_Chr01	Py_N67C_Chr01:130816-131885(-)	MNSKVCEKFDNVWEVFPDKLTSDKKYEFKTGNFLDSYCYDDECNSDYGKINAGFLYLFNGLFGVSGLFNSFETNNINVVEYIMIWLCYMLNLKSTQDGSFTNLNNFYKTNIENHSKYNSFIEVINKKKELMNISNDKMSKLYNLFKILCQMYTKIDEDNKKCNNYLKDDNEFFVEYQKLLNDSNTGNGNSSYNQLLSTLSTDYNKLKNECNKISSSQSKEIKQILVQSSTQSSEDISSSSSIGNKLISVISIFGAIGFLLGISYKVYNKEFKNYFHYIYANINKKNVCFLTFYISIRYLDFGNDLKNNK	ATGAATAGTAAAGTGTGTGAAAAGTTCGATAATGTATGGGAGGTTTTTCCCGATAAATTGACCAGTGATAAAAAGTATGAATTTAAAACAGGAAATTTCTTAGATAGTTATTGTTATGATGATGAATGTAATAGTGATTACGGAAAAATTAATGCTGGATTTTTATATTTGTTTAATGGACTCTTTGGGGTTTCTGGTTTGTTTAATTCTTTTGAAACAAATAACATCAATGTTGTTGAATACATTATGATATGGTTATGTTATATGTTAAACCTGAAGAGTACTCAAGATGGCAGTTTCACCAATCTAAATAATTTTTATAAAACAAATATAGAAAATCATAGCAAGTATAATAGTTTCATTGAGGTTATAAATAAAAAAAAAGAATTGATGAATATT…	transcript offset:0 AED:0.09 eAED:0.14 QI:0|0|0|0.5|1|1|2|0|309	-1.1842	0.00126696		OG0000116	PY17X_0222301.1-p1, PY17X_0949201.1-p1, PY17X_1300133.1-p1	PIR protein	Plasmodium variant antigen protein Cir/Yir/Bir|yir-bir-cir_Pla: yir/bir/cir-family of variant antigens			PYYM_0005000.1-p1, PYYM_0044900.1-p1	YIR protein	Py17X_1100029.1	Py17X_1100029	PIR protein	Py17X_11_v3:49604-50686(-)	285	chromosome	protein_coding_gene	FALSE	75.725	276	55	2	1	272	1	268	3.05e-142	400
256	N67C_002541	Py_N67C_Chr10	Py_N67C_Chr10:104189-105244(-)	MLDHRVCGEFDTFWKFFSDELNESKEYDFKSRFFNEYCPKHGNCNNDIDKINAGSLWLFNKFYGDCDNFSYYADENINIVIYFMIWLGHKLNQKLNKEFPNINEFYNKHMKNANEYQNHIDGVTGYKNYIELINKHNYVMNISNEKISKFYDLFKNLCNMYINIGKKNKGGIYLEYAKNFAIEYKKLFNDNDNNEGNSYNKILSALSSDYYNFGKNKIDNKPIELPSLPTKKTAENGDISYPKITKTNELSSGTDKLNISTINPSSNTTLSGPSLVNKLISIPFIFVVILIILGIAYKVNNKPIKKYIQQ	ATGTTAGATCATAGAGTGTGTGGAGAGTTTGATACTTTTTGGAAGTTTTTTTCCGATGAATTGAATGAATCTAAAGAATATGATTTTAAAAGTAGATTTTTTAATGAATACTGCCCTAAACATGGAAACTGCAATAACGATATCGATAAAATTAATGCTGGATCCTTATGGTTATTTAATAAATTTTATGGGGATTGTGATAATTTTTCGTATTATGCAGATGAAAATATTAATATTGTTATATACTTTATGATATGGTTAGGCCATAAGTTAAATCAGAAGTTAAATAAAGAATTTCCTAATATAAATGAATTTTACAATAAACATATGAAAAATGCCAATGAGTATCAAAATCATATAGATGGTGTTACGGGGTATAAAAACTATATTGAGCTTATA…	transcript offset:0 AED:0.07 eAED:0.07 QI:0|0|0|0.5|1|1|2|0|310	-1.18319	0.0145035		OG0004753			Plasmodium variant antigen protein Cir/Yir/Bir|yir-bir-cir_Pla: yir/bir/cir-family of variant antigens	N67_004143, N67_005236, N67_005237	Plasmodium variant antigen protein Cir/Yir/Bir|yir-bir-cir_Pla: yir/bir/cir-family of variant antigens			Py17X_0100300.1	Py17X_0100300	PIR protein	Py17X_01_v3:85193-86353(-)	315	chromosome	protein_coding_gene	FALSE	64.094	298	103	4	1	298	1	294	1.31e-123	355
257	N67C_003546	Py_N67C_Chr08	Py_N67C_Chr08:92851-93805(-)	MDVDICKRFKTVWTNFTYESSIEDYQIKDDSHFKEYCVNGTCDSPLDKINAGCLYFFNEFFKNSSVFESVAKSNINIVEYIIIWVSYMLNFIKIEGNDSVEPFYKTYINIDDKYNQKIKDATGYNSYKDLIDKKQNLMSIGIKAMSKFYHAFYELCNMYNIFDANQPDCKNYLKYAKKFVEQYDELNEDYNNGKDSPYNQLLSTLSNDYNNFKNICKNAQSSNFPSLPTYSRKLVIKRTLIPIAFIFVAVSIFLGIAYKVNNKSIKKYIQH	ATGGATGTCGATATATGTAAAAGGTTCAAGACTGTATGGACAAATTTTACATATGAATCGAGTATTGAAGACTATCAAATTAAAGATGATAGTCATTTCAAAGAGTATTGTGTTAATGGAACATGTGATAGTCCTCTCGATAAAATTAATGCTGGATGTTTATATTTTTTTAATGAATTCTTTAAGAATTCTTCTGTATTTGAGTCTGTTGCAAAAAGTAACATCAATATTGTTGAATACATTATCATATGGGTAAGTTATATGTTAAACTTTATCAAAATTGAAGGAAACGACAGTGTAGAACCTTTTTATAAAACATATATAAATATTGATGATAAATATAATCAGAAAATAAAGGATGCTACTGGTTATAATAGTTATAAGGATCTTATAGATAAA…	transcript offset:0 AED:0.09 eAED:0.10 QI:0|0|0|0.5|1|1|2|0|271	-1.1798	0.00205659		OG0004993			Plasmodium variant antigen protein Cir/Yir/Bir|yir-bir-cir_Pla: yir/bir/cir-family of variant antigens	N67_005447	Plasmodium variant antigen protein Cir/Yir/Bir|yir-bir-cir_Pla: yir/bir/cir-family of variant antigens			Py17X_0200421.1	Py17X_0200421	PIR protein	Py17X_02_v3:49818-50916(-)	289	chromosome	protein_coding_gene	FALSE	71.825	252	71	0	8	259	8	259	1.84e-125	357
258	N67C_003044	Py_N67C_Chr09	Py_N67C_Chr09:131631-132706(-)	MDKKVCEKFQNVRDLLSDILSDGSYNFKNGELLNKYCHSNQCHTDYDRLSAGCLYLLDQFYSDSYMVPSPKINNRYIVDYILIWLSYMLNLYKTNKYDSINNFYNDHIKNGDKYNTGINELPGYVNYKELIDERKDLLDMDRNIASKFYEALKSLCNLYNELDDDKKKCKKYLDDNNDFFNKYKELKKDTSITKNSYYSEFLSTLLNDYGGFKRECEVSLSPTSEETKQNLGQILAQNSELTLGQDYEHTFGHDSEQDIDSSGQGVDNSDVASSSSIVSKLIPVLLIFGAIPIFLGISYKVNNKELKIITFKYYFY	ATGGATAAGAAAGTGTGTGAAAAGTTCCAGAATGTAAGGGACTTGCTTTCCGATATATTGAGTGATGGAAGCTATAATTTTAAAAATGGTGAACTTTTAAATAAATATTGTCATAGTAATCAATGTCATACTGATTACGATAGATTAAGTGCTGGATGTTTATATTTGTTGGATCAATTCTATAGCGATTCTTATATGGTTCCCTCTCCAAAAATTAATAACCGCTATATTGTTGATTACATTTTGATATGGTTAAGTTATATGTTAAACCTGTACAAAACTAATAAATACGACAGTATAAATAATTTTTATAATGATCACATAAAGAATGGTGATAAGTATAACACGGGAATAAATGAATTACCTGGTTATGTGAATTATAAGGAGCTTATAGATGAA…	transcript offset:0 AED:0.08 eAED:0.08 QI:0|0|0|0.5|1|1|2|0|316	-1.17548	0.107891		OG0000042	PY17X_0843901.1-p1, PY17X_1200043.1-p1, PY17X_1374100.1-p1	PIR protein	Plasmodium variant antigen protein Cir/Yir/Bir|yir-bir-cir_Pla: yir/bir/cir-family of variant antigens	N67_000013, N67_003478, N67_004131, N67_004136, N67_005521, N67_005710	Plasmodium variant antigen protein Cir/Yir/Bir|yir-bir-cir_Pla: yir/bir/cir-family of variant antigens	PYYM_0001300.1-p1, PYYM_0023000.1-p1	YIR protein	Py17X_1200043.1	Py17X_1200043	PIR protein	Py17X_12_v3:24580-25751(-)	315	chromosome	protein_coding_gene	FALSE	68.75	304	81	4	1	300	1	294	1.16e-126	363
259	N67C_000796	Py_N67C_Chr14	Py_N67C_Chr14:152328-153546(-)	MDKRVSGILLSICNSFLKNLDGKGDYQIIINGNILSNYCSSNTCSNNLEKISAGCLYLLDAFFKDKSVFSSTAKSNINIVEYIIIWLSYMLSLKQSEQNMSNLQYFYKTYINNDMYKKSITGITEYTSYKNLIDKKLDLINMNIKDISKLYDAFYALCMMHLEFNEKSPNCHKYLEDAKKFVETYKKLNNVSDINKDSPYYRLLFTLSNDYDSFKKNCSVKCSDLSFPTIEKPKNYVETFEKGSDKTIKGPDKTIKGPDKTIKGPEHLHAQDSEVASSSSSIANNLFIVLSIFGAIAFFLGIFYKYSLFGFRKRFQKQKLREKLKNIKKKMNQ	ATGGATAAGAGAGTGTCTGGAATACTTCTTTCTATATGTAACTCGTTTCTCAAAAATTTGGACGGAAAAGGAGACTATCAAATTATTATTAATGGAAACATTTTAAGTAATTATTGTTCTAGTAACACATGTAGTAATAATCTCGAAAAAATTAGTGCTGGATGTTTATATTTGCTTGATGCATTCTTTAAGGATAAGTCTGTGTTTAGTTCTACTGCAAAAAGTAACATCAACATTGTTGAATACATTATCATATGGTTAAGTTATATGTTAAGCTTAAAGCAAAGTGAACAAAATATGAGCAATTTACAATATTTTTATAAGACATATATAAATAATGATATGTATAAAAAGTCTATAACTGGTATTACGGAGTATACTAGTTATAAGAATCTTATA…	transcript offset:0 AED:0.00 eAED:0.00 QI:0|1|0.66|1|0.5|0.66|3|0|333	-1.17453	7.8343e-06		OG0000059	PY17X_0400700.1-p1, PY17X_0800011.1-p1, PY17X_1048001.1-p1, PY17X_1400700.1-p1, PY17X_1401500.1-p1	PIR protein	Plasmodium variant antigen protein Cir/Yir/Bir|yir-bir-cir_Pla: yir/bir/cir-family of variant antigens	N67_000775, N67_000777	Plasmodium variant antigen protein Cir/Yir/Bir|yir-bir-cir_Pla: yir/bir/cir-family of variant antigens	PYYM_0017700.1-p1, PYYM_0035400.1-p1, PYYM_0400900.1-p1, PYYM_1402700.1-p1, PYYM_1403500.1-p1	YIR protein	Py17X_1401500.1	Py17X_1401500	PIR protein	Py17X_14_v3:154769-155927(-)	311	chromosome	protein_coding_gene	FALSE	80.781	333	42	2	1	333	1	311	0	526
260	N67C_004491	Py_N67C_Chr06	Py_N67C_Chr06:1072561-1074624(+)	MDDKGMCELFLEADNFFNGNDIHKKISESSVYREYCTKNKKCSNKIESIGALTEGLSIKFFNTKNKYSDHLFLWLAHKLFDVAKEKNKDNVNKITLSSVYDEHLKQYMVYFKYWNGLYNGTGLKDGNLSQMHELYLLLKEICNTIVDHKQNGAKSGNLSQNSLKCFNQYISLYNTLPKCDSYQYLLAKLKKIYDDFRTSAIQNDTGNNQLDKILKELKTTDGKDPYSMKNFKKFNFSGSDCIPKDKDNVHSVQDKATTQEGKNQGGDQSSQKSTPKNTDDNLKVLGHESQNQKGIKLQKSEEPSSKDGPQALKRVSNDTDSQTGTDSQTGTDPQKSLNGQINPSSESGTNQDSISMPQTSKGNQDVFDLSALKEYGDLVKKHIEEYKEYVTSSLNDIQE…	ATGGATGACAAAGGAATGTGTGAGTTATTTCTTGAAGCTGATAATTTTTTTAATGGTAATGACATACATAAGAAAATTAGCGAATCCTCAGTATACCGTGAATATTGCACTAAAAATAAAAAATGCTCAAATAAGATTGAAAGTATTGGTGCTTTGACCGAGGGTCTATCTATAAAGTTTTTCAATACAAAAAACAAGTATTCTGATCATCTTTTTCTGTGGTTAGCTCATAAATTATTTGATGTAGCCAAAGAGAAAAACAAAGACAATGTTAATAAAATTACTTTAAGTTCGGTTTATGATGAACATTTAAAGCAATATATGGTTTATTTTAAATATTGGAATGGTTTATATAATGGAACTGGTTTGAAAGATGGCAATCTTAGTCAAATGCATGAA…	transcript offset:0 AED:0.00 eAED:0.00 QI:0|0.5|0.33|1|0.5|0.33|3|0|610	-1.17181	0.0374194		OG0000013	PY17X_0200481.1-p1, PY17X_0840700.1-p1, PY17X_0846701.1-p1, PY17X_1000900.1-p1, PY17X_1100003.1-p1, PY17X_1148400.1-p1, PY17X_1202200.1-p1, PY17X_1301900.1-p1	PIR protein	Plasmodium variant antigen protein Cir/Yir/Bir	N67_000046, N67_000745, N67_002966, N67_004108, N67_004396	Plasmodium variant antigen protein Cir/Yir/Bir	PYYM_0317900.1-p1, PYYM_0600900.1-p1, PYYM_0724300.1-p1, PYYM_0724400.1-p1, PYYM_0840400.1-p1, PYYM_1000900.1-p1, PYYM_1149400.1-p1, PYYM_1201600.1-p1	YIR protein	Py17X_1301900.1	Py17X_1301900	PIR protein	Py17X_13_v3:298009-300177(-)	642	chromosome	protein_coding_gene	FALSE	69.051	643	165	4	1	610	1	642	0	822
261	N67C_004256	Py_N67C_Chr06	Py_N67C_Chr06:73812-74907(-)	MDNQICKKFQDLLKNFPDELDNNKKYKFNDEKPFQKYCNSNCDADLGKINAGCLYLFNEIFEDSSLKNHNKISIVEYIMIWLSYMLSLKENELKDSLQHFYKTYINGSGHYNKSITGVENYSSYKDLLNKKKYFEDMDNNNISNFYKAFKLLCELYTVFDKNNQDCKTFSEKANQFVKKYNELSGDHNNINVSSYKQALCTLSTDYDNFINKCNDTQCCKSSTLPMIDKNKIPVNCPEQTIQISDVASSPSIANNLLLVLSIFGAIGIFLGISYKVNNKELKNHFHYIYVNVNKKITRFLTFYISIHYLDFGNELKNNI	ATGGATAACCAAATATGTAAAAAATTCCAGGATTTATTGAAGAATTTTCCCGATGAATTAGACAATAATAAAAAGTATAAATTTAATGATGAGAAACCTTTCCAAAAGTATTGTAATAGTAATTGTGATGCTGATCTCGGAAAAATTAATGCTGGATGCTTATATTTGTTTAATGAAATCTTTGAGGATTCTTCGCTAAAGAATCATAATAAAATCAGTATTGTTGAATACATTATGATATGGTTAAGTTATATGTTAAGCCTAAAGGAAAATGAATTAAAAGACAGTCTACAACATTTTTATAAAACATATATAAATGGTAGTGGACACTATAATAAGTCTATAACTGGCGTTGAAAATTATAGCAGTTATAAGGATCTTTTAAATAAAAAAAAATAT…	transcript offset:0 AED:0.08 eAED:0.13 QI:0|1|0.5|1|1|1|2|0|319	-1.14798	1.85858e-05		OG0000375	PY17X_0901100.1-p1	PIR protein	Plasmodium variant antigen protein Cir/Yir/Bir|yir-bir-cir_Pla: yir/bir/cir-family of variant antigens	N67_005704, N67_005705	Plasmodium variant antigen protein Cir/Yir/Bir|yir-bir-cir_Pla: yir/bir/cir-family of variant antigens	PYYM_0900600.1-p1	YIR protein	Py17X_0901100.1	Py17X_0901100	PIR protein	Py17X_09_v3:146867-148014(-)	302	chromosome	protein_coding_gene	FALSE	87.417	302	34	1	1	298	1	302	0	525
262	N67C_005267	Py_N67C_Chr01	Py_N67C_Chr01:52703-53809(-)	MNKKVSEKFENLWDKFPDELKNGKYEFKDNNFLDSYCGSNSCDSDFEKISAGFFYLLSGFFGDSNSFNFDEKSKNDIFYYIMIWLSYMLNLKENEANNSLEFFYNTDIKNNQKYTNSIAGFTEYNNYKDLLDNKQFVKFDINNMSKFYVPFKSLCNMYYEFNGDNKKCKKYLDDDNEFFKKYEQLKKDSDINKDNSYNQILSALSTDYNKLKEKCKEGKSSNISSPSEIATDISAQSSSSSSVTNKLFTVLSIFGVIAFLLGIFYKYSLFGFRKRFKKQQIKEKIKNIKKKMNH	ATGAATAAGAAAGTGTCTGAAAAGTTCGAGAATCTATGGGATAAATTTCCTGATGAATTGAAAAATGGAAAATATGAATTTAAAGATAATAATTTCTTAGATAGTTATTGTGGTAGTAATAGTTGTGATAGTGATTTCGAAAAAATTAGTGCTGGATTTTTTTATTTGCTTAGTGGATTTTTTGGAGATTCTAATTCGTTTAACTTTGATGAAAAAAGTAAAAACGATATTTTTTATTACATTATGATATGGTTAAGTTATATGTTAAACCTAAAAGAAAATGAAGCAAACAACAGTCTAGAATTTTTTTATAATACAGATATAAAAAATAATCAAAAGTATACAAATTCTATAGCAGGTTTTACGGAGTATAATAATTATAAGGATCTTTTAGACAAT…	transcript offset:0 AED:0.05 eAED:0.05 QI:0|1|1|1|0.5|0.33|3|0|294	-1.14381	0.0669985		OG0000030	PY17X_0100049.1-p1, PY17X_0219501.1-p1, PY17X_0321601.1-p1, PY17X_0950901.1-p1, PY17X_1048901.1-p1, PY17X_1200900.1-p1, PY17X_1300111.1-p1, PY17X_1469100.1-p1	PIR protein	Plasmodium variant antigen protein Cir/Yir/Bir|yir-bir-cir_Pla: yir/bir/cir-family of variant antigens	N67_000022, N67_005694	Plasmodium variant antigen protein Cir/Yir/Bir|yir-bir-cir_Pla: yir/bir/cir-family of variant antigens	PYYM_0014000.1-p1, PYYM_0029200.1-p1, PYYM_0032900.1-p1, PYYM_0036500.1-p1, PYYM_0036700.1-p1, PYYM_0042300.1-p1, PYYM_0043600.1-p1	YIR protein	Py17X_0950901.1	Py17X_0950901	PIR protein	Py17X_09_v3:1985860-1986970(+)	295	chromosome	protein_coding_gene	FALSE	83.39	295	48	1	1	294	1	295	8e-167	462
263	N67C_003507	Py_N67C_Chr09	Py_N67C_Chr09:1922724-1923826(+)	MDYNLCMRFNNLRSYLPDDLGKGTTSDINNLGNIKNYCSNRKSGGTECKTDLDKINGGCIWLFEQLFVKNKIKNINIAEYIIIWLSYMLNLKKESKITKLNDFYSNYIEINTHYTNCNNDRGDCSESLKGITGYTNYKEIIDKKKELFNINFEHVPKLYDAFKSLCIMYTEISTSERNDKKYLENAKKFVEKYENLNNDSSNTKDSAYYQVLSTLSNDYNNFKNYCNRIKDNCSDIPLLPEIKTTQDSVQDSGQTPVQNFEATSPSLSITNKLIPVLSIIVAIPIFLGILYKVNNKKFINNLRDYLYAIIKKYIICLSFLY	ATGGATTATAACCTGTGTATGAGGTTTAATAACTTGAGAAGCTATTTACCAGATGACTTAGGCAAAGGTACAACTAGTGATATTAATAATTTAGGGAACATTAAGAATTATTGTTCTAATAGAAAATCAGGGGGAACAGAATGTAAGACTGATCTCGATAAAATAAATGGTGGATGTATATGGTTGTTTGAGCAATTGTTTGTGAAAAATAAAATAAAAAATATCAATATTGCTGAATACATTATAATATGGTTAAGTTATATGTTAAACCTAAAAAAAGAAAGCAAAATCACCAAATTAAACGATTTTTATAGTAATTATATAGAAATTAATACGCATTATACTAATTGTAATAATGATCGTGGAGATTGTAGTGAGTCATTAAAAGGAATAACGGGA…	transcript offset:0 AED:0.06 eAED:0.06 QI:0|1|0.5|1|1|1|2|0|321	-1.13835	0.000100018		OG0000347	PY17X_0627701.1-p1	PIR protein	Plasmodium variant antigen protein Cir/Yir/Bir|yir-bir-cir_Pla: yir/bir/cir-family of variant antigens	N67_005273, N67_005702	Plasmodium variant antigen protein Cir/Yir/Bir|yir-bir-cir_Pla: yir/bir/cir-family of variant antigens			Py17X_0700011.1	Py17X_0700011	PIR protein	Py17X_07_v3:17422-18600(-)	312	chromosome	protein_coding_gene	FALSE	78.425	292	62	1	1	292	1	291	6.21e-158	442
264	N67C_000802	Py_N67C_Chr14	Py_N67C_Chr14:173647-174955(-)	MVEHQTNSTEYFIKNSSYICSKFDTVRSLFPDELNSGEYNFKSAKYKNYISKSEYTNIDKINGYFLWLLKETLGNSNNLSGDANEDVIIIAYIFSWLSYKLNQKTENGITKLNEFYSKYIENVQEYNGSIEKNTQYKTYKEIIDGNKKLMDIDIIVMSKFYDVFKNLCKMYDDLSKANNNSEEYLKYVNIFVDNYKALINENFNDTNNNLFSHVLSVLLNDYNYIKSNLYNESVKKQFPELTKEKTKAQALGSSFKGTQMDDSSGKMPVSISQTDVSDSQTDVSDSQTGVSDSQTGVSDSQTGVSDSETILFSSLTINKLIPIPFILVATLILLGIAYKYSLFGFRKRSQKQYLREKLKK	ATGGTTGAACATCAAACGAATAGCACAGAATACTTCATTAAAAATAGCAGCTACATATGTAGTAAGTTTGATACTGTGAGGTCACTTTTTCCTGATGAATTGAATTCTGGAGAATATAATTTTAAATCTGCAAAATACAAAAACTATATTTCTAAATCAGAATATACCAATATTGATAAAATTAATGGTTATTTCTTATGGTTGCTTAAAGAAACTTTGGGGAATAGTAATAATTTGTCGGGAGATGCAAATGAAGATGTGATTATTATTGCATACATTTTTTCGTGGTTAAGTTATAAGTTAAATCAAAAAACAGAAAATGGAATCACTAAATTAAACGAGTTTTATAGTAAGTATATAGAAAATGTTCAGGAGTATAACGGGTCTATAGAGAAAAAT…	transcript offset:0 AED:0.02 eAED:0.02 QI:0|1|1|1|0.5|0.33|3|0|360	-1.13268	0.00235638		OG0000083	PY17X_0402600.1-p1, PY17X_0402800.1-p1, PY17X_1401600.1-p1	PIR protein	Plasmodium variant antigen protein Cir/Yir/Bir|yir-bir-cir_Pla: yir/bir/cir-family of variant antigens	N67_000783, N67_004674, N67_004676	Plasmodium variant antigen protein Cir/Yir/Bir|yir-bir-cir_Pla: yir/bir/cir-family of variant antigens	PYYM_0402800.1-p1, PYYM_0403000.1-p1, PYYM_1403600.1-p1	YIR protein	Py17X_1401600.1	Py17X_1401600	PIR protein	Py17X_14_v3:158631-159797(-)	328	chromosome	protein_coding_gene	FALSE	84.164	341	33	1	20	360	9	328	0	534
265	N67C_004272	Py_N67C_Chr06	Py_N67C_Chr06:154728-155570(-)	MLTLLLPTIRNTCEKQNVYMNYGYKFETVLEIMTSNSEIHLVKSLDTNETFISKVYDLYGINENDLKNYMNELHIMKKLENCENIVKIVDFIKKNDSLSFIIEFCNQGDLYSDILRRKINNEHYSESEIFNILNQILNGLSSIHKNGIIHGDLKSTNIFIKDDKIKIGDFGISQKGSNKNLGTLNFLSYESIKLNKTNKLSDLFQVGCILYELVTLSSPFSANNINDMIRLFEDKNYKNDIIKNISSFYSIQLVDIISKLLSLNTLDRLQVISNYNIARN	ATGTTAACTTTATTATTACCAACTATTAGGAACACATGTGAAAAGCAGAATGTATATATGAATTATGGGTATAAATTCGAAACTGTTTTAGAGATAATGACTTCAAACAGTGAAATACATTTAGTAAAATCATTGGATACAAATGAAACATTTATTTCAAAAGTTTATGATCTTTATGGAATAAACGAAAATGATTTAAAAAATTATATGAATGAATTACATATTATGAAAAAGTTGGAGAATTGTGAAAATATAGTTAAGATTGTTGATTTTATTAAGAAAAATGATTCTTTATCTTTCATAATCGAATTTTGTAATCAAGGAGATTTATATTCTGATATTTTAAGAAGAAAAATAAATAATGAACATTATTCAGAAAGTGAAATATTTAATATATTA…	transcript offset:0 AED:0.06 eAED:0.06 QI:0|-1|0|1|-1|1|1|0|280	-1.13019	0.116351	PF3D7_1201600	OG0001328	PY17X_0603200.1-p1	NIMA related kinase 3, putative	Protein kinase domain|Protein kinase-like (PK-like)|SERINE/THREONINE-PROTEIN KINASE NEK2|SERINE/THREONINE-PROTEIN KINASE NEK|Protein kinase domain profile.|Serine/Threonine protein kinases active-site signature.|Transferase(Phosphotransferase) domain 1	N67_003877	Protein kinase domain|Protein kinase-like (PK-like)|SERINE/THREONINE-PROTEIN KINASE NEK2|SERINE/THREONINE-PROTEIN KINASE NEK|Protein kinase domain profile.|Serine/Threonine protein kinases active-site signature.|Transferase(Phosphotransferase) domain 1	PYYM_0602200.1-p1	NIMA related kinase 3, putative	Py17X_0603200.1	Py17X_0603200	NIMA related kinase 3, putative	Py17X_06_v3:227430-228392(-)	320	chromosome	protein_coding_gene	FALSE	99.643	280	1	0	1	280	41	320	0	546
266	N67C_004973	Py_N67C_Chr03	Py_N67C_Chr03:849408-850528(+)	MNKEVCEKFKNLTTNLEYDSSNESYKFKDNTDFKEYCTDENCDIDFDNISAGCLYLFNEIFGNPTSFSFIAKGNTNIVEYILIWLSYMLNYKKMNENDSIEPFYEIYITKDNNYNKDNKYNEKINGVTAYNSYKDLIDKKEDLVSIYVKDMSKFYDAFNTLCMMYIEFDSKNADCKNYLEKAKKFVETYDALNEDYNYGKGSPYNQLLSTLSNDYNNFKKKCKNGQSSNFPSLPTYSRKLLIKRTLIPIAFIFVAVSIFLGIAYKYSLLGFRKRSQKQCLRERIKNIKKKLIINKLF	ATGAATAAAGAAGTGTGTGAAAAGTTCAAGAATTTAACGACGAATTTAGAATATGATTCGAGTAATGAAAGCTATAAATTTAAAGATAATACAGATTTCAAAGAGTACTGTACTGATGAAAATTGTGATATTGATTTCGATAATATTAGTGCTGGATGTTTATATTTGTTTAATGAAATTTTTGGAAATCCTACCTCGTTTAGTTTTATTGCAAAAGGAAACACCAATATTGTTGAATACATTTTAATATGGTTAAGTTATATGTTAAACTATAAAAAAATGAACGAAAACGACAGTATAGAGCCTTTTTATGAAATATATATAACTAAAGATAATAACTATAATAAAGATAATAAGTATAATGAGAAAATAAATGGTGTTACTGCTTATAATAGTTAT…	transcript offset:0 AED:0.04 eAED:0.04 QI:0|1|1|1|0.5|0.33|3|0|297	-1.12504	0.0047779		OG0000016	PY17X_0100045.1-p1, PY17X_0100700.1-p1, PY17X_0500071.1-p1, PY17X_0500300.1-p1, PY17X_0900091.1-p1, PY17X_1000055.1-p1, PY17X_1047401.1-p1, PY17X_1100047.1-p1, PY17X_1300203.1-p1, PY17X_1300385.1-p1, PY17X_1469801.1-p1	PIR protein	Plasmodium variant antigen protein Cir/Yir/Bir|yir-bir-cir_Pla: yir/bir/cir-family of variant antigens	N67_000002, N67_001464, N67_004117, N67_004118, N67_005074, N67_005252	Plasmodium variant antigen protein Cir/Yir/Bir|yir-bir-cir_Pla: yir/bir/cir-family of variant antigens	PYYM_0014900.1-p1, PYYM_0022800.1-p1, PYYM_0031200.1-p1, PYYM_0500200.1-p1, PYYM_1400100.1-p1	YIR protein	Py17X_1300385.1	Py17X_1300385	PIR protein	Py17X_13_v3:200962-202073(-)	294	chromosome	protein_coding_gene	FALSE	78.671	286	52	3	1	283	1	280	2.57e-156	436
267	N67C_005444	Py_N67C_Chr01	Py_N67C_Chr01:776218-777338(+)	MNKEVCEKFKNLTTNLEYDSSNESYKFKDNTDFKEYCTDENCDIDFDNISAGCLYLFNEIFGNPTSFSFIAKGNTNIVEYILIWLSYMLNYKKMNENDSIEPFYEIYITKDNNYNKDNKYNEKINGVTAYNSYKDLIDKKEDLVSIYVKDMSKFYDAFNTLCMMYIEFDSKNADCKNYLEKAKKFVETYDALNEDYNYGKGSPYNQLLSTLSNDYNNFKKKCKNGQSSNFPSLPTYSRKLLIKRTLIPIAFIFVAVSIFLGIAYKYSLLGFRKRSQKQCLRERIKNIKKKLIINKLF	ATGAATAAAGAAGTGTGTGAAAAGTTCAAGAATTTAACGACGAATTTAGAATATGATTCGAGTAATGAAAGCTATAAATTTAAAGATAATACAGATTTCAAAGAGTACTGTACTGATGAAAATTGTGATATTGATTTCGATAATATTAGTGCTGGATGTTTATATTTGTTTAATGAAATTTTTGGAAATCCTACCTCGTTTAGTTTTATTGCAAAAGGAAACACCAATATTGTTGAATACATTTTAATATGGTTAAGTTATATGTTAAACTATAAAAAAATGAACGAAAACGACAGTATAGAGCCTTTTTATGAAATATATATAACTAAAGATAATAACTATAATAAAGATAATAAGTATAATGAGAAAATAAATGGTGTTACTGCTTATAATAGTTAT…	transcript offset:0 AED:0.04 eAED:0.04 QI:0|1|1|1|0.5|0.33|3|0|297	-1.12504	0.0047779		OG0000016	PY17X_0100045.1-p1, PY17X_0100700.1-p1, PY17X_0500071.1-p1, PY17X_0500300.1-p1, PY17X_0900091.1-p1, PY17X_1000055.1-p1, PY17X_1047401.1-p1, PY17X_1100047.1-p1, PY17X_1300203.1-p1, PY17X_1300385.1-p1, PY17X_1469801.1-p1	PIR protein	Plasmodium variant antigen protein Cir/Yir/Bir|yir-bir-cir_Pla: yir/bir/cir-family of variant antigens	N67_000002, N67_001464, N67_004117, N67_004118, N67_005074, N67_005252	Plasmodium variant antigen protein Cir/Yir/Bir|yir-bir-cir_Pla: yir/bir/cir-family of variant antigens	PYYM_0014900.1-p1, PYYM_0022800.1-p1, PYYM_0031200.1-p1, PYYM_0500200.1-p1, PYYM_1400100.1-p1	YIR protein	Py17X_1300385.1	Py17X_1300385	PIR protein	Py17X_13_v3:200962-202073(-)	294	chromosome	protein_coding_gene	FALSE	78.671	286	52	3	1	283	1	280	2.57e-156	436
268	N67C_000500	Py_N67C_Chr13	Py_N67C_Chr13:2033209-2034783(+)	MGNNKDIISVVKYINSFGRKKKRYKHLIIGYDKNNSSFEIQNDYRHKYSKSIQEHKKCSKLITELNKKLDSHLTNDKCYKILQTIKKSLYLNPINITSLFNLVYFYNKIIKNYKISYIYSLIFHTLLMKVLRKFFYKVKYKEIAKERKINNDFFFRYISYIVHKNDIKCQISNTLIKRLLNKWENIPYINCKVTYLLLLENLYILYLNNYKIFFMNNVINYANLMINLLKLNKIQNYMKKNFFFLHANLYITKASCFLMVNPNHVVKDYFFQNNRQIQKITKYKNDDIKIINKQDIEDLLNIQNINNCDKQTFLSNQNVNHKIDNLIYEKRFLSYILNEENTAKKVENMNNYFIYEHVNIKCVLKKVNECINYCLQNRLYKFLEKFLIWRARIFYHLNF…	ATGGGAAATAATAAGGATATAATAAGTGTAGTAAAATATATAAATAGTTTTGGAAGAAAAAAAAAACGATATAAACATTTAATTATAGGATATGATAAAAATAATAGTTCATTTGAAATTCAAAATGATTACAGACATAAATATTCGAAATCTATTCAAGAACATAAAAAATGTTCAAAATTAATAACAGAGCTAAATAAAAAATTGGATAGCCATTTAACTAATGATAAATGTTATAAAATATTACAAACTATTAAAAAATCATTATATTTGAATCCTATAAATATAACAAGTTTATTTAATTTAGTTTATTTTTATAATAAAATAATAAAAAATTATAAAATTTCATATATATATTCATTAATTTTTCACACATTATTAATGAAAGTTTTAAGAAAA…	transcript offset:0 AED:0.00 eAED:0.00 QI:0|-1|0|1|-1|1|1|0|524	-1.1225	0.0157208	PF3D7_1329900	OG0003964	PY17X_1349700.1-p1	conserved Plasmodium protein, unknown function		N67_000520		PYYM_1346600.1-p1	conserved Plasmodium protein, unknown function	Py17X_1349700.1	Py17X_1349700	conserved Plasmodium protein, unknown function	Py17X_13_v3:2171929-2173503(+)	524	chromosome	protein_coding_gene	FALSE	97.328	524	14	0	1	524	1	524	0	991
269	N67C_001491	Py_N67C_Chr12	Py_N67C_Chr12:132518-133480(-)	MNKEVCKRFMSIWDFFPDKLTSDKQYDFKKENFLDSYCGSYSCDNDLEKINAGFFYLLNQFFGGSESSYYAQNNINIVDYIMLWLSYMLNLKEQAGNDSNLQFFYKTTINNDKYQKSITGVKEYKNYKDLIDKKKYFLDMDSNIITNFYEAFKLLCEMYNNFDDTRSYCSICSENANKFVSKYKEMNQNSYITNNSSYNELLSTLSNDYNNFKKYCNSKGDNCKNYPEIPTIEGIQNSSQKIIQSSEDTSSSSSVTNKLFTVLSIFGVIAFLLGISYKVNNKEF	ATGAATAAAGAAGTGTGTAAAAGGTTTATGAGTATATGGGATTTTTTTCCCGATAAATTGACCAGTGATAAACAGTATGATTTTAAAAAAGAAAATTTCTTAGATAGTTATTGTGGTAGTTATAGTTGTGATAATGATTTAGAAAAAATTAATGCCGGATTTTTTTATTTGCTTAATCAATTCTTTGGGGGTTCTGAGTCATCGTATTATGCGCAAAATAATATAAATATTGTTGATTACATTATGCTATGGTTAAGTTATATGTTAAACCTAAAGGAACAAGCAGGAAACGATAGCAATCTACAATTTTTTTATAAAACAACTATAAATAATGATAAGTATCAAAAGTCTATAACTGGTGTTAAAGAGTATAAAAATTATAAGGATCTTATAGATAAA…	transcript offset:0 AED:0.07 eAED:0.07 QI:0|1|0.5|1|1|1|2|0|284	-1.11831	0.0172452		OG0000178	PY17X_0900065.1-p1, PY17X_1469701.1-p1	PIR protein	Plasmodium variant antigen protein Cir/Yir/Bir|yir-bir-cir_Pla: yir/bir/cir-family of variant antigens			PYYM_0021900.1-p1	YIR protein	Py17X_0900065.1	Py17X_0900065	PIR protein	Py17X_09_v3:72059-73164(-)	304	chromosome	protein_coding_gene	FALSE	73.381	278	72	2	1	278	1	276	3.54e-141	398
270	N67C_000465	Py_N67C_Chr13	Py_N67C_Chr13:1871315-1872393(-)	MNEKARDAVFEKKNEEMTTVLNKNILFKEYNNANDLKDTFINIKSDYSIESEKEKNNISLFNVLKKKLKGEKGCTRFLIIFKISNDENENKTKINDIIKNIIKEKYETITGVCLFVNIYFIILLESPDTKNVFNLLHDMTNIKYISEIKILYFSELNKQKINEDLYFFEYKIEDQKGILTECNFVDEIWDLYINILNLCCFIKDNDKKDIFEKNENLKKNFSTLSNFYTNIANEYIWKIDEFFSFFTNDFNLPIDSFTDDFLDF	ATGAACGAAAAAGCAAGAGACGCGGTATTCGAAAAAAAAAATGAAGAAATGACAACAGTCTTAAATAAAAATATTTTATTCAAAGAATATAACAATGCAAACGATTTAAAAGATACGTTTATAAATATAAAATCTGATTATAGTATAGAAAGTGAAAAGGAAAAAAATAATATTTCACTATTTAATGTTTTAAAAAAAAAATTAAAGGGAGAAAAAGGTTGTACCAGATTTTTAATTATTTTTAAAATATCAAATGATGAAAATGAAAATAAAACAAAAATCAATGACATAATAAAAAATATTATTAAAGAAAAATATGAAACAATTACAGGGGTTTGTCTTTTTGTTAACATTTATTTCATCATTTTATTAGAATCCCCTGATACAAAAAATGTATTT…	transcript offset:0 AED:0.00 eAED:0.00 QI:0|1|1|1|1|1|3|0|264	-1.11697	0.0402136	PF3D7_1326200	OG0000524	PY17X_1346100.1-p1	conserved Plasmodium protein, unknown function		N67_000476, N67_000479		PYYM_1343100.1-p1	conserved Plasmodium protein, unknown function	Py17X_1346100.1	Py17X_1346100	conserved Plasmodium protein, unknown function	Py17X_13_v3:2012442-2013521(-)	264	chromosome	protein_coding_gene	FALSE	99.242	264	2	0	1	264	1	264	0	500
271	N67C_003061	Py_N67C_Chr09	Py_N67C_Chr09:197090-198317(-)	MNKEVCKRFKNVWDDFPDKLDSSGKYQFNDNNKFSNNYCNDIELSDHLCDNISQSDLNKISAGCLYLLDEFIKDSNVVSSPAKNSINMVDYILIWLSYMLNLKESEKDNTTCFYSTYIYYCDKYKTKINGFTDYDDYKDLIDKKNDVFGMDSNDVSKFYEAFKLLCEMYTEFDENTSNCQTCSKKAEEFVKIYKELNNPNNAKYIGYCQAFSTLSNDYKNLKNKYENYDFLPEINTTQTDATCSEKISKKTNVAGSEQFSEDTSSSSSIASKLIPVLLIFAAIPIFLGIAYKRKAKKCKEENESLINYSEYDD	ATGAATAAGGAAGTGTGTAAAAGGTTCAAGAATGTATGGGATGATTTTCCCGATAAATTGGACAGTAGTGGAAAATATCAATTTAATGATAATAATAAATTTTCAAATAATTATTGTAATGATATTGAACTTTCAGATCATTTATGTGATAATATTTCTCAAAGTGATTTGAATAAAATAAGTGCTGGATGTTTATATTTGCTGGATGAATTCATTAAGGATTCTAATGTGGTTTCCTCTCCTGCAAAAAATAGCATCAATATGGTTGATTACATTTTGATATGGTTAAGTTATATGTTAAACCTAAAGGAAAGTGAAAAAGACAATACAACATGTTTTTATAGTACATACATATATTATTGTGATAAGTATAAGACGAAAATAAATGGATTTACTGAT…	transcript offset:0 AED:0.04 eAED:0.09 QI:0|0.5|0.66|1|1|1|3|0|313	-1.11423	0.00616142		OG0000011	PY17X_0100037.1-p1, PY17X_0221101.1-p1, PY17X_0319100.1-p1, PY17X_0401300.1-p1, PY17X_0844901.1-p1, PY17X_0952101.1-p1, PY17X_1048701.1-p1, PY17X_1200700.1-p1, PY17X_1468500.1-p1	PIR protein	Plasmodium variant antigen protein Cir/Yir/Bir|yir-bir-cir_Pla: yir/bir/cir-family of variant antigens	N67_000012, N67_001449, N67_005420, N67_005467, N67_005594, N67_005653, N67_005673	Plasmodium variant antigen protein Cir/Yir/Bir|yir-bir-cir_Pla: yir/bir/cir-family of variant antigens	PYYM_0009800.1-p1, PYYM_0012100.1-p1, PYYM_0025000.1-p1, PYYM_0027000.1-p1, PYYM_0043000.1-p1, PYYM_0043400.1-p1, PYYM_0045700.1-p1, PYYM_0048700.1-p1, PYYM_0319000.1-p1, PYYM_0401500.1-p1	YIR protein	Py17X_1048701.1	Py17X_1048701	PIR protein	Py17X_10_v3:1956914-1958109(+)	323	chromosome	protein_coding_gene	FALSE	87.838	296	31	2	1	292	1	295	0	509
272	N67C_005273	Py_N67C_Chr01	Py_N67C_Chr01:74055-75091(-)	MNSKVCDIINVADKYVVDDPNNPGEYNSTQLLKAAFSDINFSSDDQKLSSGFIALIKLLNDNNNNNNNENLESDKLVEYAILWLSYKLDQKKENETTKLEDFYNQNIKTNSCYDQKINADSNNKINKDVIDKKIKSMNIDIKDISNFYDPFKSLCNMSSEIDANDYECNKCLENAGELFEKYEKLKNALDINKGSSYYQLLSSLSNDYKKFKEKYSVKCTNSSSLVACPRNSVIKNTLITIAISIAFIFASVSIFLGIAYKVNNKELKNYLHYIYVNVNKKIIRFLTFYISIRYLEFGNDFKNKN	ATGAATTCTAAAGTGTGTGATATAATTAATGTGGCGGATAAATATGTTGTTGATGATCCGAACAACCCGGGAGAATATAATTCTACGCAATTGTTAAAAGCAGCTTTCTCTGATATTAACTTTAGTAGTGATGACCAAAAACTTAGCTCTGGTTTTATAGCATTGATAAAATTACTTAATGATAATAATAATAATAATAATAATGAAAATTTAGAGAGTGATAAACTTGTGGAATATGCTATTTTATGGTTAAGTTATAAACTAGATCAAAAAAAAGAAAATGAAACGACCAAATTAGAAGATTTTTATAATCAAAATATAAAAACAAATAGTTGTTATGATCAGAAAATAAATGCTGATAGTAATAATAAGATTAATAAGGATGTTATAGATAAAAAA…	transcript offset:0 AED:0.08 eAED:0.17 QI:0|1|0.5|1|1|1|2|0|305	-1.11366	5.09088e-07		OG0005302			Plasmodium variant antigen protein Cir/Yir/Bir|yir-bir-cir_Pla: yir/bir/cir-family of variant antigens	N67_002986	Plasmodium variant antigen protein Cir/Yir/Bir|yir-bir-cir_Pla: yir/bir/cir-family of variant antigens			Py17X_0949901.1	Py17X_0949901	PIR protein	Py17X_09_v3:1949128-1950190(+)	284	chromosome	protein_coding_gene	FALSE	87.356	261	28	2	1	261	1	256	1.03e-137	389
273	N67C_003935	Py_N67C_Chr05	Py_N67C_Chr05:22270-23684(+)	MNKFYIQIVFFLLIIPLYVNNKTLATELVPKKYTKHKSKKNKKRYTYDNTREIYEKNKHLLYADIKETINAYKFMNDALKQLEHHATSKGYTRCGGIPSKNIVFYKKKHRGHTKILKAEYLIYDTNKYNELLNELWDPDCDQYINKDHVKKKIARMYTPNLVMIQQRCKKHPWSREKYFYAIAAKFKISQNKTIFVMASANIIDHNRKNKKYFENKIVESANLFQAEVDSEDDIRNGKIKKTFVNLSGYIVEKRKDRIYVIYIDSMNGW	ATGAATAAATTTTATATTCAAATTGTTTTTTTTCTTTTAATCATCCCCCTATATGTGAATAATAAAACCCTTGCAACTGAGCTTGTTCCAAAAAAATATACAAAACACAAATCAAAAAAAAATAAAAAACGTTATACCTATGATAATACACGAGAAATATATGAAAAAAACAAGCACCTATTATATGCCGATATCAAAGAAACTATAAATGCGTACAAATTTATGAATGACGCTTTAAAACAGTTAGAACATCATGCTACAAGTAAAGGTTATACACGTTGTGGTGGAATTCCTTCTAAGAATATAGTTTTTTATAAAAAAAAACATCGAGGTCATACAAAAATTCTAAAAGCTGAATATCTAATTTATGATACGAATAAGTATAATGAACTACTAAAC…	transcript offset:0 AED:0.10 eAED:0.10 QI:0|0.8|0.83|1|1|1|6|16|269	-1.09434	0.436235	PF3D7_1463500	OG0000190	PY17X_1300027.1-p1	fam-a protein	PYST-A: Plasmodium yoelii subtelomeric family PYST-A|Bet v1-like			PYYM_0024900.1-p1	fam-a protein	Py17X_1300027.1	Py17X_1300027	fam-a protein	Py17X_13_v3:13007-14434(+)	272	chromosome	protein_coding_gene	FALSE	94.34	265	15	0	1	265	1	265	1.98e-177	488
274	N67C_004745	Py_N67C_Chr04	Py_N67C_Chr04:1036837-1037757(+)	MRVNILKYVLFSIIICFFEYGKNEIWHERNIIKFRSNRILDVEKEFDLNDFYESTFSLTKQLNEYNDDNEEIIHIRNAINSYIKNHKDKSTLPDLNKLDKRTKKLIYKIREELKEVKKEIDNMGDSGITTKVIENKRIRKKDENNYVSEGEEYNQLKNEVNFLEKEYRQPNLSSVNSYKDKRKINKLYEGLKLRSILLVFLSLVILISGTVPIAFTVLCSVVSFETFIRSCQYIKFITKVNKKPKKSKT	ATGAGAGTCAATATTTTAAAATACGTTCTTTTTTCAATTATTATTTGTTTTTTTGAATATGGCAAAAATGAAATATGGCATGAAAGGAATATAATAAAATTTAGAAGCAATAGAATATTAGATGTAGAAAAGGAGTTCGATTTAAATGATTTTTATGAATCAACTTTTAGTCTTACAAAACAACTTAATGAGTACAATGATGATAACGAAGAAATTATACATATTCGAAATGCTATAAATTCATATATAAAGAATCATAAAGACAAGAGTACATTACCCGATTTAAATAAGTTAGATAAAAGAACTAAAAAGTTAATTTATAAAATTCGAGAAGAATTAAAAGAAGTAAAAAAAGAGATTGATAATATGGGGGATAGTGGAATAACAACAAAAGTGATA…	transcript offset:0 AED:0.06 eAED:0.06 QI:0|1|1|1|1|1|2|6|249	-1.0861	0.630318		OG0000038	PY17X_0100017.1-p1, PY17X_0321001.1-p1, PY17X_0600181.1-p1, PY17X_0700009.1-p1, PY17X_0847401.1-p1, PY17X_0952401.1-p1, PY17X_1050201.1-p1, PY17X_1100061.1-p1, PY17X_1474001.1-p1	fam-b protein	PYST-B: Plasmodium yoelii subtelomeric family PYST-B	N67_002991	PYST-B: Plasmodium yoelii subtelomeric family PYST-B	PYYM_0029300.1-p1, PYYM_0033500.1-p1	fam-b protein	Py17X_1050201.1	Py17X_1050201	fam-b protein	Py17X_10_v3:2010085-2011000(+)	250	chromosome	protein_coding_gene	FALSE	94	250	14	1	1	249	1	250	1.38e-167	461
275	N67C_005451	Py_N67C_Chr01	Py_N67C_Chr01:800255-801180(+)	MRVNILKYVLFSIIICFFEYGKNEIWHERNIIKFRSNRILDVEKEFDLNDFYESTFSLTKQLNEYNDDNEEIIHIRNAINSYIKNHKDKSTLPDLNKLDKRTKKLIYKIREELKEVKKEIDNMGDSGITTKVIENKRIRKKDENNYVSEGEEYNQLKNEVNFLEKEYRQPNLSSVNSYKDKRKINKLYEGLKLRSILLVFLSLVILISGTVPIAFTVLCSVVSFETFIRSCQYIKFITKVNKKPKKSKT	ATGAGAGTCAATATTTTAAAATACGTTCTTTTTTCAATTATTATTTGTTTTTTTGAATATGGCAAAAATGAAATATGGCATGAAAGGAATATAATAAAATTTAGAAGCAATAGAATATTAGATGTAGAAAAGGAGTTCGATTTAAATGATTTTTATGAATCAACTTTTAGTCTTACAAAACAACTTAATGAGTACAATGATGATAACGAAGAAATTATACATATTCGAAATGCTATAAATTCATATATAAAGAATCATAAAGACAAGAGTACATTACCCGATTTAAATAAGTTAGATAAAAGAACTAAAAAGTTAATTTATAAAATTCGAGAAGAATTAAAAGAAGTAAAAAAAGAGATTGATAATATGGGGGATAGTGGAATAACAACAAAAGTGATA…	transcript offset:0 AED:0.06 eAED:0.06 QI:0|1|1|1|1|1|2|6|249	-1.0861	0.630318		OG0000038	PY17X_0100017.1-p1, PY17X_0321001.1-p1, PY17X_0600181.1-p1, PY17X_0700009.1-p1, PY17X_0847401.1-p1, PY17X_0952401.1-p1, PY17X_1050201.1-p1, PY17X_1100061.1-p1, PY17X_1474001.1-p1	fam-b protein	PYST-B: Plasmodium yoelii subtelomeric family PYST-B	N67_002991	PYST-B: Plasmodium yoelii subtelomeric family PYST-B	PYYM_0029300.1-p1, PYYM_0033500.1-p1	fam-b protein	Py17X_1050201.1	Py17X_1050201	fam-b protein	Py17X_10_v3:2010085-2011000(+)	250	chromosome	protein_coding_gene	FALSE	94	250	14	1	1	249	1	250	1.38e-167	461
276	N67C_002552	Py_N67C_Chr10	Py_N67C_Chr10:143987-145142(-)	MDDTLCSNFDFLRKHLPDELNKAAEIELEDISNYNNYCPNRNCNSELDKITVGFLWLLTQYFTKYPIKGKSEYNTEPFFRYIILWLSYKLNQIPGHSFTTINDFYTNNIINSHKYDNFKNNAYRFTDIEKFINEQKDLFNINIKDLSKFYDTSKLICSMYGNFATNINKDALLNNANEFVKKYQELNGDSNNTNDSSCKEILSDLSTDYGNLKNKRSDITFLPEITAKISALTSGDTSSSSSIGNKLFTVLLIFGAIAFFLGISYKVNNKELKNITFKLFVIWISETNSKTIFKRKNKKYKEENESLIYDSKRMTISGIVIMIYIF	ATGGATGATACTCTATGTTCAAACTTTGATTTTTTGAGGAAGCATTTACCCGATGAATTAAATAAAGCGGCAGAAATTGAACTAGAAGATATTAGTAATTACAATAATTACTGCCCTAATCGAAACTGCAATAGTGAACTCGATAAAATTACGGTTGGATTTTTATGGTTACTTACACAATATTTTACTAAATACCCAATTAAAGGTAAAAGTGAATATAATACTGAACCATTTTTTCGATATATTATTTTATGGTTAAGTTACAAATTAAATCAAATTCCAGGACACAGTTTCACCACAATAAACGATTTTTATACTAATAATATAATTAACAGTCATAAATATGATAATTTTAAAAATAATGCCTATAGATTTACAGATATTGAGAAATTCATAAAT…	transcript offset:0 AED:0.03 eAED:0.08 QI:0|0.5|0.33|1|0.5|0.33|3|0|326	-1.08478	5.7468e-05		OG0000087	PY17X_0900085.1-p1, PY17X_1300451.1-p1	PIR protein	Plasmodium variant antigen protein Cir/Yir/Bir|yir-bir-cir_Pla: yir/bir/cir-family of variant antigens	N67_001450, N67_002989, N67_002993, N67_002997, N67_003860, N67_005248	Plasmodium variant antigen protein Cir/Yir/Bir|yir-bir-cir_Pla: yir/bir/cir-family of variant antigens	PYYM_0022700.1-p1	YIR protein	Py17X_0841500.1	Py17X_0841500	PIR protein	Py17X_08_v3:1550861-1551942(+)	294	chromosome	protein_coding_gene	FALSE	78.195	266	58	0	1	266	1	266	8.9e-143	403
277	N67C_004257	Py_N67C_Chr06	Py_N67C_Chr06:77234-78380(-)	MNDELCEKIDLLREYLPDDLDKTTRLDFYGYDSFGNYCPGKNCNTNFEKITIGFLWLLEQYFTKYSSKGNIDNNTKPFFLYIISWLSYKLSKNTEHNVTTINDFYTKHVNNSNNKYGSFISDSNRYTNLSEFIDKQKDLFSIDIKDLSKFYDASKLICSMYGNVAKNKYDSTLSNNAIDFVIKYADLKADSNIESNLHSQLLSALSTDYNNLKDKCDNAKPSNFSSLPEITTNISALKYGDTSSSSSTANKLFTVLSIFGAIAFFIGISYKSSKTTNKRKNKKYKEENKSLIYDSKRVTISGI	ATGAATGATGAATTGTGTGAAAAAATTGATCTTTTGAGGGAGTATTTACCTGATGACTTGGACAAAACTACACGACTTGATTTTTATGGATATGATAGTTTCGGAAATTACTGCCCTGGTAAAAACTGCAATACTAATTTCGAAAAAATTACGATTGGATTTTTATGGTTACTTGAACAATATTTTACTAAATACTCAAGTAAAGGAAATATTGATAATAACACTAAACCATTTTTTCTATATATTATTTCATGGTTAAGTTACAAATTAAGTAAAAACACAGAGCACAATGTCACCACAATAAACGATTTTTATACTAAACATGTAAATAATAGTAATAATAAATATGGTAGTTTTATTAGTGATTCCAATAGATATACAAATCTTAGTGAATTCATA…	transcript offset:0 AED:0.04 eAED:0.09 QI:0|0|0|0.66|0.5|0.33|3|0|303	-1.08329	3.16594e-05		OG0004760			Plasmodium variant antigen protein Cir/Yir/Bir|yir-bir-cir_Pla: yir/bir/cir-family of variant antigens	N67_003859, N67_005068	Plasmodium variant antigen protein Cir/Yir/Bir|yir-bir-cir_Pla: yir/bir/cir-family of variant antigens			Py17X_1472101.1	Py17X_1472101	PIR protein	Py17X_14_v3:2790153-2791223(+)	292	chromosome	protein_coding_gene	FALSE	64.36	289	96	3	1	289	1	282	6.97e-123	352
278	N67C_001087	Py_N67C_Chr14	Py_N67C_Chr14:1280436-1280951(-)	MNCEKGINIKAEKNNGLYAYDEDDVFSNSTLSDVEKSFKFWDGVNNCDIFNIYKEFEDIDDEEETQDKKEKLDTPKLQHSIETNTIAFDNETTAESSNANTEKTHQSNPELN	ATGAATTGTGAAAAGGGTATTAATATAAAAGCTGAAAAAAATAATGGGCTTTATGCATATGACGAAGATGATGTTTTTTCTAATTCTACCTTGTCTGATGTTGAAAAATCCTTCAAGTTTTGGGACGGCGTGAATAACTGTGATATTTTCAACATATATAAAGAATTTGAAGACATTGATGACGAAGAGGAGACTCAGGATAAGAAAGAAAAATTAGATACTCCTAAATTACAACATAGCATAGAAACGAATACGATTGCATTCGATAATGAAACAACTGCTGAAAGCAGTAATGCGAACACCGAAAAAACTCACCAATCTAACCCTGAATTAAATTAA	transcript offset:0 AED:0.00 eAED:0.00 QI:0|1|1|1|0|0.5|2|0|112	-1.0825	0.0359602	PF3D7_1213300	OG0004417	PY17X_1431300.1-p1	conserved Plasmodium protein, unknown function		N67_001075		PYYM_1433000.1-p1	conserved Plasmodium protein, unknown function	Py17X_1431300.1	Py17X_1431300	conserved Plasmodium protein, unknown function	Py17X_14_v3:1252265-1252765(-)	112	chromosome	protein_coding_gene	FALSE	98.214	112	2	0	1	112	1	112	9.21e-78	223
279	N67C_004783	Py_N67C_Chr03	Py_N67C_Chr03:120193-121442(-)	MDSNICENFDLLRKHLPDNLKEKSPAFFEDLHTLSNYCPNKNCNTDLDKIKAGFLWLFDKNCSKSENTYSDEKNINAIFLYIISWLSYKLNQIKGHYFTTIKDFYTTYLNDNEQYNTIIQNANKCPNLKEIIDKKSDFLNINIEYMSDFYDAFKLLCNMHNDNVMNKQGETVLNNAINFFNEYTEINDYYNIENTPYSQILSVLSTDYNILKSELASRIDSSKQFLILPTGKATKSFLRNSSIKISVIPMVFIFFALLIYLGILYKVNNKSNENASKTQFKDQKNKEENKSLIYNSKSSDYFRNKLMLCLSNSYSCS	ATGGATTCTAATATATGTGAAAACTTTGATCTTTTGAGGAAACATTTACCTGATAATTTGAAAGAAAAATCGCCAGCATTTTTTGAAGATTTGCATACCCTCAGTAATTACTGTCCTAATAAAAACTGCAATACTGATCTCGATAAAATAAAGGCTGGATTTTTATGGTTATTTGACAAAAATTGTTCTAAATCCGAAAATACATATTCTGATGAAAAAAATATTAATGCAATTTTTCTATATATTATTTCATGGTTAAGTTACAAATTAAATCAAATCAAAGGACACTATTTCACCACAATAAAAGATTTTTATACTACATATTTAAATGATAATGAACAGTATAATACAATTATACAAAATGCCAATAAATGTCCAAATCTTAAGGAGATCATAGAT…	transcript offset:0 AED:0.05 eAED:0.05 QI:0|0.33|0.25|0.75|0.33|0.25|4|0|317	-1.08198	0.0380537		OG0000791	PY17X_0300300.1-p1	PIR protein	Plasmodium variant antigen protein Cir/Yir/Bir|yir-bir-cir_Pla: yir/bir/cir-family of variant antigens	N67_004877	Plasmodium variant antigen protein Cir/Yir/Bir|yir-bir-cir_Pla: yir/bir/cir-family of variant antigens	PYYM_0300600.1-p1	YIR protein	Py17X_0300300.1	Py17X_0300300	PIR protein	Py17X_03_v3:35448-36522(-)	292	chromosome	protein_coding_gene	FALSE	90.977	266	24	0	1	266	1	266	5.85e-178	492
280	N67C_000767	Py_N67C_Chr14	Py_N67C_Chr14:49726-50744(-)	MDKTLCEQFDTLRNYLPDDSSNSTSDINKLGNAKNYCSNEDSGGTECKTDFDKIKAGCLWLFEQLFVENQKNISTVEYIIIWLSYKLNQKTYDEAKDLNDFYNKYIENNRHYINCKQGDVNCSDTLNSNTGYTNYKKIIDGRKRLLNINIENMSKFYDAFKLLCNMYTELDGSNTISDTSLENASEFVKKYNELNVSDIDKDSPYHQVLSTLLNDYNNFKSSCDSNGVDCSNIPSLTPTETEESGMQSSEERCNVTSSFSIVKKLILALSIFSVITIFLGIFFKVNNKKFKNYFH	ATGGATAAAACCCTGTGTGAACAGTTTGATACATTGAGAAACTATTTACCCGATGACTCAAGCAATTCTACTAGTGATATTAATAAATTAGGGAATGCTAAGAATTATTGTTCTAATGAAGACTCAGGGGGAACAGAATGTAAGACTGATTTCGATAAAATTAAGGCTGGATGTTTATGGTTGTTTGAGCAATTGTTTGTGGAAAATCAAAAAAATATCAGTACAGTTGAATACATTATCATATGGTTAAGTTATAAACTAAATCAAAAGACGTATGACGAAGCCAAGGATCTAAATGATTTTTACAATAAATATATAGAAAATAATAGGCATTATATTAATTGTAAACAAGGTGATGTAAATTGTAGTGATACATTAAATAGTAATACAGGATATACA…	transcript offset:0 AED:0.07 eAED:0.07 QI:0|1|1|1|1|1|2|26|295	-1.07797	0.00180018		OG0000001	PY17X_0100029.1-p1, PY17X_0118201.1-p1, PY17X_0219601.1-p1, PY17X_0223101.1-p1, PY17X_0321701.1-p1, PY17X_0322401.1-p1, PY17X_0500061.1-p1, PY17X_0600141.1-p1, PY17X_0600381.1-p1, PY17X_0700003.1-p1, PY17X_0700025.1-p1, PY17X_0800051.1-p1, PY17X_0845501.1-p1, PY17X_0900047.1-p1, PY17X_0948201.1-p1, PY17X_0949301.1-p1, PY17X_0950101.1-p1, PY17X_1000027.1-p1, PY17X_1000043.1-p1, PY17X_1049001.1-p1,…	PIR protein	Plasmodium variant antigen protein Cir/Yir/Bir|yir-bir-cir_Pla: yir/bir/cir-family of variant antigens	N67_004869, N67_005745, N67_005747	Plasmodium variant antigen protein Cir/Yir/Bir|yir-bir-cir_Pla: yir/bir/cir-family of variant antigens	PYYM_0031700.1-p1, PYYM_0037500.1-p1	YIR protein	Py17X_0600141.1	Py17X_0600141	PIR protein	Py17X_06_v3:47445-48567(-)	307	chromosome	protein_coding_gene	FALSE	77.622	286	62	2	1	284	1	286	2.13e-154	432
281	N67C_000030	Py_N67C_Chr13	Py_N67C_Chr13:118644-119961(+)	MNKLGIQIVLFLLSISVCVNTEPLATEPAPKKNIKSIFKKFRKPKPKKHYPTPEEIYEKNKHLLCTNPKEIQNAEKLMNDALEGLKYHATNKYGYNFFGAIYHYNTISYKKLYQDFTCVEKVEYTINDPNKYNKIINKLWNPDGKYFLYRGSVKRKIARVYTPNLVIIQQRFKKRPWSREKYFYALAAELKISEDKTIIVMTSANINDHNSKNKKPFENTLIKSANLFKIDINSEDDIRKGKLKKAIVNIDGYIIKKEDNCLDVTHVESVINIQILET	ATGAATAAACTTGGTATTCAAATTGTTTTATTCCTTTTAAGCATATCCGTATGCGTGAATACTGAACCCCTTGCAACTGAACCTGCTCCAAAAAAAAATATAAAATCCATATTTAAAAAATTTAGAAAACCCAAACCAAAAAAACATTATCCTACACCAGAAGAAATATATGAAAAAAACAAGCACTTATTATGTACCAATCCCAAAGAAATTCAAAATGCAGAAAAACTTATGAACGATGCTTTAGAAGGTTTAAAATATCATGCTACAAATAAATATGGTTATAATTTCTTTGGAGCAATTTATCATTATAACACGATTTCTTATAAAAAATTATATCAAGATTTTACATGTGTTGAAAAAGTTGAATATACAATTAATGATCCGAATAAGTATAAT…	transcript offset:0 AED:0.09 eAED:0.09 QI:0|1|1|1|0.75|0.8|5|0|278	-1.07649	9.05645e-10	PF3D7_1463500	OG0000076	PY17X_0101000.1-p1, PY17X_0900600.1-p1, PY17X_0901600.1-p1, PY17X_1149800.1-p1, PY17X_1300800.1-p1	fam-a protein	PYST-A: Plasmodium yoelii subtelomeric family PYST-A|Bet v1-like	N67_000030, N67_005276	PYST-A: Plasmodium yoelii subtelomeric family PYST-A|Bet v1-like	PYYM_0100100.1-p1, PYYM_0900100.1-p1, PYYM_0901100.1-p1	fam-a protein	Py17X_1300800.1	Py17X_1300800	fam-a protein	Py17X_13_v3:259201-260716(+)	293	chromosome	protein_coding_gene	FALSE	95.185	270	13	0	1	270	1	270	0	499
282	N67C_003551	Py_N67C_Chr08	Py_N67C_Chr08:110512-111715(-)	MDAEVCKRFKNVWDAFPDKLDSSGKYQFNDNNKFSNNYCNNIEFSDFLCNIDFKSDFDKISAGCLYLLDEFIKDCGVDPPPARNNINIVDYIMIWLSYMLKLKESEKDNITCFYSTYIHDCNKYNKKINELTDYKSYKDLIDKKNEVLNMDSNDVSKFYEAFKLLCEMYTEFDENMSNCTNCSEKASQFVKAYEKLNNPNNAKYIGYCQAFSTLSNDYKNLKNKYNFLPEIDTTQTDAKCSEQTSKKNNVAGYEQSSEDTSSSLSIASKLIPVLLIFAAIPIFLGIAYKVNNKELKNIIFIYYFHYIYANVNKKIIRFLTFILVFVIWISETISKTFKRKDKKCKEENESLINYSEYDD	ATGGATGCCGAAGTGTGTAAAAGGTTCAAGAATGTATGGGATGCTTTTCCCGATAAATTGGACAGTAGTGGAAAATATCAATTTAATGATAATAATAAATTTTCAAATAATTATTGTAATAATATTGAATTTTCAGATTTTTTATGTAATATTGATTTTAAAAGTGATTTCGATAAAATAAGTGCTGGATGTTTATATTTATTGGATGAATTCATTAAGGATTGTGGTGTGGATCCCCCTCCTGCAAGAAATAACATCAATATTGTCGATTACATTATGATATGGTTAAGTTATATGTTAAAACTAAAGGAAAGTGAAAAAGACAATATAACGTGTTTTTATAGTACATACATACATGATTGTAATAAGTATAACAAGAAAATAAATGAATTAACTGAT…	transcript offset:0 AED:0.06 eAED:0.14 QI:0|1|0.5|1|1|1|2|0|359	-1.07086	0.0674705		OG0000011	PY17X_0100037.1-p1, PY17X_0221101.1-p1, PY17X_0319100.1-p1, PY17X_0401300.1-p1, PY17X_0844901.1-p1, PY17X_0952101.1-p1, PY17X_1048701.1-p1, PY17X_1200700.1-p1, PY17X_1468500.1-p1	PIR protein	Plasmodium variant antigen protein Cir/Yir/Bir|yir-bir-cir_Pla: yir/bir/cir-family of variant antigens	N67_000012, N67_001449, N67_005420, N67_005467, N67_005594, N67_005653, N67_005673	Plasmodium variant antigen protein Cir/Yir/Bir|yir-bir-cir_Pla: yir/bir/cir-family of variant antigens	PYYM_0009800.1-p1, PYYM_0012100.1-p1, PYYM_0025000.1-p1, PYYM_0027000.1-p1, PYYM_0043000.1-p1, PYYM_0043400.1-p1, PYYM_0045700.1-p1, PYYM_0048700.1-p1, PYYM_0319000.1-p1, PYYM_0401500.1-p1	YIR protein	Py17X_1048701.1	Py17X_1048701	PIR protein	Py17X_10_v3:1956914-1958109(+)	323	chromosome	protein_coding_gene	FALSE	78.716	296	55	3	1	289	1	295	3.91e-158	444
283	N67C_004518	Py_N67C_Chr04	Py_N67C_Chr04:78566-80239(-)	MLCKRFKDVREWLPDQLDSNREHQIDDKHFSEYCTNNCEDLLDKINAGCLYLLNEFFRDSSAFDGVAKKNIHIVQYILIWLSYMLNLDKSGDENIIDNFYNTYITNSDKYTNNMKYISRYNGYKDLIDGNNYILSMDMNIIPKLYVVFNTLCDMYNELYTNNSNCASCSEKASKFVETYKKIIIDHEIAEDNSNFDVFIYLLNDYADLKNKCKDFPFIPDITNIISEHVSEVTSILVIWISEANSKTKIKRKTKKYKEENESLIYDSKSNDYFTNNNNDWYTIRNCLLRKDGVKKSKYATKRGII	ATGTTATGTAAAAGGTTCAAGGATGTAAGGGAATGGCTTCCCGATCAATTGGACAGCAACAGAGAGCATCAAATTGATGATAAACATTTCAGTGAATATTGTACTAATAATTGTGAAGATCTTCTTGATAAAATTAATGCTGGATGTTTATATTTGCTTAATGAATTCTTTCGTGATTCTTCTGCGTTCGATGGGGTTGCAAAAAAAAACATCCATATTGTTCAATACATTTTAATATGGCTAAGTTATATGTTAAACCTGGACAAAAGTGGAGACGAGAACATTATAGATAATTTTTATAATACATATATAACGAATAGTGATAAGTATACTAATAATATGAAATATATTAGTCGTTATAATGGTTATAAGGATCTTATAGATGGAAATAATTATATT…	transcript offset:0 AED:0.14 eAED:0.16 QI:0|0|0|0.5|0.66|0.75|4|0|305	-1.06075	0.0790654		OG0005354			Plasmodium variant antigen protein Cir/Yir/Bir|yir-bir-cir_Pla: yir/bir/cir-family of variant antigens	N67_000007	Plasmodium variant antigen protein Cir/Yir/Bir|yir-bir-cir_Pla: yir/bir/cir-family of variant antigens			Py17X_1000083.1	Py17X_1000083	PIR protein	Py17X_10_v3:88555-89656(-)	292	chromosome	protein_coding_gene	FALSE	78.112	233	51	0	2	234	5	237	4.56e-130	370
284	N67C_000008	Py_N67C_Chr13	Py_N67C_Chr13:29616-30573(-)	MDKNLCQTLIPLRNVISNSENGIIYQFTNDNDYCNGLECNDNAGKINARCLHIFDAIFKNKSEFEKEAKGNIYIVQYILIWLSYVLSLIESDEADNRTSFYNKYIVNSNKYNNNIDYIVGYKGYKDLIDRYYYLLSMDMSIISKLYDTFSTLCDICIGVNGESSKCDNNLEKANQFVETYKKIIIDHNIGENIRYFHVLINLLTDYDNLKKNCDIFPPTPDIKKIISEATSSSIASKLIPILSILVAIPIFLGIAYKVNNKEFKNYFHYICKH	ATGGATAAAAATCTGTGTCAAACGTTAATTCCTTTAAGGAACGTGATTTCCAATTCGGAAAATGGTATAATCTATCAATTTACAAATGATAATGATTACTGCAATGGTTTAGAATGTAATGATAATGCCGGTAAAATTAATGCTAGATGTTTACATATTTTTGATGCAATCTTTAAGAATAAGTCTGAGTTTGAAAAGGAGGCAAAGGGAAACATCTATATTGTTCAATACATTTTGATATGGTTAAGTTATGTGTTAAGCCTGATCGAAAGTGATGAAGCTGACAATAGAACGAGTTTTTATAATAAATATATAGTGAATAGTAATAAGTATAATAATAATATAGATTATATTGTTGGTTATAAAGGTTATAAGGATCTTATAGATAGATATTATTAT…	transcript offset:0 AED:0.11 eAED:0.12 QI:0|0|0|0.5|1|1|2|0|273	-1.05961	0.0763601		OG0005316			Plasmodium variant antigen protein Cir/Yir/Bir|yir-bir-cir_Pla: yir/bir/cir-family of variant antigens					Py17X_0949101.1	Py17X_0949101	PIR protein	Py17X_09_v3:1919948-1921016(+)	282	chromosome	protein_coding_gene	FALSE	81.609	261	44	1	1	257	1	261	1.36e-148	415
285	N67C_001964	Py_N67C_Chr12	Py_N67C_Chr12:2010537-2011581(+)	MAISNVCQKFDNFRKTFRDELDDSKQYNFANNIFKKYCPNEKCNSDLDKVNAGCLWLFYEFFGKLGTTVDSNTYKGDVLCIMIWLSYILSLKPPDNITKLKDFYSNHIQNNEKYTTRNVSDEGYDSYKDIIDEIKEYMDININHMSKFYELLKLLCSMNTAYTNGKSKDFSEDANKFVGKYKELLNDDNNIDNSSYDKILQVFSNYYNNFEKGRAPSKAQMERPQLPTEKTPKKVEAGGSKEIRTDDPSIEKGQSDTVTTILSSNTTLSVSSLVNKLIPISFILVVTIILLGIAYKVNNKELKNYFH	ATGGCAATTAGTAATGTGTGCCAAAAGTTTGACAATTTCAGGAAGACTTTTCGTGATGAATTGGATGATTCTAAACAATATAATTTTGCAAATAATATATTTAAGAAATATTGTCCTAATGAAAAATGCAATAGCGATCTTGATAAGGTTAATGCTGGCTGTTTATGGTTATTTTATGAATTTTTCGGTAAGCTTGGTACCACAGTTGATTCTAATACCTATAAGGGTGATGTTTTATGTATTATGATATGGTTAAGTTATATATTAAGCCTAAAGCCACCTGATAATATCACAAAATTAAAAGATTTTTATTCTAATCATATACAAAATAACGAGAAGTACACTACGCGTAATGTTAGTGATGAAGGATATGACAGTTATAAGGACATCATAGATGAA…	transcript offset:0 AED:0.08 eAED:0.08 QI:0|1|0.5|1|1|1|2|0|307	-1.05958	0.0398801		OG0000189	PY17X_1250100.1-p1, PY17X_1300125.1-p1	PIR protein	Plasmodium variant antigen protein Cir/Yir/Bir|yir-bir-cir_Pla: yir/bir/cir-family of variant antigens	N67_002459, N67_003010, N67_003011	Plasmodium variant antigen protein Cir/Yir/Bir|yir-bir-cir_Pla: yir/bir/cir-family of variant antigens			Py17X_1250100.1	Py17X_1250100	PIR protein	Py17X_12_v3:2010329-2011491(+)	316	chromosome	protein_coding_gene	FALSE	85.473	296	42	1	1	296	1	295	0	515
286	N67C_005650	Py_N67C_contig_22	Py_N67C_contig_22:9867-10803(-)	MSYKVCKSINEIDNYFVDHPNNRGEHNSRNLLNTYCPNNNCSSDEEKIISGFIALLSLFNGIVSSENLDSDDNLYSDKLVEYASLWLSHKLNQKKEIGTTKLYDFYNNNIKTNSQYENNITTDNGNKISKDFIESKIKSMNMDIKDISNFYDAFKSLCNMYSELDPEKTQSKTCLENAGEFFEKCEKVKFFFNITKGSSYLQLWSSLSNDYNKFKEKYNKLECSNISPLVACPRSSVTKNTLITIAIIFVASSIFLGIFYKVNNKKFKNYFN	ATGTCTTATAAAGTGTGTAAATCAATTAATGAGATTGATAATTATTTTGTTGATCATCCGAACAACCGGGGAGAACATAATTCTAGGAATTTATTAAATACGTATTGCCCTAATAATAACTGTAGTAGTGATGAAGAAAAGATTATCTCTGGTTTTATAGCATTGCTATCTTTATTTAATGGTATTGTTAGTAGTGAGAATTTAGATAGTGATGATAATTTATATAGTGATAAACTTGTTGAATACGCTAGTTTATGGTTAAGTCATAAACTAAATCAAAAAAAAGAAATTGGAACCACCAAATTATACGATTTTTATAATAATAATATAAAAACAAATAGTCAATATGAGAATAATATAACTACTGATAATGGTAATAAGATTAGTAAGGATTTTATA…	transcript offset:0 AED:0.08 eAED:0.08 QI:0|1|0.5|1|1|1|2|0|272	-1.0432	1.17325e-06		OG0000125			Plasmodium variant antigen protein Cir/Yir/Bir|yir-bir-cir_Pla: yir/bir/cir-family of variant antigens	N67_005737	Plasmodium variant antigen protein Cir/Yir/Bir|yir-bir-cir_Pla: yir/bir/cir-family of variant antigens			Py17X_1045900.1	Py17X_1045900	PIR protein	Py17X_10_v3:1858351-1859377(+)	273	chromosome	protein_coding_gene	FALSE	67.939	262	73	2	1	261	1	252	3.77e-120	343
287	N67C_001966	Py_N67C_Chr12	Py_N67C_Chr12:2018010-2018936(+)	MSYKVWESINTIDKYFDDDPKKTGKNISGDLLNMFFPGYNCSSDEEEIVAGFIILLNMFNDINDEKLESDKLVEYAILWLSYKLNQKTQNGTTTLNEFYTKHIKTHSHYNEKTIDNSGSKIKKNVIDKKIESMNMNIKDISNFYDPFKSLCNVYSELDPEKTECKTFSENAGEFFEKYEKHKNALDITKGDSYSQLWFSLLKDYKIFENKYSVKCNIVSPLVACPRSSVTKNTLITIAIIFFAASILLGVSYKVNNKELKKNLYIYKH	ATGTCTTATAAAGTGTGGGAATCAATTAATACGATCGATAAATATTTTGATGATGATCCAAAAAAAACGGGAAAAAATATTTCTGGGGATTTATTAAATATGTTTTTTCCTGGTTATAACTGTAGTAGTGATGAAGAAGAGATTGTCGCTGGTTTTATAATATTACTAAATATGTTTAATGATATTAATGATGAAAAATTAGAAAGTGATAAACTTGTTGAATACGCTATTTTATGGTTAAGTTATAAACTAAATCAAAAAACACAAAATGGAACCACTACATTAAACGAGTTTTATACCAAACATATAAAAACACATAGTCATTATAATGAGAAAACAATTGATAATAGTGGTAGTAAGATTAAAAAGAATGTTATAGATAAAAAAATAGAATCGATG…	transcript offset:0 AED:0.09 eAED:0.09 QI:0|1|0.5|1|1|1|2|0|268	-1.04284	0.00486799		OG0005300			Plasmodium variant antigen protein Cir/Yir/Bir|yir-bir-cir_Pla: yir/bir/cir-family of variant antigens	N67_003013	Plasmodium variant antigen protein Cir/Yir/Bir|yir-bir-cir_Pla: yir/bir/cir-family of variant antigens			Py17X_0400100.1	Py17X_0400100	PIR protein	Py17X_04_v3:113413-114439(-)	272	chromosome	protein_coding_gene	FALSE	75.984	254	57	2	1	253	1	251	1.47e-130	369
288	N67C_003951	Py_N67C_Chr05	Py_N67C_Chr05:79259-80190(-)	MTSKVCGVIRVIDNYLYNGSNTPGTYNFNSMFNAYCPNQNFDSNEKILSCAFIALLDLFKGIVNKGDLKSVQLAEYAILWLSYKLNQKSYHNIDNLNDFFDQYINNNAKYNEDITDDSDYKSYKDLINKKNNLMSLDINIISSFYDEFKSLCNMYSELDSNNNQCKKCFENAGEFFEKYEKLNNVSGITDGSPYSQLFSRLSNDYENFKKEYNSLECSNISPLVACPRSSVTKNTLITTAIIFVAASILLGVSYKVNNKELKKILYICKH	ATGACTTCTAAAGTGTGTGGTGTAATTCGTGTGATCGATAATTACCTTTACAATGGTTCGAATACCCCAGGAACATATAATTTTAATTCTATGTTCAATGCTTATTGCCCTAATCAAAACTTTGATAGTAATGAAAAAATACTTAGCTGTGCTTTTATAGCATTGCTAGATTTATTTAAGGGTATTGTTAATAAGGGAGATTTAAAGAGTGTTCAACTTGCTGAATACGCTATTTTATGGTTAAGTTACAAACTAAATCAAAAGTCATATCATAACATCGACAATTTAAATGATTTTTTTGATCAATATATAAATAATAACGCTAAGTATAATGAGGATATAACTGATGATAGTGATTATAAGAGTTATAAGGACCTTATAAATAAAAAAAATAATTTG…	transcript offset:0 AED:0.08 eAED:0.08 QI:0|0|0|0.5|1|1|2|0|270	-1.04205	0.07205		OG0005346			Plasmodium variant antigen protein Cir/Yir/Bir|yir-bir-cir_Pla: yir/bir/cir-family of variant antigens	N67_001453	Plasmodium variant antigen protein Cir/Yir/Bir|yir-bir-cir_Pla: yir/bir/cir-family of variant antigens			Py17X_0723300.1	Py17X_0723300	PIR protein	Py17X_07_v3:1037714-1038745(+)	276	chromosome	protein_coding_gene	FALSE	74.51	255	65	0	1	255	1	255	1.3e-133	377
[truncated: 5,394 more rows]
