# Supplementary material for: Comparative genomics of Plasmodium yoelii nigeriensis N67 and N67C: genome-wide polymorphisms, differential gene expression, and drug resistance
Source: BMC Genomics. 2024 Nov 5;25:1035. doi: 10.1186/s12864-024-10961-4 (PMC11536827; doi:10.1186/s12864-024-10961-4)
Supplement: Supplementary file 4 — Supplementary Material 4: Table S4. Differentially expressed single-copy genes (DEGs) between Plasmodium yoelii nigeriensis N67 and N67C. [file 12864_2024_10961_MOESM4_ESM.xlsx]

## Sheet: Sheet1
N67C gene ID	Py17X sequence name	P. yoelii 17X gene ID	Protein product	Protein sequence	Transcript sequence	Quality statistics	SimpleID-cDNA	Row-names	Log2(N67C-N67)	Adj._P value	data	N67_02064	N67_02065	N67_02066	N67_02067	N67_02068	N67C_02070	N67C_02071	N67C_02072	N67C_02073	N67C_02074	N67C_contig	N67C_Start	N67C_End	P_yoelii_17X_geneID	P_yoelii_17X_protein	Protein_product	17X genome location	P. falciparum orthologs
N67C_001074	maker-Py17X_14_v3_RagTag-augustus-gene-24.6	PY17X_1429800	RuvB-like helicase 1, putative	MNSNKKRSHSHSGGDDGVHDADDKYKSNGNTNGNHDNYNCNMNGDNNDTSSNGGKDKKNYNCKGMVGKKARAAGNKKNCKCAGSGSGKTAAASKSACNASVYSCVKKTTYRKSGVKKKVGVVKYDDTYDKKSYVHTKTKKKKHSSYNKKKDVYSHSGVKRVGRCSYDMDTDTVDKGNVHKKKNNVTYDDSNVKDNNNAKCKKTTDKRNNKVYKYVDGAVGVDVHMDCTYNRTSNAVATNRGCNKGTNSAHGVDDRVKTMYNKVKRCKNKNANYADGMSCSRYATAKSKRKGKKMSKSVSSDTKRSTSKNKYY	ATGAATATAATCGAATCCAACAAAGAAAAAGAGAGAATAAGTCTCCATAGCCATATTAGTGGCTTGGGTTTAGATGAGGACGGATTTGTGCATGATGCTGATTTAGATGAACCTCAAAAGATATATGAAAAAAGCGAACAAAATGGCAATCTCACAAATGGCGAAAATATACATGACAATCAATACAATGAAATATGCAATATGAATGGAGATAATAATATTGATACATCAAGTAATGAAGGTGAAGAAGGTAAAGATAAAATAAAAAATTTATATAATTGCAAAGGTATGGTTGGTCAAAAAAAAGCTAGAGAAGCAGCAGGAATATTTATAAACTTAATAAAAGAGAAAAATATTTGTAAATGCTTATTATTGGCTGGGCCTAGTGGAAGTGGGAAA…	AED:0.00 eAED:0.00 QI:0|1|1|1|1|1|5|0|507	N67C_001074	MAKER-PY17X_14_V3_RAGTAG-AUGUSTUS-GENE-24.6	-2.43703	2.30182e-09		6.62493	5.8832	6.20466	6.99118	7.40397	4.76049	4.64979	3.44834	5.1074	3.91547	Py17X_14_v3_RagTag	1212103	1214217	PY17X_1429800	PY17X_1429800.1-p1	RuvB-like helicase 1, putative	Py17X_14_v3:1183903-1186017(+)	PF3D7_0809700
N67C_000652	maker-Py17X_13_v3_RagTag-augustus-gene-51.4	PY17X_1366300	centrosomal protein CEP72, putative	MYVNDDKKVKNDAYYSNDVYNNKYKKCNSNKAYNNNARCGDSCVNVAYNSNRSKNSSKKRNDNYNVNNCYDNSSNCGDKGCCMASNNKCTNSNNKDDNSNKNNYMNNGSKYKNYRKVHTKNTDYKTNRRCVAAYGTKGDKKKKMHHSVYRKYMNKDG	ATGGAATACGTATTAAATGATGATGAAATTAAAAAGGTGATCCAAAAGAATGACGCGTACTACTCTCTTATCGAATTAAACGACGTACTATATTTAAATAATAAGTTATATAAAAAAATAGAATGCCTTCAAAACTTGAGCAATTTAAAAGCATTATATCTAAATAACAATGCATTAGAAAGGATTTGTGGATTAGACAGTTGTGTAAACCTAGTTGCTCTTTATTTAAACTCCAACAGAATTTCAAAAATTGAAAATTTGAGTTCGTTAAAAAAATTGCGAATATTAAATTTAGAGGATAATTATATTAATGTGATAGAGAATTTAGAAAATTTGTGTTATCTTGAAGACCTAAACTTGAGTAGCAATTGCTTAGGCGATAAGGGATGTTGTATGGCA…	AED:0.00 eAED:0.00 QI:0|1|1|1|0.83|0.85|7|0|254	N67C_000652	MAKER-PY17X_13_V3_RAGTAG-AUGUSTUS-GENE-51.4	-1.87403	0.000283217		4.75258	4.23629	4.18106	4.9262	5.31398	2.94426	2.93924	3.28734	4.18752	2.9442	Py17X_11_v3_RagTag	491768	498787	PY17X_1366300	PY17X_1366300.1-p1	centrosomal protein CEP72, putative	Py17X_13_v3:2717906-2719649(+)	PF3D7_1347800
N67C_003114	augustus_masked-Py17X_09_v3_RagTag-processed-gene-8.14	PY17X_0906800	conserved Plasmodium protein, unknown function	MDKAKSYNSSKNNNHNNNDYSDNRKDYNKNGNNNMTNNAKSNSKKNSDSNNRNVSNNCKNCNDTCRCKSSNSNMKNSNKNRKKKNKNYHDNKSNSDNYSYSDNYDDNNKKTKNKNRSTYSHKRKDKVKKKKKNYKNSKTNKKSKNKRASATMNSNSDTTSDWSNKSND	ATGGATAAAGCAATAAAAAGCCAACAATATAATTCGTCAAAAATAAATATAAATAATATACATAATATAGAAAATATTCAGATTCCAAATGATGAATATATATTTTCCGAAATTATAGATAATAGAAAAGATGAAGAAATATATTTTATCAATAAAAATGGAAATGAAAATATTGAACCTTTAAATATGACTAACATTAATGAAGCACAAAAAGAAAGTAATTCAAAAAAAAACAGTATAGATTTTGAATCTTTAAATCAGAATATTTTTAGAATCAATGTCTTATCAAATGAAAACTGCAAAAATTGTAATGATACATGTAGATGTAAAAGTTCTAATCAATTAGAATCTAATATTATGGAACAAAAGGAAAATAGTAATATAAAAAATCGAAAAAAA…	AED:0.00 eAED:0.00 QI:0|-1|0|1|-1|1|1|0|249	N67C_003114	AUGUSTUS_MASKED-PY17X_09_V3_RAGTAG-PROCESSED-GENE-8.14	-1.74315	9.47178e-05		4.4708	4.53694	5.1719	4.77981	4.91216	2.54804	3.50337	4.15636	3.60005	3.15844	Py17X_09_v3_RagTag	408831	409580	PY17X_0906800	PY17X_0906800.1-p1	conserved Plasmodium protein, unknown function	Py17X_09_v3:368015-368764(+)	#N/A
N67C_003394	maker-Py17X_09_v3_RagTag-augustus-gene-29.28	PY17X_0935600	dynein light chain Tctex-type, putative	MMGKKTTSNGNNNNKDNKVDMNGCVNTCKNNYCNKTHKYTNGANNCNNYSKNNNNANNDSYSSHNVSSSTDNGDNSDNDSSNNKNYKKKSNYDRANVDTVMYVNRYKVHAGNKKGHASKSWNVTDNYSAKYVNDVTVMVYN	ATGATGGAAGGGATCAAAAAAACTACGCCATCAAATCTGGGTATTAATGAGAATGAACAAAATAATAAAGATGAAAACAAAGTAGATATGAATGGGTTTTGTTTTTTTGTAAACACATGCGAAGAAAAATTAAACGAGTTTTTGGAAAATTATTTTTGTAATAAAACACATGAAGAATTAAAATATACTGAAGAAAATCAAGGAGCTAACAATTGTATTAATAACTATAGTGAAAAAAATAATAATAATGCAGAAAATAATGATAGTTATATTTCAAGTCATAACGTCAGTAGTAGCACTATTGACAATGGAGACAATAGTGATAATGATTCTTCAAATGAAAATGAAAAAAATTATGAAAAAAAAATTATTAAAAGTAATTATGACAGGATTGCCATA…	AED:0.00 eAED:0.00 QI:0|1|1|1|1|1|2|0|204	N67C_003394	MAKER-PY17X_09_V3_RAGTAG-AUGUSTUS-GENE-29.28	-1.65052	6.3817e-07		5.87092	5.49341	5.80335	5.29299	6.10415	4.49083	3.50337	4.33176	4.77414	4.13371	Py17X_09_v3_RagTag	1490477	1491192	PY17X_0935600	PY17X_0935600.1-p1	dynein light chain Tctex-type, putative	Py17X_09_v3:1441129-1441843(-)	PF3D7_1114000
N67C_004156	augustus_masked-Py17X_05_v3_RagTag-processed-gene-17.15	PY17X_0520600	conserved Plasmodium protein, unknown function	MNYSGHCKTASNASNTSVSKNTDNSHAKTSVHSNGNDSSNDARDKSVKNNTTKDKKGDNNNCSDKANTTNKDTKSHSDRKSVVRRKDDHSTNKATSAVKSSKASNSGHKKGGGSKSSKHKRKHHGKGYRYNTVRGNKSDDASAKKKNNNTDDDSKKKA	ATGAATATCCTATACATTAGTTTTTTTTTCCTTGGAATTTTTCATTTTTGTAAAACTGCTAGTATAAATGAAGCCAGTAACACATCAGTAAGCGAAAAACAAAATACAGATAATTCTGAACACGCAGAACAAAAAACTAGTATTGTTCATTCTGAAAATGAAGGAAATATAGATTCTTCTAATGATGCAAGGGATAAAAGCCCTGTACCTAAAAATCCCCCCAATACCACACAACCAAAAATAGATAAAAAAGGTGATAATAATAATTGTGAGCAATCACAAGATAAAGCAAATACAACTAATCCAAAGGAAGATACAAAATCACATCCTAGTCAGCCTGACCGTAAAAGTGTCATTCTAGTTAGACCATTTCCTCGAAAGGATGATCATGAATCAACA…	AED:0.00 eAED:0.00 QI:0|-1|0|1|-1|1|1|0|225	N67C_004156	AUGUSTUS_MASKED-PY17X_05_V3_RAGTAG-PROCESSED-GENE-17.15	-1.6219	7.61797e-06		4.53173	5.57497	5.56563	5.77749	5.08653	4.08226	4.07427	4.05995	4.01697	3.79257	Py17X_05_v3_RagTag	871831	872508	PY17X_0520600	PY17X_0520600.1-p1	conserved Plasmodium protein, unknown function	Py17X_05_v3:887507-888184(+)	#N/A
N67C_000456	maker-Py17X_13_v3_RagTag-augustus-gene-36.24	PY17X_1345100	lactate dehydrogenase, putative	MSVKHKSGASDGCTAHMCKNGDVVHDRKDSKGRADHTRNRSKNGTSDTDKDSVVVVTVSRADDKVYTSNVKKDVSKAKKHCHAVVVTTNVDCMAKVDYANSHKCGMAGVHSARRHNAKRVNGDVGVGAHGDKMVRYCCVNGCDTKKGATKSKVKTKNTSDGSVCASAVAYKDKRVVCSHNGYGHKGVAGVVVGGKGKDNTKDDSKHSYDNYKHSVVKN	ATGATTTCTGTTAAACATCCTAAAATTAGCATCTTAGGTGCTAGCGACATCGGATGCACTTTGGCCCATATGATATGCGAAAAAAATTTGGGGGATGTGGTTTTACACGATTTTAGAAAAGATTTATCAAAAGGACGAGCCCTAGATATTTTACACACAAGACCTATAAATAGATCAAAAATAAATATATTAGGAACAAGTGATATTACAGATATTAAAGATTCGTTAGTTGTAGTAGTGACAATAGAAGTATCTGAACGAGAGTTCGCAGAATTTGACGAAGAAGATATAGAAAAACAAGTATATACTTCAAATGTAAAATTATTAAAAGATGTTTCAAAAGCAATTAAAAAACATTGCCCTCATGCATTTGTAGTAGTTACTACTAACCCAGTTGAT…	AED:0.00 eAED:0.00 QI:0|1|1|1|1|1|3|0|334	N67C_000456	MAKER-PY17X_13_V3_RAGTAG-AUGUSTUS-GENE-36.24	-1.54333	1.93777e-05		8.66442	7.96243	8.34205	8.32576	8.78495	5.98068	6.77498	7.67636	7.41436	5.98056	Py17X_13_v3_RagTag	1827698	1829097	PY17X_1345100	PY17X_1345100.1-p1	lactate dehydrogenase, putative	Py17X_13_v3:1969251-1970638(-)	PF3D7_1325200
N67C_003481	augustus_masked-Py17X_09_v3_RagTag-processed-gene-36.15	PY17X_0944900	WD repeat-containing protein, putative	MGRNWVSSDDYMKNNNDKKYNVKVWSKGHTNSVGHKNKVTTSHDNTVCWSDYKNRKNNYNSCSSYNSKDKNCVGTTNDNDNYNMKRKKNVKKNGKKNVYSSNCASCNYDDDKSYGSKDGCCDNSKKNYKYKDCNCTYNYKHSTYKGKVDSRHNNYNNHSKYSNTYNCNNYYTGGSDCKKDRCKNNVYVGHTSRSASKKYVNCSSSDNGCKWKCNKSSYTNKYAASSCSASVDSTNRSVKSDASKRKSKNNKKVSNKGSSCSDDNKKSSKVNKSSNYNSANKGNKMNKKGGSDVKNSDYVVSKHNSVKNKDGNKSRNRNKSNKTTNSNSNNKGKKNKYNKNSGSSNTYKSNNNTNNKMVKNYNVYDNNRNSMSSKTNNNSDSNVYGNNNKKKTYNSMNHK…	ATGGGGATCAGAAATTGGGTATCGAGTGATGACTATATGTTCGAAATAAAAAATAATGAAAATTTATTTGAGGACAAAAAGCTAGAATATAATGTAAAACCGGTATGGAGTTTTAAAGGACATACAAACTCAGTTGAAGGGATTCATTTAATTGAGAAGAACAAATTTGTGACTACTTCTCATGATAATACAGTTTGTATTTGGAGTTTAGATTATAAAAATAGAATTAAAAATATAAATTTGTATAATTCAATATTATGTTCTAGCTATAATTCTAAAGATAAAAATTTATGTGTAGGAACTACTAATGATAATGATAATATATATTTAATAAATATGAAACAAATAGAAGAAGAGCGAATTGAAAAAAAGAATGTAAAAAAAAATATAGGAGAAAAA…	AED:0.00 eAED:0.00 QI:0|-1|0|1|-1|1|1|0|589	N67C_003481	AUGUSTUS_MASKED-PY17X_09_V3_RAGTAG-PROCESSED-GENE-36.15	-1.43241	0.000642034		6.1682	5.52111	5.89761	5.29299	5.9547	3.62267	4.64979	5.35347	4.71957	3.51007	Py17X_09_v3_RagTag	1811878	1813647	PY17X_0944900	PY17X_0944900.1-p1	WD repeat-containing protein, putative	Py17X_09_v3:1759614-1761386(+)	PF3D7_1104500
N67C_003480	augustus_masked-Py17X_09_v3_RagTag-processed-gene-36.21	PY17X_0944800	radial spoke head protein, putative	MNNASNNAKDYKKKNNGSVYHCDNYKDKCYDNSTVKNKKHYKNNNGNSKNKDTNSTDNYNNYKKNWMKKKKYTKYNNKKSNHKWAGYNTNYNSKNKKNKNSSNWGKGNNDYYGKNYKKSSTNKKKKKKNSSSASSKSSKSSNSKNSKNSDSVSSNSTSSNSNSTTNTSSYNSDKSNKSKKNNNTNNVKSYTKYTNKKNKYVYWVSNGTNKWVKTTYKTNKNKMTGNNHTSNKKHYRASSSYTCSKNYKTNSKNTDDTSNKNTSSAVSDSKSNDDNNSDNYKKYDNSNTNWVYSRHNNGHYKKSKKKDDKNYKNKNKRKKAKNNTNYTWKKHNHGYSYGNNNHYDYNYGATYCNKRCNYGTGRSKHAHTYDKYSDNSSD	ATGGAAAATAATCTAGCGATATCTTTGAACAACGCTAAGGATTATCTAAAAAAGAAAAACGAGAATGGGCAATCTGTATATGAACATATTTGTGACTTAATTAATTATATAATTTTAGAAAAACCAGATAAATGTTATGACAATTTTGAAATAATATCAACACAAGTAAAAGAAAATAAAAAACATATTTATAAAAATAATAATGGAAACTCAAAAAACATATTAAAAGAAATTGATCAAACTAATTCTACATTAGACAATTATATATTAAATAATTATATAAAACAAAAAAATGAATGGATGCAAAAAATAAAAAAAATAATTGAGGAACTAAAATACACAGAAAAATATAATGAAGAAAATATTAAGCCAATAAAATTACCATTTTCAATAAATTTA…	AED:0.00 eAED:0.00 QI:0|-1|0|1|-1|1|1|0|578	N67C_003480	AUGUSTUS_MASKED-PY17X_09_V3_RAGTAG-PROCESSED-GENE-36.21	-1.35508	5.67855e-05		6.43065	5.79517	6.14826	6.29136	6.22097	4.08226	4.79989	5.64689	5.30568	4.40941	Py17X_14_v3_RagTag	431746	433562	PY17X_0944800	PY17X_0944800.1-p1	radial spoke head protein, putative	Py17X_09_v3:1756581-1758335(-)	PF3D7_1104600
N67C_004272	augustus_masked-Py17X_06_v3_RagTag-processed-gene-3.14	PY17X_0603200	NIMA related kinase 3, putative	MTTRNTCKNVYMNYGYKTVMTSNSHVKSDTNTSKVYDYGNNDKNYMNHMKKNCNVKVDKKNDSSCNGDYSDRRKNNHYSSNNNGSSHKNGHGDKSTNKDDKKGDGSKGSNKNGTNSYSKNKTNKSDVGCYVTSSSANNNDMRDKNYKNDKNSSYSVDSKSNTDRVSNYNARN	ATGTTAACTTTATTATTACCAACTATTAGGAACACATGTGAAAAGCAGAATGTATATATGAATTATGGGTATAAATTCGAAACTGTTTTAGAGATAATGACTTCAAACAGTGAAATACATTTAGTAAAATCATTGGATACAAATGAAACATTTATTTCAAAAGTTTATGATCTTTATGGAATAAACGAAAATGATTTAAAAAATTATATGAATGAATTACATATTATGAAAAAGTTGGAGAATTGTGAAAATATAGTTAAGATTGTTGATTTTATTAAGAAAAATGATTCTTTATCTTTCATAATCGAATTTTGTAATCAAGGAGATTTATATTCTGATATTTTAAGAAGAAAAATAAATAATGAACATTATTCAGAAAGTGAAATATTTAATATATTA…	AED:0.06 eAED:0.06 QI:0|-1|0|1|-1|1|1|0|280	N67C_004272	AUGUSTUS_MASKED-PY17X_06_V3_RAGTAG-PROCESSED-GENE-3.14	-1.13019	0.116351		9.76113	9.37373	9.78858	8.88097	9.39693	6.59126	7.81457	9.65091	8.57693	7.03246	Py17X_06_v3_RagTag	154728	155570	PY17X_0603200	PY17X_0603200.1-p1	NIMA related kinase 3, putative	Py17X_06_v3:227430-228392(-)	PF3D7_1201600
N67C_000500	augustus_masked-Py17X_13_v3_RagTag-processed-gene-40.5	PY17X_1349700	conserved Plasmodium protein, unknown function	MGNNKDSVVKYNSGRKKKRYKHGYDKNNSSNDYRHKYSKSHKKCSKTNKKDSHTNDKCYKTKKSYNNTSNVYYNKKNYKSYYSHTMKVRKYKVKYKAKRKNNDRYSYVHKNDKCSNTKRNKWNYNCKVTYNYYNNYKMNNVNYANMNKNKNYMKKNHANYTKASCMVNNHVVKDYNNRKTKYKNDDKNKDDNNNNCDKTSNNVNHKDNYKRSYNNTAKKVNMNNYYHVNKCVKKVNCNYCNRYKKWRARYHNHCSDSSKVSNYSKASTDDDDDYSCYNMRCKHNVHTTDYANSRKNSMNKNKNKNVDKKDKNKNKNRKHTYSWHRSDNMNKNKKK	ATGGGAAATAATAAGGATATAATAAGTGTAGTAAAATATATAAATAGTTTTGGAAGAAAAAAAAAACGATATAAACATTTAATTATAGGATATGATAAAAATAATAGTTCATTTGAAATTCAAAATGATTACAGACATAAATATTCGAAATCTATTCAAGAACATAAAAAATGTTCAAAATTAATAACAGAGCTAAATAAAAAATTGGATAGCCATTTAACTAATGATAAATGTTATAAAATATTACAAACTATTAAAAAATCATTATATTTGAATCCTATAAATATAACAAGTTTATTTAATTTAGTTTATTTTTATAATAAAATAATAAAAAATTATAAAATTTCATATATATATTCATTAATTTTTCACACATTATTAATGAAAGTTTTAAGAAAA…	AED:0.00 eAED:0.00 QI:0|-1|0|1|-1|1|1|0|524	N67C_000500	AUGUSTUS_MASKED-PY17X_13_V3_RAGTAG-PROCESSED-GENE-40.5	-1.1225	0.0157208		4.64638	5.03657	4.88024	5.0591	3.87158	3.62267	3.2487	4.41206	3.47384	4.32323	Py17X_13_v3_RagTag	2033209	2034783	PY17X_1349700	PY17X_1349700.1-p1	conserved Plasmodium protein, unknown function	Py17X_13_v3:2171929-2173503(+)	PF3D7_1329900
N67C_000465	maker-Py17X_13_v3_RagTag-augustus-gene-37.4	PY17X_1346100	conserved Plasmodium protein, unknown function	MNKARDAVKKNMTTVNKNKYNNANDKDTNKSDYSSKKNNSNVKKKKGKGCTRKSNDNNKTKNDKNKKYTTGVCVNYSDTKNVNHDMTNKYSKYSNKKNDYYKDKGTCNVDWDYNNCCKDNDKKDKNNKKNSTSNYTNANYWKDSTNDNDSTDDD	ATGAACGAAAAAGCAAGAGACGCGGTATTCGAAAAAAAAAATGAAGAAATGACAACAGTCTTAAATAAAAATATTTTATTCAAAGAATATAACAATGCAAACGATTTAAAAGATACGTTTATAAATATAAAATCTGATTATAGTATAGAAAGTGAAAAGGAAAAAAATAATATTTCACTATTTAATGTTTTAAAAAAAAAATTAAAGGGAGAAAAAGGTTGTACCAGATTTTTAATTATTTTTAAAATATCAAATGATGAAAATGAAAATAAAACAAAAATCAATGACATAATAAAAAATATTATTAAAGAAAAATATGAAACAATTACAGGGGTTTGTCTTTTTGTTAACATTTATTTCATCATTTTATTAGAATCCCCTGATACAAAAAATGTATTT…	AED:0.00 eAED:0.00 QI:0|1|1|1|1|1|3|0|264	N67C_000465	MAKER-PY17X_13_V3_RAGTAG-AUGUSTUS-GENE-37.4	-1.11697	0.0402136		5.29982	4.42408	5.34917	4.87903	5.00198	2.54804	4.22345	4.81789	4.54224	3.34494	Py17X_06_v3_RagTag	716023	717816	PY17X_1346100	PY17X_1346100.1-p1	conserved Plasmodium protein, unknown function	Py17X_13_v3:2012442-2013521(-)	PF3D7_1326200
N67C_001087	maker-Py17X_14_v3_RagTag-augustus-gene-25.19	PY17X_1431300	conserved Plasmodium protein, unknown function	MNCKGNKAKNNGYAYDDDVSNSTSDVKSKWDGVNNCDNYKDDDTDKKKDTKHSTNTADNTTASSNANTKTHSNN	ATGAATTGTGAAAAGGGTATTAATATAAAAGCTGAAAAAAATAATGGGCTTTATGCATATGACGAAGATGATGTTTTTTCTAATTCTACCTTGTCTGATGTTGAAAAATCCTTCAAGTTTTGGGACGGCGTGAATAACTGTGATATTTTCAACATATATAAAGAATTTGAAGACATTGATGACGAAGAGGAGACTCAGGATAAGAAAGAAAAATTAGATACTCCTAAATTACAACATAGCATAGAAACGAATACGATTGCATTCGATAATGAAACAACTGCTGAAAGCAGTAATGCGAACACCGAAAAAACTCACCAATCTAACCCTGAATTAAATTAA	AED:0.00 eAED:0.00 QI:0|1|1|1|0|0.5|2|0|112	N67C_001087	MAKER-PY17X_14_V3_RAGTAG-AUGUSTUS-GENE-25.19	-1.0825	0.0359602		4.70045	4.83059	5.31542	4.61686	4.95777	2.54804	4.07427	4.24672	4.82673	3.51007	Py17X_09_v3_RagTag	665705	669516	PY17X_1431300	PY17X_1431300.1-p1	conserved Plasmodium protein, unknown function	Py17X_14_v3:1252265-1252765(-)	PF3D7_1213300
N67C_004690	augustus_masked-Py17X_04_v3_RagTag-processed-gene-15.12	PY17X_0418600	WD repeat-containing protein 66, putative	MKGNADSNKCYGNKSSSVHVKKKSKNDVYSSDNNVMVKRRGHNTNVKSYNNYVSCDKGNSSWKSNDTVKKTNNDVDKNKNSNSSYNKTNNVKNNHGGYCVDSDNSYCATRKYNKKNNGAKGHNNNYHANDNKKCVYVDNGGKNKVCRDKGKDKNKRNNKYVTNSCSKYYKDKKKKNHYSSYKSNKHTTSVDSSTTGTTNGYWDYSTNKTKNTKRYKSKKNVSNNSYGNGNDGTVDKKCYAWKNGAKSSSSNDSWNSTDKNKYNNNTWDNYTSSNANNVNTKSSTKDSTSNKNDKHTKNKNKNDTSKTKKNNDKNSTYNCCNSNNYGNTNGVDDKNVTDSKDKTSMVSNNGSVGSKCGYYKKNNTSKDMKYAYSHDDKSSSANGNVYKNNHNTNNDSGNN…	ATGAAAGGAGAAAATGCACCGGACGAATCTATTAATTTGAAGTTTTGTTATGGAATAAATAAATCATTTAGTAGTGTACATGTAATAAAGAAAATAAAAGAATCCAAACAAAATGATGTGCTCATTATATACAGCTCAGATAACAATATTGTTATGCTTGTTGAAAAAAGACAAATAATATTTAGAGGACATTTTAACGAAATTACAAATTTAGTTAAAAGTTATAATAATGAATATATCGTTTCTTGTGATAAAGGTTTTAATTCATCAATTATTTTATGGAAATTATCTAATGATACATTAGTTCCCATAAAAAAATTCGAAATCACTAATTTCCAAAATGATCAAGTAGACAAAAATAAATTACAAATAAATTCTGAACAAAATTCATCACCTTAT…	AED:0.01 eAED:0.11 QI:0|0|0|1|1|1|2|0|1162	N67C_004690	AUGUSTUS_MASKED-PY17X_04_V3_RAGTAG-PROCESSED-GENE-15.12	-1.03778	0.00033104		7.50712	7.17606	7.55315	7.5154	7.59647	5.87105	6.46617	7.10544	6.74965	5.70194	Py17X_04_v3_RagTag	756124	759780	PY17X_0418600	PY17X_0418600.1-p1	WD repeat-containing protein 66, putative	Py17X_04_v3:782280-785910(-)	PF3D7_0905600
N67C_003115	maker-Py17X_09_v3_RagTag-augustus-gene-8.2	PY17X_0906900	regulator of chromosome condensation, putative	MNNKGKSNVYYKNGKKNVKNCTCSNSNKDDNNKYKNTNNYTNKNGKSYNSYTNTHSNDYSNDYSNDYSNDYSTANNYVDSDYSHNNKKVKTKTNTSNDKKKKTKNNVWVYCKKNDTKDKGNSDVCTKYTNCRKVYCCSKYANDKNNCWDDSNNTNMKYNYSKSYKTKDSCGYNHASNKNCYAGNNNYVSNKNKYDTKNKKYAAGHSHNCTYKNYGWGNNMHKYDKNVKSKNAWNSSSRTKRKTKRKKVNCNCSGSGNCSGNMKVKKGDKKKCCGSSCMKNKNCYVMGVTDMNNNGKKTKKNKKKKVDNCNDVHKTKVNKDTKHNKSRHNRHANSYNSKNGKKNHKKNHKKRSDSDSDSDKNDHNYTDNSDWKKSKKSKSKYDCNRNSYSSVKDKKDRNK…	ATGGAAATAAATAATTTAAAAGGAGAAAAATTAAGTAATGTCTATTTATATAAAAATGGAGAAATAAAATTAATAAAAGAATTAGAAAACGTTTTTATTAAAAATATATGTACATGTAGTAATAGCATAAATATATTATTAAAAGATGAAGACAATATAAATAAATATAAGAATACATTGATTCAAATAAATAATGAATATACTAATTTGAAAAATGGAAAAAGTTATATAAATATTTCGTATACCAACACTCATAGTAATGACTATAGTAATGACTATAGTAATGATTATAGTAATGACTATAGCACCGCTTTTATTAATAATTATGTCGATTCTGATCTAATTTTATATTCAATTCATGAGCCAAATCAAAACAAAATAAAAGTAAAGACAAAAACA…	AED:0.21 eAED:0.21 QI:0|0|0|1|1|1|2|0|857	N67C_003115	MAKER-PY17X_09_V3_RAGTAG-AUGUSTUS-GENE-8.2	-1.03625	0.0210597		6.44656	5.43636	6.22298	5.87687	6.44567	4.23168	5.28043	5.99857	5.44676	4.02871	Py17X_09_v3_RagTag	410245	412975	PY17X_0906900	PY17X_0906900.1-p1	regulator of chromosome condensation, putative	Py17X_09_v3:369444-372222(+)	PF3D7_1143500
N67C_000543	maker-Py17X_13_v3_RagTag-augustus-gene-43.18	PY17X_1354400	DNA replication complex GINS protein, putative	MDDVTTKRNKTKKRASTGNGRNTNKKSNDRKNRRAHNADGNYNGDSYNKDKSGNNSTTNNNNNYVVDSYKNTACSYYYRNMYGNRNKDNTKADKTTYNNDNDNYKTKTKAYDRYYKYTTASDSNNYYNNGVYRSKRNNDYNCRNHNYYNNAGNNDSYNNYSDSRTNKTNTDYKNCSYSSTYVDVWYKNNKYKNDSYCYMDKVSKSTTVGKKSRYMKVAGYVDKHCRRKRKNVHTNHYKNSTYNSYSWKYDKNNNDNSDTSYKKTNDDDND	ATGGATGATGTTTTTACAATTTTTACAAAAAGAAACAAAACCAAAAAAAGAGCATCAACAGGAAACGGAAGGGAAAATACAAATGAAAAAAAATCATTATTTAATTTAGATAGAAAAAATCCAAGACGAGCCCATAATGCAGAAGATGGGTTAAATTATAATGGGATAGATTCATATAATAAACAAGATAAAAGTGGGAATAATAGTACCACTAATAACAATAATGAAAATTATATAGTAGTTGATTTCCCATCATTACCTTATAAAAATACAGAAGCATGTATATCATTTTATTATATAGAATATTTAAGAAATCAAATGTTATATGGAAATAGAAATTTAAAAATCGATGAGAATACCAAAATAATAGCAGAAGAATTACTTGATAAAATTGAAACA…	AED:0.07 eAED:0.07 QI:0|0.5|0.33|1|1|1|3|0|435	N67C_000543	MAKER-PY17X_13_V3_RAGTAG-AUGUSTUS-GENE-43.18	-1.02757	0.093687		4.59019	3.94053	4.25415	4.55819	3.14326	2.75971	3.10226	4.15636	3.71611	3.15844	Py17X_13_v3_RagTag	2161936	2163768	PY17X_1354400	PY17X_1354400.1-p1	DNA replication complex GINS protein, putative	Py17X_13_v3:2298400-2300184(+)	PF3D7_1335500
N67C_000435	maker-Py17X_13_v3_RagTag-augustus-gene-35.4	PY17X_1342900	beta-hydroxyacyl-ACP dehydratase	MWMKVYVVCGVKKKGNAHNKKNNKKSKNGNNDSKYMNNKDDNSAKSSNTNNSDDKNHRYVDKVYNKKGKNVTTNHNGHKMGVAAGGCKNSNKSKDNAGVDGVKWKKVGDTVMVKTGAKKGVGYVGNHVVNMAMSK	ATGTGGATAATGAAACTTTTTATAATTTTTGTTTACGTCCTTTTTCCAGTATTATGTTTGGGTGTAAAAAAGAAAGGCTTCAATTTTTTATTCCCAGCCTTCGAACATTTTAATAAAAAAAATAATTTAAAAAAATCAAAAAATGGGATAAATCAAAATGATAGTATAAAAATATATATGAATAATATTGAAAAAGATGATAATATTAGTGCAAAAATAATTTCATCTAATATTACACCAAATTTAAATTCGGAAATAATTGATATTGATCAGATAAAAAATATACTTCCTCATAGATATCCATTTCTATTAGTAGATAAAGTATTATATATACAACCAAATAAAAAAATAATTGGTATAAAAAATGTTACAACAAATGAACATTTTTTTAATGGCCAC…	AED:0.00 eAED:0.00 QI:0|1|1|1|1|1|2|0|231	N67C_000435	MAKER-PY17X_13_V3_RAGTAG-AUGUSTUS-GENE-35.4	-1.00773	0.0409876		4.03869	4.23629	4.62865	4.36631	3.96388	3.38811	4.07427	3.84535	3.01133	2.9442	Py17X_13_v3_RagTag	1749858	1750719	PY17X_1342900	PY17X_1342900.1-p1	beta-hydroxyacyl-ACP dehydratase	Py17X_13_v3:1892080-1892875(-)	PF3D7_1323000
N67C_002303	maker-Py17X_11_v3_RagTag-augustus-gene-24.0	PY17X_1128600	protease, putative	MYKDDNCNKNVRNSGYRYCSVTGSCANGRKGYSCSVYYKKKKKRKSHVMYGASAGYSCYCHTCKNVKSYSACSVYGVAYVSKCNANSVNKNYTNHNKSDAYDNHNNKNKKYYVDDKYYSCSSAGSSTNYTTSDNTRNCVHMSCSGSSYNNNRNNNRNGMSSRSSSHAYDYSYYSSNYSKAMYSSMVKGV	ATGTTTTATAAAGAATTGATCGATGATAACTGTGAACAAAACCAAAAAAATGTAGAAAGAAATTCCTTTGGAATATATATTCGGTTATTGTATTGTTTTTTTTCTGTGACATTGTTGATTGGTTTTTCTTGTATAGCAAACGGGAGAAAAGGAATATTTTATTTGCTTTTTTCTTTTTGCCCTAGTTTCGTTTATCTTTATCTATTCAAGAAGAAAATAAAGAAACGAATAAAATTTTCACACATTGTTGAAATGATATTATATGGAGCTATATTATCGATTATTTTTGCAGGATTTTTAGAATATATTTTCTCACTTTTATGTTTTTATTTTTGTCATACATGTTTTTTAAAAAATGTTAAGGAATCATATTCCTTTGCCTGCTCAATAGTGATACTA…	AED:0.00 eAED:0.00 QI:0|1|1|1|0.28|0.37|8|0|335	N67C_002303	MAKER-PY17X_11_V3_RAGTAG-AUGUSTUS-GENE-24.0	-1.00173	0.0640299		6.73266	6.58051	7.07709	6.55413	6.65396	4.76049	5.13733	7.12939	5.72129	4.40941	Py17X_11_v3_RagTag	1230850	1233018	PY17X_1128600	PY17X_1128600.1-p1	protease, putative	Py17X_11_v3:1200419-1202573(+)	PF3D7_0628400
N67C_000642	augustus_masked-Py17X_13_v3_RagTag-processed-gene-51.22	PY17X_1365300	6-cysteine protein P48/45, putative	MGNANKSVNCSKYSAKSTVGKNYVSDNKTSGGYKCDSTGHNDVRRSVCSNSYYDKKKDDKYKKDKCAKVYADGKKTGYTNDTNDYNRSNNKDVYCCDNTVSHDGRSAVHVTVKYHKSVNTDKYYSDAYTKNDDYKGKGVACKKDNKCKNDSKNGDYKTNKYHKDAKAYVKSNDATACKCKDTNYTVVKDYDKVHGCNSKDSRTTNNMNKYTNTDNCNVSYDHGSCGTDCYKTNKSSTYDSNGNYYDMHGNNRSVGASASTCMCKMDKTGMNKGSAYYASKMW	ATGGGCATAATATTGCTTAATGCAAATAAATCAGTGAATATATGTAGTGAAATAAAAGAAGAGTATTTTTTTTCTGCATTTTTGCTGTTTATAAAATCGACAGTTGGTAAAAATGAGTATGTTTCTCCAGATGAATTGAATATAAAAACATCCGGGTTTTTAGGATACAAATGCGACTTTTCCACTCAAGGAATTCATAATTTAGAACCTGATATTGTTGAAAGAAGATCAGTAATATGTAGTATAAATTCATATTTTATTTATGATAAAATAAAATTAATTATACCTAAACAGGATGACCCCAAATATAAATTTAAATTGCTACCAGATAAATGTTTTGCAAAAGTATATGCAGATATTGAAGGGAAAAAAGAAATACCAATAGAACAAACAGGATTA…	AED:0.06 eAED:0.06 QI:0|0|0|0.33|1|1|3|0|461	N67C_000642	AUGUSTUS_MASKED-PY17X_13_V3_RAGTAG-PROCESSED-GENE-51.22	-1.00147	0.0128271		7.37203	6.7656	6.93983	6.7239	7.31038	4.94494	5.71777	6.95272	6.48099	5.48095	Py17X_13_v3_RagTag	2550878	2552441	PY17X_1365300	PY17X_1365300.1-p1	6-cysteine protein P48/45, putative	Py17X_13_v3:2685694-2687061(-)	PF3D7_1346700
N67C_000658	maker-Py17X_13_v3_RagTag-augustus-gene-52.12	PY17X_1366900	conserved Plasmodium protein, unknown function	MKSVTTVGNNSNYVHANDNYGNGNNNSNNNGNNKKNAAHNSNSYKNVNVNAKTARKSNNKRKYTDNNNANYNKKNCNYNNCYVNNSSDNSSNNVNKYSDHYKYNSHNTVKKWKRHSDNRVVYNTHGNSNRNSRASNGNSNNSNNSNNNNNNNNNNNNNNNNYYNDHHYYNRGSNWYNNNNNNNNNNNNNNNNNNSNNSNSNYNMYNRSYNNDSRNKNRAHNSVSNNNMNYDSNNDMKAYKTKHNKNMNNTKNGYNNKSNYCNNYNNSGNVSNNYVKNHHNNKTHKKTDKNNSDNMNNNTKMNSNKNKKNVNDVDKAKMTDDNNKDTKDNNSRYNKNDNNKNNHNKSNSNNNNNNNNNNNNNKSGNNSSNDKSSKKKSTTVDADDYTKDKNKGYKNDYNN…	ATGTTTAAAAGCATCGTTCCGACAACAGTCGGGTTAAATAATTCAAATTACGTTCATGCCAACATTGATGAGGAATTTAATTTTTATGGTAACGGCAATAATAATATTAGCAATAATAATATTGGTAATAATTTTCCAAAAAAAGAAAATGCTCAAATAGCTATAGAACATGAACAAATATTAAATATATCAAATTCTTACAAAATTAATGTTGAAAACTTAGTTAACGCCAAAACCCCTGAAGAAATAGCACTTCGAATATTAAAATCACAAAATATACAAAATAAAAGAAAATATACAGATAATAATAATGCAAATTATGAAATAAATAAAAAAAATTGTAATTTTTATAATCCTAATTTATGTTATGTAAATAATTCGTCAGATTTACAACCAAAT…	AED:0.01 eAED:0.45 QI:0|0|0|0.75|1|1|4|0|3593	N67C_000658	MAKER-PY17X_13_V3_RAGTAG-AUGUSTUS-GENE-52.12	1.00044	0.00805438		11.5534	11.2787	11.8262	11.7257	12.1307	11.6529	12.495	13.5926	13.0699	11.9768	Py17X_10_v3_RagTag	260395	262891	PY17X_1366900	PY17X_1366900.1-p1	conserved Plasmodium protein, unknown function	Py17X_13_v3:2741779-2752578(-)	PF3D7_1348400
N67C_001673	maker-Py17X_12_v3_RagTag-augustus-gene-16.2	PY17X_1220000	conserved Plasmodium protein, unknown function	MHKNKSSNNTKGDMHNTSDKKATKGCVKKNCDNKNNSSYNNKKKGNDYYNDKYDTNNATTNSNNKKKKCYKNDDTNDTSSTNYHNNYDYDKVHNSGNSSDGKDKKTKDNNGKHGSSSSNDMKKNSHSDDCDMNNSHKCTTSNDNKKDYANYRGRNNSSYNGNGNSDSNKTGKSTKCGDSDDKKNNNRDYNNDTNADNDDNYNKDNNTHSYNCNDNNNTKRDDTHDKNGTDYKNDASNKKDNSTNDTGSDDKDNDHNKKKDKYKKYVSSDHDYRSDRSVSNGTYYNSDTNKKKNKNSDKYDGNSSNTDNGNYNYKYSGMSNDMNTSDSNNNDKMKNHKKKKKTNKNTDSYDKNHNNTNNYYNVKNVHSSWNKSATSDCDSKHSSVSYNHGSAKRSDMYTK…	ATGGAGTTACACAAATTATTGGAAAACAAATTAAGTATCGAAGAATCACAAAATATAAATACTAAAGAGGGTGATATGCATTTAAATACAATAAGTGAAGATAAAAAAATAGCAACAGAAAAAGGATGCGTTCTTAAAATAAAAAATTGTGATAATGAGAAGGAAAATTTACCTAACTCCTCTTATGAAAATATAAACATAAAAAAAAAAGGCAATGATTTACAGTATTATAATGATCAAAAATATGACACCCTTAACAATGCGCTCACAACAAATGAATCTTTTAACAATATTAAAATTAAAAAAAAGTGTTATGAAAAAAATGACGACACAATAAATTTAGATATAACTAGTAGTACTGAAAATCTGTATCACAATATAAATTATGACTACATTGAT…	AED:0.00 eAED:0.00 QI:0|1|1|1|1|1|5|0|1755	N67C_001673	MAKER-PY17X_12_V3_RAGTAG-AUGUSTUS-GENE-16.2	1.00235	1.06506e-08		9.68941	9.7495	9.96902	10.0882	10.0785	10.5421	10.7418	11.1434	11.2136	10.8713	Py17X_12_v3_RagTag	823707	829595	PY17X_1220000	PY17X_1220000.1-p1	conserved Plasmodium protein, unknown function	Py17X_12_v3:834207-840092(+)	PF3D7_0321700
N67C_004791	maker-Py17X_03_v3_RagTag-augustus-gene-3.19	PY17X_0301200	nucleic acid-binding protein, putative	MYYNKTSSTKSGGNKKNNKNVTNCDDNVNKNKNYCYKKDDDTKNSNSNKNVNKDKSVDKGNRNNKKVNNKDKGCSGNGDVVNDDDGDNKNHNNCNSNYNDNNHDSKKNSKSNSSDWSNNKNNTKRYSKNMDSNNDDDYRTKDNVSCNKNNMKNNKSKKNNKSNKSNKSNKSNKNSDTAWNKCNDDKKVNRNVSKGKNSDNSNKKNYNSNMGNDMAYKKVKKDKCSYNDNNSVKDYKNKNSNNMHNDMHSDKNSVDNANNNNNNNDNDNNMKNHTHNNYCNDVNTAYNKNTKKHDVKVNCSRDVNNCVMCAYNDKNKCNSDNYNNAAKKGNSKNMSDDYCCGTSGDNSTNKNNDNDSKKDKNKMKAKMCDNVNNSRVNSDGKNNNSDGKNVVNWGDNTKT…	ATGTTTTATTTGTATAACAAAATTACTTCATTATCAACAAAATCGCAAGGTGGAAATGAAAAAAAAAATAATAAAGAAAATGTAACGAATTGTTTGGATGATAATGTTAATAAAAATAAAAATTATGAAGAATGTTATAAAAAAGACGAAGATATATTTTTACTATTTGAGGATACAAAATTTGAAAACTCAAATAGCATTAATAAAAATGTGAACCCTCCAATAAAATTGGACAAAAGTGAAGTAGATAAGATTGGTAATAGGAATGAAAATAAATTAAAAGTTAATTTAAATAAACAAGATAAATTAGGATGCGAAAGTGGGGAAGAAAATGGGGAAGAAGACGTAGTGAATTTTGACGATGACGGCGATAATTTTTTTAAAATAAATCACAACAAT…	AED:0.08 eAED:0.24 QI:0|0|0|1|1|1|3|0|1332	N67C_004791	MAKER-PY17X_03_V3_RAGTAG-AUGUSTUS-GENE-3.19	1.00237	1.2514e-05		10.0718	9.8675	10.1783	10.2842	10.4376	10.7592	10.8998	11.6794	11.4707	10.8483	Py17X_12_v3_RagTag	574978	576145	PY17X_0301200	PY17X_0301200.1-p1	nucleic acid-binding protein, putative	Py17X_03_v3:71009-74881(-)	PF3D7_0203400
N67C_001761	augustus_masked-Py17X_12_v3_RagTag-processed-gene-23.5	PY17X_1229100	conserved Plasmodium protein, unknown function	MKDNNYYRKVKRNDARSKNSKSHNNYKNKGKVGVKKKTKDKTKNKKKNNVKNKDKYTNNNKCTVNKTNRYNDNTNKVKKKMATCMDDNSTKKTNDNCVNKNNMDYKKYTHKCNKSRNKDGKNYSNNKYSDKRKNVDKNNADKKNDTSNVKNNKKNKNYDTKKNYNNKSSHDKNTRTNKGVVKNKNKTDRYSDNNNNVGKKNGKSCTCDRRSKMNCSKNNKSNKNKHASCDKGKKKKKKKNVVSGKYKKNNKMKVKSKKTDRKSKTHCSKNKSANNKKKKKRNDACHSKNKRNVTRNKTMSKYSMKAYKRVSNTTKNNDYDKNSNKKKKTSKCGWKRDDKNMGSYSSTTHRNRNKDRTKDTNVDNRDNKMNSANWKNSMNKYVNKKNNNNSNSNNNKKKR…	ATGATTAAAGATAACATAAATTATTATGAAAGGAAAGAAGTAATTAAAAGGAATATAGATGAAGCTCGATCAAAGCTATTTAACAGTATACCTAAACTTTCGTTATTTCATTTAAATAATATAGAATATAAAAATGAAGAAATAAAAGAGGGTAAACAAGTTGAAGGTGTAAAAAAAAAAACAAAACTTTTAGATAAAACTAAATTAAATAAAAAAAAAAATAATGTACAAAAAAACGAAAAGGATATAAAATATTTCATTACAAATAATAACAAATGTACAGTTTTAAATAAAACAATAAATCGTTATAATCCTGATAATACACAAAATAAAGTAAAAAAAAAAATGGCATTAACTTGCATGGATATAGATAATTCTACAATTGAAAAAAAAACAAAT…	AED:0.19 eAED:0.19 QI:0|-1|0|1|-1|1|1|0|2105	N67C_001761	AUGUSTUS_MASKED-PY17X_12_V3_RAGTAG-PROCESSED-GENE-23.5	1.00312	0.138249		12.1236	11.7743	12.4967	12.1147	12.6898	11.6463	12.9552	14.3897	13.7224	11.7866	Py17X_12_v3_RagTag	1172768	1179085	PY17X_1229100	PY17X_1229100.1-p1	conserved Plasmodium protein, unknown function	Py17X_12_v3:1179526-1185801(+)	PF3D7_0804700
N67C_000914	maker-Py17X_14_v3_RagTag-augustus-gene-12.4	PY17X_1413000	protein AAP2, putative	MTDSMNRDSTKSHGSNTNVYNNAMKTSSNDVGMGKKAMVNDGVKKKHTKKKDMSKKKKYKMKGSSDYDSYSNHVDHKYYSSNKNSSDKNANTNKHSDKRNSKNVKNGKKKMSNKKKSKDDNNNNNNNVKSKKNKKKKKSNYGNSNNVTKANNMDKNNHDKRKKADDKKKKGNVKRYDDKYNDDRKNKKTKYYDSTKDDNKVNTDKKYNTKKCVYDTKKNNKYNKNMKRGDDGTAKTMSYKKYSDVSYYTNKNNDDHNKKNMMNNSDNMTTDKVYNVGNKKKYYKAAKKCYYRDNDYYDSYTDKNSVKATSYMNKKNYCVVDKNKRVKDANDNATHRNTSNKNSNGSKVSNTCKSSHMKHSYANHNVYSSNNANNSDMSHDNVNNKNNHSNCNNDTNTSS…	ATGACTGACTCTATGAACTTGAGAGATTCCACTAAATCTCATGAACTTTTCATAGGAAGCAATATAACAGAAAATGTGTATGAGAACGAAATAAACGCTATGAAAGAAATAACTAGCTCAAATGATGTTGGAATGGGGATCGAAATAAAAAAAGCAATGGTTAATGATGAAGGAGAAGTAAAAAAGAAGCATACAAAAAAAAAAATCGATATTATGAGCTTATTAAAAAAAGAAAAAAAAATATATAAAATGGAAAAAGGGTCCATTTCCGATATATATGATTCTTATTTACTATCTAATCCAGAACATGTAGATCACCAAAAATATTATTTGTCCTTTAGTGAATTAAATAAACAGAATTCTTCTGATAAAAATGCAAATACCAATCCTAAGCATAGC…	AED:0.00 eAED:0.00 QI:0|1|1|1|1|1|2|0|1991	N67C_000914	MAKER-PY17X_14_V3_RAGTAG-AUGUSTUS-GENE-12.4	1.00711	3.8919e-11		11.4625	11.4095	11.5789	11.8444	11.8821	12.4748	12.4393	12.8448	12.7314	12.74	Py17X_14_v3_RagTag	603765	610198	PY17X_1413000	PY17X_1413000.1-p1	protein AAP2, putative	Py17X_14_v3:576438-582874(-)	PF3D7_1312800
N67C_002653	augustus_masked-Py17X_10_v3_RagTag-processed-gene-11.1	PY17X_1010200	conserved Plasmodium protein, unknown function	MTNWKNNNSTYNGRMNSMNSKNKSSDSNKKKKSKYGNNNMNNKDDKTNNDNNNSNHSSSDCKGTNSYKSSRKGSNGSYSNVVSSKMSYSYYTDDNDSDCKDNHTTMKNKSYSNKYKDNNDYMHYDTDHYSDDKSDDNVSDNNNDDKTNSTKMAKMHDNVKKKHKWKKKKNYNCRHKKNSKYGSNKKYTYVVNKKVKNKKNNKNSKRKTSKNSNNKYNCKSKKKAYNVKKYKNRYTYHSMKYYKKKVTYKGVNTNRDSTSKNNDYNNNSDCSHNSKKTTSNTNKTNYDDKNSKKVNNNKGGKKKSKKKKKKKKTKKNYNASGKANYGTKKSDNNNDTTKTNNKNKRKNKKKKKKNKNNSNNASSGNTKCNHMSTNSNDCYNYDKTNNNSKYSKSSKDNDT…	ATGACGAATTGGAAAAATAATAATTCTACATATAATGAGGGAAGAGAAATGAATATTTCTATGAACCCTTCCAAGGAAAATAAATCATCTATAGATTCTAATAAAAAAGAAAAAAAATCAATTTTCGAAAAATATTTTGGATTTTTAAACAATAATATGAATCCTAATAAAGATATAGACAAAACAAATAATGATATCAACAACAATTCAAACCATTCCAGTGAAAGTGATTGTAAAGGTACAAATGAATCTATTTTTTACGAAATAAAAAGTTCAAGAGAATTTATAAAGGGGAGTTTATTAAATTTTGGAAGTTATAGTGAAAATGTAGTATCATCAAAAATGTCATTTTATTCTATATATGAATACACAGATGATAATGAGGATAGCGATTGTAAA…	AED:0.00 eAED:0.00 QI:0|-1|0|1|-1|1|1|0|1751	N67C_002653	AUGUSTUS_MASKED-PY17X_10_V3_RAGTAG-PROCESSED-GENE-11.1	1.00894	3.98579e-07		11.8829	12.0801	12.1111	12.4514	12.4347	13.1453	12.7846	13.6068	13.0494	13.3638	Py17X_10_v3_RagTag	564694	569949	PY17X_1010200	PY17X_1010200.1-p1	conserved Plasmodium protein, unknown function	Py17X_10_v3:506380-511641(+)	#N/A
N67C_005519	maker-Py17X_02_v3_RagTag-augustus-gene-4.22	PY17X_0205900	LCCL domain-containing protein, putative	MKRDCWVTSYSKGNSKTRHRKTDGRCSAAHDDTYTDCANTTSDGTTGRWCYVVGKGRDWDYCAGVNYDKRDAKRMGKSADRNDRNSKMRNSMVNKYDCGNKHNSRNKNDWKKSSDSNKYNSNNSKKKKDDKKKNKKSDCNVKGYNSTDGKASNNGMSKKDNYNNKSSNSSYKYSRYTGYAVSGYTVDTDCSVRNNKVKGNRHNNNNNVNKSKNDDNKRYKDNNNTSKRSNGGKNKSHSNKYKKGSSYRWKSSRNGSNYYSNSNSRSSVDGDVNMAYKNTDWNSNKMRYNDHRTKDSSVSGNSNYASDKVWNSKNTNDDNKSKKNKKWKNKTYNNKKNKRKTCSGSSNNNKCVSSSSKNNCMSGNYHDKKHNWKTANGSGYTYKKVNKRKDNTWSHDDTK…	ATGAAAAGGTTGGATTGTATAATATTCATTTTTTGGGTTATTACATCCATTTTAATATATTCAAAAGAACAAGGAAATTCGTTAGAAAAAATAACAGAATTTAGACAACAGCATAGAAAAACATTGGATGGAAGACTTTGCTCTGCTGCATTTTTACATGATGATCAAACATACACTGATTGCGCAAATACAACATCTCCTGATGGGACCACCGGGAGAGAGTGGTGCTATGTCGAAGTGCAGCTTTTGGGAAAAGGAGAAAGAGACTGGGATTATTGTGCAGGTGTAATAAACTATGATAAAATAAGAATAGATGCAAAGAGAATGTTCGAAGGTAAATCTTTAGAAGCAGATAGATTAAATGATAGATTAAATAGTTTAAAAATGCGAATAAATAGT…	AED:0.09 eAED:0.09 QI:0|1|1|1|1|1|2|0|1046	N67C_005519	MAKER-PY17X_02_V3_RAGTAG-AUGUSTUS-GENE-4.22	1.01381	0.0237161		9.72408	9.2755	9.81449	9.58636	9.85723	9.48494	10.3056	11.7409	11.0275	9.43111	Py17X_02_v3_RagTag	216176	219512	PY17X_0205900	PY17X_0205900.1-p1	LCCL domain-containing protein, putative	Py17X_02_v3:292205-295541(-)	PF3D7_0109100
N67C_004174	augustus_masked-Py17X_05_v3_RagTag-processed-gene-19.6	PY17X_0522900	conserved Plasmodium protein, unknown function	MDNNDNNGSDSSNYTNKRRKDKNKRMTDVVGATTGGSDRKNKHDSCNNVKNTKNYYRTMHDNSNSKTGNYNKNSSKNSNGNMYMSNKMSNKKKKNGSKWYNTSNSTHNCNNKSSNSKNNKSKYYNNVKVKKYTSKNRVKNAKNNNNNNYSTSKNSDKDNTDNTSNSNSSNSNKNSSNSYCSTDSNDTSYDNSDKTNSSNTSCSKSSDNNKYKGYKKTHDNNKKNNYKNNNYKNNNYKNNNYKNNNTYKNNNTYKNNNYKNNNYKNNNYKNNNYKNARNGNTGATVRVKHNYNYWDMKNNSKNRKKDKKKKKKKRYYSSNSKVGVDGKHSVRKNKMKNNNDYSADCAKWSNMHYYNSSYGTCDSNVDNNYSTNKKDTKNMKKYRKNNTSSNSKKTTKKKS…	ATGGATAATAATGATGAGAATGAGAATGGAAGTGATTCCAGTAATTTTTATACAAATATAAAAAGAAGAAAAGATAAAATAAACAAAAGGATGGAAACAGATGTACTTATAGTTGGTGCAACTACCGGAGGACTTATATTGTCTCTTGATTTATTTCGAAAAAATATAAAACACATAATTATAGATTCATGTGAAAATAATGTAAAAAATACAAAAATAAATGAACAATATTTACTTTATCCTAGAACCCTTGAAATGTTACACGATTTAAACATTCTTCCTGAAATTTTATCAAATAGTTTGAAATTAACAGGTATTAATTTTTATATACAAAATAAATTAATAAATCAAAGTAGTAAAAATTTTTTTCAAAGTATAAATGGAAATATGCCATATATG…	AED:0.02 eAED:0.46 QI:0|-1|0|1|-1|1|1|0|1282	N67C_004174	AUGUSTUS_MASKED-PY17X_05_V3_RAGTAG-PROCESSED-GENE-19.6	1.02195	0.000194644		4.89852	5.283	5.50702	5.46255	5.62791	5.84809	6.405	6.76672	6.46449	5.95213	Py17X_05_v3_RagTag	962129	965977	PY17X_0522900	PY17X_0522900.1-p1	conserved Plasmodium protein, unknown function	Py17X_05_v3:977804-981607(-)	#N/A
N67C_005031	augustus_masked-Py17X_07_v3_RagTag-processed-gene-2.16	PY17X_0701500	conserved Plasmodium protein, unknown function	MKKSNRKWNRKTKYNNMKRHKYKKDKKATYKKNHSTSSCYNNNNVKNSNNNKKYNKVNKRSTHVNWDSNNKKKMCKNHNKSKSKYNKYTHSNTKMSRSNYKNSKKKKNSSTTKNKTDKNNKSNKKNNHKATNNSKNYNKDKNKYDKGTKNKKKNHNCNYNYVYSKNSKNANRMYSKKNYNDNKNNTHHVNNSSSKKYNKSNKVKRKYDNKNKKKTWDKYDDTYTMHHNCRTKYNYYKYAYKNKKYTKKDHANKNKKRKYDCYNMKAKNTKRDTRKKKNNNKKSTYSKKYCYKNDKYNKTKTTHYNGKYRYKNTVYSCNNSTCNNNYNCNKDSRKKKDKKTSKKTKGKNKVHNDHKKTNNKTAKKKKKVANKKKNNNDNTCYSNKMKHRKKKHNKTKGKY…	ATGAAAAAACAATTTTCAAACCGAAAGTGGAATAGAATATTGAAAACCCCAAAAGAATATATAAATAACTTATTTATGAAAAGGATCCATATCATAAAATATAAAAAAATAGATAAAAAAGCAACATACAAAATACCCATTATTCTTAAAAATCATTCTACAATTAGTTCTCAGTGTTATAATTTATTTAATAACAATCTAGTTTTTAAAAATTCCAATTTTATTAATAATAAAAAATACAATAAACTGGTTAACCCCAAAAGGTTATCTACACATGTCAATATATGGGATAGTAACCCTATTTTAGAAATAAATAAGAAAGAAAAAATGTGTAAAGAAAATGAACATATTAATATTGAAAAAAGTAAATCTAAAATCTATAATAAATATTTTTTTGAA…	AED:0.20 eAED:0.20 QI:0|-1|0|1|-1|1|1|0|2606	N67C_005031	AUGUSTUS_MASKED-PY17X_07_V3_RAGTAG-PROCESSED-GENE-2.16	1.02874	1.15672e-05		7.24132	7.45988	7.70425	7.68267	7.79798	7.97017	8.29939	9.01057	8.7228	8.79403	Py17X_07_v3_RagTag	127679	135499	PY17X_0701500	PY17X_0701500.1-p1	conserved Plasmodium protein, unknown function	Py17X_07_v3:243086-250807(+)	#N/A
N67C_002815	augustus_masked-Py17X_10_v3_RagTag-processed-gene-25.13	PY17X_1028100	inner membrane complex protein 1l, putative	MGYNYDSGKYNAYSNYDNHKYYRRNVGYSNSARNRTKCSHCKARYNKRRKSKVHKAKVTRTRVDNVKVDRKKRDVKRHVGYDRVHKYKKRDVNVVYVTVGDYNVYDVCYKDNNSYHNNHDNYNGNADDGKKTHSVYKYDNRNNVDWDRNYKKCDVNNNYDDYNNNHDNNVSNYCKYKNNDKKSYSKYRNDYHKNKNNYNTNAGNSDKYYYYSNHNDYNNNYNNKNYYDTSNYNSNNNSVAVKKKK	ATGGGGTACAATTATGATAGCGAGGGATTAAAACCATACCCTATAAATGCGTATTCATTTAATCCATATGATAATCATTTTAAATATCCAATTTATAGAAGGAATGTAGGAGAAATAATTTATTCCAATTCTGCTCTTAGAAATAGGCAGACTAAATGTTCTCATTTTTGTAAAGCTCCAAGATATAATTTAAAAAGGATTGAAAGAAAAAGTAAAATTCCCGTTTTTCATAAAGCTCCTAAGATTGTTGAAATCCCAGAAACCAGAGAAATAACCAGATTTGTAGACAATGTAAAAATAGTAGATATTCCAATTGAACAAATTAGGATTATTCCAAAAATAAAAATAAGGGATGTTGAAAAAATTAGGCATGTTCCAGGTCCAATAGAATATATTGAT…	AED:0.00 eAED:0.00 QI:0|-1|0|1|-1|1|1|0|383	N67C_002815	AUGUSTUS_MASKED-PY17X_10_V3_RAGTAG-PROCESSED-GENE-25.13	1.03178	0.0012157		4.64638	4.53694	4.62865	5.3971	4.71379	5.35643	5.90614	6.19294	5.74881	5.31225	Py17X_10_v3_RagTag	1249367	1250518	PY17X_1028100	PY17X_1028100.1-p1	inner membrane complex protein 1l, putative	Py17X_10_v3:1186175-1187326(-)	PF3D7_1417000
N67C_003277	maker-Py17X_09_v3_RagTag-augustus-gene-21.0	PY17X_0923700	conserved Plasmodium protein, unknown function	MKGTNKKGNMGKKMNKDRNSNNYRYGYMTKKNDSSNNGKCKSVNGKNNYMNKANVKNKDNYKAYNNTSKAHKSNYKSKDTMACDRKNHNKSNTNSSKAKKKRDMSCNKVKMMYMNKKDKKDNKMKKHTYKDKKAKKNGKKDRNNMKNKYSNKKVDDSDNSNKDTCKNNKNNDNKVKNVTNNSKMKNDCKKNTMNVDNKTNVSRDSYNKKNNNNSKNHSKKNTNRKKMHNGCDKTKRRKRDKDDCDGHSMKWNGYDCKNVRSRDSYTNKNHKRVYDTDMDTSTNKCSSYKSTRGVNDDSKNYVGSKYSGYNVAVSKNNSSKSRNSYTTKKGTKKKSGKYGGHNNYKKKNGVDKSYYNDAVNKDYMSNDRNSMVKKCNRVKVKVGSANVGSANVGSANVGS…	ATGATAAAGGGCACACAAAATATACAAATTAAAAAACCTATTGGCAACGAGTTGCTTATGGGAATTAAAAAAATGGAGAATGAGTTAAAAGATAGAAATGAAGAATTTGAAGAATTGAGCAATAACTATAGAGAAATATATGGACTATATCTTATGACAAAGAAAAACTTAGATGAATCTTCAAATAACTTTCAAGGAAAAATATGCAAACTTGAATCTGTGATAAATGGAAAAAATAATGAATACATGAATCTAAAGGCAAATTTTGAACAAGTTTTAGAGGAAAAAAATAAGCTTGAAGAAGATATCAATGAATATGAAAAAGCCATTTACGAAATCAACGAAAATTTGACATCTCTAAAGGAAGCACATATAGAGGAATTAAAAGAAATCCAAGAA…	AED:0.00 eAED:0.00 QI:0|1|1|1|0.88|0.94|19|0|878	N67C_003277	MAKER-PY17X_09_V3_RAGTAG-AUGUSTUS-GENE-21.0	1.0331	1.31646e-10		11.3411	11.585	11.5227	11.6885	11.7441	12.5392	12.2626	12.9332	12.484	12.7643	Py17X_09_v3_RagTag	1043516	1048352	PY17X_0923700	PY17X_0923700.1-p1	conserved Plasmodium protein, unknown function	Py17X_09_v3:998441-1003295(+)	PF3D7_1126700
N67C_002760	maker-Py17X_10_v3_RagTag-augustus-gene-20.15	PY17X_1021900	conserved Plasmodium protein, unknown function	MKVKTNSKGSDVDTSDSSGVADSVDKAKGDSWNKDGGKGKKNKSCKSCKNCGNCNCNCNCNYKKNYNYNYNYTWDSGGNHHYSSDDSVDRMSCDDMYKKSTKKYNSSRYSDNKSYHAMKMSYNHAKTVNCKKCCKSNCNNTMSNKKNKHNNDNNVKKNMNKKKNNMNKGKNHKKKKSKKKNKNSVNNRNYGNVHKDVMKNTNYNDNSNTNMYYNDRNNNYSSKNTTSNSTDSKKNDNSSHDNNKGNNYDHANSNDNNYDNNKWRHNKCNYDTSSRCYNVDDHASNMNKVCGYKHNKVRKMNNDAKKNNMYTNRYGYKTNMYVYYNKNYKNKNNKNNSKKDKYKSHVSKNYTKKNKKNGNNKKKKNDNKMVKNKKKKNMNNKKRKDNKTNNKKTKKKYSS…	ATGCCAAAAGTGATAGAGGAACTTAAATTGTTCTTAACAAATTTATCAAAAGGATCCGATATAGTTGACACTAGTGATTTGCTGAGCTCAGGTGTGGCAGATGAATCTGTTATTTTGGATATTAAAGCGAAACTTGGAGATAGTCCTTGGAATATACAAAAATTAATAGACCTAGGAATTGGAATAATTGAAGAAAAAGGAAAAAAGGAAAATTTCGAAAAAAGTTGCGAAAAAAGTTGCGAAAAAAATTGCGAAGGAAATTGCGAAGAAAATTGCGAAGAAAATTGCGAAGAAAATTGCGAAGAAAATTATAAAAAAAATTATGAACAAAATTATGAACAAAATTATGAACAAAATTATGAAACCTGGGATGAAAGCGAGGGTGAAGGAGAAAACGAA…	AED:0.01 eAED:0.52 QI:0|0|0|1|1|1|4|0|1415	N67C_002760	MAKER-PY17X_10_V3_RAGTAG-AUGUSTUS-GENE-20.15	1.0371	0.135462		8.37127	7.8631	8.57027	8.15808	8.81933	7.81895	9.25813	10.5229	9.81852	7.76264	Py17X_10_v3_RagTag	1019171	1023808	PY17X_1021900	PY17X_1021900.1-p1	conserved Plasmodium protein, unknown function	Py17X_10_v3:957032-961593(-)	PF3D7_1423400
N67C_004320	maker-Py17X_06_v3_RagTag-augustus-gene-7.10	PY17X_0608100	conserved Plasmodium protein, unknown function	MKSDNNSNVYSYNSNGKKSKSKNNKRKYKNKNNYADDNNKKKKDDADTAVGTVRSYSSVSKNNTNKSNNSHNAYVKDKVSNAHTKTSNNNNHSKVASNKSSNTKKGDNMTNNSSKYSTKSDNNYNKVKYSSSKKDVGSNYKRKYAGDTKKNRDTHDSHSNKKTHGRHRSNKKKDGKNNNGNKSNDHGNNKDKMNNYYKNNTNSGDYRNMKGNKNNRNGDDNNKKKDNKTNYNYSNRNYKRNDDNNDNVMKNNRYNSTNVDKHNNTNKDNMYNNNVDKNSNSAYNDTNKKYKNKYRYKDNHTNDTRGKSNNNKNNYNNAMYNNNANNNDNNKTDYNNYNNMNNNDGNNSKNNSNKSNNNYSKGDMTKDHYSNNNNDNRNKGSNNDNKKYKKSMNNKNNDD…	ATGAAAAGTATTGATAACAATAGTAATGTATATTCATATAATATATCTGAAAATGGCAAAAAATTAATAAGTAAAAGTAAAAATATTATTGAAAATATAAAAAGAAAGTACAAAAATATCAAAAATTTTAATTATGCTGATATAGATAACAATTTTAAAGAACCAAAGAAAGAAAAAGACGACGAAGCAGATACGGCAGTTGGAACAGAGCAAGTACGTAGCTATAGCTCATTTGTAAGTAAAAATAATACTATAGAAAATATTAAAAGTGAAAACAATTTGATAAGTCAGCACAATGCTTTATATGTAAAGGATAAAGTTTCGAATGAAGAAATTGCACATACTATAAAAACTAGTAATAATAATAATCATATTTCGAAGCTTGTAGCTTCTAATAAA…	AED:0.00 eAED:0.00 QI:0|1|1|1|1|1|3|0|2298	N67C_004320	MAKER-PY17X_06_V3_RAGTAG-AUGUSTUS-GENE-7.10	1.04004	2.96706e-09		11.9535	12.007	12.2115	12.4167	12.4165	12.9118	13.043	13.5048	13.4791	13.2358	Py17X_06_v3_RagTag	349795	357124	PY17X_0608100	PY17X_0608100.1-p1	conserved Plasmodium protein, unknown function	Py17X_06_v3:420981-428305(-)	PF3D7_1207000
N67C_000978	augustus_masked-Py17X_14_v3_RagTag-processed-gene-17.2	PY17X_1419800	ACDC domain-containing protein, putative	MNKNRRTNSRYTKKKKRNDKYKYKNSVGKRNNNSKRYTNNKRSTNKSNMHNDNNKDTDKVNTYYNARNKYYTSVDNKSSDCMNNMNCNDKTNNVMNSMNNNSKNNNDDKNNNYNHNNANNKNNTNSMNTCSAKKYYYDMSNSKKNSYKNKDTSNTDHTNRCNDMGVNKYATSYDNYNCNNSSSNCHVSSSGSDKWNCNSHTNTYNKNNNVNTSSCNHNNCKSNKKGCSSCTNGTCDNYSDRNGNGNSNSNGKTNNDSSVSKTSTMKKTKCKNYVHRKGSDNNVKKKNKKKDTNKKDDCKGNSNRKSKNTSDNCSCMNKNNDNNNCKDASDKSTANTYCSDRMTATTSAKSSNSNTNNDKVYSNSNNYNTYHDSSSDCNDCKNDDRDNTNDDMTYYNNMN…	ATGAATTTGAAAAATCGTCGTTTTACTAATTTATCAATTGAAAGATATACAATATTAAAAAAGAAAAAAAGAAATGATGAAAAATACATAAAGATATATGAAAAAATAAATAGTGTAGGTAAAAGAAATAATTTTAATAGTAAAATATTTAGGTACACAAATAATAAAAGAAGCACAAATAAGTCTATAAACATGCATAACATTGATAATAATATAAAGGATACGATCCAAGATATTATCAAAGTTAATACATATTATAATGCTCTTGAAAGAAATAAATATTACACTAGTGTAGACGAGAATAAACAATTCTTATCACAAAGCGAAGAAGATTTTTGTATGCAAAATAATATGAATATTTTTTGTAACGAACAGGATATATTGAAAACAAATAATGTA…	AED:0.00 eAED:0.00 QI:0|-1|0|1|-1|1|1|0|1777	N67C_000978	AUGUSTUS_MASKED-PY17X_14_V3_RAGTAG-PROCESSED-GENE-17.2	1.04178	0.00341573		9.02118	8.66446	9.1321	9.34522	9.73158	9.38877	10.0881	10.9685	10.6736	9.51611	Py17X_14_v3_RagTag	862701	868034	PY17X_1419800	PY17X_1419800.1-p1	ACDC domain-containing protein, putative	Py17X_14_v3:835017-840338(+)	PF3D7_1319600
N67C_002819	augustus_masked-Py17X_10_v3_RagTag-processed-gene-25.15	PY17X_1028500	conserved Plasmodium protein, unknown function	MYDCRKKGDTDSSNSNDHYNSKKCTYNDNNDTKKKGGKKKHSGSYNHNKNVNNCNTRTKTKCDVDNCNMVDNCNKTGNNDRHTNKSKSDKNSSTSYYVRKNKSNDTYYSSKMDNNSSCDSVNDTNVKNKSKGNDHDKTNDADSASTCRKKNYNYNKKNKHNNSNYSSVCNKKCKSTDKDVVVANSSKDKKNNVSNKNYKGTKSMSNKRRSNKKNNRGKKNNNKSKHKKKNKNSNNNCDNKNDNNGNMKKKKKKRKNTYRNTNSNKSNSNYSDDDNVKNDNSDNKMNNVNVCNNDKDGKNDNNYRKNVDNKDKKYKTSSVRHNSKDDNTNVAKKYTNYVNTKGNKTKYSSSKVKNSTCDDVYKYNDVNNSKKKDKKNMNKDSKYNSCVNKNNGNRNKNKT…	ATGCTATATGATTGCCCTAGAAAAAAAGGGGATACCCCTGATTCACCAATAATTAGTAATTCCAATGATCATATTTATAATAGTAAAAAATGCACATTATTATATAATGATATAAATAATGATTTGACGAAAATAAAACAAGAAAAACAGATTTTGTTGATAGGTGGTAAAGAATTCTTTAAAAAACCACATAGTGGAAGTTATAACCATATAAATAAAAATATAGTAGAAAATAATTGTAACATTACTAGAACCGAACTTAAAACAAAAATTTGTGATATAGTAGATAATTGTAATATGGTAGACAATTGTAATATTATAAAAACAGGTGAAGAAAATAACCAACTAGATAGACATACAAATATAGAAGAAAAAATTATTATTTCAAAAAGTGATAAA…	AED:0.02 eAED:0.02 QI:0|-1|0|1|-1|1|1|0|2822	N67C_002819	AUGUSTUS_MASKED-PY17X_10_V3_RAGTAG-PROCESSED-GENE-25.15	1.04396	0.0526827		6.06891	5.49341	6.00738	5.87687	6.23956	5.28982	6.49581	8.09653	7.34395	5.76867	Py17X_10_v3_RagTag	1260430	1268898	PY17X_1028500	PY17X_1028500.1-p1	conserved Plasmodium protein, unknown function	Py17X_10_v3:1197282-1205663(+)	PF3D7_1416600
N67C_000122	maker-Py17X_13_v3_RagTag-augustus-gene-11.14	PY17X_1310400	conserved Plasmodium protein, unknown function	MSMKCTDSNKNNSSKKKKKNGKYGSTCDDRYSKYKSRNDKCNNNNKKNRGKNKDGRYDSKNNKKNDSMDKKYNKDTSSKNNGNSNNCRKTVKNKNKNKYKKRHNKKNKNNDKVNANKNHNKASMKSKADKNTNGKKNKKKGKVYNNNKRYSVNNVGKCSVNKKNHHNSCAKNGKNNKCSNSKGNKNSNKKDNYKKRGKYSTNYRNNYDRDNNKYYNNRHNKGKKMRNKSNRKGKYKKKNNVDNKTSKNYVNRKKNKKNNHKYYTCKNAKKRKKKKSKSKYKNVSKSNSNKVKNMNCKKTTYNDRNDDTNSTRNCTGKTNCNTKNKKYNGNCNDYKSNKSDHDMKMHNKVKNHKDNCNSSNNARRDRYTNKYNNKKKDDSYDKRKNKKVNNYKYKDNVDT…	ATGTCCATGCAGAAATGCTTTACATTGGATCCTTCGGAAAATAAAAATTTAGAAGAATTATTAAATGAGCTATCTCAATCTAAAAAGCTCATTCAAAAAATCAAAAAAAATGGACTTCTTCAAAAATATGGCATTGAATCTACTTGCGAAGACGACAGATATAGCAAATATAAATCAAGAAATGATCCAATTAAAATAATTTGTAATAATAATCTAAATAAAAAAAATCGTGAAGGTAAAAATGAAGAAAAGCTAGACCCTGGTAGAGAATACCCTGATTTTATAAGTAAAAATAATCCATTCAAACCTAAAAATGATAGTATGGACCCTTTGAAGAAATATATTAATAAAGATACTTTATTCTCTTCTAAAAATAACTTAGGTCTTTTGAATTCCAAT…	AED:0.00 eAED:0.00 QI:0|1|1|1|1|1|2|0|2054	N67C_000122	MAKER-PY17X_13_V3_RAGTAG-AUGUSTUS-GENE-11.14	1.04641	1.36053e-10		9.16274	9.29769	9.52808	9.70436	9.50648	10.2606	10.315	10.4699	10.8031	10.5577	Py17X_13_v3_RagTag	542556	549046	PY17X_1310400	PY17X_1310400.1-p1	conserved Plasmodium protein, unknown function	Py17X_13_v3:681146-687620(+)	PF3D7_1442700
N67C_000967	maker-Py17X_14_v3_RagTag-augustus-gene-16.16	PY17X_1418600	structural maintenance of chromosomes protein 2, putative	MHDGKSYTKTVGHNATGNGSGKSNVDACVMGNNNRVNRDYKGAGTKGSVTKNNKSYRDMKTTTRMGGRNRYNSHNAKKDSDSKNNNHMGKTKVNMKGSSGTKYVKRTNAKMVKKDKDNKVVTKKKKYNKSNNKYKDSYKYYVAKNMKNKCTNNDSNNSNYKYKNDKDKVDTAANKKKKKSNKSKTKKKKKKRDKKKKKNDYKNDKNNKTRDYRNKTRDNKRTNCSGGSNDNTGNNNGNYNGSRDKNYKTDSKTTKNNNSKHKSKNRKKYKNNKKAKKKAAKKNSHNNDMNKDKYNRNDKNKNNNVKDKNNMKSDVYGYKKKKDYNTSAHGGKSYVNKNSKKYNNSSNRRVTKDCGRDNKSVCRKGDAKDKKDVYDMDYDKKKVKYNGTCSNVCKKTYNS…	ATGCATATTGAAGAGATAATTTTGGATGGCTTTAAAAGTTATCCAACAAAAACGGTAATTGGGCCTTTCCATCCACAGTTTAATGCAATAACAGGCTTAAATGGTAGTGGTAAATCAAATGTGTTAGATGCAATTTGTTTCGTTATGGGAATAAATAATTTGAATTTAATTCGAGTTAACAGATTAGATGAACTTATATATAAGCAAGGTCAGGCAGGAATAACCAAAGGAAGTGTTACGATAAAATTTAACAATGAAGAAAAACCAAGTCCATTACAAGAACCATATAGGGATATGAAAACAATTACTATTACAAGACAGATCATGTTAGGGGGGAGAAATAGATATTTATTAAATAGCCATAATGCTAAACCAAAGGATATTAGTGATTTTTTTCAA…	AED:0.00 eAED:0.00 QI:0|1|1|1|1|1|2|0|1227	N67C_000967	MAKER-PY17X_14_V3_RAGTAG-AUGUSTUS-GENE-16.16	1.04678	9.85375e-09		10.1085	10.1749	10.4415	10.6279	10.7996	11.255	11.404	11.5813	11.7829	11.4144	Py17X_14_v3_RagTag	814915	818733	PY17X_1418600	PY17X_1418600.1-p1	structural maintenance of chromosomes protein 2, putative	Py17X_14_v3:787391-791209(-)	PF3D7_1318400
N67C_004895	augustus_masked-Py17X_03_v3_RagTag-processed-gene-10.28	PY17X_0311900	serine/threonine protein kinase STK2, putative	MDHYVSNHKTSYNKASGNTSKSKKNVNNNDNGYNKNKKKRDNDGYYCDGRNKDDNKTKSYNDNSSYNKCNNKKKKTNSCYKYNNNKNGNSNNNNSYTRKNKNNYNNSDSNNNNRVNNRNSSNGYKYVDKGSNVNKYVDKGKTNNYSNNSNTKNASKCNDGTYNDKNNSNDSKKNNKCNKNGKNTKMNSYSDNNDHKTNNRNTSAKGRDSARKDSTVNSDATKNVTCSSMCNVNKKMMNTSDNDDSYKNKYGKGGKKNNDNKKYHDKMNRDKSNSKDKNDDYVDYDCSKWKRVKYRGKGKYRNGNHDKNNNKTSYYKNKNRHRYDSSCGKRDNNYDNYSNDTNMDSNVCNKRDDNKSSSKTCRTKKNKVKNTMTSNDNAYSSKKCNSNDVKKNNNNSGHS…	ATGGATCATTATGAAGTGTCAAATCATTTTAAAATTATTACATCCTATTTCGAAGAAAATAAGGCATTATTCATAAGTGGAAATACTAGTAAATTAAGCAAAAAAAATCAAGTAATTAATAACCCAAATGAAGACAATGGGTATAATCAGAAAATAAATAAACTAGAAAAATTAAAACGTGATAATGATGGCTACTATTGTGATGGTAGAATAAATAAAGATGATAATAAGACGTTCCTAAAATCGTTTTATGAAAATGATTTAAACATAATAATTCCTATTAGTAGTTATCCTCCCAATCAAAAATTATGTAATAATCAAAAAAAGAAAGAAAAAACAAATTTAATTAGTTGTTATAAATATAATAATTTATTAAACAAACAAAATGGACTCCAAAAT…	AED:0.04 eAED:0.04 QI:0|-1|0|1|-1|1|1|0|1727	N67C_004895	AUGUSTUS_MASKED-PY17X_03_V3_RAGTAG-PROCESSED-GENE-10.28	1.05056	0.000210377		11.324	11.2375	11.3152	11.4944	11.7396	11.9548	11.9864	13.2605	12.638	12.1078	Py17X_03_v3_RagTag	542508	547691	PY17X_0311900	PY17X_0311900.1-p1	serine/threonine protein kinase STK2, putative	Py17X_03_v3:454426-459450(+)	PF3D7_0215200
N67C_005084	augustus_masked-Py17X_07_v3_RagTag-processed-gene-6.4	PY17X_0706900	conserved Plasmodium protein, unknown function	MTSCAYKNNVDYRHDYAVNDAKYDYKMGYKYYSYKSNTTMKNSVYSVMSKNRCNVSYYGVVGYCSKCKCKKSNRTKKNDKNDNNTSKKSNNSSVSNSYDNTNTHTYANKCCDTDSTKSMNDDMGNNHKSNNTYSKSKDHKKDRDSTVKKSDNCDHDYRNYYNSNNGYTMTNYRKKYNNHNSNDHNKYSNKYNTDNSDKYSYTKRNAKNDTKNRNKNDTRSRSKNDTRSRSKHDKHNDSKRHNKKNKKSKCKKNRDTDDDTNNSSKTNTKKSTMNNKGGNKYSTKVKCDNNKYSVMNSKKKTVSKNKKNSHDNNKNVSYGRVCKNNSKNKKGTKKGKVGHKNTSVNNYNKNSHSSSKKMMKHRKSKDNTKKKGDKKNHGRSKASRTKSKVKRGGTSKNSS…	ATGGAGGAAACAAGTTGCATTCCAGCCTATAAAAACATAAATGTCGACGAGTTGTACAGACAACACGAAGACTATGCATTTGTTAATGATATAATAGCCAAACCATTTTTTTATGACCCGTATTTTAAGCAAGAGCCTATGGGTCCTTATATTAAGGAATATTATCAGAGTTATAAATCCAATACGACTATGAAGAATTCTGTATATTCACCAGTTATTATGTCACAACAAAAATTAAATAGGCAATGCAATCCATTTGTATCGTATCCATACGGTGTTCCCGTGGGTATAGAATATCAAATATGTTCCAAATGTAAATGTAAAAAAAGTAACAGAACTAAAAAGAATGAAGATAAAAACGATCAGAACAACCAAACATCAAAGAAAAGTTTCGAAAAT…	AED:0.00 eAED:0.00 QI:0|-1|0|1|-1|1|1|0|816	N67C_005084	AUGUSTUS_MASKED-PY17X_07_V3_RAGTAG-PROCESSED-GENE-6.4	1.05664	0.00272336		4.12031	4.02035	3.93655	4.06291	4.91216	4.71044	5.28043	5.4326	5.06425	5.17137	Py17X_07_v3_RagTag	331731	334181	PY17X_0706900	PY17X_0706900.1-p1	conserved Plasmodium protein, unknown function	Py17X_07_v3:445060-447513(+)	PF3D7_0824000
N67C_004313	augustus_masked-Py17X_06_v3_RagTag-processed-gene-6.9	PY17X_0607400	conserved Plasmodium protein, unknown function	MSVNDSDNNYDDKNTSDNMNKNSVNRNMSKSNGNYKNKYYDDRSSTNSTCASSCYDYAYKSSNKKNSDNDNNNRNVMRKNKSNNKNDNHYSRVTHSTYTKKRKDKYYKNKNMMHTKNAYVNKNKNNNNYKNYNDKCKTKAYKCYNKDNNNNNYNNNGNNNSHNNNGNNNHNNTNGNKNNHNDYANNKYSNGNHDNHNNNVSMNANKHNKNNNAMNRDDDDNKKTYYTDRCMDRKKRVSDKNNDDKKKVANNNHNSSNRKKAKKNSMNNATVNVNADNNNNYNNKDNYTSDNVKHNVMTNNTSNSKMAHKKNNKMHKKCVNNNVKGMNCDRGKVNDVDNNMNKKKCKNYDMNKKMSHDTSNKYNMNRGHNVNNMYNMNNMGYNMNNMGYNMNNMYNMNNM…	ATGAGTGTGAATGATAGTGATAATAATATCCTCTACGATGATAAAAACATAACTTCTGAAGATGAAAATATGAATCCATTAAAAAATTCAGTTGAAAACAGAAATATTATGTTATTGTTTTCAAAGCAGTCAAATGGTAATTATATAAAAAATAAATATTACGATGATAGAATATCCTCTACGAATTCAACATGCGCATCATCAATATGTTATGATGAATACGCATACAAAAGTAGCAATAAAAAAAACAGTGATAATGACAATAATAATAGAAATGTTATGAGAAAACCGAATAAATCTTTTCCAAACATCAATAAAATAAATATTGATTTCTTAAACCAAATACACTATAGTAGAATAGTTGAAACTCATTCGCTATTTACTTTTTTTTATACAAAG…	AED:0.02 eAED:0.06 QI:0|-1|0|1|-1|1|1|0|2474	N67C_004313	AUGUSTUS_MASKED-PY17X_06_V3_RAGTAG-PROCESSED-GENE-6.9	1.06163	5.26694e-07		10.7815	11.0084	10.9716	11.4355	11.452	12.0666	11.7907	12.6216	12.1418	12.3219	Py17X_06_v3_RagTag	317483	324907	PY17X_0607400	PY17X_0607400.1-p1	conserved Plasmodium protein, unknown function	Py17X_06_v3:388748-396529(-)	PF3D7_1206300
N67C_002362	augustus_masked-Py17X_11_v3_RagTag-processed-gene-29.1	PY17X_1134600	serine/threonine protein kinase ARK3, putative	MDNYMNGRNMHNYYDKKNVNRSNNMSKNMNRNHNNNKKNYDKGTNNNATNGYSNKYTYNNDVNRGKYYNNGHKDNANYDYNYVNKCKNNRASNSHYNYDTRTTNNNKDVRNDYYNNSKVHDNKGNNCYSKKDCNKYANNNNHMNYHNGHRMNASVCSHKNNSKAHNNKKNNNMMVYDGYYNNSDRYMNDNYNKNDYKHGDNKNNNDSKAAYMVYHNKMNKYKYDRTGDYNSHTGYNNNNNVCNNVNNHSKNSNYTNKNNYSYNDRHHVDNYSGSNKNNNCNKSTNKKHNYNKNVDNSNNNYVKKNNGDNNASVTNYTCKNKYSHYKSNCNNSSNNNGVTDADKKNTNSVVNNHYNKNSTNSTKDNVTNNNSKNRVKKNHTADKMCKSNDNNTRCNTKNC…	ATGGATAACATATATATGAATGGCCGTAATATGCATAATTATTATTTGGATAAAATTCAAAAAAACGTTAATCAAATACAGAGGTCTAATAACATGAGCTTATTGAAAAATATGAATGAAAGAAATCATAATTTAAATAATAAAAAAATTATAAATTATATAGATATAAAAGGAACCAATCCAAACAATGCAACAAATGGATATTCTAATAAATATACCTACAATCAAAATATAGACCCAGTATTAAATAGAGGAAAATATATCATATATAATAATGGTCATATAAAAGAAGACATCAATGCAAATTATGATTATAATATTTATGTTAATAAATGTAAAAATTTTCCTAATAGAATAGCTTCTGAAAATAGCCATTATAATTATGACACAATAAGAACC…	AED:0.00 eAED:0.00 QI:0|-1|0|1|-1|1|1|0|3687	N67C_002362	AUGUSTUS_MASKED-PY17X_11_V3_RAGTAG-PROCESSED-GENE-29.1	1.07189	0.00125903		11.4303	11.4002	11.5314	11.4395	11.8217	11.6974	12.0972	13.4535	12.9143	12.1334	Py17X_11_v3_RagTag	1451520	1462583	PY17X_1134600	PY17X_1134600.1-p1	serine/threonine protein kinase ARK3, putative	Py17X_11_v3:1420517-1431544(+)	PF3D7_1356800
N67C_003119	augustus_masked-Py17X_09_v3_RagTag-processed-gene-8.17	PY17X_0907300	AP2 domain transcription factor AP2-O	MNSSNVNDTNSDKGNNKNSSDKNYKGNNNMSNNSSNNSNNMSDTKVTDKNNTDNYNNTNSNNKNTDKKSSSAKNVKDTNKDYASDSVSTHSSTSKSDNSKKNYTNKKNNNVDNNDDDYVSASCNSKNDVKSVKSSNMSNSVNYNNNASTTNSDKTNNDDKKNTNNDYTDNNYNNSRMKKRGTSDMNCMDKKKDVTSNNKDTANVDNDNNDKKNTTTNKKCYDDKVDVNGCHTNSACDNSDTGNKKRDVNGNAKDGNTDVADNANKNNNNNANNVTSNRVCNDKSNSDANSVADSNNDKANKSSTACANTMSYDSNWAHKTDVNDNHKYTDSDDDNSVNNVNWNNTSSHTNSKTSNKNVNHSNNVKNRSMKDDANNSVMTNNSNNSNNNNSSNSNNNNSS…	ATGAATAGTAGTAATGTGAATGATACAAACAGCGACAAAGAACAAGGAGAAAATATAAATAAAAACAGTTCCGATATAAAAGAAAATTATAAAATTGGAAACAACAACATGTCTAACAATTCTAGTTTCAATAATTCAAATAATATGATTTCAGATACAAAAGTAACAGATTTAAAAAACGAACAAATTAACACTGACAATTATATAAACCCTAATACTAATATATCCATAAATAACCAAATAAAAAATGAAACACTTCTCGATAAAAAATCTTCAATTTTATCTGCCCAAAAATTTTTTAATGTAAAAGATACAGAGGAAAATAAGGATCCTGAATTTTATGCGATTTCTGATTCTGTAATTTCCGAAACGCACCAATTAAGTGAGTCAACTTCAAAG…	AED:0.11 eAED:0.11 QI:0|0|0|0.5|1|1|2|0|1237	N67C_003119	AUGUSTUS_MASKED-PY17X_09_V3_RAGTAG-PROCESSED-GENE-8.17	1.07445	0.126994		11.6463	11.4407	11.9907	11.7286	12.2266	10.9911	12.6453	14.0345	13.4269	11.0745	Py17X_09_v3_RagTag	424061	427934	PY17X_0907300	PY17X_0907300.1-p1	AP2 domain transcription factor AP2-O	Py17X_09_v3:382932-386961(+)	PF3D7_1143100
N67C_000476	augustus_masked-Py17X_13_v3_RagTag-processed-gene-38.3	PY17X_1347200	conserved Plasmodium protein, unknown function	MDKDNNTGTADTSNRGTVNDTNNRNNVNKDNDNVKDVNKDNDNVKDVNKDNDNVKRDVSKDTNDNKDTKNTSTTNNSVHVTNDGKDDKNHNTDKNSSNTNSANNKSTSDSSKHDNDKNKSSKKNNNYNGSMGNSSVTNKNKKKNSYVNTGYVKGVNADANNKSNTKGKSSKRSTSVNKVKSNKVKHKDNKNNKSKAYKNVKTKNKTKSYNSNTNKSMNNKMDSNKKGVRNKKSKSSKKKMKTNTKNNNNNKTKDVKVHKVTKKHVKSKAKSDKNTNKKSSKNVKNNKKNNDRKTKKKTKNVHKNTSKVKKSKDTKKNVKKVSKSKKKKKKVKSASDNKVDTSVSSNKKDDVTDKATGDKRNTDKRDTTNKKTSVNNTTNDANVKKVNDTKDNNDNTKND…	ATGGATTTAAAAGATAATATAAATACAGGCACATTAGCTGATACTAGCAACGAAAGACAGGGAACTATAGTAGAAAATGACACAAATAATGAACAACGAAACAATGTAGAAGAAAATAAAGATCAACCAAATGAAGACAATGTAAAACAAGACATTGTAGAAGAAAATAAAGACCAACCAAATGAAGACAATGTAAAACAAGACATTGTAGAAGAAAATAAAGACCAACAAAATGAAGACAATGTAAAACGAGACATTGTAGAAGAAAGTAAAGACCAAACAAATGAAGACAATGAAAAAGATACAATAGAAGAGAAAAACACCAGTACAACAATAAATCCAAACTCTGTACATGTTACTAATGATGGTGAAAAGGATGATTTTAAAAATATACATTTA…	AED:0.00 eAED:0.00 QI:0|-1|0|1|-1|1|1|0|1590	N67C_000476	AUGUSTUS_MASKED-PY17X_13_V3_RAGTAG-PROCESSED-GENE-38.3	1.10449	0.0126065		11.5866	11.3177	11.843	11.5046	12.0282	11.3967	12.408	13.8206	13.1628	11.7468	Py17X_10_v3_RagTag	1727682	1728259	PY17X_1347200	PY17X_1347200.1-p1	conserved Plasmodium protein, unknown function	Py17X_13_v3:2061805-2066556(+)	PF3D7_1327300
N67C_004009	augustus_masked-Py17X_05_v3_RagTag-processed-gene-6.15	PY17X_0505600	cytoplasmic dynein intermediate chain, putative	MDSDVYDKNRRNKNRKKKYKKMNNGNDNKTNVDDMVKKNKDDNKDKKDNSNMKYNHRNRNAKSDMHVKRSYVDKSKKKASVKNNKNKNKCKKMTNDKSVVDSKDNNNTGNYMKRDKKGYKARGCKSTKGKNNKNGKNGNGNYNGKKKSKDNNKSKSNKCSKRYGMNATNDRNKKNSKDSNWKKNKYYSKTYTNNRTDKTCNYSASYGASTSAYNDDGYVVWNSMTNRYTSSVCTCNKNYVGGTYTGNWDVRMNKKSTHKTSSGHHYCAGTNSHNSVDTDGRCNWSSMTYSDVDKKNKVSCSCSGNTYGGADGSAHGNKTGTSYNHSGTSMHGMDNNDMTSSVDWSCKSKNNTDGDDYMDVKWNAHGATCTSNAKWNSNDNYYTDNVNAVNKAWSHDGKK…	ATGGACAGTGACGTGGAATATGATATACTCAAGCCAATTAATGAAGAAGAAAGAATAAGATTACAAAACAAGCTAAATGAGCAAAGGATAGAATTAGAAAAAAAAAAAATATATTTAGAAGAATTAAAAAAAATGAATGAAAATGGAATATTAAATGATAATAAAATAACAAATGTTGAAGAAATTCCAGATCCTGATGAAATGGTAAAAAAATTTATTAATGAATTAGAAAAAGAACAAGATGAAGATGAAATAAATTTGAAGGATAAAATAAAAGATAATAGTAACATGAAATATATCGAAAATCATAGAATTAATCGAAATGCCAAATCAGATATGTTTCATGTAAAACAAAGATCTATTGAAGAGTATGTAGATAAATCTTTTCTTTTTAAAAAA…	AED:0.00 eAED:0.00 QI:0|-1|0|1|-1|1|1|0|671	N67C_004009	AUGUSTUS_MASKED-PY17X_05_V3_RAGTAG-PROCESSED-GENE-6.15	1.11976	0.162205		6.41456	5.94586	6.45769	6.56906	7.2197	5.72745	7.60618	8.67037	8.27495	5.70194	Py17X_05_v3_RagTag	325651	327666	PY17X_0505600	PY17X_0505600.1-p1	cytoplasmic dynein intermediate chain, putative	Py17X_05_v3:345616-347655(+)	PF3D7_1020300
N67C_000402	augustus_masked-Py17X_13_v3_RagTag-processed-gene-32.23	PY17X_1339600	conserved Plasmodium protein, unknown function	MKHNNNCNNRKNGNYAHYMHSNHSKTNYNNNSKDVGGNNKNKCTNTNRSSYNNVDSNMKCTDNNNNHNNKDMNHNNYTNNTDSDRNVDCDNCKNDKMNGDDNNYDKKTNTDNKKDNDNDNKKGNDNNNKKDNDNDHKKDNDNNNKKDNDNDNKKDNDNNNKKDGDNDDKKDNDSDSKKDDDNDDCKNVYKSDHDVSSASYSDNKDMKCNGNTNNNKKNDSVKKKTVRNNSTNDDNKNNAGYTMNSVSGDTHNNNNNKNNNKNKNKCHNKKNCTKRKMKSHDNNNTVCGNKKDDDKNTDSTTDNTKHNGVHTKKNVNSCTMNSRDNSKSSVTDTDNVNRVKAYKKKDNNDKNYNNNSDVYMSNSNGNNSNYSYSNKKNYNGNHKYYNKGMKNSKGNVMRT…	ATGAAATTACATAATAATAATTGTATTAATGAGAATTTTCGAAAAAACATTGGAAATTATGAAGCTCATTATATGCATTCAAATCATCAGAGCAAAACTATTAACTATAATAACAATAGCAAAGATGTAGGCGGCAACATTATAATTATAAATGAGAAAAATGAAAAGTTTTGTACTAACACCAATCGTATTTTATCAAGCTATAATAATGTCATTGATATTAGCAATATGGAAAAATGTACTGAAGACCTTAACAATAATAATCATATTGAGAATAATGAAAAAGATATCATGAATATACATAATATAAATTATACTTTTAATAACACTGATAGTGATAGAAATTTTTTTGTGGATTGTCTTGACAACATATGTAAAAATCAGGATAAAATGAATGGA…	AED:0.31 eAED:0.31 QI:0|-1|0|1|-1|1|1|0|925	N67C_000402	AUGUSTUS_MASKED-PY17X_13_V3_RAGTAG-PROCESSED-GENE-32.23	1.12527	0.201838		11.7029	11.1258	11.9324	11.5467	12.2208	10.6826	12.4795	14.0985	13.4558	10.5085	Py17X_13_v3_RagTag	1634767	1637544	PY17X_1339600	PY17X_1339600.1-p1	conserved Plasmodium protein, unknown function	Py17X_13_v3:1777396-1780197(+)	#N/A
N67C_005397	maker-Py17X_01_v3_RagTag-augustus-gene-11.3	PY17X_0112100	leucine-rich repeat protein	MDSRCKKSDSDVKNCDYTSTYDVSYNNKSKGRHNKNSNNTSDGDYCSTKCDNNNSDYKGTNRSATSKYTDTGSDDNRKNNCNKYSYKTDNNSSNYSNDKSYNMHDKYNNSYDKYTNNNSNKYDVSYNNKRATKYHNKRNKNNSNTNSKSKSSSDADDVHNNSSKTKDVMNSTHRGNKTNKGSVKNKVDRSNSHVYDNKNWKKYHDKKNKNKNKNTYYSYSHKKYKNNNSGNNKKKRASVNVKNVNRKKTDSDRVSNNNDRCDADDDDSDSYDDSDMGSADVVNSNNNTYSKNKHDNVKKSNNNDTSKKDSNDSGYDKNNKNSDYASTGRNDRDSSRKDVSSDTGTHGVSVVDSSSSKDGVSDNSASKKHNDVSTKNSDNARSVNVSKNHDASSSASDVD…	ATGTTGCTCGATTTATCTAGATGTAAACTAAAAAGTTTAGAAGATAGTGATGTGATCCTTGAAAAATTGATAGAACTAAATTGTGATTATACAAGTATAACATATTTAGATGTTTCATATAATAATATAAAATCTATTAAAGGGTTAAGACATTTTGAAAATTTAAAAATATTAAATATATCGAATAATGAATTAACTTCATTAGATGGAGATTATATTCCTTGTTCAACTGAGAAAATAATTTGTGATAATAATAATCTTAGTGACATTTATTTTAAGGGTATAACAAATGAAAGAGAAGAATCCGAAGCCGAAACCGAATCAGAACCCAAATATGAAACTGATGAAGAAACGGGTTCAGATGATAATAGAAAAAATAATTGTATAAATAAAATATAT…	AED:0.03 eAED:0.22 QI:0|0|0|1|1|1|8|0|3875	N67C_005397	MAKER-PY17X_01_V3_RAGTAG-AUGUSTUS-GENE-11.3	1.12609	6.41095e-10		11.5233	11.6322	11.6888	11.8505	11.9619	12.5528	12.4865	13.1492	13.1539	12.845	Py17X_01_v3_RagTag	581077	593778	PY17X_0112100	PY17X_0112100.1-p1	leucine-rich repeat protein	Py17X_01_v3:559423-570973(-)	PF3D7_0612200
N67C_000170	augustus_masked-Py17X_13_v3_RagTag-processed-gene-14.30	PY17X_1315400	calponin homology domain-containing protein, putative	MNNMKGKVWVKNVKRKNHHDKNGDYYWHAMKKYKGCVNNDDKKKNWNKTNNVNDNNYDCKNSCYSYYSVKNKCDAYNKTNMSNKNCVNCKSVKSCVKNKYSDNMDNKDNYTNHNCNNKNKKTKNDSNKNYNNKSNSSSNDDMYSNTSTNSYSKKKKKKDNYTTVNKKKSVTDNYSHKTKNNKYNKNYNSKNKNSDYKSSTSNVSSSSKSSKSANNHKTKSSDKYYNKKNKKNKKNKKNKKNHKNDRKHKSNKYNNNNKNNKNNKNNKNNKNGNNNNNNTSTSSKSRSNVKKKKNYKDASSTNNDDNNMNNNWTKNNKNKNNNDGKKSDYYKRKYKKDKTNKKHKKDNTHNVDNKKHNNYKNNNSKKKYRKNNDDDDVNHNVDTNYKNNKTRNKNGYMHS…	ATGAATAACGAAATGAAAATAGGAAAAGAAGAATTAGTGGAATGGGTAAAGAATGTTTTAAAAAGAAAAAATTTTCATTTTCATGATTTAAAAAATGGTGATATTTATTTAGAACTGTTTGAATATATATGGCCACATGCTATGAAAAAATATAAAGGTTGCATTTTTGTTAATCCTATAAATGATATAGACAAAAAAAAAAATTGGAACTTAATAAAAACAATTTTAAATAATGTAAATATTGATATTAATTTTATAAATTATGATGAAATATGTAAAAATAGTTTTATAGAATGTTACCAATCTTTAATTATATTATATTTTTTATATTCTCTTGTTAAAAATAAGGAATGTGATTTTATATTAGCATATCCCATAAATAAAGAATTAACTAATTTT…	AED:0.01 eAED:0.02 QI:0|-1|0|1|-1|1|1|0|1750	N67C_000170	AUGUSTUS_MASKED-PY17X_13_V3_RAGTAG-PROCESSED-GENE-14.30	1.13039	3.7303e-06		7.69864	7.60932	7.97677	8.3519	8.23304	8.65885	9.04914	9.66327	9.1747	8.84903	Py17X_13_v3_RagTag	731554	736806	PY17X_1315400	PY17X_1315400.1-p1	calponin homology domain-containing protein, putative	Py17X_13_v3:870355-875529(+)	PF3D7_1447800
N67C_004462	augustus_masked-Py17X_06_v3_RagTag-processed-gene-18.5	PY17X_0623500	conserved protein, unknown function	MDSNNKSDGNGSDDRNGSDDMNGSDGRNGSGRNGSDGRNGSGRNGSDGRNGSDDSVHKDNNTNDKMSKNNDDKKKKKTSKYYSDSNSSDTSKRGDMGKGNNSSKVCTNKTNNTDKKSNGAVCHSNMKKDRTSNNYNTNKNKKNVSDDANKKYNGKGMNVDKKGKNGGKNDKGGKDDKGGKNDKGGKDDKDDKSGKDVSDSSRKNDDNDKNDKTCTYKNKNNNSGNNKSTYHKKKVKANGKKKNNDTKKNAKTVVGKKVKADYKYGDANVNKTYSGNNDNDDSKGNKRVKKKTVVARCRSNADARAGAKKVKTVSRCKSNADARAGAKKVKTVARCKSNADARAGAKKVKTVARCKSNADARAGAKKVKTVARCKSNADARAGAKKVKTVARCKSNADAR…	ATGGACTCAAATAATTTAAAGGAATCTTTGGATGGTAATGGCAGTGATGATAGGAATGGCAGTGATGATATGAATGGCAGTGATGGTAGGAATGGCAGTGAGGGTAGGAATGGCAGTGATGGTAGGAATGGCAGTGAGGGTAGGAATGGCAGTGATGGTAGGAATGGCAGTGATGATAGTTTAGTACATAAAGACAACAATACTAATGAAGATAAAATGCCTGAACAGTCAGAAAAAAATGAGAATATTGACGATAAAAAAAAAAAAAAAATCGAAACATCAAAGATATATTATAGTGACTCACCAAATAGCTCATTTGATACTTCAAAACGAATTGGAGATTTAATTATGGGAAAGGGATTAAATAATTCTTTACAATCAAAAGTGGAATGTACAAAT…	AED:0.16 eAED:0.16 QI:0|-1|0|1|-1|1|1|0|596	N67C_004462	AUGUSTUS_MASKED-PY17X_06_V3_RAGTAG-PROCESSED-GENE-18.5	1.14162	0.00372815		5.84714	5.49341	5.94252	5.85266	6.47733	6.12139	6.83419	7.86649	7.40574	6.23774	Py17X_01_v3_RagTag	17026	18227	PY17X_0623500	PY17X_0623500.1-p1	conserved protein, unknown function	Py17X_06_v3:985027-986820(+)	PF3D7_0723300
N67C_005607	maker-Py17X_02_v3_RagTag-augustus-gene-12.9	PY17X_0215400	dynein heavy chain, putative	MVKTHNYCTVDCSRKSVAKRKRKVVDKNVNVGKGKKDGHDTKKNRDRNNDKTSYSVNNYKCVTKSAAMKRNKDTVNKNNGNKNSNMVCGNDCNTDVYYSGNTDAASYVTHSNHDSKKNKYSKKRDVNGNGYDSSDSSNSGGAKSSSYAGYGNRKCGTYDGNNKSNMTNVSKKNSMKNADNNNVDKRKKVNNDDKTKNCSHDNKDVTKWVKTRNGDKSGSAANWGYNANRKSVTKNAKRYATSDSDKSKYVNVNMKDDDGATVTMARNNHKKKNTTKYSKSYNVASRDGNTMKKSNSSMDYDVSGCMVWNRVKDMVRKKRSNRAAKMVHVRDDRKRKHKKTVTKVGNDKNVGNHKDNAAYNVSDADSKSGNDWKTKSYSKMNKVSTKRDKGGAKTSNMNV…	ATGGAAGTGGAAAAAACACATTTAATAAATTATTTTTTGGAAATATGCCCGACTGTTTTAGATTGTTCTAGAAAAGAGTTACAATCCGTATTAGCAAAAAGAGAAGAAGAAAAGATACGGAAATTTGTTGTGGATAAAAACGTAAATATAATTGTTATTGGGAAAGGGAAACAAGAAAAAATAGATGAAGGGCACGATACTATAAAAAAATTAGAAAATGAAAGAGATGAAGAAAGAAATATAAATTTTGATAAAGAAACAAGTTATTCATTATTTGTAGAATTAAATATAAATTATAAATGTGTAACAAAAAGTATTGCAATTGCTTTTATGAAAAGAAATAAAGACACGTTCTTAGTATTAAATGAAAAATTAAATAATGGAAATAAAATAAATTTG…	AED:0.00 eAED:0.00 QI:0|1|1|1|1|1|2|0|5059	N67C_005607	MAKER-PY17X_02_V3_RAGTAG-AUGUSTUS-GENE-12.9	1.16094	0.089269		8.3671	7.96747	8.3504	8.05044	8.80693	8.10703	9.10068	10.4851	10.1556	7.63431	Py17X_02_v3_RagTag	593926	609226	PY17X_0215400	PY17X_0215400.1-p1	dynein heavy chain, putative	Py17X_02_v3:666022-681333(+)	PF3D7_0729900
N67C_000401	augustus_masked-Py17X_13_v3_RagTag-processed-gene-32.22	PY17X_1339500	apical polar ring protein APR2, putative	MRKKSKSTRRKNRGMVVRNTNNSKKNVVYSGANKAYYNYKNTTKKKKKKKSKKSKSKKDSNNYRNKNNKTHGSNTNYTSTVYAVSSMYTHKSNSWGCNYTNHYTCSVKSKHYSANNGKTRKVSKSSNKKKGKKKNNSKVHVNNVKAATGNYTDSDNDKNTNDSDHCTDDAKNSKDSDRSKNVDKTYYSDYHDKNSNKNSVHDYNTKGNDSTNKTDSSNTYKDNDTNSNTNDGNKNHTKNVSSDSVDNNMSNSTKMNDSYMNDHVNKYNYTVSDCSNYSNNKHDMGNYYDKMDNVVNSHNKYDHHYNCNNSSSSKKTRGCSTKNKKCNNRVKKKSKTSSHNKNSKGKTNCGNKNMDVKKKKKNSKKKNNSKNNDNVNSNWSYNKCKNSKKTSKKKKNSKN…	ATGAGGAAAAAAAGTGAAATTCCCAAACCATCAACACCTCTTAGAAGGATACCTAAAAATAGAGGAATGGTTGTAAGAAATACTAATGAAATAAACCCTTTATCTGAAAAGGAAATAAAAAATGTTATAGAAGTATATTCAGGGGCTAATAAAGCCTACTATGAAAATTATATAAAAAATGAAACCACTAAAAAAAAAAAAAAAAAAAAAAGTTTAAAAAAAAGTAAAAGTAAGAAATTTGATCCATTGAGTCTTAATCCATTAAATTATAGAAATAAAAATTTTGAAGAAAATAAAACACTTTTACATTTACCAGGATCGAATATCACTCCAAATTATACGCTTCAGAGTCAAACAGTGCAATATGCAGTATCATCAATGCCATATGAAACGCTTCAT…	AED:0.20 eAED:0.20 QI:0|-1|0|1|-1|1|1|0|1396	N67C_000401	AUGUSTUS_MASKED-PY17X_13_V3_RAGTAG-PROCESSED-GENE-32.22	1.17299	0.16033		12.2805	11.6986	12.4246	11.9401	12.7798	11.0292	12.9824	14.7201	13.9973	11.1508	Py17X_13_v3_RagTag	1630436	1634626	PY17X_1339500	PY17X_1339500.1-p1	apical polar ring protein APR2, putative	Py17X_13_v3:1773071-1777255(+)	PF3D7_1471600
N67C_003446	maker-Py17X_09_v3_RagTag-augustus-gene-33.18	PY17X_0941300	conserved Plasmodium protein, unknown function	MKNRKDNVNSVCNTKKKTKDVDYVYKNNKNNKRNNYNGKNKTTKKDTSNDKRKNYKKKNDNYSYVYNDSNDKYHKNSDDDCGNCHKSNNKKTKSTDDNVYNDMNDKRDDNNKNNSMYVSHYKNSNNNNYCKRDTKNNNYDKKCNNDNNKTKDNNTNKKKNSMYYNRNDKVSNSSDKSKSKKNDHKNDSDYYKSSDYTHDSDGYNSSSDSSVNSTNSNKSKHDTSNGNSHSNNVSNKNKSNSMNRSYKKNSTNSKHVDNNNYYSKGYDSNSSKSNVANAGNADNVANAVNVDNVANTDNGDDDNGNDDNVANTDNGDDDNGNDDNGDDDNGGDDNGDDDNGDKNDHSHKRNDSYRYSHKNDTYKCSSKNNGCKRDVYTNRDDDNGDNDGDDDDDNDDNDD…	ATGAAAAATCGTCTAATAAAAGATAATGTAGAAAATAGTGAAGTGTGTAATACAAAAAAAAAAACTAAGGACCAAATAGTTATAGACTATGTGTATAAAAATATTTTTAACAAAAATATATTTCTTAACATTTTTAAAAGAAATAATTATAATGGCATAGAAAAAAATAAAACCATAACAAAAAAAGACACAAGTAATATAGATATTGAGAAAAGAAAAGAAGAAATAGAAAATTATAAAAAAGAAAAAAATGATAATGAAGAATATTTATTATTTTTAAGTTATGTATATAATGATTTAATATCCTTTATAGAAAATGATAAAGAATATCATCTTAAAAATTCAGAGTTCTTAGATATTGAAGATTTAATTATAGACATATGTGGAAATATATGTCAC…	AED:0.00 eAED:0.28 QI:0|0|0|1|1|1|3|0|835	N67C_003446	MAKER-PY17X_09_V3_RAGTAG-AUGUSTUS-GENE-33.18	1.17973	8.24827e-08		8.90795	9.10063	9.34781	9.49937	9.58851	10.3306	10.0661	10.9997	10.3068	10.5447	Py17X_09_v3_RagTag	1663929	1666710	PY17X_0941300	PY17X_0941300.1-p1	conserved Plasmodium protein, unknown function	Py17X_09_v3:1613136-1615943(-)	PF3D7_1108100
N67C_002397	maker-Py17X_11_v3_RagTag-augustus-gene-32.9	PY17X_1138200	guanylyl cyclase beta	MKTDKKSVNMDGKRHNKNNKYRKVNTSDDKCKNYRYSYNRRSDAVVYTMTVYSSGTKKYVDTASNGVVSKKDKNANSNYRVKMSYKVMTKDKVGNRVGADVVYSKKNTNAVVDSKDGYNKSKYVKYKDRDYKMSNGVKCNKNVCGTYKDKHRSHSYNASSKGAYDGVVVYTGADTKKNNRKNMTCKMNNVVYYMYVSKAYRKGKNSNDTTVDGYVVMYSKSYSKRDTRMNKDNSNNTKVNKNKNDAGTVDATARNGVVNKKVSCTNNYSKKNSDKSNDARTNVSNDRKDNSRDNNKGNNNTYDNNDSKKYGNYNYKKKSSSVKSDNGYNNCNSYDCKDVKNNSKGMCACNRYNKGDMKDNNKSTSHMNYDKDKVNMNNKYTVDSGNMNTHDCYNTSKNG…	ATGAAGGAAACAGATAAAATAAAGAGCGAGGTTTTAAATTTAATGCAATTAGATGGGAAAAGGGAACATATAAATAAAAACAACAAGCTATACAGAAAAGTTATTATAAATCCAACATCAGAAGATGATTTGCAAAAATTTTGTAAAAATTACTTTAGAATATATCAATTTTCATTGTATAATTTTATAAGAAGATTGATATCACTCGACGCAGTTATCGTTTACACTTTGTTTATGACGGTGTATATTTTTTCTGAAATAAGCCAAGGAATAACAAAAAAATATTTATTTGTAGATACAGCTATTTCACTTTTGCTAAACATTGGAATTTTAGTCGTTATAGAAAGTCTTTTTGAGCTTAAATTGTTGAAAGACATAAAAAATGCGAATTCACAGAAC…	AED:0.00 eAED:0.00 QI:0|1|1|1|0.76|0.85|14|0|3015	N67C_002397	MAKER-PY17X_11_V3_RAGTAG-AUGUSTUS-GENE-32.9	1.18405	0.101457		7.8677	7.60932	8.14955	7.82635	8.44403	7.42798	8.93748	10.2703	9.7177	7.33732	Py17X_11_v3_RagTag	1589907	1601086	PY17X_1138200	PY17X_1138200.1-p1	guanylyl cyclase beta	Py17X_11_v3:1559020-1570198(+)	PF3D7_1360500
N67C_004477	augustus_masked-Py17X_06_v3_RagTag-processed-gene-20.0	PY17X_0625100	kinesin-20, putative	MNNTAVCDASTGASDGNKNKSRDSDYKNGSGDCYKADKSVTMDSDNDSYNYNYKRNKYKGSTTNDDSDNTHKNYKNDSVGNNNKKKNTKHNDKAVNKSKCSTNSNNVDKHNKYNANVVNTHNGDTNTCNNNVTTNNNNKCDGTKRNYNDYSGKCSNNCSNNKGDNSYDNDNWNKAKTCRKSVNSKNTRGSNKDYGMKDKKKKVDKVYNSKSDVWNSCSDSNKNATAHGHTGTGKTYTMGDMKKRKKKYRYTSRRYNVNTNSKSNNYNSNNCWYDRKRSCSNKGNTNRNSSNKRTDSYNNRNNKNNDCVNNYSGKSDYYKTSYRNYKNKKDDNSRKGRACMNRSRKSSRCYSNKYKNGSNADNNNNCDRGDKCKNDTNKVYASYMYNDRDNSCSYSTKSK…	ATGAATAACCCAACGGCTGTGCAGATCTGTGATATTGCACAGTTATCTACAGGTATTGCATCAGAAGATATTGGAAATAAGAATAAAGAAAGTTTTAGGATTGATTCCGATTATTTGAAAAATGGCTCAGGCGATGAGTGTTACAAAGCATTTGATAAAAGTGTGACTATGCCAATTGACAGTGATAATGATAGTTATAATTATAATTTTTACAAAAGAAATAAATATAAGGAAGGCTCAATACAAACTACATTAAATATAGATGACAGTGATATAGAGAATACCATCGAGCATAAAATTGAAGAAAATTATTTACTCATTAAAAACGATGAAAGTGTTGGGAACAATATAAATAAAAAAGAGAAAAACATAATTGAAACGTTGGAGGAAAAAGAAATT…	AED:0.00 eAED:0.00 QI:0|-1|0|1|-1|1|1|0|2119	N67C_004477	AUGUSTUS_MASKED-PY17X_06_V3_RAGTAG-PROCESSED-GENE-20.0	1.18433	0.117068		12.0181	11.5358	12.3448	11.8161	12.6588	11.3299	12.9225	14.4564	13.9324	11.2328	Py17X_09_v3_RagTag	1654523	1655551	PY17X_0625100	PY17X_0625100.1-p1	kinesin-20, putative	Py17X_06_v3:1055937-1062293(+)	PF3D7_0724900
N67C_001685	augustus_masked-Py17X_12_v3_RagTag-processed-gene-17.16	PY17X_1221300	oocyst capsule protein Cap380, putative	MYVNYVVCGTVSSYWGDKDGSNTNKKKRHSTKKKRYADSSGNTCVAKYSNCHSNYRVNNGNGYTKAMKNSDVSVHHATSSTDGSAKDNSHYNVTDYNKDYTGNCCNCNDTKVDNSNNHATRGHKHSSVNGKNNNYHSNNSKYDYNNYVRCSGMTHSKYKHYDVKSVHCYHVYDKKKTSNDRSVNKNNMKNKNTNDNMSVAKNYSHKYDNGYYRGTVSGVTNVNANNKNYNNDKKMYTMRRMHYNTYDNYTTNTKSSSSSNNNYNVYATVNSSNDGDKNVVMDKSSHGTDNARYKNKSSDCVDARSSYVNSKDSKYTGVCKNRKKSYANMSVMHYTYDCNSYKYKTNDDMTNVSNKSNVYHYYDYYGHAHDSVRYMKSVKNYNNDSVVMNGRKTDKGDDK…	ATGTATGTTATCAACATATTTTATGTTCTAATAGTGTGCCTTTTGGGCACTGTTCTTTCGTCCCCTTATTGGGGCGATCCATTATTAAAAGATTTGGGCAGCGAGGAACTAAACACTAATAAAAAAAAAAGATTGCACTCCACCAAAAAGAAAAGATATGCTATAGATATTTCTTCATTTGGGAATACATGTGTTGCAAAGTACTCAAATATTTGTGAACATTCCAATTATGAAATACGAGTAAATAATGGAATAAATGGATACACAATAAAAGCTATGTTAATTCAGAAAGAAAATAGTGATATAGTTTCTGTTCATCATGCAACAAGTATATTTTCTACAGATGGTAGTGCATTATTAAAATTTGATAATATTCCATCTTTACATTATAACATTATA…	AED:0.17 eAED:0.17 QI:0|-1|0|1|-1|1|1|0|3265	N67C_001685	AUGUSTUS_MASKED-PY17X_12_V3_RAGTAG-PROCESSED-GENE-17.16	1.19514	4.42625e-10		8.97256	8.75473	9.12481	9.40263	9.64361	10.3378	10.1547	10.552	10.5033	10.4359	Py17X_12_v3_RagTag	875147	884944	PY17X_1221300	PY17X_1221300.1-p1	oocyst capsule protein Cap380, putative	Py17X_12_v3:885632-895504(+)	PF3D7_0320400
N67C_000065	augustus_masked-Py17X_13_v3_RagTag-processed-gene-5.8	PY17X_1304300	LCCL domain-containing protein	MNYYVSVNCVKGSATNYKDSASSTYSSGSSYDAKRANNSYWCSAGNHKDTWTGYNTKGVKGVKSWYSVSVSSDGHYKNVYKKSSTSSDYKKVSKGKNAHKYGRVKGGGNYSGTSMCVGNNDNTSVDSCNAASGDGRWKTNSNNSASDKCAVNVDNNNKVYDCRADGDGKSNWVSNSRRSGCSKNVHGNGHDNDASVDATSDDDHNADNTDGNNSWASSGDSYHVYDNKVSRKVWYHYSSTKDNYKVANANSTDSKNGTRYKSMKHKHGMDGYGRSVANNSVNCRDAANSDDARDKYYSDKNSNKNDDVSKNVSSSDKSKVNTCNKKYTKKASMVNDKTTSVDHSNDRGSGDSSSYANDCSVKNSVMSGYWKKCSRVYCDMDSSTSYVWNGHSKSDHTNN…	ATGAATTATTTATTCTATCTAGTATTATCCGTGATTTTAAATTGTTTTGTAAAGGGACAAGAATCTGCTACAAATTTTTATAAGTTTATTGATTCTTTTGCGTCATCTACATATATTTCAGAGGAATCAGGAAGTTCGCTTTACGATGCTAAAAGAGCGATCCAGAACAACCCAAGCTATTGGTGCAGCGCTGGGAATCACTTAAAGGATGAAGAAATAACATGGACGGGATATTTAAATACAAAGGGATTTGTAAAAGGTGTAAAAATATCATGGGAATATAGCCCAGAATTAGTTAGTATATTCGTGTCTTCTGATGGAGAGCATTATAAAAATGTGATTCCATATAAAAAAATATCGAGTACTGAATCATCTTTTGATGAAATATATTTTTTTAAA…	AED:0.00 eAED:0.00 QI:0|-1|0|1|-1|1|1|0|1615	N67C_000065	AUGUSTUS_MASKED-PY17X_13_V3_RAGTAG-PROCESSED-GENE-5.8	1.21294	0.0763769		10.4279	9.7495	10.4763	10.2475	10.842	10.0888	11.3456	12.6565	12.1356	9.79754	Py17X_13_v3_RagTag	259344	264191	PY17X_1304300	PY17X_1304300.1-p1	LCCL domain-containing protein	Py17X_13_v3:404202-409049(-)	PF3D7_1475500
N67C_000121	maker-Py17X_13_v3_RagTag-augustus-gene-10.0	PY17X_1310300	TRAP-like protein	MKVSSSYGAKKKSYDCKGMNHSAVNSKDKHYAMGTVNYMRSGNVSVSDKVYKNKTGKKKHARDAYKKYAHYKTNKNSDYHNVSNVMKNKNCKAHKTDTDYSTNRDKRDNGYSDTVYSSNMVYKSTRDDGYVHSGYDNRVSVKKCYHTHGSCNKYNDWSDWSGCRRRKNTRTKATNRHYTTCSNADYSSKDKDCSNYNCRGTCDAGYKKVVDNRYVCTDCTRKSRDYYKKMKDNDAKYDTRKVKRGTAANARKKAHDNRVNAMNKYNKSGYKKGNNADTSSYTVAGNSNKYSAKDTDSKGDNHHKDKVNDHKNGDVKSNNDSDGNTKNTDRKKNGNNKHTDDSDGANGDKYGNVANKKGDKNTDTTNNNMRVDNTSKTDYTSVDHKNNGNASNKKKKSKS…	ATGAAATTTTTTTTTATTTTAGTTATTTTCAGTTTTTTCAGCTTCTCTTATGGGGCAAAACTGAAGAAGTCATTTTTGGAACTTGAACTTCCCCCCCCGTATATTTTTGATTTTTGTAAGGGGATGAACATCCATTTTCTAATAAGTGCAGAAGAAGTTAATAGTAAAGATTTTTTAAAACACCTAATATATGCGATTATGGGTACAGTAAATTATATGAGATTAAGTATAGGCAATGTTATTTCAGTTTCAATTTTTGATGAAAAGATAGTATATAAAAATATTAAAACTATTGGGAAGATAAAAAAGCATCCATTTGCTCGTGAAATTGAAGATGCATATAAAAAATATGCTCATTATGAACCAAAAGAAACCAACTTGAAAAATTCAATAATAGAC…	AED:0.18 eAED:0.19 QI:0|0|0|1|0|0|2|0|4420	N67C_000121	MAKER-PY17X_13_V3_RAGTAG-AUGUSTUS-GENE-10.0	1.22348	5.97414e-05		5.1907	4.8742	4.7848	5.29299	5.7625	5.59579	6.3081	6.44276	6.66554	6.55378	Py17X_14_v3_RagTag	1477423	1484032	PY17X_1310300	PY17X_1310300.1-p1	TRAP-like protein	Py17X_13_v3:671330-679790(+)	PF3D7_1442600
N67C_003081	augustus_masked-Py17X_09_v3_RagTag-processed-gene-5.8	PY17X_0903300	tubulin--tyrosine ligase, putative	MNKSKNKNNNDVNNSKNGSNVMSTMKNNSTDAKNSKNKNNMSKTVNVNGNGNNVNNSHTNNSSMKHDKKVSSVHGMKNNHDSRYVKSNSVYNNYCSNSYHNNYTVNGKYGGNTHSANYNSYNCSKDHRNAKNANNKKYGNNYGNNTNTRKGGYRDNNRNNYGNYHTDGNNMSKKNNHKGNNNNNTMGVRVYVVKKNVYNNMKNGKTSRSSNHNKNGDNNVNSYYDSNKNVDAKKNGKSYHDKNGSKNSRKCSNNNTSVMKTKNNSDKSSNNRNRTSHKNNRNMKVMTKSNKNCATTNDNKNCAKTGDMHVVRSGKNYDNRRNKNNVNGKNSCGSNNGNSHANASNMKCGNYGDKNRGNMKHVGNSNNDNKNYNKNTSNNNDKSSKKGGTNKKMYKDYVN…	ATGAATAAGTTTAGTAAACTGTTTATAAACAAGAATAACAATGATGTAAATAATTCGCAAAAAAATGGAGAACTATCAAACGTTATTATGTCCACAATGTTAAAGAACAATTCTACTGATGAAGCTAAGAATAGCGAATTAAAAAACATAAAAGAAAATAATATTGAAATGAGCAAAACGGTGATACAAAATGTAAATGGAAATGGAAATATATTATTATTAAATGAGGTAAACAATTTTAGTCATATTACTAATAATAGTTCTATGAAGCATGACAAAAAAGTTAGTTCGGTTCATGGATTAATGAAAAATAATCATGATAGCAGATATGTAAAGAGCATTAATAGTGTATATAATAACCCTTATTGCATAAGCAATTCATACCATTTGAATAATCCT…	AED:0.00 eAED:0.00 QI:0|-1|0|1|-1|1|1|0|2853	N67C_003081	AUGUSTUS_MASKED-PY17X_09_V3_RAGTAG-PROCESSED-GENE-5.8	1.24571	0.106143		12.6396	12.1969	12.9134	12.3778	13.2581	11.7952	13.5663	15.1325	14.6317	11.7292	Py17X_09_v3_RagTag	276897	285458	PY17X_0903300	PY17X_0903300.1-p1	tubulin--tyrosine ligase, putative	Py17X_09_v3:236499-245063(-)	PF3D7_1147200
N67C_000381	maker-Py17X_13_v3_RagTag-augustus-gene-31.2	PY17X_1337500	acetyl-CoA carboxylase, putative	MSSVNTKSKRNTYYMHMYNNVNNNAKTRGYNRKATNDVSNYRNKMVSKGTNNSKNKTRYYNDRNTKKSSKNNSKNSAYTHKHSNASRSKSKSGDDKNNNDDNDSTNNSSRSNSNDDKTYSDHGNNNDKRSTSNKNDASDRDDSNSSYTKNKKKSDSVNNRKKNDNSNNWSNNDDANNYSKGSYKSNDKSHYYSDGDHYSYKKNTKNKKKKNNKYSKNHTKKGTTANNVGTHSYSDKNGSMSNNKRKGDKRYMKKGDTCRDNHDDTTYTNNKKKAYKDYNYNRRYYNYKMKNKKKANNGMAAKCSKWKTNDNVATDDKSNSKYSSDKVKVGKNSYNYANVSVDAKKNVDAVWGWGHCSNSSMKNVGTDNVMAGDKSANASVNVVVKWSGDNKKDNNSSDY…	ATGATTAGTATCTTTTTATCAATATTACTATTTGTTTTCATATTTGAAAATCCAACAAAATCTATAAAAATTAGAAACACTTATTATATGCACATGTATAATAATGTTAATATCAATAATTTTGCAGAAAAAGAAACGAGAGGCCAATATCCAAATAGAAAAGCGACAAATGATGTTTTATCTGAAAATTATCGAAATAAGTTTATGCCTTTATTTGTGTCTAAAGGAACAAATATATTAAATTCCATTTTAAAAAATAAAACGTTTAGATATATATATAATGATCCAGAAAGAAATACAAAAAAAAGTTCAAAGAATAATTCTAAGAATTCGGCATTTCTTTACACCCTTCATAAACATTCGAATGCATTAAGTAGAATTTCAAAAAGCAAGAGCTTC…	AED:0.00 eAED:0.00 QI:0|1|1|1|1|1|3|0|2993	N67C_000381	MAKER-PY17X_13_V3_RAGTAG-AUGUSTUS-GENE-31.2	1.27042	0.00691242		7.84986	7.4455	7.99821	7.79493	8.30538	7.96484	8.73801	10.1999	9.65364	7.68702	Py17X_13_v3_RagTag	1565043	1574433	PY17X_1337500	PY17X_1337500.1-p1	acetyl-CoA carboxylase, putative	Py17X_13_v3:1707853-1717246(+)	PF3D7_1469600
N67C_002615	maker-Py17X_10_v3_RagTag-augustus-gene-8.14	PY17X_1005900	conserved Plasmodium protein, unknown function	MNYDDDSNKSHAKDKKANKWRCVSDADRAYNKSSSTKRKNTNDHKSGNSNKWSSDNSTSSSSYSDSSHKNNKKKDNVYDKYYKKSCHTSSDNSNRKDSNDVDNVNKYCKKKVDNSNRSGNNNKSKRSTNKARYRKNSNYNTKKKGKDNVNKASDVGKKTKKDSKNSANYKVGKKSNGYGDNNNYRRDNNKDYGKKSVDTGCNTRKTWYNNNSSYNNKKKKCASKCNKDKGNKHVTVHSNGNYSKKGKGCVKGNKMKVKKNSKNHRNDKTCKNMNNKKCDNGHNVSHGKNKNKYDKKKGDSSDSSKKKYKKGNKWKDNSNVSNKNVKRKSYNRGSKYRKKYNHRNKKGKYHHNNKGKNVTCWSKKKKTKMMDKYRVKNDKRKKKKNKSTYHRVKKKYSSS…	ATGAATTACGACGACGATTCTCCATTTTTATTCGAAAATATAAAAAGTATAATTCACGCTAAGGATAAAAAGGCAAACATAAAATGGGAAAGGTGCGTTAGTGACGCTTTTGACAGAGCATTTTATAATTTAAAATCCTCAAGTACCGAAAAAAGACAAATCGAAAAAGAAAATACAAATGAAGATATTCATAAATCTATAGAAGGTAATATAAGTAACATAAAATGGAGTTCTGATAACATATCAGAAACAATATCAAGTGAATTGTCTTCATATATATCTGATAGTTCACACAAGTTTAACATATTTAATAAAAAAAAAGACAACATTGTATATGACAAATATTATAAAAAGGAATCATGTCATACAAGCAGTTTGGAAGATAATTCAGAAGAAGAA…	AED:0.00 eAED:0.00 QI:0|0.85|0.87|0.87|0.57|0.5|8|0|2401	N67C_002615	MAKER-PY17X_10_V3_RAGTAG-AUGUSTUS-GENE-8.14	1.35743	0.00257492		7.87947	7.57008	8.09588	7.89316	8.45202	7.91046	9.11508	10.3374	9.80219	8.15447	Py17X_04_v3_RagTag	369240	369898	PY17X_1005900	PY17X_1005900.1-p1	conserved Plasmodium protein, unknown function	Py17X_10_v3:358970-367367(-)	PF3D7_0406900
N67C_001785	augustus_masked-Py17X_12_v3_RagTag-processed-gene-26.0	PY17X_1231800	lysine-specific histone demethylase, putative	MTWANNMKHRGGKKKKKYNNNKTSKYSHYRKAYTNDKKKSKYKNCTNSTHNGKKNNCKKKTNNDSKKYNYNYKNKYKTKKRNNRKSTKRKKHVGNSRNGKKKNSRNNKNSHKKNYDMCNKDKKAKANGNNNKDNRKNNAYAYNAKKRMKNTATNSCNKNSKNYYKRNSVTTNSSVHDSNTAVNGTRNMCRNDGNRSDDNHNNKNNKSDDNDKGGNDGNANHDKDNTNNGNHNGSNTNGGGNNNDGNNNDGNNSNGDDNNKDSDNKDSHDNDKGNSSSGNDKKKRKSASVRSNSTAYSSVKSNSKSNYGKRKVKSSSASYNDSNSYDMSCYNNSNSCSSSDTDNKKYKCSYKGKRKKWKVRNMNDADDRHRNYNNNGRVVYTNDNNNGDAKANDKKGRNM…	ATGCCAATAACCTGGGCATTAAATAATATGGAAAAACATCCTCGTGGAGGGCAAAAAAAAAAAAAAAAATATATTTTGAATAATATTTTCAACGAAAAAACGTCCAAATATTTATCCTTGCCACATTATCAGAGAATAAAATTCGCTTATTTAACAAATGATAAAATAAAACAAATAAAATCGCAAAAATATAAAAATTGCACACTAAATGAGTCTACTCACAATGGAAAACTCAAAAATAATTGTTTTATAAAAATTAAAAAAACAAATAATGATTTATCTAAAAAAATATATCTAATAAATTATTTGAATTATAAAAATATTTTAAAAATATATAAAACCAAAAAACGAGAAAATAATAGAATAAAAATCAGTACAAAAAGGAAGCTAAAACATGTA…	AED:0.00 eAED:0.00 QI:0|-1|0|1|-1|1|1|0|4413	N67C_001785	AUGUSTUS_MASKED-PY17X_12_V3_RAGTAG-PROCESSED-GENE-26.0	1.3851	0.000709318		9.80344	9.42045	9.99856	9.75423	10.2894	10.0554	10.9361	12.1586	11.7745	10.2159	Py17X_12_v3_RagTag	1287851	1301092	PY17X_1231800	PY17X_1231800.1-p1	lysine-specific histone demethylase, putative	Py17X_12_v3:1292955-1306232(-)	PF3D7_0801900
N67C_003139	augustus_masked-Py17X_09_v3_RagTag-processed-gene-9.12	PY17X_0909300	conserved Plasmodium protein, unknown function	MRKVKDRGYGKTNVNYNNANNRNNNNNNVVYSDCNTCVNNNNSMKKNNKKRNKGSNNSDNKKYAKNNKSKNVKAYKNRVKNNTKHSKYNSTYNYNVTNNVYRRRNTYKSDNRNKRCNSRNSSNNNGRYKNNKAKSNVSTAKSNNNSSKYSSNYYGNKNKNNNNGNKSRTNSHNTKYRGNNGHNDHKSGSDRRNTYNSGNSGNYNNTNKKKRHNKDDKNNRNASKDWKNHYDNSCSSNNTNTKYHKKNKYTNNKTNSNTSKSTHVNNKNYKNYNNYNYNMTNVNRNRHSDMGSASYSAYGSSNSRSKNVNGRKYSSDTKTDMDDKKNDDMKCRNRRSSHVNDTMTSSYDNNDNDYNKSCNKTYNKKKMNCNSTDKMDDSNKCYKKDVSCARKNDKSTSRS…	ATGGAGAGAAAGGTAAAAGATAGAGGCATATATGGAAAAACTAATTTAGTGAATGAATATCAAATTAATAATGCAATTAATTTAAATCGAAATGAAAATGAAGAAAATAATAATAACATTGTAGTTTATTCCGATGAATGTAATACACCATGCTTTGTAAATAATAATAATAGTATGAAAAAAAATAATAAAAAAAGAATAAATATAAAAATAGGAAGTAATAATTCAGATAATAAAAAGTACGCACAAAAAAATAATAAAAGTTTTATTAAAAATATTGTTGAAAAAATAGAAGAAGCATATAAAAATCGAGTAAAAAATAATACAAAACATATACTTCCGTCTAAATATAATTCTACATTTTATTTAAATGAGTATTTAAATGTTGAGCCGACTAAT…	AED:0.09 eAED:0.11 QI:0|-1|0|1|-1|1|1|0|2393	N67C_003139	AUGUSTUS_MASKED-PY17X_09_V3_RAGTAG-PROCESSED-GENE-9.12	1.44904	0.085538		12.191	11.7605	12.4875	11.9473	12.7885	11.4381	13.3487	14.9127	14.3736	11.4014	Py17X_01_v3_RagTag	98685	99654	PY17X_0909300	PY17X_0909300.1-p1	conserved Plasmodium protein, unknown function	Py17X_09_v3:447949-455376(-)	PF3D7_1141100
N67C_001420	augustus_masked-Py17X_14_v3_RagTag-processed-gene-51.16	PY17X_1465600	osmiophilic body protein G377, putative	MKYTCCSGAKCKAYNDNKYKKVSYDDNYAYKYKNRYYHNNVDYVNKKKVDDDTTCTHNNVKNVDVDDDDTVDNSVDNTGMVNKVNGTGSDGKNNVTNGNAVNGTGCTNYSGVKNKCNKTNKDNYNKTHNDSDYTNAHHDYNKYYTNNSVKDVKMKVYNHNSKTYSGNSDYSYTKSDANDYHTNDSNDNMNGSNRKYVATSKSRRKNANNMVDKSHSSNRMNYNSDKYASDVNSDSRVSTYAKNMNYTSDYDSNNDTDNYNKKNYRHSNSTNKGKKGKSHTWAYSKKTTYDSKYGVVYNSYVNMDYSRNKNKKHKNKVATDNKAASNTVKVKKTSKDANKHNSRVSDSDSDDDSHDNDVSDNNKYKKTVNRKKYVRNKKNDKKKDTKHTKKKKDDRDYNG…	ATGAAAATACTGTTATATACTTTTCTTTTTTGTATTTGCTCTGGTTTCGCAAAATGCCAGAAAGCATATAATTTTGATAATATAATAAAATATCTTAAAGAAATAAAAGTAATACCTAGCTACATACCAGATCAACTAGAAGATAATATTCAATTAATTCCACCATATTTAGCATATAAATATAAAAATAGAATATATTATATACATAATAATGTTGATATTTATCCAGTAATTAATAAAAAACCAAAACCAGTTTTCCCAATAGACCCAGACGATACAACTGAATGCACCCATAATAATGTAAAAAATCCAGTTGAAGATGAAGTTGAAGATGATGATGATACTGTTGATATAAACAGTTTTGTTCCAGATAATGAAACAGGCATGTTTGTACCTAAC…	AED:0.00 eAED:0.00 QI:0|-1|0|1|-1|1|1|0|2610	N67C_001420	AUGUSTUS_MASKED-PY17X_14_V3_RAGTAG-PROCESSED-GENE-51.16	1.59122	0.0097875		9.78948	9.43327	9.99057	9.99169	10.3537	10.0529	11.1775	12.5736	12.1229	9.73216	Py17X_14_v3_RagTag	2561935	2569767	PY17X_1465600	PY17X_1465600.1-p1	osmiophilic body protein G377, putative	Py17X_14_v3:2526309-2534141(-)	PF3D7_1250100
