# Supplementary material for: Comparative genomics of Plasmodium yoelii nigeriensis N67 and N67C: genome-wide polymorphisms, differential gene expression, and drug resistance
Source: BMC Genomics. 2024 Nov 5;25:1035. doi: 10.1186/s12864-024-10961-4 (PMC11536827; doi:10.1186/s12864-024-10961-4)
Supplement: Supplementary file 5 — Supplementary Material 5: Table S5. Polymorphic sites between the Plasmodium yoelii nigeriensis N67C and N67 parasites with corresponding IDs and predicted gene functions for the four P. yoelii parasites: N67C, N67, 17X, and YM. [file 12864_2024_10961_MOESM5_ESM.xlsx]

## Sheet: variant_calls_N67_vs_N67C_ref
N67C.Chromosome	N67C.NT.Position	Variant.ID	N67C allele	N67 allele	N67C_ID	N67C_annotation	N67 ID	N67_annotation	17X ID	17X_annotation	YM ID	YM_annotation		Left_flanking_100_bp (N67C)	Right_flanking_100_bp (N67C)
Py17X_01_v3_RagTag	2181	Py17X_01_v3_RagTag_2181_A_G	A	G	N67C_005253	Plasmodium variant antigen protein Cir/Yir/Bir|yir-bir-cir_Pla: yir/bir/cir-family of variant antigens|PROTEIN CBG08811|LRRGT00142-RELATED	N67_003001, N67_004399, N67_005075, N67_005078, N67_005422, N67_005499	Plasmodium variant antigen protein Cir/Yir/Bir|yir-bir-cir_Pla: yir/bir/cir-family of variant antigens		NA		NA		CTAAACCCTGAACCCTGAACCCTGAACCCTGAACCCTAAACCCTGAACCCTGAACCCTGAACCCTGAACCCTGAACCCTAAACCCTGAACCCTGAACCCTA	AAACCCTGAACCCTGAACCCTGAACCCCTGAACCCTGAACCCTGAACCCCTGAACCCTGAACCCTAAACCCTAAACCCTGAACCCTAAACCCTAAACCCTG
Py17X_01_v3_RagTag	626127	Py17X_01_v3_RagTag_626127_G_GTTGGAAAGGGTGGAAAAATTGGAAAGGGTGGAAAAA	G	GTTGGAAAGGGTGGAAAAATTGGAAAGGGTGGAAAAA										AAATTATTTAAAAAAAATAAATAATTCGAGATTTGTTCCCAAGACAAACAAAAGAGTTAACACCATTTCGTTCATTCATTTTTTCCAAAATGTTGGCAAGG	GTTGGAAAGGGTGGAAAAATTGGAAAGGGTGGAAAAATTGGAAAGGGTGGAAAAATTGGAAAGGGTGGAAAAATTGGCAAGGTTGGAAAGGGTGGAAAAGG
Py17X_02_v3_RagTag	3272	Py17X_02_v3_RagTag_3272_A_G	A	G										TAAACCCTGAACCCTGAACCCTGAACCCTGAACCCTAAACCCTGAACCCTGAACCCTAAACCCTGAACCCTGAACCCTGAACCCTGAACCCTGAACCCCTA	AAACCCTGAACCCTGAACCCTAAACCCTAAACCCTGAACCCTAAACCCTGAACCCTGAACCCTAAACCCCTAAACCCTGAACCCTAAACCCTGAACCCTAA
Py17X_02_v3_RagTag	3420	Py17X_02_v3_RagTag_3420_A_G	A	G										TGAACCCTGAACCCTAAACCCCTAAACCCTGAACCCTAAACCCTGAACCCTAAACCCTGAACCCTGAACCCTGAACCCTAAACCCTGAACCCTGAACCCTA	AAACCCTGAACCCTAAACCCTGAACCCTATACCCTAAACCCTGAACCCTGAACCCTGAACCCTGAACCCTAAACCCTGAACCCCTGAACCCTAAACCCTGA
Py17X_02_v3_RagTag	3449	Py17X_02_v3_RagTag_3449_T_A	T	A										TGAACCCTAAACCCTGAACCCTAAACCCTGAACCCTGAACCCTGAACCCTAAACCCTGAACCCTGAACCCTAAACCCTGAACCCTAAACCCTGAACCCTAT	TACCCTAAACCCTGAACCCTGAACCCTGAACCCTGAACCCTAAACCCTGAACCCCTGAACCCTAAACCCTGAACCCTGAACCCTAAACCCTGAACCCTGAA
Py17X_02_v3_RagTag	3455	Py17X_02_v3_RagTag_3455_A_G	A	G										CTAAACCCTGAACCCTAAACCCTGAACCCTGAACCCTGAACCCTAAACCCTGAACCCTGAACCCTAAACCCTGAACCCTAAACCCTGAACCCTATACCCTA	AAACCCTGAACCCTGAACCCTGAACCCTGAACCCTAAACCCTGAACCCCTGAACCCTAAACCCTGAACCCTGAACCCTAAACCCTGAACCCTGAACCCTGA
Py17X_02_v3_RagTag	3533	Py17X_02_v3_RagTag_3533_A_G	A	G										TAAACCCTGAACCCTATACCCTAAACCCTGAACCCTGAACCCTGAACCCTGAACCCTAAACCCTGAACCCCTGAACCCTAAACCCTGAACCCTGAACCCTA	AAACCCTGAACCCTGAACCCTGAACCCTAAACCCTGAACCCTGAACCCTGAACCCTAAACCCTGAACCCTGAACCCTAACCCCTGAACCCTAAACCCTGAA
Py17X_02_v3_RagTag	3624	Py17X_02_v3_RagTag_3624_A_G	A	G										CTGAACCCTAAACCCTGAACCCTGAACCCTGAACCCTAAACCCTGAACCCTGAACCCTGAACCCTAAACCCTGAACCCTGAACCCTAACCCCTGAACCCTA	AAACCCTGAACCCTAAACCCTGAACCCTAAACCCTAAACCCTGAACCCTAAACCCTGAACCCTAAACCCTGAACCCTGAACCCTAAACCCTGAACCCTGAA
Py17X_02_v3_RagTag	3631	Py17X_02_v3_RagTag_3631_G_A	G	A										CTAAACCCTGAACCCTGAACCCTGAACCCTAAACCCTGAACCCTGAACCCTGAACCCTAAACCCTGAACCCTGAACCCTAACCCCTGAACCCTAAACCCTG	GAACCCTAAACCCTGAACCCTAAACCCTAAACCCTGAACCCTAAACCCTGAACCCTAAACCCTGAACCCTGAACCCTAAACCCTGAACCCTGAACCCTGAA
Py17X_02_v3_RagTag	3638	Py17X_02_v3_RagTag_3638_A_G	A	G										CTGAACCCTGAACCCTGAACCCTAAACCCTGAACCCTGAACCCTGAACCCTAAACCCTGAACCCTGAACCCTAACCCCTGAACCCTAAACCCTGAACCCTA	AAACCCTGAACCCTAAACCCTAAACCCTGAACCCTAAACCCTGAACCCTAAACCCTGAACCCTGAACCCTAAACCCTGAACCCTGAACCCTGAACCCTGAA
Py17X_02_v3_RagTag	3672	Py17X_02_v3_RagTag_3672_T_TA	T	TA										CCTGAACCCTGAACCCTAAACCCTGAACCCTGAACCCTAACCCCTGAACCCTAAACCCTGAACCCTAAACCCTGAACCCTAAACCCTAAACCCTGAACCCT	TAAACCCTGAACCCTAAACCCTGAACCCTGAACCCTAAACCCTGAACCCTGAACCCTGAACCCTGAACCCTGAACCCTAAACCTACACCCTGAACCCTGAA
Py17X_02_v3_RagTag	3715	Py17X_02_v3_RagTag_3715_G_A	G	A										CTGAACCCTAAACCCTGAACCCTAAACCCTGAACCCTAAACCCTAAACCCTGAACCCTAAACCCTGAACCCTAAACCCTGAACCCTGAACCCTAAACCCTG	GAACCCTGAACCCTGAACCCTGAACCCTGAACCCTAAACCTACACCCTGAACCCTGAACCCTAAACCCTGAACCCTAAACCCTAAACCCTGAACCCTAAAC
Py17X_02_v3_RagTag	3729	Py17X_02_v3_RagTag_3729_G_A	G	A										CTGAACCCTAAACCCTGAACCCTAAACCCTAAACCCTGAACCCTAAACCCTGAACCCTAAACCCTGAACCCTGAACCCTAAACCCTGAACCCTGAACCCTG	GAACCCTGAACCCTGAACCCTAAACCTACACCCTGAACCCTGAACCCTAAACCCTGAACCCTAAACCCTAAACCCTGAACCCTAAACCCTGAACCCTAAAC
Py17X_02_v3_RagTag	3751	Py17X_02_v3_RagTag_3751_AACCTAC_A	AACCTAC	A										TAAACCCTAAACCCTGAACCCTAAACCCTGAACCCTAAACCCTGAACCCTGAACCCTAAACCCTGAACCCTGAACCCTGAACCCTGAACCCTGAACCCTAA	AACCTACACCCTGAACCCTGAACCCTAAACCCTGAACCCTAAACCCTAAACCCTGAACCCTAAACCCTGAACCCTAAACCCTGAACCCTGAACCCTAAACC
Py17X_02_v3_RagTag	277773	Py17X_02_v3_RagTag_277773_T_TTTTTTCATGCCCA	T	TTTTTTCATGCCCA	N67C_005532	Patched family|Multidrug efflux transporter AcrB transmembrane domain|PATCHED-RELATED|PATCHED-RELATED, ISOFORM A|Sterol-sensing domain (SSD) profile.			PY17X_0207300.1-p1	Niemann-Pick type C1-related protein, putative	PYYM_0208800.1-p1	lipid/sterol:H+ symporter, putative		GTGTCGGAAGAACTCGGAATGAAAAGTAATCATTTTTACGAAACTTGAAATGCGAAAATAAAGCGTTGCCACCTACCTCATCTTGTCTTGTCTTGCTTCAT	TTTTTTCATGCCCATTTTTCATGCCCATTTTTCATGCCCATTTTCGTTTCTCAGGATGAAGGAAAGTTTGTATTTGATGATGGGACCTGTTTTACACAGCG
Py17X_02_v3_RagTag	292258	Py17X_02_v3_RagTag_292258_TATGA_T	TATGA	T	N67C_005538	Ras family|small_GTP: small GTP-binding protein domain|P-loop containing nucleoside triphosphate hydrolases|RAS-RELATED PROTEIN RABF2B|DRAB5-RELATED|small GTPase Rho family profile.|small GTPase Ras family profile.|small GTPase Rab1 family profile.			PY17X_0207900.1-p1	ras-related protein Rab-5C, putative	PYYM_0209400.1-p1	ras-related protein Rab-5C, putative		CCCTATCCGATTATAAAATAAAAGTAAATTGTGTGTATATTGGCATAATGCTAAAATGTACAAAATGTACAAAATGTATATATGAATGAATGAATGTATAT	TATGAATGAATGAATGAATGAATGAATGAATGAATGAGTGAAAATATTGCGTAGATTGAAGTAGATTAAAAAAGTTAGTGTTGTAAAATAATTTGTTTACC
Py17X_02_v3_RagTag	292490	Py17X_02_v3_RagTag_292490_C_CT	C	CT	N67C_005538	Ras family|small_GTP: small GTP-binding protein domain|P-loop containing nucleoside triphosphate hydrolases|RAS-RELATED PROTEIN RABF2B|DRAB5-RELATED|small GTPase Rho family profile.|small GTPase Ras family profile.|small GTPase Rab1 family profile.			PY17X_0207900.1-p1	ras-related protein Rab-5C, putative	PYYM_0209400.1-p1	ras-related protein Rab-5C, putative		TTCTTGGCTATGAAAATAAAATAATAATATAAGATAGATATAAAAAATGTTGATATTCTCATAATATATTTAATTTTTTTATAAATGCTATTATTTTCATC	CTTTTTTTTTTTTTTTTTGTATTATTATAAATATATAATTTAACCCGGCTGTGTCCCATATTTCAAATTTTATTGTACATTCTCCAATATCAATTAGTTGG
Py17X_02_v3_RagTag	495281	Py17X_02_v3_RagTag_495281_T_TCTCTGCCTCTGC	T	TCTCTGCCTCTGC	N67C_005583	mTERF|Transcription termination factor 3, mitochondrial	N67_005187	mTERF|Transcription termination factor 3, mitochondrial	PY17X_0213000.1-p1	mTERF domain-containing protein, putative	PYYM_0214500.1-p1	conserved Plasmodium protein, unknown function		GTCTCTGCCTCTGCATCTGCCACTTCTGCCTCTGCCTCTGTCTTTGCATCTGCCTCTGCCTCTGTCTCTGCCTCTGCATCTGCCTCTGTCTCTGCCTCTGT	TCTCTGCCTCTGCCTCTGCCTCTGCCTCTGCCTCTGCCACTTTTTCTACGTTCTCTTCGGCGGGGTGAGAGAGGCGGTGGTTGTAGAGCCTCCTCTTTTCC
Py17X_02_v3_RagTag	686367	Py17X_02_v3_RagTag_686367_CA_C	CA	C	N67C_005625	PYST-B: Plasmodium yoelii subtelomeric family PYST-B	N67_000028, N67_005232, N67_005597	PYST-B: Plasmodium yoelii subtelomeric family PYST-B	PY17X_0217400.1-p1	fam-b protein	PYYM_0019900.1-p1	fam-b protein		ATTAATGGACTTCTAACAGAAATAGAAGAAGTAAAAAAAGAGCTTGATAATAAAAGGAATGATGAATTAGCAATACAACCAATACAAGATAAAATAATAAC	CAAAAAAAGATGAAAATAATTCTGTATCAGAACATGAAAATTTTAGACAATTGAAAAATTATGAAAATAATTTGGAGAGTAAAAATTATAATTTTGAAGAT
Py17X_02_v3_RagTag	777963	Py17X_02_v3_RagTag_777963_C_T	C	T										CAGGGTTCAGGGTTCAGGGTTTAGGGTTCAGGGTTTAGGGTTCAGGGTTCAGGGTTTCAGGTTTTAGGGTTTCAGGGTTCAGGGTTTAGGGTTTAGGGTTC	CAGGGGTTAGGGTTCAGGGTTTAGGGTTCAGGGTTTAGGGTTCAGGGTTCAGGGTTCAGGGTTCAGGGTTTAGGGTTCAGGGTTTAGGTTTAGGGTTCAGG
Py17X_02_v3_RagTag	777968	Py17X_02_v3_RagTag_777968_G_T	G	T										TTCAGGGTTCAGGGTTTAGGGTTCAGGGTTTAGGGTTCAGGGTTCAGGGTTTCAGGTTTTAGGGTTTCAGGGTTCAGGGTTTAGGGTTTAGGGTTCAGGGG	GTTAGGGTTCAGGGTTTAGGGTTCAGGGTTTAGGGTTCAGGGTTCAGGGTTCAGGGTTCAGGGTTTAGGGTTCAGGGTTTAGGTTTAGGGTTCAGGGTTCA
Py17X_02_v3_RagTag	777970	Py17X_02_v3_RagTag_777970_T_C	T	C										CAGGGTTCAGGGTTTAGGGTTCAGGGTTTAGGGTTCAGGGTTCAGGGTTTCAGGTTTTAGGGTTTCAGGGTTCAGGGTTTAGGGTTTAGGGTTCAGGGGTT	TAGGGTTCAGGGTTTAGGGTTCAGGGTTTAGGGTTCAGGGTTCAGGGTTCAGGGTTCAGGGTTTAGGGTTCAGGGTTTAGGTTTAGGGTTCAGGGTTCAGG
Py17X_02_v3_RagTag	777998	Py17X_02_v3_RagTag_777998_T_C	T	C										TAGGGTTCAGGGTTCAGGGTTTCAGGTTTTAGGGTTTCAGGGTTCAGGGTTTAGGGTTTAGGGTTCAGGGGTTAGGGTTCAGGGTTTAGGGTTCAGGGTTT	TAGGGTTCAGGGTTCAGGGTTCAGGGTTCAGGGTTTAGGGTTCAGGGTTTAGGTTTAGGGTTCAGGGTTCAGGGTTTAGGGTTCAGGGTTCAGGGTTTAGG
Py17X_02_v3_RagTag	778048	Py17X_02_v3_RagTag_778048_A_AG	A	AG										TTAGGGTTTAGGGTTCAGGGGTTAGGGTTCAGGGTTTAGGGTTCAGGGTTTAGGGTTCAGGGTTCAGGGTTCAGGGTTCAGGGTTTAGGGTTCAGGGTTTA	AGGTTTAGGGTTCAGGGTTCAGGGTTTAGGGTTCAGGGTTCAGGGTTTAGGGTTCAGGGTTTAGGGTTTAGGGTTCAGGGTTCAGGGTTCAGGGTTCAGGG
Py17X_02_v3_RagTag	778053	Py17X_02_v3_RagTag_778053_T_C	T	C										GTTTAGGGTTCAGGGGTTAGGGTTCAGGGTTTAGGGTTCAGGGTTTAGGGTTCAGGGTTCAGGGTTCAGGGTTCAGGGTTTAGGGTTCAGGGTTTAGGTTT	TAGGGTTCAGGGTTCAGGGTTTAGGGTTCAGGGTTCAGGGTTTAGGGTTCAGGGTTTAGGGTTTAGGGTTCAGGGTTCAGGGTTCAGGGTTCAGGGTTCAG
Py17X_02_v3_RagTag	778201	Py17X_02_v3_RagTag_778201_A_AG	A	AG										TCAGGGTTTAGGGTTTAGGGTTCAGGGTTCAGGGTTCAGGGTTCAGGGTTCAGGGTTTAGGGTTCAGGGTTTAGGGTTCAGGGTTCAGGGTTTAGGGTTCA	AGGTTTAGGGTTTAGGGTTCAGGGTTCAGGGTTCAGGTTTCAGGGTTTAGGGTTCAGGGTTTAGGGTTCAGGGTTCAGGGTTTAGGGTTCAGGGTTCAGGG
Py17X_03_v3_RagTag	2481	Py17X_03_v3_RagTag_2481_A_G	A	G	N67C_004750	Plasmodium variant antigen protein Cir/Yir/Bir|yir-bir-cir_Pla: yir/bir/cir-family of variant antigens|PROTEIN CBG08811|LRRGT00142-RELATED	N67_000018, N67_001979, N67_002491, N67_002496, N67_002498, N67_002994, N67_002996, N67_005259, N67_005263, N67_005269, N67_005270, N67_005444, N67_005504, N67_005505, N67_005523, N67_005736, N67_005744	Plasmodium variant antigen protein Cir/Yir/Bir|yir-bir-cir_Pla: yir/bir/cir-family of variant antigens	PY17X_0219001.1-p1, PY17X_1374000.1-p1, PY17X_1471901.1-p1, PY17X_1472401.1-p1	PIR protein	PYYM_0026700.1-p1	YIR protein		CCTGAACCCTAAACCCTGAACCCTGAACCCTGAACCCTAAACCCTAAACCCTAAACCCTGAACCCTGAACCCAAACCCTGAACCCTAAACCCTGAACCCTA	AAACCCTGAACCCTAAACCCTGAACCCTAAACCCTGAACCCTAAACCCTAAACCCTAAACCCTGAACCCTGAACCCTAAACCCTAAACCCTAAACCCTGAA
Py17X_03_v3_RagTag	2869	Py17X_03_v3_RagTag_2869_C_A	C	A	N67C_004750	Plasmodium variant antigen protein Cir/Yir/Bir|yir-bir-cir_Pla: yir/bir/cir-family of variant antigens|PROTEIN CBG08811|LRRGT00142-RELATED	N67_000018, N67_001979, N67_002491, N67_002496, N67_002498, N67_002994, N67_002996, N67_005259, N67_005263, N67_005269, N67_005270, N67_005444, N67_005504, N67_005505, N67_005523, N67_005736, N67_005744	Plasmodium variant antigen protein Cir/Yir/Bir|yir-bir-cir_Pla: yir/bir/cir-family of variant antigens	PY17X_0219001.1-p1, PY17X_1374000.1-p1, PY17X_1471901.1-p1, PY17X_1472401.1-p1	PIR protein	PYYM_0026700.1-p1	YIR protein		GAACCCTGAACCCTGAACCCTGAAACCCTGAACCCTGAACCCTAACCCTAAACCTAAACCCTGAACCCTGAACCCCTGAACCCTGAACCCTGAACCCTAAC	CCCCTGAACCCTGAACCCTAAACCCTGAACCCTGAACCCTAAACCCTGAACCCTAAACCCTGAACCCTAAACCTAAACCCTGAACCCTAAACCCTGAACCC
Py17X_03_v3_RagTag	2939	Py17X_03_v3_RagTag_2939_A_C	A	C	N67C_004750	Plasmodium variant antigen protein Cir/Yir/Bir|yir-bir-cir_Pla: yir/bir/cir-family of variant antigens|PROTEIN CBG08811|LRRGT00142-RELATED	N67_000018, N67_001979, N67_002491, N67_002496, N67_002498, N67_002994, N67_002996, N67_005259, N67_005263, N67_005269, N67_005270, N67_005444, N67_005504, N67_005505, N67_005523, N67_005736, N67_005744	Plasmodium variant antigen protein Cir/Yir/Bir|yir-bir-cir_Pla: yir/bir/cir-family of variant antigens	PY17X_0219001.1-p1, PY17X_1374000.1-p1, PY17X_1471901.1-p1, PY17X_1472401.1-p1	PIR protein	PYYM_0026700.1-p1	YIR protein		AACCCCTGAACCCTGAACCCTGAACCCTAACCCCTGAACCCTGAACCCTAAACCCTGAACCCTGAACCCTAAACCCTGAACCCTAAACCCTGAACCCTAAA	ACCTAAACCCTGAACCCTAAACCCTGAACCCTAAACCCTGAACCCTAAACCCTAAACCCTAAACCCTGAACCCTAAACCCTGAACCCTGAACCCTAAACCC
Py17X_03_v3_RagTag	533068	Py17X_03_v3_RagTag_533068_GTA_G	GTA	G										GAATAATGTAAGGGTAGTATTATATATTCAGTAAAATATATAATTGCAACTAAAAAGAAATATATAAAAATATGAACAAAAATTTAACAAGAATATATATG	GTATATATATATATATATATATATGTATGATATAAAAATGTACAAGAAATATAAAAATAAATATAATCATTCAATTTATAAATTATACTAATATGCAAATA
Py17X_03_v3_RagTag	763296	Py17X_03_v3_RagTag_763296_G_GACAACAACAAGT	G	GACAACAACAAGT	N67C_004949	Plasmodium variant antigen protein Cir/Yir/Bir|LIVER STAGE ANTIGEN 1|FIMBRIN/PLASTIN|KERATINOCYTE PROLINE-RICH PROTEIN	N67_000736, N67_000742, N67_004416, N67_005426	Plasmodium variant antigen protein Cir/Yir/Bir		NA		NA		CAACAAGCAGTACATGGACAGCAGCAACAACAAGCAGCACATGGGCAACAACAACAACAAGCAGCACATGGACGACAACAACAACAACAAGCAGCACATGG	GACAACAACAAGTACAACAACAAGTACAACAACAAGTACAACAACAAGTACAACAACAAGTACAACAACAAGTACAACAACAAGTACAACAACAAGTACAA
Py17X_03_v3_RagTag	959731	Py17X_03_v3_RagTag_959731_C_T	C	T										TTAGGGTTCAGGGGTTTAGGGTTCAGGGTTCAGGGTTTAGGGTTCAGGGTTTAGGGTTCAGGGTTCAGGGTTCAGGGTTTAGGGTTCAGGGTTTAGGGTTC	CAGGGTTCAGGGTTTAGGGTTCAGGGTTCAGGGTTCAGGGTTTAGGGTTCAGGGTTTAGGGTTCAGGGGTTAGGGTTCAGGGTTCAGGGTTCAGGGTTCAG
Py17X_03_v3_RagTag	959745	Py17X_03_v3_RagTag_959745_T_C	T	C										TTTAGGGTTCAGGGTTCAGGGTTTAGGGTTCAGGGTTTAGGGTTCAGGGTTCAGGGTTCAGGGTTTAGGGTTCAGGGTTTAGGGTTCAGGGTTCAGGGTTT	TAGGGTTCAGGGTTCAGGGTTCAGGGTTTAGGGTTCAGGGTTTAGGGTTCAGGGGTTAGGGTTCAGGGTTCAGGGTTCAGGGTTCAGGGTTTAGGGTTTAG
Py17X_03_v3_RagTag	959752	Py17X_03_v3_RagTag_959752_C_T	C	T										TTCAGGGTTCAGGGTTTAGGGTTCAGGGTTTAGGGTTCAGGGTTCAGGGTTCAGGGTTTAGGGTTCAGGGTTTAGGGTTCAGGGTTCAGGGTTTAGGGTTC	CAGGGTTCAGGGTTCAGGGTTTAGGGTTCAGGGTTTAGGGTTCAGGGGTTAGGGTTCAGGGTTCAGGGTTCAGGGTTCAGGGTTTAGGGTTTAGGGTTCAG
Py17X_03_v3_RagTag	959773	Py17X_03_v3_RagTag_959773_T_C	T	C										TTCAGGGTTTAGGGTTCAGGGTTCAGGGTTCAGGGTTTAGGGTTCAGGGTTTAGGGTTCAGGGTTCAGGGTTTAGGGTTCAGGGTTCAGGGTTCAGGGTTT	TAGGGTTCAGGGTTTAGGGTTCAGGGGTTAGGGTTCAGGGTTCAGGGTTCAGGGTTCAGGGTTTAGGGTTTAGGGTTCAGGGTTTAGGGGTTTAGGGTTCA
Py17X_03_v3_RagTag	959799	Py17X_03_v3_RagTag_959799_G_T	G	T										GGTTCAGGGTTTAGGGTTCAGGGTTTAGGGTTCAGGGTTCAGGGTTTAGGGTTCAGGGTTCAGGGTTCAGGGTTTAGGGTTCAGGGTTTAGGGTTCAGGGG	GTTAGGGTTCAGGGTTCAGGGTTCAGGGTTCAGGGTTTAGGGTTTAGGGTTCAGGGTTTAGGGGTTTAGGGTTCAGGGTTCAGGGTTCAGGGTTCAGGGTT
Py17X_03_v3_RagTag	959801	Py17X_03_v3_RagTag_959801_T_C	T	C										TTCAGGGTTTAGGGTTCAGGGTTTAGGGTTCAGGGTTCAGGGTTTAGGGTTCAGGGTTCAGGGTTCAGGGTTTAGGGTTCAGGGTTTAGGGTTCAGGGGTT	TAGGGTTCAGGGTTCAGGGTTCAGGGTTCAGGGTTTAGGGTTTAGGGTTCAGGGTTTAGGGGTTTAGGGTTCAGGGTTCAGGGTTCAGGGTTCAGGGTTCA
Py17X_03_v3_RagTag	959836	Py17X_03_v3_RagTag_959836_T_C	T	C										TTCAGGGTTTAGGGTTCAGGGTTCAGGGTTCAGGGTTTAGGGTTCAGGGTTTAGGGTTCAGGGGTTAGGGTTCAGGGTTCAGGGTTCAGGGTTCAGGGTTT	TAGGGTTTAGGGTTCAGGGTTTAGGGGTTTAGGGTTCAGGGTTCAGGGTTCAGGGTTCAGGGTTCAGGGTTCAGGGTTCAGGGTTTAGGGTTCAGGGTTCA
Py17X_03_v3_RagTag	959865	Py17X_03_v3_RagTag_959865_T_C	T	C										TCAGGGTTTAGGGTTCAGGGTTTAGGGTTCAGGGGTTAGGGTTCAGGGTTCAGGGTTCAGGGTTCAGGGTTTAGGGTTTAGGGTTCAGGGTTTAGGGGTTT	TAGGGTTCAGGGTTCAGGGTTCAGGGTTCAGGGTTCAGGGTTCAGGGTTCAGGGTTTAGGGTTCAGGGTTCAGGGTTTAGGGGTTAGGGTTCAGGGTTCAG
Py17X_03_v3_RagTag	959947	Py17X_03_v3_RagTag_959947_G_T	G	T										GTTCAGGGTTTAGGGGTTTAGGGTTCAGGGTTCAGGGTTCAGGGTTCAGGGTTCAGGGTTCAGGGTTCAGGGTTTAGGGTTCAGGGTTCAGGGTTTAGGGG	GTTAGGGTTCAGGGTTCAGGGTTTAGGGTTTAGGGTTTAGGGTTCAGGGTTTAGGGTTCAGGGTTTAGGGTTAGGGTTCAGGTTTTAGGGTTTAGGGTTCA
Py17X_03_v3_RagTag	960029	Py17X_03_v3_RagTag_960029_T_G	T	G										AGGGTTCAGGGTTTAGGGGTTAGGGTTCAGGGTTCAGGGTTTAGGGTTTAGGGTTTAGGGTTCAGGGTTTAGGGTTCAGGGTTTAGGGTTAGGGTTCAGGT	TTTTAGGGTTTAGGGTTCAGGGTTTAGGGTTCAGGGTTCAGGGTTTAGGGTTCAGGGTTTAGGGTTCAGGGTTTAGGGTTCAGGGTTTAGGGGTTCAGGGT
Py17X_03_v3_RagTag	960081	Py17X_03_v3_RagTag_960081_C_T	C	T										GTTTAGGGTTCAGGGTTTAGGGTTCAGGGTTTAGGGTTAGGGTTCAGGTTTTAGGGTTTAGGGTTCAGGGTTTAGGGTTCAGGGTTCAGGGTTTAGGGTTC	CAGGGTTTAGGGTTCAGGGTTTAGGGTTCAGGGTTTAGGGGTTCAGGGTTCAGGGTTTAGGGTTCAGGGTTCAGGGTTTAGGGTTCAGGGTTTAGGGTTCA
Py17X_03_v3_RagTag	960117	Py17X_03_v3_RagTag_960117_AG_A	AG	A										TTAGGGTTCAGGTTTTAGGGTTTAGGGTTCAGGGTTTAGGGTTCAGGGTTCAGGGTTTAGGGTTCAGGGTTTAGGGTTCAGGGTTTAGGGTTCAGGGTTTA	AGGGGTTCAGGGTTCAGGGTTTAGGGTTCAGGGTTCAGGGTTTAGGGTTCAGGGTTTAGGGTTCAGGGTTTAGGGTTCAGGGTTCAGGTTTAGGGTTCAGG
Py17X_03_v3_RagTag	960202	Py17X_03_v3_RagTag_960202_A_AG	A	AG										TAGGGTTCAGGGTTTAGGGGTTCAGGGTTCAGGGTTTAGGGTTCAGGGTTCAGGGTTTAGGGTTCAGGGTTTAGGGTTCAGGGTTTAGGGTTCAGGGTTCA	AGGTTTAGGGTTCAGGGTTCAGGGTTTCAGGGTTTAGGGTTCAGGGTTTAGGGTTCAGGGTTCAGGGTTTAGGGTTCAGGGTTCAGGGTTCAGGGTTCAGG
Py17X_03_v3_RagTag	960425	Py17X_03_v3_RagTag_960425_C_T	C	T										TTTAGGGTTCAGGGTTCAGGGTTCAGGGTTCAGGGTTTAGGGTTCAGGGTTCAGGGTTCAGGGTTCAGGGTTCAGGGTTTAGGGTTCAGGGTTCAGGGTTC	CAGGGTTTAGGGTTCAGGGTTCAGGGTTCAGGGTTTAGGGTTCAGGGTTCAGGGTTCAGGGTTTAGGGTTCAGGGTTCAGGGTTCAGGGTTCAGGGTTCAG
Py17X_04_v3_RagTag	215382	Py17X_04_v3_RagTag_215382_GAATA_G	GAATA	G										ATATCGAAATGTGTATTTATTTAAAAATGAATAAATGAATAAATGAATAAATGAATAAATGAATAAATGAATAAATGAATAAATGAATAAATGAATAAATG	GAATAAATAAATAAATAAATAAATAAATAAATAAATAAATAAATAAATAAATAGATGAATAAATAAATGAATAAAATTGAACGAAAACACACACACATGAT
Py17X_04_v3_RagTag	370191	Py17X_04_v3_RagTag_370191_A_AAAAAAT	A	AAAAAAT										ATTATTATTTTTTTTTAAACGCACAAAAAGTATATATTATGGGCTTTAATTATTAATCCCTTTTTAATTTAATAATATCAAAAGAAAAAAATATATTCAGA	AAAAAATAAAAATAAAAATAAAAATAACTATGCATACATAAAGCATAATAAAATAAAATCCTTAATAATAATATAATTTTTTAACTATATATATATATATA
Py17X_04_v3_RagTag	583762	Py17X_04_v3_RagTag_583762_G_A	G	A	N67C_004646	ATPase family associated with various cellular activities (AAA)	N67_004779	ATPase family associated with various cellular activities (AAA)	PY17X_0413900.1-p1	conserved Plasmodium protein, unknown function	PYYM_0414000.1-p1	conserved Plasmodium protein, unknown function		AAATATTTCTATTCAATTTTTCACAATTATATATAAATATCCTTGTATGATTTTCTAAATTATAAAAATTTAATAAAGGTTTATTTTCTTTATTTAACAAG	GGAAAAAATGGACATTATATTTTGGAAAAATTTATCACTTTTTCTAATTAGTGCAATGTCATTTTTTTCTATTTTTTCCACCTTTTCCACCTTTTCTTCAT
Py17X_04_v3_RagTag	629253	Py17X_04_v3_RagTag_629253_T_A	T	A										TAATTATAATATAATTAAATAAAATATAGATATTAAATATTAATTATAATATAATAAAATAAAATATATATAATTAATTAAATATTAATTATTATATATAT	TAAATAATATAATTAAATAAAATATAGACAATTAAATATTAAATATAATATAAAAATAATATATAATTATATATATAGTGAATTAATTATAATAATAAATA
Py17X_04_v3_RagTag	705237	Py17X_04_v3_RagTag_705237_A_AATAT	A	AATAT										AAGTATTTTAGTAATTTATTTGTTCATTATTTTTATATGTTTTGTTTGGAATTGAAGACGATCGATAGGATATCTTTTAATTAACTTTTCTAAATAAATAA	AATATATATATATATATATATATGTGGATGGCAATATATTTTGCATTTTTTATTTTCTTTAAATTATATAAATGTGTGCATATAATAAGTCCATAAAATAT
Py17X_04_v3_RagTag	1045903	Py17X_04_v3_RagTag_1045903_G_A	G	A										AATATATATAATTTAGTGTTCATTCCGATTTAATATGATTAAAATAAAATGTCTATATTGGATATATTAATTCATATTATCTATATCATAATTATTTATTG	GTATAAAGTTTGTTAATCATAATTATAATGAATTATGCATATCATAATATGTTTCTTTATTATATGAAAATTTTATTTAGTAAAACTTATTATTTGTATCA
Py17X_04_v3_RagTag	1046031	Py17X_04_v3_RagTag_1046031_G_A	G	A										TGAATTATGCATATCATAATATGTTTCTTTATTATATGAAAATTTTATTTAGTAAAACTTATTATTTGTATCATATTTGTTTTAATTTAAATTATATTACG	GCCAACTGAACTGTAATAGTAGCATTATATATGAGGTTGGGTATTATTATAATAAAATTAATTTTGAATATTCATCTACATTATAATATACCCTTATATTA
Py17X_04_v3_RagTag	1054506	Py17X_04_v3_RagTag_1054506_C_T	C	T										TTTAGGGTTCAGGGTTTAGGGTTTAGGGTTCAGGGTTCAGGGTTCAGGGTTTAGGGTTCAGGGTTCAGGGTTTAGGGTTTAGGGTTCAGGGTTCAGGGTTC	CAGGGTTCAGGGTTCAGGGTTCAGGGTTCAGGGTTTAGGGTTCAGGGTTCAGGGTTCAGGGTTTAGGGTTCAGGGTTCAGGGTTCAGGGTTTAGGGTTCAG
Py17X_04_v3_RagTag	1054513	Py17X_04_v3_RagTag_1054513_C_T	C	T										TTCAGGGTTTAGGGTTTAGGGTTCAGGGTTCAGGGTTCAGGGTTTAGGGTTCAGGGTTCAGGGTTTAGGGTTTAGGGTTCAGGGTTCAGGGTTCAGGGTTC	CAGGGTTCAGGGTTCAGGGTTCAGGGTTTAGGGTTCAGGGTTCAGGGTTCAGGGTTTAGGGTTCAGGGTTCAGGGTTCAGGGTTTAGGGTTCAGGGTTCAG
Py17X_04_v3_RagTag	1054520	Py17X_04_v3_RagTag_1054520_C_T	C	T										TTTAGGGTTTAGGGTTCAGGGTTCAGGGTTCAGGGTTTAGGGTTCAGGGTTCAGGGTTTAGGGTTTAGGGTTCAGGGTTCAGGGTTCAGGGTTCAGGGTTC	CAGGGTTCAGGGTTCAGGGTTTAGGGTTCAGGGTTCAGGGTTCAGGGTTTAGGGTTCAGGGTTCAGGGTTCAGGGTTTAGGGTTCAGGGTTCAGGGGTTTA
Py17X_04_v3_RagTag	1054555	Py17X_04_v3_RagTag_1054555_C_T	C	T										TTTAGGGTTCAGGGTTCAGGGTTTAGGGTTTAGGGTTCAGGGTTCAGGGTTCAGGGTTCAGGGTTCAGGGTTCAGGGTTCAGGGTTTAGGGTTCAGGGTTC	CAGGGTTCAGGGTTTAGGGTTCAGGGTTCAGGGTTCAGGGTTTAGGGTTCAGGGTTCAGGGGTTTAGGGTTCAGGGTTTAGGGTTCAGGGTTCAGGGTTTA
Py17X_04_v3_RagTag	1054569	Py17X_04_v3_RagTag_1054569_T_C	T	C										TTCAGGGTTTAGGGTTTAGGGTTCAGGGTTCAGGGTTCAGGGTTCAGGGTTCAGGGTTCAGGGTTCAGGGTTTAGGGTTCAGGGTTCAGGGTTCAGGGTTT	TAGGGTTCAGGGTTCAGGGTTCAGGGTTTAGGGTTCAGGGTTCAGGGGTTTAGGGTTCAGGGTTTAGGGTTCAGGGTTCAGGGTTTAGGGTTGAGGGTTCA
Py17X_05_v3_RagTag	4468	Py17X_05_v3_RagTag_4468_A_G	A	G										CCCTAAACCCTAAACCCTGAACCCTAAACCCTGAACCCTGAACCCTAAACCCTGAACCCTAAACCTATACCCTAAACCTAAACCCTGAACCCTGAACCCTA	AAACCCTGAACCCTGAACCCTGAACCCTGAACCCTGAACCCTAAACCCTGAACCCTAAACCCTGAACCCTGAACCCTAAACCCTGAACCCTGAACCCTAAA
Py17X_05_v3_RagTag	4573	Py17X_05_v3_RagTag_4573_G_A	G	A										CTGAACCCTGAACCCTGAACCCTGAACCCTGAACCCTAAACCCTGAACCCTAAACCCTGAACCCTGAACCCTAAACCCTGAACCCTGAACCCTAAACCCTG	GAACCCTAAACCCTGAACCCTGAACCCTAAACCCTGAACCCTAAACCCTGAACCCTAAACCCTGAACCCTAAAACCCTGAACCCGGAACCCTAAACCCTGA
Py17X_05_v3_RagTag	4748	Py17X_05_v3_RagTag_4748_A_G	A	G										CCTGAACCCGGAACCCTAAACCCTGAACCCTGAACCCTGAACCCTAAACCCTAACCCTGAACCCTAAACCCTAAACCCTGAACCCTAAACCCTGAACCCTA	AAACCCTAAACCCTGAACCCTGAACCCTGAACCCTGAACCCTGAACCCTGAACCCTGAACCCTGAACCCTAAACCCTGAACCCTAAACCCTAAACCCTGAA
Py17X_05_v3_RagTag	237956	Py17X_05_v3_RagTag_237956_A_ACAAAATTGCTTATTTTTACAAAATTGCTTATTTTTGCAAAATTGCTTATTTTTG	A	ACAAAATTGCTTATTTTTACAAAATTGCTTATTTTTGCAAAATTGCTTATTTTTG										ACATATAGCTTTTTTCATTACACTTTTTACAAAATTGCTTATTTTTACAAAGTTGCTTATTTTTACAAAGTTGCTTATTTTTGCAAAATTGCTTATTTTTA	ACAAAATTGCTTATTTTTACAAAATTGCTTACATTTTACAAAATGCATTAATGTGCACTTTCATTTTTCCATATACTTAATTTTTTTTATTTTATATTTTA
Py17X_05_v3_RagTag	381960	Py17X_05_v3_RagTag_381960_G_GTCCACATTTTCT	G	GTCCACATTTTCT										TTTTCTCTTCATCTACAACATTGTTTGGCATATCACCAAAGCTACTACTTGCGTTGCTTTCAAAATTTATGATATGCTCTCCATTTACCCCCCGATTATTG	GTCCACATTTTCTTCCACATTTTTGTCCACATTTTTGTCCACATTTTTGTCCACATTTTCGCCCCGATTTTCGCCCCGACACTGGCTTGCCTTATCATCTT
Py17X_06_v3_RagTag	2816	Py17X_06_v3_RagTag_2816_A_C	A	C										GAACCCTAAACCCTGAACCCTGAACCCTGAACCCTGAACCCTAAACCCTGAACCCTAAACCCTGAACCCTGAACCCTGAACCCTAAACCCTGAACCCTGAA	ACCCTGAACCCTAAACCCTAAACCCTAAACCCTGAACCCTAAACCCTGAACCCTAAACCCTGAACCCTGAACCCTGAACCCCTAAACCCTAAACCCTGAAC
Py17X_06_v3_RagTag	2856	Py17X_06_v3_RagTag_2856_A_G	A	G										CTAAACCCTGAACCCTAAACCCTGAACCCTGAACCCTGAACCCTAAACCCTGAACCCTGAACCCTGAACCCTAAACCCTAAACCCTAAACCCTGAACCCTA	AAACCCTGAACCCTAAACCCTGAACCCTGAACCCTGAACCCCTAAACCCTAAACCCTGAACCCTAAACCCTGAACCCTAAACCCTAAACCCTGAACCCTGA
Py17X_06_v3_RagTag	2877	Py17X_06_v3_RagTag_2877_G_A	G	A										CTGAACCCTGAACCCTGAACCCTAAACCCTGAACCCTGAACCCTGAACCCTAAACCCTAAACCCTAAACCCTGAACCCTAAACCCTGAACCCTAAACCCTG	GAACCCTGAACCCTGAACCCCTAAACCCTAAACCCTGAACCCTAAACCCTGAACCCTAAACCCTAAACCCTGAACCCTGAACCCTAAACCCTGAACCCTGA
Py17X_06_v3_RagTag	2906	Py17X_06_v3_RagTag_2906_A_G	A	G										TGAACCCTGAACCCTGAACCCTAAACCCTAAACCCTAAACCCTGAACCCTAAACCCTGAACCCTAAACCCTGAACCCTGAACCCTGAACCCCTAAACCCTA	AAACCCTGAACCCTAAACCCTGAACCCTAAACCCTAAACCCTGAACCCTGAACCCTAAACCCTGAACCCTGAACCCTAAACCCTGAACCCTGAACCCTAAA
Py17X_06_v3_RagTag	2962	Py17X_06_v3_RagTag_2962_A_G	A	G										TGAACCCTAAACCCTGAACCCTGAACCCTGAACCCCTAAACCCTAAACCCTGAACCCTAAACCCTGAACCCTAAACCCTAAACCCTGAACCCTGAACCCTA	AAACCCTGAACCCTGAACCCTAAACCCTGAACCCTGAACCCTAAACCCTGAACCCTAAACCCTAAACCCTGAACCCTGAACCCTGAACCCTGAACCCTGAA
Py17X_06_v3_RagTag	2983	Py17X_06_v3_RagTag_2983_A_G	A	G										TGAACCCTGAACCCCTAAACCCTAAACCCTGAACCCTAAACCCTGAACCCTAAACCCTAAACCCTGAACCCTGAACCCTAAACCCTGAACCCTGAACCCTA	AAACCCTGAACCCTGAACCCTAAACCCTGAACCCTAAACCCTAAACCCTGAACCCTGAACCCTGAACCCTGAACCCTGAACCCTGAACCCTGAACCCTAAA
Py17X_06_v3_RagTag	2997	Py17X_06_v3_RagTag_2997_G_A	G	A										CTAAACCCTAAACCCTGAACCCTAAACCCTGAACCCTAAACCCTAAACCCTGAACCCTGAACCCTAAACCCTGAACCCTGAACCCTAAACCCTGAACCCTG	GAACCCTAAACCCTGAACCCTAAACCCTAAACCCTGAACCCTGAACCCTGAACCCTGAACCCTGAACCCTGAACCCTGAACCCTAAACCCTGAACCCTAAA
Py17X_06_v3_RagTag	3004	Py17X_06_v3_RagTag_3004_A_G	A	G										CTAAACCCTGAACCCTAAACCCTGAACCCTAAACCCTAAACCCTGAACCCTGAACCCTAAACCCTGAACCCTGAACCCTAAACCCTGAACCCTGAACCCTA	AAACCCTGAACCCTAAACCCTAAACCCTGAACCCTGAACCCTGAACCCTGAACCCTGAACCCTGAACCCTGAACCCTAAACCCTGAACCCTAAACCCTAAA
Py17X_06_v3_RagTag	3018	Py17X_06_v3_RagTag_3018_A_G	A	G										CTAAACCCTGAACCCTAAACCCTAAACCCTGAACCCTGAACCCTAAACCCTGAACCCTGAACCCTAAACCCTGAACCCTGAACCCTAAACCCTGAACCCTA	AAACCCTAAACCCTGAACCCTGAACCCTGAACCCTGAACCCTGAACCCTGAACCCTGAACCCTAAACCCTGAACCCTAAACCCTAAACCCTGAACCCTAAA
Py17X_06_v3_RagTag	3027	Py17X_06_v3_RagTag_3027_AC_A	AC	A										GAACCCTAAACCCTAAACCCTGAACCCTGAACCCTAAACCCTGAACCCTGAACCCTAAACCCTGAACCCTGAACCCTAAACCCTGAACCCTAAACCCTAAA	ACCCTGAACCCTGAACCCTGAACCCTGAACCCTGAACCCTGAACCCTGAACCCTAAACCCTGAACCCTAAACCCTAAACCCTGAACCCTAAACCCTGAACC
Py17X_06_v3_RagTag	3032	Py17X_06_v3_RagTag_3032_G_A	G	A										CTAAACCCTAAACCCTGAACCCTGAACCCTAAACCCTGAACCCTGAACCCTAAACCCTGAACCCTGAACCCTAAACCCTGAACCCTAAACCCTAAACCCTG	GAACCCTGAACCCTGAACCCTGAACCCTGAACCCTGAACCCTGAACCCTAAACCCTGAACCCTAAACCCTAAACCCTGAACCCTAAACCCTGAACCCTAAA
Py17X_06_v3_RagTag	3039	Py17X_06_v3_RagTag_3039_G_A	G	A										CTAAACCCTGAACCCTGAACCCTAAACCCTGAACCCTGAACCCTAAACCCTGAACCCTGAACCCTAAACCCTGAACCCTAAACCCTAAACCCTGAACCCTG	GAACCCTGAACCCTGAACCCTGAACCCTGAACCCTGAACCCTAAACCCTGAACCCTAAACCCTAAACCCTGAACCCTAAACCCTGAACCCTAAACCCTGAA
Py17X_06_v3_RagTag	3052	Py17X_06_v3_RagTag_3052_TG_T	TG	T										CCTGAACCCTAAACCCTGAACCCTGAACCCTAAACCCTGAACCCTGAACCCTAAACCCTGAACCCTAAACCCTAAACCCTGAACCCTGAACCCTGAACCCT	TGAACCCTGAACCCTGAACCCTGAACCCTAAACCCTGAACCCTAAACCCTAAACCCTGAACCCTAAACCCTGAACCCTAAACCCTGAACCCTAAACCCTGA
Py17X_06_v3_RagTag	3056	Py17X_06_v3_RagTag_3056_C_A	C	A										AACCCTAAACCCTGAACCCTGAACCCTAAACCCTGAACCCTGAACCCTAAACCCTGAACCCTAAACCCTAAACCCTGAACCCTGAACCCTGAACCCTGAAC	CCCTGAACCCTGAACCCTGAACCCTAAACCCTGAACCCTAAACCCTAAACCCTGAACCCTAAACCCTGAACCCTAAACCCTGAACCCTAAACCCTGAACCC
Py17X_06_v3_RagTag	3066	Py17X_06_v3_RagTag_3066_TG_T	TG	T										CCTGAACCCTGAACCCTAAACCCTGAACCCTGAACCCTAAACCCTGAACCCTAAACCCTAAACCCTGAACCCTGAACCCTGAACCCTGAACCCTGAACCCT	TGAACCCTGAACCCTAAACCCTGAACCCTAAACCCTAAACCCTGAACCCTAAACCCTGAACCCTAAACCCTGAACCCTAAACCCTGAACCCTAAACCCTGA
Py17X_06_v3_RagTag	3070	Py17X_06_v3_RagTag_3070_C_A	C	A										AACCCTGAACCCTAAACCCTGAACCCTGAACCCTAAACCCTGAACCCTAAACCCTAAACCCTGAACCCTGAACCCTGAACCCTGAACCCTGAACCCTGAAC	CCCTGAACCCTAAACCCTGAACCCTAAACCCTAAACCCTGAACCCTAAACCCTGAACCCTAAACCCTGAACCCTAAACCCTGAACCCTAAACCCTGAACCC
Py17X_06_v3_RagTag	3088	Py17X_06_v3_RagTag_3088_G_A	G	A										CTGAACCCTGAACCCTAAACCCTGAACCCTAAACCCTAAACCCTGAACCCTGAACCCTGAACCCTGAACCCTGAACCCTGAACCCTGAACCCTAAACCCTG	GAACCCTAAACCCTAAACCCTGAACCCTAAACCCTGAACCCTAAACCCTGAACCCTAAACCCTGAACCCTAAACCCTGAACCCTAAACCCTGAACCCTAAA
Py17X_06_v3_RagTag	3095	Py17X_06_v3_RagTag_3095_A_G	A	G										CTGAACCCTAAACCCTGAACCCTAAACCCTAAACCCTGAACCCTGAACCCTGAACCCTGAACCCTGAACCCTGAACCCTGAACCCTAAACCCTGAACCCTA	AAACCCTAAACCCTGAACCCTAAACCCTGAACCCTAAACCCTGAACCCTAAACCCTGAACCCTAAACCCTGAACCCTAAACCCTGAACCCTAAACCCTAAA
Py17X_06_v3_RagTag	104093	Py17X_06_v3_RagTag_104093_A_ACTGGTGGTGGTGGTGGTGCTGCTGCTT	A	ACTGGTGGTGGTGGTGGTGCTGCTGCTT										TGGCATTGGTATTAGTGGTGGTGGTGGTGGTCCTGGTCCTGGTGCTTCTGGTATTGGTTGTGGTACTGGTATTGGTTGTGGTACTGGTATTGGTTGTGGTA	ACTGGTGGTGGTGGTGGTGCTGCTGCTTCTGGTGGTGGTGGTGGTGGTGGTCCTGGTACTTCTATTTGTGGTGGTGGTGCTGCTGGTGGTACTGGTGCTGG
Py17X_06_v3_RagTag	445445	Py17X_06_v3_RagTag_445445_GTCTGGGTCTGCATCTGGGTCTGCA_G	GTCTGGGTCTGCATCTGGGTCTGCA	G	N67C_004340	Zinc finger, C2H2 type|beta-beta-alpha zinc fingers|IP01388P-RELATED|ZINC FINGER AND SCAN DOMAIN-CONTAINING|Zinc finger C2H2 type domain signature.|Zinc finger C2H2 type domain profile.|Classic Zinc Finger	N67_003945	Zinc finger, C2H2 type|beta-beta-alpha zinc fingers|ZINC FINGER PROTEIN|Zinc finger C2H2 type domain profile.|Zinc finger C2H2 type domain signature.|Classic Zinc Finger	PY17X_0610200.1-p1	telomere repeat-binding zinc finger protein, putative	PYYM_0609400.1-p1	zinc finger transcription factor, putative		TAGTTTTTTTCGCCTTCTTATTACTGTTTTTACTATTTTCTTTCTCAATCATATTTTCATTATTTACACCAACTTCATTCGCATTCGCATTTGCATTTGTG	GTCTGGGTCTGCATCTGGGTCTGCATCTGGGTCTGCATCTGGGTCTGCATCTGGGTCTGCATCTGGGTCTGCATCTGGGTCTGCATCTGGGTCTGCATCTG
Py17X_06_v3_RagTag	809678	Py17X_06_v3_RagTag_809678_GCATGTTGAGATGCAGA_G	GCATGTTGAGATGCAGA	G	N67C_004425	LEM3 (ligand-effect modulator 3) family / CDC50 family|FI04422P|CELL CYCLE CONTROL PROTEIN 50	N67_004041	LEM3 (ligand-effect modulator 3) family / CDC50 family|FI04422P|CELL CYCLE CONTROL PROTEIN 50	PY17X_0619700.1-p1	LEM3/CDC50 family protein	PYYM_0618800.1-p1	conserved membrane protein, unknown function		TTTTATAATTGGAAAACATTGCGAAACGTCGTTTGGGTTCGTGTAGACAACTCCCTAAAAATGGCAGAAACGAAATAAATGTTGAAGTGTAGAAGTGTAGG	GCATGTTGAGATGCAGACATGTTGAGATGCAGACATGTTGAGATGCAGACATGTTGAGATGCAGACATGTTGAGATGCAGACATGTTGAGATGCAGACATG
Py17X_07_v3_RagTag	66145	Py17X_07_v3_RagTag_66145_A_ATTTAT	A	ATTTAT										TAATATATTTATATTATAGGATTGCAAATGAAAATAAATATATATTCACTACCTTTTTAATAAATGAGTTTCAAAACTTATGTTACTATAACTGTTAAAAA	ATTTATTTTATTTTATTTTATTTTATTTTATTTTATTTTATTTTATTTTATTTTATTTTATTTTATTTTATTTTATTTTATTTTATTATTTGAATGTCAAA
Py17X_07_v3_RagTag	320433	Py17X_07_v3_RagTag_320433_CAAAAATATGCACGAT_C	CAAAAATATGCACGAT	C	N67C_005080	MFS general substrate transporter|EQUILIBRATIVE NUCLEOSIDE TRANSPORTER 1, ISOFORM A|EQUILIBRATIVE NUCLEOSIDE TRANSPORTER	N67_004474	MFS general substrate transporter|EQUILIBRATIVE NUCLEOSIDE TRANSPORTER|EQUILIBRATIVE NUCLEOSIDE TRANSPORTER 1, ISOFORM A	PY17X_0706500.1-p1	nucleoside transporter 2, putative	PYYM_0706400.1-p1	nucleoside transporter, putative		ATTTAAATAATGAAATAAGCGGAAACTCAACTTCCGCCCCAATGGACACTTTAAACTCTTCAAAACAAAATGATAACAATGATACAACAAATATGCAAGAC	CAAAAATATGCACGATAAAAATATGCACGATAAAAATATGCACGATAAAAATATGCACGATAAAAATATGCACGATAAAAATATGCACGATAAAAATGTAA
Py17X_07_v3_RagTag	648066	Py17X_07_v3_RagTag_648066_TA_T	TA	T	N67C_005175	RecF/RecN/SMC N terminal domain|SMC proteins Flexible Hinge Domain|P-loop containing nucleoside triphosphate hydrolases|Smc hinge domain|STRUCTURAL MAINTENANCE OF CHROMOSOMES PROTEIN 3	N67_004574	SMC proteins Flexible Hinge Domain|RecF/RecN/SMC N terminal domain|P-loop containing nucleoside triphosphate hydrolases|Smc hinge domain|STRUCTURAL MAINTENANCE OF CHROMOSOMES PROTEIN 3	PY17X_0716200.1-p1	structural maintenance of chromosomes protein 3, putative	PYYM_0716100.1-p1	chromosome associated protein, putative		TAATAATTTATATAATTACTTGTATCATATCTTTAATATTTTTATAAGACGTGTTTATTTCTTCGCTTCTTTTTTTTAATTCGTTAAAATCGCCTATTATT	TAAAAAAAAAAAAAAAATATTATAAGAAATATATAGCATAACCAAAAATGTGTGCATAACAATGTTTTGGATATTTTTGACGTCGTTATTTAATGCAAATA
Py17X_07_v3_RagTag	687329	Py17X_07_v3_RagTag_687329_G_T	G	T	N67C_005187		N67_004589		PY17X_0717400.1-p1	conserved Plasmodium protein, unknown function	PYYM_0717300.1-p1	conserved Plasmodium protein, unknown function		CGGCATTGTCAGCATTGGCATTGTCAGCATTGGCATTGGCATAGCTTTTCCAATTTTCCACATAACTGATATGCGAATAAATCAAGTGAATTTTGTTATAG	GAGATTTTCTATAGAATATGTAGAATCTTTAAGTTTGCATGTTTCAAATAACATTTTAAATTCATTTTTTTTTAAATTTTTAATAACACATGATGCAACAT
Py17X_07_v3_RagTag	752615	Py17X_07_v3_RagTag_752615_A_G	A	G	N67C_005207	Dihydrofolate reductase|Thymidylate synthase|thym_sym: thymidylate synthase|Thymidylate synthase/dCMP hydroxymethylase|Dihydrofolate reductase-like|THYMIDYLATE SYNTHASE 1|THYMIDYLATE SYNTHASE|Dihydrofolate reductase (DHFR) domain profile.|Thymidylate synthase active site.|Dihydrofolate reductase (DHFR) domain signature.|Thymidylate synthase/dCMP hydroxymethylase domain|Dihydrofolate Reductase, su…	N67_004609	Thymidylate synthase|Dihydrofolate reductase|thym_sym: thymidylate synthase|Thymidylate synthase/dCMP hydroxymethylase|Dihydrofolate reductase-like|THYMIDYLATE SYNTHASE 1|THYMIDYLATE SYNTHASE|Thymidylate synthase active site.|Dihydrofolate reductase (DHFR) domain signature.|Dihydrofolate reductase (DHFR) domain profile.|Thymidylate synthase/dCMP hydroxymethylase domain|Dihydrofolate Reductase, su…	PY17X_0719300.1-p1	bifunctional dihydrofolate reductase-thymidylate synthase, putative	PYYM_0719300.1-p1	bifunctional dihydrofolate reductase-thymidylate synthase, putative		AACAATGCAGAACTGAATAATGCCGAGCTGAATAATGCCGAGCTGAACAATGCCGAGCTGAACAATAATCTGCAAAATGTTGTAGTGATGGGAAAAAGAAA	ATTGGGATAGTATCCCCCCAAAATTCAAACCCTTACAAAATCGAATAAACATTATTTTGTCTAGAACTTTGAAAAAGGAAGATATTGCAAATGAGGATGGC
Py17X_08_v3_RagTag	1055580	Py17X_08_v3_RagTag_1055580_AAATAAAATAAGATG_A	AAATAAAATAAGATG	A	N67C_003772	DnaJ domain|HSCB C-terminal oligomerisation domain|hscB: Fe-S protein assembly co-chaperone HscB|HSC20 (HSCB), C-terminal oligomerisation domain|Chaperone J-domain|IRON-SULFUR CLUSTER CO-CHAPERONE PROTEIN HSCB|dnaJ domain profile.	N67_003699	DnaJ domain|HSCB C-terminal oligomerisation domain|hscB: Fe-S protein assembly co-chaperone HscB|HSC20 (HSCB), C-terminal oligomerisation domain|Chaperone J-domain|IRON-SULFUR CLUSTER CO-CHAPERONE PROTEIN HSCB|dnaJ domain profile.	PY17X_0824300.1-p1	chaperone, putative	PYYM_0824000.1-p1	chaperone protein, putative		TTCTATTTATAAATTTTAACCTTTTTAAAGCATTTATAACATTGATAAAATCCTAAAAAAAAAAAAAAAAAAAAAAAAAATAATAAAAAAATAAAGTAAAA	AAATAAAATAAGATGAATAAAATAAGATGAATAAAATAAGATGAATAAAATAAGATGGATAAAATAAGATGAATAAAATAGACGATTTATGTTATTACTTT
Py17X_08_v3_RagTag	1311819	Py17X_08_v3_RagTag_1311819_G_GA	G	GA	N67C_003839	CS domain|HSP20-like chaperones|NUCLEAR MOVEMENT PROTEIN NUDC|HSP20-LIKE CHAPERONES SUPERFAMILY PROTEIN|CS domain profile.	N67_003757, N67_003764	CS domain|HSP20-like chaperones|NUCLEAR MOVEMENT PROTEIN NUDC|HSP20-LIKE CHAPERONES SUPERFAMILY PROTEIN|CS domain profile.	PY17X_0831100.1-p1	HSP90 co-chaperone p23, putative	PYYM_0830800.1-p1	CS domain protein, putative		ACCTTACTGTATAAAAAAAATAAGACATTTCATACATGAAAGAAAAAGGAAGAAAAAGGAAAAAAAAAGGAAAAAAAAGGAAAAAAAAAGGAAAAAAAAGG	GAAAAAAAAAGGAAAAAAAAGGAAAAAAATTCTTTAATGTTTAATTTGAGTATTTTGAAAAATGTATCATAGTTTTTTTTTTTTTTTTTTTTTTTTTTTTT
Py17X_08_v3_RagTag	1502909	Py17X_08_v3_RagTag_1502909_ATGTAAAGCGG_A	ATGTAAAGCGG	A	N67C_003896	CAS/CSE protein, C-terminus|ARM repeat|EXPORTIN-2|IMPORTIN-7, 8, 11	N67_003821	CAS/CSE protein, C-terminus|ARM repeat|IMPORTIN-7, 8, 11|EXPORTIN-2	PY17X_0837000.1-p1	importin alpha re-exporter, putative	PYYM_0836700.1-p1	conserved Plasmodium protein, unknown function		ATTCTTCTTCAATTCTGCGTTTATGTCTATGCCGCGCAAGACCTGAAAAAGTGGAAAATTAAAGCGGTGCAACGATGTAAAATTAAAGCAGTGTAAAGCGA	ATGTAAAGCGGTGTAAAGCGGTGTAAAGCGGTGTAAAGCGGTGTAAAGCGGTGTAAAGCGGTGTAAAGCGGTGGAACTACTGGCGCTTAAAGTGACGTACC
Py17X_08_v3_RagTag	1545974	Py17X_08_v3_RagTag_1545974_T_TCATTCGTACAGCCATTTTCAATGC	T	TCATTCGTACAGCCATTTTCAATGC										TTTGGTGATTTTATTAATGATCTTTATGACGATATTTTTTTTTTTTTTTTTTTTTTACATGGATTTTTTGAAACCTTAAACGTGGGGCGACTCGCCGCTGT	TCATTCGTACAGCCATTTTCAATGCCATTCGTACAGCCATTTTCAATGCCATTCGTACAGCCATTTTCAATGCCATTCGTACAGCCATTTTCAATGCCATT
Py17X_08_v3_RagTag	1576593	Py17X_08_v3_RagTag_1576593_G_GA	G	GA										TATATGTACTAAATAAATATACTAAATATATATACTAAATATATATACTAAATAAATATACTAAATATATATACTAAATAAATATACTAAATAAAATATGG	GAAAAAAAAAAAAAAAAAAAACGTTAAATGCTTATTGATTTTTTTTCATCTACAGAAACAAATATTTAGGATCATTTTAAAATGAGATCGGAAAAATATAG
Py17X_08_v3_RagTag	1617317	Py17X_08_v3_RagTag_1617317_C_T	C	T	N67C_003931	Plasmodium variant antigen protein Cir/Yir/Bir|yir-bir-cir_Pla: yir/bir/cir-family of variant antigens|LRRGT00142-RELATED|PROTEIN CBG08811	N67_001512	Plasmodium variant antigen protein Cir/Yir/Bir|yir-bir-cir_Pla: yir/bir/cir-family of variant antigens		NA		NA		TTTAGGGTTTAGGGTTCAGGGTTCAGGGTTTAGGGTTTAGGGTTCAGGGTTCAGGGTTCAGGGTTTAGGGTTCAGGGTTCAGGGTTTAGGGTTCAGGGTTC	CAGGGTTTAGGGGTTAGGGTGTAGGTTTTAGGGTTAGGGTTCAGGGGTTCAGGGTTCAGGGTTCAGGGTTTAGGGTTTAGGGTTCAGGGTTCAGGGTTTAG
Py17X_08_v3_RagTag	1617478	Py17X_08_v3_RagTag_1617478_T_C	T	C	N67C_003931	Plasmodium variant antigen protein Cir/Yir/Bir|yir-bir-cir_Pla: yir/bir/cir-family of variant antigens|LRRGT00142-RELATED|PROTEIN CBG08811	N67_001512	Plasmodium variant antigen protein Cir/Yir/Bir|yir-bir-cir_Pla: yir/bir/cir-family of variant antigens		NA		NA		TTCAGGGTTTAGGGTTTAGGGTTCAGGGTTCAGGGTTTAGGGTTTAGGGTTCAGGGTTTAGGGTTCAGGGTTCAGGGTTCAGGGTTCAGGGTTTAGGGTTT	TAGGGTTCAGGGTTTAGGGTTCAGGGTTTAGGGTTCAGGGTTTAGGGTTCAGGGTTCAGGGTTCAGGGTTCAGGGTTTAGGGTTCAGGGTTTAGGGTTTAG
Py17X_08_v3_RagTag	1617506	Py17X_08_v3_RagTag_1617506_T_C	T	C	N67C_003931	Plasmodium variant antigen protein Cir/Yir/Bir|yir-bir-cir_Pla: yir/bir/cir-family of variant antigens|LRRGT00142-RELATED|PROTEIN CBG08811	N67_001512	Plasmodium variant antigen protein Cir/Yir/Bir|yir-bir-cir_Pla: yir/bir/cir-family of variant antigens		NA		NA		TTCAGGGTTTAGGGTTTAGGGTTCAGGGTTTAGGGTTCAGGGTTCAGGGTTCAGGGTTCAGGGTTTAGGGTTTAGGGTTCAGGGTTTAGGGTTCAGGGTTT	TAGGGTTCAGGGTTTAGGGTTCAGGGTTCAGGGTTCAGGGTTCAGGGTTTAGGGTTCAGGGTTTAGGGTTTAGGGTTCAGGGTTTCAGGGTTTAGGGTTCA
Py17X_09_v3_RagTag	92248	Py17X_09_v3_RagTag_92248_T_TA	T	TA	N67C_003033	Plasmodium variant antigen protein Cir/Yir/Bir|yir-bir-cir_Pla: yir/bir/cir-family of variant antigens	N67_000022, N67_005694	Plasmodium variant antigen protein Cir/Yir/Bir|yir-bir-cir_Pla: yir/bir/cir-family of variant antigens	PY17X_0100049.1-p1, PY17X_0219501.1-p1, PY17X_0321601.1-p1, PY17X_0950901.1-p1, PY17X_1048901.1-p1, PY17X_1200900.1-p1, PY17X_1300111.1-p1, PY17X_1469100.1-p1	PIR protein	PYYM_0014000.1-p1, PYYM_0029200.1-p1, PYYM_0032900.1-p1, PYYM_0036500.1-p1, PYYM_0036700.1-p1, PYYM_0042300.1-p1, PYYM_0043600.1-p1	YIR protein		TGACGTGTTATCATTAAACATAGTATGCATGTTACATAATGATTTAAATGCATCATAAAATTTAGACATACTTTAATATAAATATTCACAATTCTTTTTTT	TTCTAAAAGATCCTTATAATTATTATACTCCGTAAAACCCGTTATAGAATTTGTATACTTTTGATTATTTTGTATATCTGTTTTATAAAAAAATTTTAGAC
Py17X_09_v3_RagTag	236347	Py17X_09_v3_RagTag_236347_C_CA	C	CA	N67C_003070	Rh5 coiled-coil domain|235kDa-fam: rhoptry protein	N67_000060, N67_003874, N67_004145, N67_004388, N67_004391, N67_005277, N67_005636	Rh5 coiled-coil domain|Nucleotide-Binding Domain 94 of RH|235kDa-fam: rhoptry protein		NA		NA		GACAAACAGATAAATTAGAAAAAGTAGCAGATAAAAACACATATAATGAGGATCCAAAGGAAATTGAAAAAAAAATAGAAAATGTAGTAACAAAAATAGAC	CAAAAAAAAAATATATATAAGGAAATAAATAAATTGTTAAATGAAATATCAGAAATAGAAAAAGATAAAACTTCGTTAGAAGAATTAAAAAATATAAATTT
Py17X_09_v3_RagTag	931162	Py17X_09_v3_RagTag_931162_G_GA	G	GA										AAAAAAATATTTTATAATATAGGGAGAGCATACAAAAGGATATGAAGTTAAATGCGCAAAAGATGAGAAGAAATTGGGAATTTTTTTTTCACGATTAAATG	GAAAAAAAAAAAAAAAAAAATTATGCACATTTCATTTAGCTAATAATAGCACTAGGAAATATTCCTCATTTTGATTTAAACTCAGGATATAATTTGTTTGC
Py17X_09_v3_RagTag	951550	Py17X_09_v3_RagTag_951550_ATATTT_A	ATATTT	A										TTTTAGAGGATACACAAAAAAAATTTAGGGAAATATATTTCTTAAAGAAAAGACTCTAAACTATTCAATAGGTGTGTATATATAACACAAAAGGAACGCAA	ATATTTTATTTTATTTTATTTTATTTTATTTTTCAATCCTTATAATATACCATGTAATGCGCTAGCACATATAAATTAAAAAAAAAAAAAAAAAATTAATA
Py17X_09_v3_RagTag	1084539	Py17X_09_v3_RagTag_1084539_A_ATATG	A	ATATG										TACAAGTATAAACGTGTATTTATTTTTCTGTTGATATATTTGTGAAAAAAAAAATTTAATAAATGTGATTGGAAGTATTTTGAGTGTGAACATATTATATA	ATATGTATGTATGTATGTATGTATGTATGCATGTATAATTTCTTTTGCTATTATGATGAATATATCAGCTTATGGAATGTTTTATTATATTAAAAAAATAA
Py17X_09_v3_RagTag	1127377	Py17X_09_v3_RagTag_1127377_GAAT_G	GAAT	G	N67C_003302	Beige/BEACH domain|PH domain-like|WD40 repeat-like|BEACH domain|PROTEIN FAN|BEIGE/BEACH-RELATED|BEACH-type PH domain profile.|BEACH domain profile.	N67_003264	Beige/BEACH domain|PH domain-like|WD40 repeat-like|BEACH domain|PROTEIN FAN|BEIGE/BEACH-RELATED|BEACH-type PH domain profile.|BEACH domain profile.	PY17X_0926200.1-p1	BEACH domain-containing protein, putative	PYYM_0925600.1-p1	beige/BEACH domain protein, putative		AAAACTTATCTTCCTTAACCAATATAAACTCAAATTTTATTTTGGGAACAATTAATGGAAATATAATTTTTGTAGATACTCAAAATGTTGTAAAAAGGGTG	GAATAATAATAATAATAATAATAATAATAATAATAATAGATATGGTGCTATGCAAAATAAAGCTAGAGTTTTGAATAAAAGCACAAATTCTGATTTAAAAA
Py17X_09_v3_RagTag	1338176	Py17X_09_v3_RagTag_1338176_T_TATTTATC	T	TATTTATC										ATAATCAATATTTAGCCAAATATTTGCAATGAATATGCATGTGTATTTATTTATTTATCATTTATTATTTATCATTTATCATTTATTATTTATCATTTATT	TATTTATCATTTATCATTTATCATTTATCATTTATCATTTATTATTTTTGTTCGTTTAAATTTCGACATTATCCTACCATTTTGTCTTTCTCATTTTATTT
Py17X_09_v3_RagTag	1357026	Py17X_09_v3_RagTag_1357026_TCACCTTTTTCACCTTTTTCAGATTTGGCAAAGTTGGCATTCTCGC_T	TCACCTTTTTCACCTTTTTCAGATTTGGCAAAGTTGGCATTCTCGC	T	N67C_003357	Insulinase (Peptidase family M16)|Peptidase M16 inactive domain|LuxS/MPP-like metallohydrolase|PRESEQUENCE PROTEASE, MITOCHONDRIAL|PRESEQUENCE PROTEASE	N67_003318	Peptidase M16 inactive domain|Insulinase (Peptidase family M16)|LuxS/MPP-like metallohydrolase|PRESEQUENCE PROTEASE, MITOCHONDRIAL|PRESEQUENCE PROTEASE	PY17X_0931800.1-p1	insulinase, putative	PYYM_0931200.1-p1	insulinase, putative		ATTTTCTTTTTCAAATTCTATGTTTAAATATTTGAATAAACTTTGATGCACGCACGTTCCGAGGGCGACATATTTTTTTCTTTTCGAGCTTGCCTGTACGT	TCACCTTTTTCACCTTTTTCAGATTTGGCAAAGTTGGCATTCTCGCCACCTTTTTCACCTTTTTCAGATTTGGCCGATTCGGAAAGACTGGCGTGGTGAGC
Py17X_09_v3_RagTag	1611726	Py17X_09_v3_RagTag_1611726_A_ATAT	A	ATAT	N67C_003430	RNA recognition motif. (a.k.a. RRM, RBD, or RNP domain)|RNA-binding domain, RBD|ASPARAGINE-RICH ANTIGEN|Eukaryotic RNA Recognition Motif (RRM) profile.	N67_003394	RNA recognition motif. (a.k.a. RRM, RBD, or RNP domain)|RNA-binding domain, RBD|ASPARAGINE-RICH ANTIGEN|Eukaryotic RNA Recognition Motif (RRM) profile.	PY17X_0939200.1-p1	RNA-binding protein, putative	PYYM_0938600.1-p1	asparagine-rich antigen, putative		ATTATTCATCCCTTGTTGGTTATTCATGTAATTTGATTTCATATTATTGTAACTAAAACTTGAATTCAAATTATCATTTCCTCCTTTCATGCCCATTCTCA	ATATTATTATTATTATTATTATTATTGTTATCGTTAAAAAATGAATTGTTATTTAACGAAAACATATTATTACCGTTCATATTATTATTACCATTATTATT
Py17X_10_v3_RagTag	1375764	Py17X_10_v3_RagTag_1375764_TTTATTTTGTTTTGCCATATTTTGTTTTGCCATATTTTGTTTTGCCATATTTTGTTTTTCC_T	TTTATTTTGTTTTGCCATATTTTGTTTTGCCATATTTTGTTTTGCCATATTTTGTTTTTCC	T										AATTTTTGCATAATTTTTTAACCAGTTTATTAGTATATTAATTTTTGATGTTATATATGTATTTATATGCAAGTGGAGAGAGTTGCATGGTTTGCTTTGCT	TTTATTTTGTTTTGCCATATTTTGTTTTGCCATATTTTGTTTTGCCATATTTTGTTTTTCCTTATTTTGTTTTGCCATATTTTGTTTTGCCATATTTTGTT
Py17X_10_v3_RagTag	1685807	Py17X_10_v3_RagTag_1685807_A_ATATT	A	ATATT										AGCATTTTTATTTTATTTTATTTAATTGGACAGATTCATACTACGACTGTTCGTTTCTTACAACGCTCATCCGTTATAACGTATGTATGTATATGTATGCA	ATATTTATTTATTTATTTATTTATTTATTTATTTATTTATTTATTTATTTATTATCCAATTTTGATTTCCGCTCGACGGGTTTTACATATTCTTTATTTGC
Py17X_10_v3_RagTag	2021468	Py17X_10_v3_RagTag_2021468_T_C	T	C	N67C_003007	Plasmodium variant antigen protein Cir/Yir/Bir|yir-bir-cir_Pla: yir/bir/cir-family of variant antigens|PROTEIN CBG08811|LRRGT00142-RELATED	N67_003001, N67_004399, N67_005075, N67_005078, N67_005422, N67_005499	Plasmodium variant antigen protein Cir/Yir/Bir|yir-bir-cir_Pla: yir/bir/cir-family of variant antigens		NA		NA		TCAGGGTTCAGGGTTCAGGGTGTCAGGGTTTAGGGTTCAGGGTTCAGGGTTTAGGGTTCAGGGTTCAGGGTTTAGGGTTCAGGGTTTAGGGTTCAGGGTTT	TAGGGTTTAGGTTTTAGGGTTCAGGGTTTAGGGTTTAGGGTTCAGGGTTTAGGGTTCAGGGTTCAGGGTTCAGGGTTCAGGGTTTAGGGTTCAGGGTTCAG
Py17X_10_v3_RagTag	2021479	Py17X_10_v3_RagTag_2021479_T_G	T	G										GGTTCAGGGTGTCAGGGTTTAGGGTTCAGGGTTCAGGGTTTAGGGTTCAGGGTTCAGGGTTTAGGGTTCAGGGTTTAGGGTTCAGGGTTTAGGGTTTAGGT	TTTTAGGGTTCAGGGTTTAGGGTTTAGGGTTCAGGGTTTAGGGTTCAGGGTTCAGGGTTCAGGGTTCAGGGTTTAGGGTTCAGGGTTCAGGGTTCAGGGTT
Py17X_10_v3_RagTag	2021482	Py17X_10_v3_RagTag_2021482_T_C	T	C										TCAGGGTGTCAGGGTTTAGGGTTCAGGGTTCAGGGTTTAGGGTTCAGGGTTCAGGGTTTAGGGTTCAGGGTTTAGGGTTCAGGGTTTAGGGTTTAGGTTTT	TAGGGTTCAGGGTTTAGGGTTTAGGGTTCAGGGTTTAGGGTTCAGGGTTCAGGGTTCAGGGTTCAGGGTTTAGGGTTCAGGGTTCAGGGTTCAGGGTTCAG
Py17X_10_v3_RagTag	2021489	Py17X_10_v3_RagTag_2021489_C_T	C	T										GTCAGGGTTTAGGGTTCAGGGTTCAGGGTTTAGGGTTCAGGGTTCAGGGTTTAGGGTTCAGGGTTTAGGGTTCAGGGTTTAGGGTTTAGGTTTTAGGGTTC	CAGGGTTTAGGGTTTAGGGTTCAGGGTTTAGGGTTCAGGGTTCAGGGTTCAGGGTTCAGGGTTTAGGGTTCAGGGTTCAGGGTTCAGGGTTCAGGGTTTTA
Py17X_10_v3_RagTag	2021503	Py17X_10_v3_RagTag_2021503_T_C	T	C										TTCAGGGTTCAGGGTTTAGGGTTCAGGGTTCAGGGTTTAGGGTTCAGGGTTTAGGGTTCAGGGTTTAGGGTTTAGGTTTTAGGGTTCAGGGTTTAGGGTTT	TAGGGTTCAGGGTTTAGGGTTCAGGGTTCAGGGTTCAGGGTTCAGGGTTTAGGGTTCAGGGTTCAGGGTTCAGGGTTCAGGGTTTTAGGGTTCAGGGTTTA
Py17X_10_v3_RagTag	2021559	Py17X_10_v3_RagTag_2021559_C_T	C	T										TTCAGGGTTTAGGGTTTAGGTTTTAGGGTTCAGGGTTTAGGGTTTAGGGTTCAGGGTTTAGGGTTCAGGGTTCAGGGTTCAGGGTTCAGGGTTTAGGGTTC	CAGGGTTCAGGGTTCAGGGTTCAGGGTTTTAGGGTTCAGGGTTTAGGGTTTAGGGTTTAGGGTTCAGGGTTTAGGGTTCAGGGTTCAGGGTTTAGGGTTCA
Py17X_10_v3_RagTag	2021566	Py17X_10_v3_RagTag_2021566_C_T	C	T										TTTAGGGTTTAGGTTTTAGGGTTCAGGGTTTAGGGTTTAGGGTTCAGGGTTTAGGGTTCAGGGTTCAGGGTTCAGGGTTCAGGGTTTAGGGTTCAGGGTTC	CAGGGTTCAGGGTTCAGGGTTTTAGGGTTCAGGGTTTAGGGTTTAGGGTTTAGGGTTCAGGGTTTAGGGTTCAGGGTTCAGGGTTTAGGGTTCAGGGTTCA
Py17X_10_v3_RagTag	2021623	Py17X_10_v3_RagTag_2021623_C_T	C	T										TCAGGGTTCAGGGTTCAGGGTTCAGGGTTTAGGGTTCAGGGTTCAGGGTTCAGGGTTCAGGGTTTTAGGGTTCAGGGTTTAGGGTTTAGGGTTTAGGGTTC	CAGGGTTTAGGGTTCAGGGTTCAGGGTTTAGGGTTCAGGGTTCAGGGTTCAGGGTTTAGGGTTCAGGGTTCAGGGTTCAGGGTTCAGGGTTTAGGGTTCAG
Py17X_10_v3_RagTag	2021630	Py17X_10_v3_RagTag_2021630_T_C	T	C										TCAGGGTTCAGGGTTCAGGGTTTAGGGTTCAGGGTTCAGGGTTCAGGGTTCAGGGTTTTAGGGTTCAGGGTTTAGGGTTTAGGGTTTAGGGTTCAGGGTTT	TAGGGTTCAGGGTTCAGGGTTTAGGGTTCAGGGTTCAGGGTTCAGGGTTTAGGGTTCAGGGTTCAGGGTTCAGGGTTCAGGGTTTAGGGTTCAGGGTTTAG
Py17X_10_v3_RagTag	2021636	Py17X_10_v3_RagTag_2021636_TC_T	TC	T										TTCAGGGTTCAGGGTTTAGGGTTCAGGGTTCAGGGTTCAGGGTTCAGGGTTTTAGGGTTCAGGGTTTAGGGTTTAGGGTTTAGGGTTCAGGGTTTAGGGTT	TCAGGGTTCAGGGTTTAGGGTTCAGGGTTCAGGGTTCAGGGTTTAGGGTTCAGGGTTCAGGGTTCAGGGTTCAGGGTTTAGGGTTCAGGGTTTAGGGTTCA
Py17X_11_v3_RagTag	3045	Py17X_11_v3_RagTag_3045_G_A	G	A										CTGAACCCTGAACCCTGAACCCTGAACCCTGAACCCTGAACCCTGAACCCTAAACCCTGAACCCTGAACCCTGAACCCTAAACCCTGAACCCTAAACCCTG	GAACCCTAAACCCTGAACCCTAAACCCTGAACCCTGAACCCTGAACCCTGAACCCTGAACCCTAAACCCTGAACCCTGAACCCTGAACCCTAAACCCTGAA
Py17X_11_v3_RagTag	54206	Py17X_11_v3_RagTag_54206_AC_A	AC	A	N67C_001998	Plasmodium variant antigen protein Cir/Yir/Bir|yir-bir-cir_Pla: yir/bir/cir-family of variant antigens|LRRGT00142-RELATED|PROTEIN CBG08811	N67_001460	Plasmodium variant antigen protein Cir/Yir/Bir|yir-bir-cir_Pla: yir/bir/cir-family of variant antigens		NA		NA		AAACCCTGAACCCTGAACCCTAAACCCTGAACCCTAAACCCTGAACCCTGAACCCTGAACCCTAAACCCTAAACCCTGAACCCTGAACCCTGAACCCTAAA	ACCCTGAACCCTGAACCCTGAACCCTGAACCCTGAACCCTGAACCCTAAACCCTGAACCCTGAACCCTGAACCCTGAACCCTGAACCCTGAACCCTGAACC
Py17X_11_v3_RagTag	54267	Py17X_11_v3_RagTag_54267_G_A	G	A	N67C_001998	Plasmodium variant antigen protein Cir/Yir/Bir|yir-bir-cir_Pla: yir/bir/cir-family of variant antigens|LRRGT00142-RELATED|PROTEIN CBG08811	N67_001460	Plasmodium variant antigen protein Cir/Yir/Bir|yir-bir-cir_Pla: yir/bir/cir-family of variant antigens		NA		NA		CTAAACCCTAAACCCTGAACCCTGAACCCTGAACCCTAAACCCTGAACCCTGAACCCTGAACCCTGAACCCTGAACCCTGAACCCTAAACCCTGAACCCTG	GAACCCTGAACCCTGAACCCTGAACCCTGAACCCTGAACCCTAAACCCTGAACCCTGAACCCTGAACCCTGAACCCTAAACCCTGAACCCTGAACCCTGAA
Py17X_11_v3_RagTag	54274	Py17X_11_v3_RagTag_54274_G_A	G	A	N67C_001998	Plasmodium variant antigen protein Cir/Yir/Bir|yir-bir-cir_Pla: yir/bir/cir-family of variant antigens|LRRGT00142-RELATED|PROTEIN CBG08811	N67_001460	Plasmodium variant antigen protein Cir/Yir/Bir|yir-bir-cir_Pla: yir/bir/cir-family of variant antigens		NA		NA		CTAAACCCTGAACCCTGAACCCTGAACCCTAAACCCTGAACCCTGAACCCTGAACCCTGAACCCTGAACCCTGAACCCTAAACCCTGAACCCTGAACCCTG	GAACCCTGAACCCTGAACCCTGAACCCTGAACCCTAAACCCTGAACCCTGAACCCTGAACCCTGAACCCTAAACCCTGAACCCTGAACCCTGAACCCTGAA
Py17X_11_v3_RagTag	54325	Py17X_11_v3_RagTag_54325_A_AC	A	AC	N67C_001998	Plasmodium variant antigen protein Cir/Yir/Bir|yir-bir-cir_Pla: yir/bir/cir-family of variant antigens|LRRGT00142-RELATED|PROTEIN CBG08811	N67_001460	Plasmodium variant antigen protein Cir/Yir/Bir|yir-bir-cir_Pla: yir/bir/cir-family of variant antigens		NA		NA		GAACCCTGAACCCTGAACCCTGAACCCTAAACCCTGAACCCTGAACCCTGAACCCTGAACCCTGAACCCTGAACCCTGAACCCTAAACCCTGAACCCTGAA	ACCCTGAACCCTGAACCCTAAACCCTGAACCCTGAACCCTGAACCCTGAACCCTAAACCCTGAACCCTGAACCCTGAACCCTAAACCCTGAACCCTGAACC
Py17X_11_v3_RagTag	54330	Py17X_11_v3_RagTag_54330_G_A	G	A	N67C_001998	Plasmodium variant antigen protein Cir/Yir/Bir|yir-bir-cir_Pla: yir/bir/cir-family of variant antigens|LRRGT00142-RELATED|PROTEIN CBG08811	N67_001460	Plasmodium variant antigen protein Cir/Yir/Bir|yir-bir-cir_Pla: yir/bir/cir-family of variant antigens		NA		NA		CTGAACCCTGAACCCTGAACCCTAAACCCTGAACCCTGAACCCTGAACCCTGAACCCTGAACCCTGAACCCTGAACCCTAAACCCTGAACCCTGAACCCTG	GAACCCTGAACCCTAAACCCTGAACCCTGAACCCTGAACCCTGAACCCTAAACCCTGAACCCTGAACCCTGAACCCTAAACCCTGAACCCTGAACCCTAAA
Py17X_11_v3_RagTag	54375	Py17X_11_v3_RagTag_54375_CCCTAAA_C	CCCTAAA	C	N67C_001998	Plasmodium variant antigen protein Cir/Yir/Bir|yir-bir-cir_Pla: yir/bir/cir-family of variant antigens|LRRGT00142-RELATED|PROTEIN CBG08811	N67_001460	Plasmodium variant antigen protein Cir/Yir/Bir|yir-bir-cir_Pla: yir/bir/cir-family of variant antigens		NA		NA		AACCCTGAACCCTGAACCCTGAACCCTGAACCCTAAACCCTGAACCCTGAACCCTGAACCCTGAACCCTAAACCCTGAACCCTGAACCCTGAACCCTGAAC	CCCTAAACCCTGAACCCTGAACCCTGAACCCTAAACCCTGAACCCTGAACCCTAAACCCTGAACCCTGAACCCTAAACCCTGAACCCTGAACCCTAAACCC
Py17X_11_v3_RagTag	54416	Py17X_11_v3_RagTag_54416_A_AC	A	AC	N67C_001998	Plasmodium variant antigen protein Cir/Yir/Bir|yir-bir-cir_Pla: yir/bir/cir-family of variant antigens|LRRGT00142-RELATED|PROTEIN CBG08811	N67_001460	Plasmodium variant antigen protein Cir/Yir/Bir|yir-bir-cir_Pla: yir/bir/cir-family of variant antigens		NA		NA		GAACCCTGAACCCTGAACCCTGAACCCTAAACCCTGAACCCTGAACCCTGAACCCTGAACCCTAAACCCTGAACCCTGAACCCTGAACCCTAAACCCTGAA	ACCCTGAACCCTAAACCCTGAACCCTGAACCCTAAACCCTGAACCCTGAACCCTAAACCCTGAACCCTAAACCCTGAACCCTGAACCCTAAACCCTAAACC
Py17X_11_v3_RagTag	54435	Py17X_11_v3_RagTag_54435_G_A	G	A	N67C_001998	Plasmodium variant antigen protein Cir/Yir/Bir|yir-bir-cir_Pla: yir/bir/cir-family of variant antigens|LRRGT00142-RELATED|PROTEIN CBG08811	N67_001460	Plasmodium variant antigen protein Cir/Yir/Bir|yir-bir-cir_Pla: yir/bir/cir-family of variant antigens		NA		NA		CTGAACCCTAAACCCTGAACCCTGAACCCTGAACCCTGAACCCTAAACCCTGAACCCTGAACCCTGAACCCTAAACCCTGAACCCTGAACCCTAAACCCTG	GAACCCTGAACCCTAAACCCTGAACCCTGAACCCTAAACCCTGAACCCTAAACCCTGAACCCTGAACCCTAAACCCTAAACCCTAAACCCTGAACCCTGAA
Py17X_11_v3_RagTag	54470	Py17X_11_v3_RagTag_54470_A_G	A	G	N67C_001998	Plasmodium variant antigen protein Cir/Yir/Bir|yir-bir-cir_Pla: yir/bir/cir-family of variant antigens|LRRGT00142-RELATED|PROTEIN CBG08811	N67_001460	Plasmodium variant antigen protein Cir/Yir/Bir|yir-bir-cir_Pla: yir/bir/cir-family of variant antigens		NA		NA		CTGAACCCTAAACCCTGAACCCTGAACCCTGAACCCTAAACCCTGAACCCTGAACCCTAAACCCTGAACCCTGAACCCTAAACCCTGAACCCTGAACCCTA	AAACCCTGAACCCTAAACCCTGAACCCTGAACCCTAAACCCTAAACCCTAAACCCTGAACCCTGAACCCTAAACCCTGAACCCTGAACCCTAAACCTAAAC
Py17X_11_v3_RagTag	54477	Py17X_11_v3_RagTag_54477_G_A	G	A	N67C_001998	Plasmodium variant antigen protein Cir/Yir/Bir|yir-bir-cir_Pla: yir/bir/cir-family of variant antigens|LRRGT00142-RELATED|PROTEIN CBG08811	N67_001460	Plasmodium variant antigen protein Cir/Yir/Bir|yir-bir-cir_Pla: yir/bir/cir-family of variant antigens		NA		NA		CTAAACCCTGAACCCTGAACCCTGAACCCTAAACCCTGAACCCTGAACCCTAAACCCTGAACCCTGAACCCTAAACCCTGAACCCTGAACCCTAAACCCTG	GAACCCTAAACCCTGAACCCTGAACCCTAAACCCTAAACCCTAAACCCTGAACCCTGAACCCTAAACCCTGAACCCTGAACCCTAAACCTAAACCCTAAAC
Py17X_11_v3_RagTag	54491	Py17X_11_v3_RagTag_54491_G_A	G	A	N67C_001998	Plasmodium variant antigen protein Cir/Yir/Bir|yir-bir-cir_Pla: yir/bir/cir-family of variant antigens|LRRGT00142-RELATED|PROTEIN CBG08811	N67_001460	Plasmodium variant antigen protein Cir/Yir/Bir|yir-bir-cir_Pla: yir/bir/cir-family of variant antigens		NA		NA		CTGAACCCTGAACCCTAAACCCTGAACCCTGAACCCTAAACCCTGAACCCTGAACCCTAAACCCTGAACCCTGAACCCTAAACCCTGAACCCTAAACCCTG	GAACCCTGAACCCTAAACCCTAAACCCTAAACCCTGAACCCTGAACCCTAAACCCTGAACCCTGAACCCTAAACCTAAACCCTAAACCCTGAACCCTAAAC
Py17X_11_v3_RagTag	54512	Py17X_11_v3_RagTag_54512_A_G	A	G	N67C_001998	Plasmodium variant antigen protein Cir/Yir/Bir|yir-bir-cir_Pla: yir/bir/cir-family of variant antigens|LRRGT00142-RELATED|PROTEIN CBG08811	N67_001460	Plasmodium variant antigen protein Cir/Yir/Bir|yir-bir-cir_Pla: yir/bir/cir-family of variant antigens		NA		NA		CTGAACCCTGAACCCTAAACCCTGAACCCTGAACCCTAAACCCTGAACCCTGAACCCTAAACCCTGAACCCTAAACCCTGAACCCTGAACCCTAAACCCTA	AAACCCTAAACCCTGAACCCTGAACCCTAAACCCTGAACCCTGAACCCTAAACCTAAACCCTAAACCCTGAACCCTAAACCCTGAACCCTGAACCCTGAAC
Py17X_11_v3_RagTag	54519	Py17X_11_v3_RagTag_54519_A_G	A	G	N67C_001998	Plasmodium variant antigen protein Cir/Yir/Bir|yir-bir-cir_Pla: yir/bir/cir-family of variant antigens|LRRGT00142-RELATED|PROTEIN CBG08811	N67_001460	Plasmodium variant antigen protein Cir/Yir/Bir|yir-bir-cir_Pla: yir/bir/cir-family of variant antigens		NA		NA		CTGAACCCTAAACCCTGAACCCTGAACCCTAAACCCTGAACCCTGAACCCTAAACCCTGAACCCTAAACCCTGAACCCTGAACCCTAAACCCTAAACCCTA	AAACCCTGAACCCTGAACCCTAAACCCTGAACCCTGAACCCTAAACCTAAACCCTAAACCCTGAACCCTAAACCCTGAACCCTGAACCCTGAACCCTAAAC
Py17X_11_v3_RagTag	54556	Py17X_11_v3_RagTag_54556_A_AC	A	AC	N67C_001998	Plasmodium variant antigen protein Cir/Yir/Bir|yir-bir-cir_Pla: yir/bir/cir-family of variant antigens|LRRGT00142-RELATED|PROTEIN CBG08811	N67_001460	Plasmodium variant antigen protein Cir/Yir/Bir|yir-bir-cir_Pla: yir/bir/cir-family of variant antigens		NA		NA		GAACCCTGAACCCTAAACCCTGAACCCTAAACCCTGAACCCTGAACCCTAAACCCTAAACCCTAAACCCTGAACCCTGAACCCTAAACCCTGAACCCTGAA	ACCCTAAACCTAAACCCTAAACCCTGAACCCTAAACCCTGAACCCTGAACCCTGAACCCTAAACCCTAAACCCTGAACCCTGAACCCTGAAATTTTAAAAA
Py17X_11_v3_RagTag	54560	Py17X_11_v3_RagTag_54560_T_TG	T	TG	N67C_001998	Plasmodium variant antigen protein Cir/Yir/Bir|yir-bir-cir_Pla: yir/bir/cir-family of variant antigens|LRRGT00142-RELATED|PROTEIN CBG08811	N67_001460	Plasmodium variant antigen protein Cir/Yir/Bir|yir-bir-cir_Pla: yir/bir/cir-family of variant antigens		NA		NA		CCTGAACCCTAAACCCTGAACCCTAAACCCTGAACCCTGAACCCTAAACCCTAAACCCTAAACCCTGAACCCTGAACCCTAAACCCTGAACCCTGAACCCT	TAAACCTAAACCCTAAACCCTGAACCCTAAACCCTGAACCCTGAACCCTGAACCCTAAACCCTAAACCCTGAACCCTGAACCCTGAAATTTTAAAAATAAT
Py17X_11_v3_RagTag	54563	Py17X_11_v3_RagTag_54563_A_C	A	C	N67C_001998	Plasmodium variant antigen protein Cir/Yir/Bir|yir-bir-cir_Pla: yir/bir/cir-family of variant antigens|LRRGT00142-RELATED|PROTEIN CBG08811	N67_001460	Plasmodium variant antigen protein Cir/Yir/Bir|yir-bir-cir_Pla: yir/bir/cir-family of variant antigens		NA		NA		GAACCCTAAACCCTGAACCCTAAACCCTGAACCCTGAACCCTAAACCCTAAACCCTAAACCCTGAACCCTGAACCCTAAACCCTGAACCCTGAACCCTAAA	ACCTAAACCCTAAACCCTGAACCCTAAACCCTGAACCCTGAACCCTGAACCCTAAACCCTAAACCCTGAACCCTGAACCCTGAAATTTTAAAAATAATAGA
Py17X_11_v3_RagTag	136528	Py17X_11_v3_RagTag_136528_C_T	C	T										ACTAAATACTTATATACTTGTTTCTAATAATATATAATATACTCTTTTCTAAAATTATAATATTTACAAAGTTGTATTGTTCCATTTTCTATGCAAATTAC	CATAAATTTATATTGTTTTTAATGAATGTAGATAAATTCATAATCCATTTTAATGAGCTCGATAACTTTATTTTTATTCCTATATACTTCAATTTAGAAGT
Py17X_11_v3_RagTag	136534	Py17X_11_v3_RagTag_136534_T_A	T	A										TACTTATATACTTGTTTCTAATAATATATAATATACTCTTTTCTAAAATTATAATATTTACAAAGTTGTATTGTTCCATTTTCTATGCAAATTACATAAAT	TTTATATTGTTTTTAATGAATGTAGATAAATTCATAATCCATTTTAATGAGCTCGATAACTTTATTTTTATTCCTATATACTTCAATTTAGAAGTATATCT
Py17X_11_v3_RagTag	136543	Py17X_11_v3_RagTag_136543_TTTTTAATGAATGTAGATAAATTCATAATCCA_T	TTTTTAATGAATGTAGATAAATTCATAATCCA	T										ACTTGTTTCTAATAATATATAATATACTCTTTTCTAAAATTATAATATTTACAAAGTTGTATTGTTCCATTTTCTATGCAAATTACATAAATTTATATTGT	TTTTTAATGAATGTAGATAAATTCATAATCCATTTTAATGAGCTCGATAACTTTATTTTTATTCCTATATACTTCAATTTAGAAGTATATCTTATTGTGCA
Py17X_11_v3_RagTag	136585	Py17X_11_v3_RagTag_136585_C_T	C	T										TAATATTTACAAAGTTGTATTGTTCCATTTTCTATGCAAATTACATAAATTTATATTGTTTTTAATGAATGTAGATAAATTCATAATCCATTTTAATGAGC	CTCGATAACTTTATTTTTATTCCTATATACTTCAATTTAGAAGTATATCTTATTGTGCAATTTTATAAACTATTTTATGCATATTTTCCATTCTTTAAAAG
Py17X_11_v3_RagTag	136586	Py17X_11_v3_RagTag_136586_T_C	T	C										AATATTTACAAAGTTGTATTGTTCCATTTTCTATGCAAATTACATAAATTTATATTGTTTTTAATGAATGTAGATAAATTCATAATCCATTTTAATGAGCT	TCGATAACTTTATTTTTATTCCTATATACTTCAATTTAGAAGTATATCTTATTGTGCAATTTTATAAACTATTTTATGCATATTTTCCATTCTTTAAAAGA
Py17X_11_v3_RagTag	136682	Py17X_11_v3_RagTag_136682_AAAG_A	AAAG	A										GAGCTCGATAACTTTATTTTTATTCCTATATACTTCAATTTAGAAGTATATCTTATTGTGCAATTTTATAAACTATTTTATGCATATTTTCCATTCTTTAA	AAAGAACAATTAGCACTGAACCCGTACCTATAAGCTTAAATAAGTCTTTGAATGGATATTATTTTTAAAATATTGCTTAGTAAATATTAACATATAAATAT
Py17X_11_v3_RagTag	136693	Py17X_11_v3_RagTag_136693_A_T	A	T										CTTTATTTTTATTCCTATATACTTCAATTTAGAAGTATATCTTATTGTGCAATTTTATAAACTATTTTATGCATATTTTCCATTCTTTAAAAGAACAATTA	AGCACTGAACCCGTACCTATAAGCTTAAATAAGTCTTTGAATGGATATTATTTTTAAAATATTGCTTAGTAAATATTAACATATAAATATATATTAATATT
Py17X_11_v3_RagTag	136709	Py17X_11_v3_RagTag_136709_C_T	C	T										ATATACTTCAATTTAGAAGTATATCTTATTGTGCAATTTTATAAACTATTTTATGCATATTTTCCATTCTTTAAAAGAACAATTAGCACTGAACCCGTACC	CTATAAGCTTAAATAAGTCTTTGAATGGATATTATTTTTAAAATATTGCTTAGTAAATATTAACATATAAATATATATTAATATTATTTTAAAGTATAATA
Py17X_11_v3_RagTag	136736	Py17X_11_v3_RagTag_136736_G_C	G	C										ATTGTGCAATTTTATAAACTATTTTATGCATATTTTCCATTCTTTAAAAGAACAATTAGCACTGAACCCGTACCTATAAGCTTAAATAAGTCTTTGAATGG	GATATTATTTTTAAAATATTGCTTAGTAAATATTAACATATAAATATATATTAATATTATTTTAAAGTATAATAGAAAACTATGTTTAATTAGGTTGTTAT
Py17X_11_v3_RagTag	136754	Py17X_11_v3_RagTag_136754_T_A	T	A										CTATTTTATGCATATTTTCCATTCTTTAAAAGAACAATTAGCACTGAACCCGTACCTATAAGCTTAAATAAGTCTTTGAATGGATATTATTTTTAAAATAT	TTGCTTAGTAAATATTAACATATAAATATATATTAATATTATTTTAAAGTATAATAGAAAACTATGTTTAATTAGGTTGTTATATTACCTTTAAGAGGAGA
Py17X_11_v3_RagTag	136769	Py17X_11_v3_RagTag_136769_T_TA	T	TA										TTTCCATTCTTTAAAAGAACAATTAGCACTGAACCCGTACCTATAAGCTTAAATAAGTCTTTGAATGGATATTATTTTTAAAATATTGCTTAGTAAATATT	TAACATATAAATATATATTAATATTATTTTAAAGTATAATAGAAAACTATGTTTAATTAGGTTGTTATATTACCTTTAAGAGGAGAGAGATAAGATATATT
Py17X_11_v3_RagTag	136792	Py17X_11_v3_RagTag_136792_T_A	T	A										TAGCACTGAACCCGTACCTATAAGCTTAAATAAGTCTTTGAATGGATATTATTTTTAAAATATTGCTTAGTAAATATTAACATATAAATATATATTAATAT	TTATTTTAAAGTATAATAGAAAACTATGTTTAATTAGGTTGTTATATTACCTTTAAGAGGAGAGAGATAAGATATATTGCTATTTTAATATATTAATTTAA
Py17X_11_v3_RagTag	523183	Py17X_11_v3_RagTag_523183_TA_T	TA	T										CAAAGAGTATTACCCAAGAGTTACATTGTTATGACAAAAATAATAATATTCAATTTGGCTAATCATAAGACGTATAACTTGCATATAGCATAATAAAAAAT	TAAAAAAAAAAAAAAAAAAATATATTATTTTTATTTTATAGCTAAGGAAAATGTTTGTTCGATATGAAAAATGTTTAAATAAAATATTTTTATAACTGTAC
Py17X_11_v3_RagTag	643356	Py17X_11_v3_RagTag_643356_T_TAATGGCAATGGTGACGATAATAATGACAATGCTGGC	T	TAATGGCAATGGTGACGATAATAATGACAATGCTGGC										CGATAACTTCAAATGAAATCAAAATTGGGCAAGATCATAAAAATGGTGACGATAAAAATGGTGGCGATAATAATGACAATGTTGGTAATGGCAATGTTGGT	TAATGGCAATGGTGACGATAATAATGACAATGCTGGCAATGGCAATGGCGACGATAATGACAGTCTTGATGAAGAGGAAATACACAGGTCATTTGCCTTAG
Py17X_11_v3_RagTag	749432	Py17X_11_v3_RagTag_749432_AGAAAAAAGTGGAGAAAAAAATGG_A	AGAAAAAAGTGGAGAAAAAAATGG	A										AACTTTGATTTATTCAAATGATAAATTTTATGAAAAATACAAAAAAAACGCTAAAAATAGAAATGAAAATAGAAATGAAAATGAAAAATAAAAAAAATGGA	AGAAAAAAGTGGAGAAAAAAATGGGAAAAAAGTGGAGAAAAAAATGGGAAAAAAGTGGAGAAAAAAATGGGAAAAAAGTGGACATAATCCAAAAAATATGC
Py17X_11_v3_RagTag	1436626	Py17X_11_v3_RagTag_1436626_A_ATATT	A	ATATT	N67C_002357	Ubiquitin-conjugating enzyme|UBA/TS-N domain|UBA-like|UBC-like|UBIQUITIN-CONJUGATING ENZYME E2|UBIQUITIN-CONJUGATING ENZYME E2 K|Ubiquitin-associated domain (UBA) profile.|Ubiquitin-conjugating (UBC) core domain profile.|Ubiquitin-conjugating (UBC) active site signature.|Ubiquitin Conjugating Enzyme	N67_002818	Ubiquitin-conjugating enzyme|UBA/TS-N domain|UBA-like|UBC-like|UBIQUITIN-CONJUGATING ENZYME E2|UBIQUITIN-CONJUGATING ENZYME E2 K|Ubiquitin-conjugating (UBC) core domain profile.|Ubiquitin-associated domain (UBA) profile.|Ubiquitin-conjugating (UBC) active site signature.|Ubiquitin Conjugating Enzyme	PY17X_1134100.1-p1	ubiquitin-conjugating enzyme E2, putative	PYYM_1135000.1-p1	ubiquitin-conjugating enzyme, putative		AATTACTGAAATGGGATTTAGCGAAGACCAAGCTAAGGTTCTTAAAAATAATAAAAATATCAATGCAAACAATTATAATATCTGAATATATAATATATATA	ATATTTATTTATTTATTTATTTATTTATTTATTTATTTATTTATTATTTATCTGTTGTAGTTTCGATATTTTCCCCTAGCATTTCCTTTGTTAATTTATTT
Py17X_11_v3_RagTag	1747863	Py17X_11_v3_RagTag_1747863_GAGGAGAACAAAATGA_G	GAGGAGAACAAAATGA	G	N67C_002431	DUAL SPECIFICITY PROTEIN KINASE PYK3|SERINE-THREONINE PROTEIN KINASE	N67_002906	BREAST CANCER TYPE 1 SUSCEPTIBILITY PROTEIN BRCA1	PY17X_1141700.1-p1	conserved Plasmodium protein, unknown function	PYYM_1142700.1-p1	conserved Plasmodium protein, unknown function		GACAAAAGTGAAGGAGAGCAAAATGAAGGAGAACAAAATGGAGGAATACAAAATGAAGGAGAACAAAATGAAGGAATACAAAATGAGGGAATACAAAATGG	GAGGAGAACAAAATGAAGGAGAACAAAATGAAGGAGAACAAAATGAAGGAGAACAAATTACCAATTGTGCGAATGTGAAGGAAGGCAAAGAGAATGGTAAT
Py17X_11_v3_RagTag	1880447	Py17X_11_v3_RagTag_1880447_G_A	G	A	N67C_002473	ERCC4 domain|RuvA domain 2-like|Restriction endonuclease-like|DNA REPAIR ENDONUCLEASE XPF	N67_002947	ERCC4 domain|RuvA domain 2-like|Restriction endonuclease-like|DNA REPAIR ENDONUCLEASE XPF	PY17X_1146000.1-p1	DNA repair endonuclease XPF, putative	PYYM_1147000.1-p1	DNA repair endonuclease, putative		TGAAGAGAAAGTGTTACCAACTTTGTATATATAGAATGTTTATTATTTAATGATGCAAAATAAAAAAGATGTTTAGTATTAAATTCTATTAATAAAACATG	GTATAGAATAATATTTTGACATTTGATTAATTTGGTTATACAATCGGTTATTATTTAAAGATTGTATTAAATCAATAATAGTTTTTCTTTCGACACATATA
Py17X_11_v3_RagTag	1993822	Py17X_11_v3_RagTag_1993822_C_T	C	T										ATATATATATGATAAAACATGTATTAAACATACCCCAAAACAAGACAATTTATCTAACTACCATAAAAGTATATATTGTTCCATATTAATTTTAAATTGAC	CATTAAGAATAACAAAAATATTTTTATTTACATATAATTGCTGTATATAGGATTAAATAATGCATTACCTATTTTAGTATATATATAATATGATATCCCCT
Py17X_12_v3_RagTag	8420	Py17X_12_v3_RagTag_8420_G_A	G	A										ATACCTTTTAAATTGGGACCCATAAATCTGCAACATTAAATTGGGACCCATAAATCTGCAACATTAAATCGGGACCCATAAATCTGCAACATAAATCGGGG	GCCCTGGACATTTTTTAATTACCAAAAATATTAAATATTCCTATCTTAATATTATTTATTGGATTTTATTTTGTATTTTATTGTTATAATAAACTTTATAA
Py17X_12_v3_RagTag	159662	Py17X_12_v3_RagTag_159662_T_C	T	C	N67C_001498	GRAM domain|LP04239P|MUCIN-22|MIP family signature.	N67_001487, N67_001998, N67_002006, N67_003482, N67_003493, N67_003863	GRAM domain|LP04239P|MUCIN-22|MIP family signature.	PY17X_0601600.1-p1, PY17X_0801600.1-p1, PY17X_0802800.1-p1, PY17X_1001800.1-p1, PY17X_1201900.1-p1	conserved Plasmodium protein, unknown function	PYYM_0600600.1-p1, PYYM_0801500.1-p1, PYYM_0802700.1-p1, PYYM_1001800.1-p1, PYYM_1201300.1-p1	conserved rodent malaria protein, unknown function|conserved Plasmodium protein, unknown function		CTTCGTCATAACAGCTCTTATACACGATCTTCCTAGTGAAAATTCTAGCGGAAAAAATACTACACAGATAGACATTTTGTATGACGCACATTTTTTTAAAT	TACACATACTTCGAAAACAAGATAGTATCTACCCTTTTAAAATTATTAGAATCGATTAGTTTAAAGTTTAAGGTACGCATAAATAAATGTATACGGGAAAT
Py17X_12_v3_RagTag	1272963	Py17X_12_v3_RagTag_1272963_T_G	T	G										TTGTTACTATTTGTTTGTTTATTTTTTATGGGAAAATTAATAGCATTGTTGTATGGTATGTTTATTATATGACTTGTGCATATTTTTTTTTGCATAATTAT	TCGAATTATTTCCTTTAATTGTATCCATGTAATTTATGTGTTTTTAGTAAAATATAACTTATTTTTATGTGATAATATAATTATTTATTATTTATTATCAT
Py17X_12_v3_RagTag	2086166	Py17X_12_v3_RagTag_2086166_T_C	T	C										TCAGGGTTTAGGGTTCAGGGTTCAGGGTTCAGGGTTTAGGGTTCAGGGTTTTAGGGTTCAGGGTTTAGGGTTTAGGGTTCAGGGTTTAGGGTTCAGGGTTT	TAGGGTTCAGGGTTTAGGGGTTCAGGGTTTAGGGTTCAGGGTTCAGGGTTTAGGGTTCAGGGTTTAGGGTTTAGGGTTCAGGTTTAGGGGTTAGGGTTTAG
Py17X_12_v3_RagTag	2086216	Py17X_12_v3_RagTag_2086216_T_C	T	C										TTAGGGTTCAGGGTTTAGGGTTTAGGGTTCAGGGTTTAGGGTTCAGGGTTTAGGGTTCAGGGTTTAGGGGTTCAGGGTTTAGGGTTCAGGGTTCAGGGTTT	TAGGGTTCAGGGTTTAGGGTTTAGGGTTCAGGTTTAGGGGTTAGGGTTTAGGGTTTAGGGTTCAGGGTTCAGGGTTCAGGGTTTAGGGTTCAGGGTTCAGG
Py17X_12_v3_RagTag	2086880	Py17X_12_v3_RagTag_2086880_C_T	C	T										TTTAGGGTTTAGGGTTCAGGGTTTAGGGTTCAGGGTTCAGGGTTCAGGGTTCAGGGTTTAGGGTTCAGGGTTCAGGGTTTAGGGTTCAGGGTTTAGGGTTC	CAGGGTTCAGGGTTTAGGGTTTAGGGTTCAGGGTTCAGGGTTCAGGGTTTAGGGTTCAGGGTTCAGGGTTCAGGGTTTAGGGTTCAGGGTTCAGGGTTTAG
Py17X_13_v3_RagTag	732725	Py17X_13_v3_RagTag_732725_TAAATGAGGAAAATAAAAATGAGGAAAATAAAAATGAGGAAAATAA_T	TAAATGAGGAAAATAAAAATGAGGAAAATAAAAATGAGGAAAATAA	T	N67C_000170	Calponin-homology domain, CH-domain|HOMOLOGY DOMAIN-CONTAINING PROTEIN,PUTATIVE-RELATED|Calponin homology (CH) domain profile.	N67_000175	Calponin-homology domain, CH-domain|HOMOLOGY DOMAIN-CONTAINING PROTEIN,PUTATIVE-RELATED|Calponin homology (CH) domain profile.	PY17X_1315400.1-p1	calponin homology domain-containing protein, putative	PYYM_1312400.1-p1	calponin homology domain-containing protein, putative		AAAGAAAATCAAAAAAAAATAAATCCTTTACATAAATTTAATGATAGAGAAAAAATTCATAAAAGCAACTTTTTTAAATATTTTAATATCGAGGAAAATAT	TAAATGAGGAAAATAAAAATGAGGAAAATAAAAATGAGGAAAATAAAAATGAGGAAAATAAAAATGAGGAAAATAAAAATGGAGAGAATGAAAATGAAGAG
Py17X_13_v3_RagTag	1498478	Py17X_13_v3_RagTag_1498478_T_TATTATCTTTCCATTTCATC	T	TATTATCTTTCCATTTCATC										ATTTCGAAAGATATAACGCTATATTTTCATTAAAAAGGAGAAAAAAAATAGGCTTCTCATTATCGTCATCGTTATCGTCATCATTATCTTTCCATTTTATT	TATTATCTTTCCATTTCATCATTATCTTTCCATTTCATCATTATCTTTCCATTTCATCATTATCTTTCCATTTCATTATCATGATTTTCACACAATTGGCA
Py17X_13_v3_RagTag	1561701	Py17X_13_v3_RagTag_1561701_G_A	G	A	N67C_000380	Duffy binding domain|Erythrocyte binding antigen 175|Duffy binding domain-like|TRANSGELIN|CALPONIN/TRANSGELIN|Erythrocyte binding antigen 175 region VI	N67_000387	Duffy binding domain|Erythrocyte binding antigen 175|Duffy binding domain-like|CALPONIN/TRANSGELIN|TRANSGELIN|Erythrocyte binding antigen 175 region VI	PY17X_1337400.1-p1	erythrocyte binding like protein	PYYM_1334400.1-p1	duffy-binding protein		CCCGGTTTAAAATACTGTGAATCTATAAATAATAAATATTTTCATGGAACGTGTTCAAAAAGTCAAACCCAAAATCTTTGTTGCTCAATTTCAAATTATTG	GCACAAAATTTTTTAATATAAATTCAAAGAAATATTATGATTGTATGAATGAAGAGTTTATGGCCCCCGATTATAACTGTTTTCAAAAAGAGAGCTATTCA
Py17X_13_v3_RagTag	1563974	Py17X_13_v3_RagTag_1563974_G_GTA	G	GTA										ATACATGTATAACATATACATAAATTCTCACGTTTTGCCTTTTTTAGATTGTATAAAGATATCACAATAAAAAATAAATTTAAAAAGATAAGGAAAAAACG	GTATATATATATATATATATATTTAATGCATACACCATACTTAAAAAATCAACGTCTTGAAAATGTTATTCAATAAAATGTATATGCATAAAAAATAAAAT
Py17X_13_v3_RagTag	1812823	Py17X_13_v3_RagTag_1812823_GAAAAAGAAGATA_G	GAAAAAGAAGATA	G	N67C_000450		N67_000461		PY17X_1344500.1-p1	conserved Plasmodium protein, unknown function	PYYM_1341500.1-p1	conserved Plasmodium protein, unknown function		AATAAATAATATATTGTTTACATTCATAAGTGAAAATCGTGGAAAAAATTGTGTAAAAAATCGTGGAAAAAATTGTGTAAAAAATCGTGGAAATATATGCG	GAAAAAGAAGATAAAAAAGAAGATATGAATATGAAAATAACTGTTAATAAAAATAGTTTTGATAAGTTTGTCCCTTACAATTTTGAAAAATTATTTTTATT
Py17X_13_v3_RagTag	2210151	Py17X_13_v3_RagTag_2210151_TCACAATCACGAGAAAAG_T	TCACAATCACGAGAAAAG	T										AAAAAAAAAAAAAAAAAAATATACATGTTAAATTGAAAGATCGTACTTGTTTAGTTACCACATTTACAGATCAAATTTTTAAATCACAATCACGAGATAAT	TCACAATCACGAGAAAAGCACAATCACGAGAAAAGCACAATCACGAGAAAAGCACAATCACGAGAAAAGCACAATCACGAGAAAAGCACAATCACGAGAAA
Py17X_13_v3_RagTag	2971395	Py17X_13_v3_RagTag_2971395_C_T	C	T										TTCAGGGTTTAGGGTTCAGGGTTTAGGGTTCAGGGTTTAGGGTTCAGGGTTTAGGGTTCAGGGTTTAGGGTTTAGGGTTTAGGGTTCAGGGTTCAGGGTTC	CAGGGTTCAGGGTTTAGGGTTCAGGGTTCAGGGTTCAGGGTTCAGGGTTCAGGGTTTAGGGTTTAGGGTTTAGGGTTCAGGGTTCAGGGTTTAGGGTTCAG
Py17X_13_v3_RagTag	2971500	Py17X_13_v3_RagTag_2971500_T_C	T	C										TTCAGGGTTTAGGGTTCAGGGTTCAGGGTTCAGGGTTCAGGGTTCAGGGTTTAGGGTTTAGGGTTTAGGGTTCAGGGTTCAGGGTTTAGGGTTCAGGGTTT	TAGGGTTCAGGGTTTAGGGTTCAGGGTTCAGGGTTTAGGGTTCAGGGTTCAGGGTTCAGGGTTTAGGGTTCAGGGTTCAGGGTTTAGGGTTCAGGGTTCAG
Py17X_14_v3_RagTag	24876	Py17X_14_v3_RagTag_24876_A_T	A	T										CCCCGTGAATGGGGTTTATAACAGGGGTTTTCATTTTTTTCACATCAACTGATTTTATAATTATTGCATCGCTCTTTCTCTCCATTTTCAGCTCGGTTAAA	AAATTAACACACACTTTCATTACAAAACCCCGTTATAGTTGAAGGGAAATCCTTCATGTCAAATAATGCCATTTATTTTCTTTCACCGTTTAATCAAATAC
Py17X_14_v3_RagTag	25017	Py17X_14_v3_RagTag_25017_A_G	A	G										AAGGGAAATCCTTCATGTCAAATAATGCCATTTATTTTCTTTCACCGTTTAATCAAATACTAAAAAAGCACAAAAAATTAATATAATTCCAAAATCCCTTA	AAAATAAAACCAGATGAAACACAATCATTTCCGTTTACAACATTATTAGATAAACACCATACATATGATTCGATATCCAACATCAAAACAACAATTTAAAT
Py17X_14_v3_RagTag	25514	Py17X_14_v3_RagTag_25514_C_A	C	A										CACCATCTGGATATTCATTTAATTTTAAATATAATGCATCATTGCAAAAAGTTAAACAAAAATTTAAAAAAAAAATATATCCATCACTTCTTTATTTTCAC	CCATTATATCAACATCATTTCTTTATTTTCACCATTATATCAACATCATTTCTTTATTTTCAACATTATATGAACATCACTTCTTTATTTTCACCATTATA
Py17X_14_v3_RagTag	25833	Py17X_14_v3_RagTag_25833_C_A	C	A										ATTATATGAACATCACTTCTTTATTTTACCTCTTTACAAACCAAATTTTCCATTCACCATAACAATATTAATGTACATTTATATGAACTTTATTCAAAATC	CTAAGAAATTAATCATAAACAACGAAGATATGTCCAATTTTCCAACATTTATTCATTTCTTCCACTATTTAATGATACAATAACATAGTTACTTTCCTATT
Py17X_14_v3_RagTag	26693	Py17X_14_v3_RagTag_26693_T_C	T	C										CCCATAAATCTGCAACATTAAATCGGGACCCTGGACATTTTTTAATTACCAAAAATATTAAATATTCCTATCTTAATATTATTTATTGGATTTTATTTTGT	TATTTTATTGTTATAATAAACTTTATAATTACATTAATTCGCTTTATACATTTATTATATTATAATATTTTTACTTAATTATGCAAAAATCAAATTAACAA
Py17X_14_v3_RagTag	26710	Py17X_14_v3_RagTag_26710_A_C	A	C										TTAAATCGGGACCCTGGACATTTTTTAATTACCAAAAATATTAAATATTCCTATCTTAATATTATTTATTGGATTTTATTTTGTATTTTATTGTTATAATA	AAACTTTATAATTACATTAATTCGCTTTATACATTTATTATATTATAATATTTTTACTTAATTATGCAAAAATCAAATTAACAAAAACATTATATTGTTGC
Py17X_14_v3_RagTag	26796	Py17X_14_v3_RagTag_26796_A_G	A	G										TTTATTGTTATAATAAACTTTATAATTACATTAATTCGCTTTATACATTTATTATATTATAATATTTTTACTTAATTATGCAAAAATCAAATTAACAAAAA	ACATTATATTGTTGCCTTTTTGTTGGCAATAAATGTATTAACCCCAGGATCCAATAATTATGTTGAAGCAAACCCAGAAATTATAAACAAAATAAAAAAAA
Py17X_14_v3_RagTag	26817	Py17X_14_v3_RagTag_26817_G_A	G	A										ATAATTACATTAATTCGCTTTATACATTTATTATATTATAATATTTTTACTTAATTATGCAAAAATCAAATTAACAAAAACATTATATTGTTGCCTTTTTG	GTTGGCAATAAATGTATTAACCCCAGGATCCAATAATTATGTTGAAGCAAACCCAGAAATTATAAACAAAATAAAAAAAATGCTAAGTCGTTTATTAAAAA
Py17X_14_v3_RagTag	27015	Py17X_14_v3_RagTag_27015_G_C	G	C										AAAAGTTAAAAATAACAAAACTGCAGTTATATCTACTTTATTGAAACATTAGCATTAACATTTGGTGCTACGTTTGGTGTAATCCATTATCAAAAGAATGG	GAATTACTAAAAAACAATCATCCAACAGTGAAACAAAACCCTTAACTGTTCCACGCGAAAACACAAACACAATATCAGATAATAAAACTACACCATCACCA
Py17X_14_v3_RagTag	28069	Py17X_14_v3_RagTag_28069_G_T	G	T										TCCTACCATTGTAACACCACATTGGGAAATTATACTATTAAATAAAACATAAATAGAGAATAAAAATAAGCAGTTTCGTTAAATAAAATATTCATAAAATG	GAACGTATTATGATATATATAATTCAATATAACCATGACCCCTGATCCCTTAAAATCATAATGTTTTGGGTGATTTATAATAGGTGTATGCTATTCTTCTC
Py17X_14_v3_RagTag	28255	Py17X_14_v3_RagTag_28255_G_T	G	T										TATGCTATTCTTCTCACCTTGCAATGAGTTCATTTAAATAATTTCCCATTTAAATAATTTCCCATTTAAATAATTATATAAATTTACTTTTTATTTTTAAG	GTATTAATTTTTTATAAATTCCGTGGGCATTCTTTTCCTTCTATTTCAAATCTACTTATATAACCCGTTTTTACACTTTTTAAAATATTTTACTTATCAAA
Py17X_14_v3_RagTag	28393	Py17X_14_v3_RagTag_28393_G_A	G	A	N67C_000761	PYST-A: Plasmodium yoelii subtelomeric family PYST-A				NA		NA		TTCTATTTCAAATCTACTTATATAACCCGTTTTTACACTTTTTAAAATATTTTACTTATCAAATCCAAAAATGAATAAAGGCTATATTAAGATTGCTTTGG	GCACTTTTAAGTTTCGCAGGATATACGCAAAATGTAGCATTTGCAAGCGAACATGATGCAGATGTTGCTATTAAGGCCAACCCCGCACACAAAAAATCATT
Py17X_14_v3_RagTag	28459	Py17X_14_v3_RagTag_28459_G_A	G	A	N67C_000761	PYST-A: Plasmodium yoelii subtelomeric family PYST-A				NA		NA		AAAAATGAATAAAGGCTATATTAAGATTGCTTTGGCACTTTTAAGTTTCGCAGGATATACGCAAAATGTAGCATTTGCAAGCGAACATGATGCAGATGTTG	GCTATTAAGGCCAACCCCGCACACAAAAAATCATTGTATGAAAATATCGAAAAACATATACATATTCGTCGAACCCCTCCATAATCATTAAATATTATAAA
Py17X_14_v3_RagTag	29068	Py17X_14_v3_RagTag_29068_T_G	T	G	N67C_000761	PYST-A: Plasmodium yoelii subtelomeric family PYST-A				NA		NA		AAGAAACTCTGGGATTTCAATAATAACAAAAAACCCTATAAAAAGTTTATTAATGGTACATAAAAAATAATCAATCAATTTAATATCTGCTTCTCACTATT	TTACGCATCTTTCATTTATATCTCCAAAATTATCATCTTTTTAGGAAATCTTGCTCGTGTATACTGCAAATATTTAATTCTACTTGAAAAAATTAACACAG
Py17X_14_v3_RagTag	29090	Py17X_14_v3_RagTag_29090_TC_T	TC	T	N67C_000761	PYST-A: Plasmodium yoelii subtelomeric family PYST-A				NA		NA		ATAACAAAAAACCCTATAAAAAGTTTATTAATGGTACATAAAAAATAATCAATCAATTTAATATCTGCTTCTCACTATTTACGCATCTTTCATTTATATCT	TCCAAAATTATCATCTTTTTAGGAAATCTTGCTCGTGTATACTGCAAATATTTAATTCTACTTGAAAAAATTAACACAGATCCTAATTATACACCCCTCAC
Py17X_14_v3_RagTag	29402	Py17X_14_v3_RagTag_29402_C_T	C	T	N67C_000761	PYST-A: Plasmodium yoelii subtelomeric family PYST-A				NA		NA		CATCAATTTTGTAGCATTCAAATGACACAACTGTAATTCTTTGTCCTTCAAGACCTCTAAATTATCTTGGTCAAATCGATGATCAACCTAATATCAAAGAC	CATGTTAGAAAATACAAAATTAATCGAAATTGACATTGATCCTGAGGAAGCATTAACCAAATTGGATACTAACATAGCCGGATTTGTAGTTAAAAAAGGGG
Py17X_14_v3_RagTag	29773	Py17X_14_v3_RagTag_29773_AAAC_A	AAAC	A										TTATGATTCTGGCAATTCTACCGACTTTGACAACGATAAAAGAGAAAGAGGACTTGCATATACAAATATCCTAAGCTTAGCACAACGCATTTGATCTAGTA	AAACAACAATACTCCCCAAGTAAATCTCTTTCAACACTTTAATCAAATTAATTTATCTTTATATGTAATCCCTACTTAAATTACCATCGCAAATTTTTGAC
Py17X_14_v3_RagTag	29789	Py17X_14_v3_RagTag_29789_C_A	C	A										TCTACCGACTTTGACAACGATAAAAGAGAAAGAGGACTTGCATATACAAATATCCTAAGCTTAGCACAACGCATTTGATCTAGTAAACAACAATACTCCCC	CAAGTAAATCTCTTTCAACACTTTAATCAAATTAATTTATCTTTATATGTAATCCCTACTTAAATTACCATCGCAAATTTTTGACCAATTTATAAATTATT
Py17X_14_v3_RagTag	376942	Py17X_14_v3_RagTag_376942_GA_G	GA	G										AATAATCATTGGAAATACTTTTCTTTCGTTTTTGTTACTGTTTTCTCATTTCCTTTTCTCTTATATGCATATACCAAAAATGTGTATTTAAAAAAAAAATG	GAAAAAAAAAAAAAAATTTAAAGGAATTATTAATTTTCACATGAAAATACAAGTGTAACATTTTAATATTTTTCCTTTTTTGTATGAAAAATTTCGATAAT
Py17X_14_v3_RagTag	761932	Py17X_14_v3_RagTag_761932_A_ATATACATATATTACATGTATATGTATG	A	ATATACATATATTACATGTATATGTATG										TATATTTTATTTTTTTATGTTTTTATAAAAATTTTGTATTATTTATACAATGATATACATATTAGTGGATAATATACATATATATTTTTTACTATACATTA	ATATACATATGAGTATATATATATATATATATATATATATATATTTATTATATAAAAATTTTATATTATTATAAATTAAAAAAATATATAATGGTTATTTT
Py17X_14_v3_RagTag	1075586	Py17X_14_v3_RagTag_1075586_GAAAATGGTGGGA_G	GAAAATGGTGGGA	G										TGTATACTACAACGGTGTTTGAATAATAATGCACACAAATGTATGTTTTCTATGGAAAAATGGGGAAACTAAAGTGAAAAATGGCGAGAAAAATGGTGGGG	GAAAATGGTGGGAAAAATGGTGGGAAAAATGGTGGGAAAAATGGTGGGAAAAATGGTGGGAAAAATGGTGGGAAAAATGAGTAATTAAAAGAGTCGCTTGA
Py17X_14_v3_RagTag	1138592	Py17X_14_v3_RagTag_1138592_G_A	G	A	N67C_001055		N67_001043		PY17X_1427900.1-p1	conserved Plasmodium protein, unknown function	PYYM_1429600.1-p1	conserved Plasmodium protein, unknown function		ATAAATTTGAATTAATTTCATTATATATATAATACTTGTTTTCATATATGCAAATATTATTGTGTGCATAAAATTTTATTATGCTTATATCATTGAATAGG	GCACTCTGCTCTATTATCATGATAAATATGAAAAATTCTTACTTCATTTTTATCATAATTATTATTTAAGTTATTATCAATAATTTTTTTTAAGCAATAAA
Py17X_14_v3_RagTag	1669020	Py17X_14_v3_RagTag_1669020_TATCTACACTTTTGTTTACATCTACACTTTTGTTTAC_T	TATCTACACTTTTGTTTACATCTACACTTTTGTTTAC	T	N67C_001193		N67_001183		PY17X_1442400.1-p1	conserved Plasmodium protein, unknown function	PYYM_1444000.1-p1	conserved Plasmodium protein, unknown function		ATTAAAAACATAAATAAATAATTGTTATATTTTTCATTATGATACTTCAAATTTGTCAAAATTTTAGAAATTGCTATTAATTTGTTCGCATCTGCATCTGT	TATCTACACTTTTGTTTACATCTACACTTTTGTTTACATCTACACTTTTGTTTACATCTACACTTTTGTTTACATCTACACTTTTGTTTACATTTTTATTT
Py17X_14_v3_RagTag	2135807	Py17X_14_v3_RagTag_2135807_A_C	A	C	N67C_001301	WW domain|RNA-binding domain, RBD|FLOWERING TIME CONTROL PROTEIN FCA|RNA BINDING PROTEIN|WW/rsp5/WWP domain profile.|WW/rsp5/WWP domain signature.|Eukaryotic RNA Recognition Motif (RRM) profile.	N67_001300	RNA recognition motif. (a.k.a. RRM, RBD, or RNP domain)|WW domain|RNA-binding domain, RBD|RNA BINDING PROTEIN|CUGBP ELAV-LIKE FAMILY MEMBER 3|WW/rsp5/WWP domain profile.|Eukaryotic RNA Recognition Motif (RRM) profile.|WW/rsp5/WWP domain signature.	PY17X_1453200.1-p1	clustered-asparagine-rich protein, putative	PYYM_1454700.1-p1	clustered-asparagine-rich protein, putative		AGTTGAACTTTCAAATATTTGTTATTAACAAAATAGCCATTCATAAATTGAATTGCATGGTGTGCACTCATAACATTATCGTAACTAACAAAACCAAATCA	ATGAATTTCTTCCTGTACTATCTCTTTGAATTTTTGAAGAAATTATATTTCCAAAACAACAAAAATGTTGAAATAAATCTAAATCAGTCCACTCACTAGGA
Py17X_14_v3_RagTag+RC:RC[16]	2584557	Py17X_14_v3_RagTag_2584557_A_ATATTTATT	A	ATATTTATT										TATTATTGTTAGATAAATAAAATATAAAATACACTCTAAAACAAAAAAAAAAATAATAAAATTCAAGGAAAATATAAAATGTTTTTCTATATACATATGTA	ATATTTATTTATTTATTTATTTATTTATTTATTTTTCATTTCTTGTTGAGGAAAAAATATATAAGCTTACATATTCATTACATAAAATTTTGGAAACTATA
