# Supplementary material for: Comparative genomics of Plasmodium yoelii nigeriensis N67 and N67C: genome-wide polymorphisms, differential gene expression, and drug resistance
Source: BMC Genomics. 2024 Nov 5;25:1035. doi: 10.1186/s12864-024-10961-4 (PMC11536827; doi:10.1186/s12864-024-10961-4)
Supplement: Supplementary file 6 — Supplementary Material 6: Table S6. Verification of the putative nucleotide polymorphisms between Plasmodium yoelii nigeriensis N67 and N67C genomes through PCR amplification and sequencing. [file 12864_2024_10961_MOESM6_ESM.xls]

## Sheet: Sheet1
N67C ID	N67 ID	YM ID	17X ID	Forward	Reverse	Description	comments	CDs	SNP/indel (N67C/N67); N67C position
N67C_004646	N67_004779	PYYM_0414000	PY17X_0413900	CCAAACAAACATTTTTGGAA	ATTTGCATGAACAAAGGAAA	conserved Plasmodium protein	coding	2136	G/A, 1161
N67C_005187	N67_004589	PYYM_0704300	PY17X_0704400	CATATTTTTGTTTTCCATCG	TTTTATGTTGCATCATGTGT	ubiquitin conjugation factor E4 B	coding	3669	G/T, 4068
N67C_005207	N67_004609	PYYM_0719300	PY17X_0719300	AATGGAAGATTTATCGGAAA	TTTCTGGGAATAAAACATCA	bifunctional dihydrofolate reductase-thymidylate synthase	coding	1767	A/G, 341
N67C_002473	N67_002947	PYYM_1147000	PY17X_1146000	TTATGATCGTTTGCATCAAT	AAGCAAAATGCATATCATAC	DNA repair endonuclease	coding	4494	G/A, 3763
N67C_001498	N67_001487	PYYM_1201300	PY17X_1201900	ATGCATCATTGGAAAAAGTT	CATTTATTTATGCGTACCTT	GRAM domain-containing protei	coding	2799	T/C, 1444
N67C_000380	N67_000387	PYYM_1334400	PY17X_1337400	TCCAACTTTAAATCCAAATG	GACGCAAAAATGAATATGAT	Duffy binding-like protein (PyEBL)	coding	2559	G/A, 2225
N67C_000450	N67_000461	PYYM_1341500	PY17X_1344500	AAAGGTGTTTTACAACCAAA	TTTCAAAATTGTAAGGGACA	conserved Plasmodium protein	coding	3786	GAAAAGAAGAT/G; G/T, 3055; A/T, 3057
N67C_001055	N67_001043	PYYM_1429600	PY17X_1427900	TTGAATACGTTGCATTTGTT	TCGTGTAAAAATGTGCATAA	conserved Plasmodium protein	coding	3351	G/A, 672
N67C_001301	N67_001300	PYYM_1454700	PY17X_1453200	ATGTGTTTAAAAACCTGCAT	CATCCAAATAAACTTTTCCA	vesicle transport v-SNARE protein VTI1-clustered-asparagine-rich protein			A/C, 1093
