# Supplementary material for: Comparative genomics of Plasmodium yoelii nigeriensis N67 and N67C: genome-wide polymorphisms, differential gene expression, and drug resistance
Source: BMC Genomics. 2024 Nov 5;25:1035. doi: 10.1186/s12864-024-10961-4 (PMC11536827; doi:10.1186/s12864-024-10961-4)
Supplement: Supplementary file 7 — Supplementary Material 7: Table S7. Annotated ortholog groups among the four Plasmodium yoelii parasites (17X, YM, N67C, and N67). [file 12864_2024_10961_MOESM7_ESM.xlsx]

## Sheet: Orthogroups
Orthogroup	17X	17X_annotation	YM	YM_annotation	N67C	N67C_annotation	N67	N67_annotation
OG0000000		NA		NA	N67C_000745, N67C_000759, N67C_000762, N67C_001460, N67C_001981, N67C_001986, N67C_002000, N67C_002518, N67C_002521, N67C_002994, N67C_002997, N67C_003007, N67C_003008, N67C_003010, N67C_003023, N67C_003045, N67C_003047, N67C_003055, N67C_003521, N67C_003528, N67C_003531, N67C_003936, N67C_003939, N67C_004228, N67C_004741, N67C_004753, N67C_004756, N67C_004986, N67C_004995, N67C_005000, N67C_0052…	Plasmodium variant antigen protein Cir/Yir/Bir|yir-bir-cir_Pla: yir/bir/cir-family of variant antigens|PROTEIN CBG08811|LRRGT00142-RELATED	N67_003001, N67_004399, N67_005075, N67_005078, N67_005422, N67_005499	Plasmodium variant antigen protein Cir/Yir/Bir|yir-bir-cir_Pla: yir/bir/cir-family of variant antigens
OG0000001	PY17X_0100029.1-p1, PY17X_0118201.1-p1, PY17X_0219601.1-p1, PY17X_0223101.1-p1, PY17X_0321701.1-p1, PY17X_0322401.1-p1, PY17X_0500061.1-p1, PY17X_0600141.1-p1, PY17X_0600381.1-p1, PY17X_0700003.1-p1, PY17X_0700025.1-p1, PY17X_0800051.1-p1, PY17X_0845501.1-p1, PY17X_0900047.1-p1, PY17X_0948201.1-p1, PY17X_0949301.1-p1, PY17X_0950101.1-p1, PY17X_1000027.1-p1, PY17X_1000043.1-p1, PY17X_1049001.1-p1,…	PIR protein	PYYM_0031700.1-p1, PYYM_0037500.1-p1	YIR protein	N67C_000016, N67C_000738, N67C_000767, N67C_001465, N67C_002020, N67C_002029, N67C_002526, N67C_002989, N67C_003031, N67C_003536, N67C_003942, N67C_004503, N67C_004759, N67C_004775, N67C_004979, N67C_005466	Plasmodium variant antigen protein Cir/Yir/Bir|yir-bir-cir_Pla: yir/bir/cir-family of variant antigens	N67_004869, N67_005745, N67_005747	Plasmodium variant antigen protein Cir/Yir/Bir|yir-bir-cir_Pla: yir/bir/cir-family of variant antigens
OG0000002	PY17X_0200031.1-p1, PY17X_0221001.1-p1, PY17X_0400075.1-p1, PY17X_0400100.1-p1, PY17X_0800021.1-p1, PY17X_0800101.1-p1, PY17X_0900059.1-p1, PY17X_1044100.1-p1, PY17X_1047701.1-p1, PY17X_1048101.1-p1, PY17X_1048601.1-p1, PY17X_1049801.1-p1, PY17X_1100071.1-p1, PY17X_1100151.1-p1, PY17X_1300237.1-p1, PY17X_1468800.1-p1, PY17X_1469501.1-p1	PIR protein	PYYM_0010300.1-p1, PYYM_0010400.1-p1, PYYM_0013500.1-p1, PYYM_0017800.1-p1, PYYM_0018300.1-p1, PYYM_0022100.1-p1, PYYM_0028000.1-p1, PYYM_0030900.1-p1, PYYM_0033900.1-p1, PYYM_0035300.1-p1, PYYM_0041900.1-p1, PYYM_0042700.1-p1, PYYM_0044400.1-p1, PYYM_0400300.1-p1, PYYM_0600200.1-p1, PYYM_1043700.1-p1, PYYM_1101200.1-p1	YIR protein	N67C_000734, N67C_002973, N67C_003039, N67C_003501, N67C_004539, N67C_004969	Plasmodium variant antigen protein Cir/Yir/Bir|yir-bir-cir_Pla: yir/bir/cir-family of variant antigens	N67_002458, N67_003475, N67_004663, N67_004669, N67_005260, N67_005262, N67_005721	Plasmodium variant antigen protein Cir/Yir/Bir|yir-bir-cir_Pla: yir/bir/cir-family of variant antigens
OG0000003	PY17X_0117600.1-p1, PY17X_0200301.1-p1, PY17X_0200721.1-p1, PY17X_0221501.1-p1, PY17X_0321501.1-p1, PY17X_0322201.1-p1, PY17X_0400083.1-p1, PY17X_0422901.1-p1, PY17X_0600900.1-p1, PY17X_0700029.1-p1, PY17X_0843001.1-p1, PY17X_0948001.1-p1, PY17X_0948601.1-p1, PY17X_0949101.1-p1, PY17X_1046601.1-p1, PY17X_1047501.1-p1, PY17X_1049901.1-p1, PY17X_1300141.1-p1, PY17X_1472601.1-p1	PIR protein	PYYM_0000800.1-p1, PYYM_0010200.1-p1, PYYM_0012800.1-p1, PYYM_0023900.1-p1, PYYM_0026300.1-p1, PYYM_0031100.1-p1, PYYM_0036300.1-p1, PYYM_0036800.1-p1, PYYM_0038300.1-p1, PYYM_0045300.1-p1, PYYM_0046100.1-p1, PYYM_0047200.1-p1, PYYM_0201600.1-p1, PYYM_0526700.1-p1, PYYM_0600100.1-p1	YIR protein	N67C_000727, N67C_000748, N67C_002023, N67C_002966, N67C_003034, N67C_004777, N67C_004970, N67C_005468	Plasmodium variant antigen protein Cir/Yir/Bir|yir-bir-cir_Pla: yir/bir/cir-family of variant antigens	N67_000001, N67_001983, N67_004871, N67_005625	Plasmodium variant antigen protein Cir/Yir/Bir|yir-bir-cir_Pla: yir/bir/cir-family of variant antigens
OG0000004	PY17X_0219001.1-p1, PY17X_1374000.1-p1, PY17X_1471901.1-p1, PY17X_1472401.1-p1	PIR protein	PYYM_0026700.1-p1	YIR protein	N67C_000012, N67C_001453, N67C_001476, N67C_001970, N67C_002016, N67C_002021, N67C_002511, N67C_002530, N67C_002986, N67C_003041, N67C_003502, N67C_003516, N67C_003555, N67C_004243, N67C_004246, N67C_004506, N67C_004730, N67C_004736, N67C_004750, N67C_004964, N67C_005007, N67C_005469	Plasmodium variant antigen protein Cir/Yir/Bir|yir-bir-cir_Pla: yir/bir/cir-family of variant antigens|PROTEIN CBG08811|LRRGT00142-RELATED	N67_000018, N67_001979, N67_002491, N67_002496, N67_002498, N67_002994, N67_002996, N67_005259, N67_005263, N67_005269, N67_005270, N67_005444, N67_005504, N67_005505, N67_005523, N67_005736, N67_005744	Plasmodium variant antigen protein Cir/Yir/Bir|yir-bir-cir_Pla: yir/bir/cir-family of variant antigens
OG0000005	PY17X_0100400.1-p1, PY17X_0117900.1-p1, PY17X_0218301.1-p1, PY17X_0400011.1-p1, PY17X_0500067.1-p1, PY17X_0600400.1-p1, PY17X_0800061.1-p1, PY17X_0844101.1-p1, PY17X_0845401.1-p1, PY17X_0900051.1-p1, PY17X_0900500.1-p1, PY17X_0948101.1-p1, PY17X_0950001.1-p1, PY17X_1000031.1-p1, PY17X_1050001.1-p1, PY17X_1100097.1-p1, PY17X_1200067.1-p1, PY17X_1200500.1-p1, PY17X_1471201.1-p1	PIR protein	PYYM_0002200.1-p1, PYYM_0005400.1-p1, PYYM_0016700.1-p1, PYYM_0020800.1-p1, PYYM_0023200.1-p1, PYYM_0026200.1-p1, PYYM_0029900.1-p1, PYYM_0032200.1-p1, PYYM_0037800.1-p1, PYYM_0043200.1-p1, PYYM_0047900.1-p1, PYYM_1400700.1-p1	YIR protein	N67C_000006, N67C_000749, N67C_003943, N67C_004227, N67C_004239, N67C_004994	Plasmodium variant antigen protein Cir/Yir/Bir|yir-bir-cir_Pla: yir/bir/cir-family of variant antigens	N67_003002, N67_004400, N67_005683, N67_005727	Plasmodium variant antigen protein Cir/Yir/Bir|yir-bir-cir_Pla: yir/bir/cir-family of variant antigens
OG0000006	PY17X_0100081.1-p1, PY17X_0200151.1-p1, PY17X_0200691.1-p1, PY17X_0319801.1-p1, PY17X_0322301.1-p1, PY17X_0401400.1-p1, PY17X_0500097.1-p1, PY17X_0528601.1-p1, PY17X_0843401.1-p1, PY17X_0844401.1-p1, PY17X_0900083.1-p1, PY17X_0948701.1-p1, PY17X_1000067.1-p1, PY17X_1046301.1-p1	PIR protein	PYYM_0004200.1-p1, PYYM_0022600.1-p1, PYYM_0024100.1-p1, PYYM_0027600.1-p1, PYYM_0040100.1-p1, PYYM_0044000.1-p1, PYYM_0049200.1-p1, PYYM_0401600.1-p1, PYYM_1368600.1-p1	YIR protein	N67C_000017, N67C_000737, N67C_002527, N67C_003504, N67C_003537, N67C_005275, N67C_005480	Plasmodium variant antigen protein Cir/Yir/Bir|yir-bir-cir_Pla: yir/bir/cir-family of variant antigens	N67_002988, N67_002992, N67_002998, N67_004134, N67_004870, N67_005452	Plasmodium variant antigen protein Cir/Yir/Bir|yir-bir-cir_Pla: yir/bir/cir-family of variant antigens
OG0000007	PY17X_0100091.1-p1, PY17X_0100500.1-p1, PY17X_0201151.1-p1, PY17X_0320501.1-p1, PY17X_0400095.1-p1, PY17X_0400500.1-p1, PY17X_0400900.1-p1, PY17X_0527700.1-p1, PY17X_0846601.1-p1, PY17X_1046501.1-p1, PY17X_1100005.1-p1, PY17X_1200077.1-p1, PY17X_1200200.1-p1, PY17X_1300259.1-p1, PY17X_1300421.1-p1, PY17X_1400059.1-p1, PY17X_1468400.1-p1	PIR protein	PYYM_0000300.1-p1, PYYM_0004400.1-p1, PYYM_0009400.1-p1, PYYM_0019800.1-p1, PYYM_0027100.1-p1, PYYM_0030100.1-p1, PYYM_0046200.1-p1, PYYM_0201700.1-p1, PYYM_0202700.1-p1, PYYM_0318600.1-p1, PYYM_0400700.1-p1, PYYM_0401100.1-p1, PYYM_0724200.1-p1, PYYM_1400900.1-p1	YIR protein	N67C_003962, N67C_005282	Plasmodium variant antigen protein Cir/Yir/Bir|yir-bir-cir_Pla: yir/bir/cir-family of variant antigens	N67_004128, N67_005437, N67_005593	Plasmodium variant antigen protein Cir/Yir/Bir|yir-bir-cir_Pla: yir/bir/cir-family of variant antigens
OG0000008	PY17X_0222401.1-p1, PY17X_0500017.1-p1, PY17X_0500047.1-p1, PY17X_0528301.1-p1, PY17X_0600111.1-p1, PY17X_0600321.1-p1, PY17X_0700019.1-p1, PY17X_0845801.1-p1, PY17X_0846901.1-p1, PY17X_0900039.1-p1, PY17X_0951301.1-p1, PY17X_0951701.1-p1, PY17X_1000007.1-p1, PY17X_1050701.1-p1, PY17X_1051201.1-p1, PY17X_1100021.1-p1, PY17X_1300083.1-p1, PY17X_1300315.1-p1, PY17X_1400027.1-p1, PY17X_1473101.1-p1	PIR protein	PYYM_0000100.1-p1, PYYM_0000600.1-p1, PYYM_0001400.1-p1, PYYM_0003000.1-p1, PYYM_0005100.1-p1, PYYM_0008700.1-p1, PYYM_0015400.1-p1, PYYM_0018700.1-p1, PYYM_0024800.1-p1, PYYM_0025500.1-p1, PYYM_0034800.1-p1, PYYM_0034900.1-p1, PYYM_0035900.1-p1, PYYM_0040400.1-p1, PYYM_0041100.1-p1, PYYM_0601000.1-p1	YIR protein
OG0000009	PY17X_0101900.1-p1, PY17X_0115700.1-p1, PY17X_0202600.1-p1, PY17X_0318100.1-p1, PY17X_0722200.1-p1, PY17X_1001000.1-p1, PY17X_1001400.1-p1, PY17X_1371600.1-p1	lysophospholipase, putative	PYYM_0101300.1-p1, PYYM_0115100.1-p1, PYYM_0204200.1-p1, PYYM_0318000.1-p1, PYYM_0722200.1-p1, PYYM_1001000.1-p1, PYYM_1001400.1-p1, PYYM_1367900.1-p1	lysophospholipase, putative	N67C_000702, N67C_002568, N67C_002572, N67C_003496, N67C_004953, N67C_005235, N67C_005299, N67C_005430, N67C_005490	Serine aminopeptidase, S33|PST-A: Plasmodium subtelomeric family|alpha/beta-Hydrolases|PHOSPHOLIPASE-RELATED|PEROXISOMAL MEMBRANE PROTEIN LPX1|alpha/beta hydrolase	N67_000729, N67_001996, N67_002480, N67_003470, N67_004637, N67_005064, N67_005066, N67_005094, N67_005282, N67_005415	Serine aminopeptidase, S33|PST-A: Plasmodium subtelomeric family|alpha/beta-Hydrolases|PHOSPHOLIPASE-RELATED|PEROXISOMAL MEMBRANE PROTEIN LPX1|alpha/beta hydrolase
OG0000010	PY17X_0100013.1-p1, PY17X_0200661.1-p1, PY17X_0218001.1-p1, PY17X_0220101.1-p1, PY17X_0321401.1-p1, PY17X_0500127.1-p1, PY17X_0700055.1-p1, PY17X_0700081.1-p1, PY17X_0844201.1-p1, PY17X_0846501.1-p1, PY17X_0847201.1-p1, PY17X_0847501.1-p1, PY17X_0952001.1-p1, PY17X_1000087.1-p1, PY17X_1049201.1-p1, PY17X_1051401.1-p1, PY17X_1100007.1-p1, PY17X_1300013.1-p1, PY17X_1300265.1-p1, PY17X_1300431.1-p1	PIR protein	PYYM_0001700.1-p1, PYYM_0010700.1-p1, PYYM_0023300.1-p1, PYYM_0024200.1-p1, PYYM_0025100.1-p1, PYYM_0029500.1-p1, PYYM_0037400.1-p1, PYYM_0038600.1-p1, PYYM_0041400.1-p1, PYYM_0724100.1-p1	YIR protein	N67C_001983, N67C_002032	Plasmodium variant antigen protein Cir/Yir/Bir|yir-bir-cir_Pla: yir/bir/cir-family of variant antigens	N67_005579	Plasmodium variant antigen protein Cir/Yir/Bir
OG0000011	PY17X_0100037.1-p1, PY17X_0221101.1-p1, PY17X_0319100.1-p1, PY17X_0401300.1-p1, PY17X_0844901.1-p1, PY17X_0952101.1-p1, PY17X_1048701.1-p1, PY17X_1200700.1-p1, PY17X_1468500.1-p1	PIR protein	PYYM_0009800.1-p1, PYYM_0012100.1-p1, PYYM_0025000.1-p1, PYYM_0027000.1-p1, PYYM_0043000.1-p1, PYYM_0043400.1-p1, PYYM_0045700.1-p1, PYYM_0048700.1-p1, PYYM_0319000.1-p1, PYYM_0401500.1-p1	YIR protein	N67C_001470, N67C_003061, N67C_003551, N67C_004523, N67C_004993, N67C_005281, N67C_005435	Plasmodium variant antigen protein Cir/Yir/Bir|yir-bir-cir_Pla: yir/bir/cir-family of variant antigens	N67_000012, N67_001449, N67_005420, N67_005467, N67_005594, N67_005653, N67_005673	Plasmodium variant antigen protein Cir/Yir/Bir|yir-bir-cir_Pla: yir/bir/cir-family of variant antigens
OG0000012	PY17X_0100075.1-p1, PY17X_0117300.1-p1, PY17X_0118301.1-p1, PY17X_0200091.1-p1, PY17X_0218601.1-p1, PY17X_0400007.1-p1, PY17X_0400027.1-p1, PY17X_0500171.1-p1, PY17X_0700011.1-p1, PY17X_0700069.1-p1, PY17X_0948401.1-p1, PY17X_0948901.1-p1, PY17X_0949401.1-p1, PY17X_0950201.1-p1, PY17X_1000079.1-p1, PY17X_1046000.1-p1, PY17X_1200097.1-p1, PY17X_1300119.1-p1, PY17X_1302900.1-p1, PY17X_1471401.1-p1	PIR protein	PYYM_0001800.1-p1, PYYM_0002300.1-p1, PYYM_0003900.1-p1, PYYM_0011200.1-p1, PYYM_0011700.1-p1, PYYM_0013100.1-p1, PYYM_0028500.1-p1, PYYM_0028900.1-p1, PYYM_0200400.1-p1, PYYM_1400600.1-p1	YIR protein	N67C_000733	Plasmodium variant antigen protein Cir/Yir/Bir|yir-bir-cir_Pla: yir/bir/cir-family of variant antigens	N67_005261, N67_005264	Plasmodium variant antigen protein Cir/Yir/Bir|yir-bir-cir_Pla: yir/bir/cir-family of variant antigens
OG0000013	PY17X_0200481.1-p1, PY17X_0840700.1-p1, PY17X_0846701.1-p1, PY17X_1000900.1-p1, PY17X_1100003.1-p1, PY17X_1148400.1-p1, PY17X_1202200.1-p1, PY17X_1301900.1-p1	PIR protein	PYYM_0317900.1-p1, PYYM_0600900.1-p1, PYYM_0724300.1-p1, PYYM_0724400.1-p1, PYYM_0840400.1-p1, PYYM_1000900.1-p1, PYYM_1149400.1-p1, PYYM_1201600.1-p1	YIR protein	N67C_000046, N67C_000712, N67C_001500, N67C_001979, N67C_002492, N67C_002567, N67C_003057, N67C_004214, N67C_004491	Plasmodium variant antigen protein Cir/Yir/Bir	N67_000046, N67_000745, N67_002966, N67_004108, N67_004396	Plasmodium variant antigen protein Cir/Yir/Bir
OG0000014	PY17X_0200961.1-p1, PY17X_0320301.1-p1, PY17X_0321301.1-p1, PY17X_0400400.1-p1, PY17X_0500091.1-p1, PY17X_0500121.1-p1, PY17X_0500151.1-p1, PY17X_0800071.1-p1, PY17X_1047101.1-p1, PY17X_1049301.1-p1, PY17X_1100081.1-p1, PY17X_1251800.1-p1, PY17X_1374700.1-p1	PIR protein	PYYM_0010800.1-p1, PYYM_0011400.1-p1, PYYM_0026000.1-p1, PYYM_0029600.1-p1, PYYM_0032400.1-p1, PYYM_0033300.1-p1, PYYM_0037200.1-p1, PYYM_0040000.1-p1, PYYM_0202300.1-p1, PYYM_0400600.1-p1	YIR protein	N67C_001467, N67C_004508, N67C_005250, N67C_005474	Plasmodium variant antigen protein Cir/Yir/Bir|yir-bir-cir_Pla: yir/bir/cir-family of variant antigens	N67_004123, N67_005267, N67_005533	Plasmodium variant antigen protein Cir/Yir/Bir|yir-bir-cir_Pla: yir/bir/cir-family of variant antigens
OG0000015	PY17X_0218901.1-p1, PY17X_0400019.1-p1, PY17X_0400071.1-p1, PY17X_0422701.1-p1, PY17X_0627100.1-p1, PY17X_0900063.1-p1, PY17X_0900100.1-p1, PY17X_1048501.1-p1, PY17X_1300175.1-p1, PY17X_1373900.1-p1, PY17X_1472301.1-p1	PIR protein	PYYM_0012600.1-p1, PYYM_0018200.1-p1, PYYM_0022000.1-p1, PYYM_0026600.1-p1, PYYM_0028200.1-p1, PYYM_0044300.1-p1, PYYM_0047000.1-p1, PYYM_0626100.1-p1	YIR protein	N67C_001449, N67C_002555, N67C_003506, N67C_003510, N67C_003565, N67C_004255, N67C_004731	Plasmodium variant antigen protein Cir/Yir/Bir|yir-bir-cir_Pla: yir/bir/cir-family of variant antigens	N67_004141, N67_005251, N67_005487, N67_005703	Plasmodium variant antigen protein Cir/Yir/Bir|yir-bir-cir_Pla: yir/bir/cir-family of variant antigens
OG0000016	PY17X_0100045.1-p1, PY17X_0100700.1-p1, PY17X_0500071.1-p1, PY17X_0500300.1-p1, PY17X_0900091.1-p1, PY17X_1000055.1-p1, PY17X_1047401.1-p1, PY17X_1100047.1-p1, PY17X_1300203.1-p1, PY17X_1300385.1-p1, PY17X_1469801.1-p1	PIR protein	PYYM_0014900.1-p1, PYYM_0022800.1-p1, PYYM_0031200.1-p1, PYYM_0500200.1-p1, PYYM_1400100.1-p1	YIR protein	N67C_002556, N67C_002983, N67C_004513, N67C_004973, N67C_005269, N67C_005444, N67C_005479	Plasmodium variant antigen protein Cir/Yir/Bir|yir-bir-cir_Pla: yir/bir/cir-family of variant antigens	N67_000002, N67_001464, N67_004117, N67_004118, N67_005074, N67_005252	Plasmodium variant antigen protein Cir/Yir/Bir|yir-bir-cir_Pla: yir/bir/cir-family of variant antigens
OG0000017	PY17X_0116500.1-p1, PY17X_0200511.1-p1, PY17X_0217000.1-p1, PY17X_0217701.1-p1, PY17X_0300031.1-p1, PY17X_0422301.1-p1, PY17X_0700089.1-p1, PY17X_0700300.1-p1, PY17X_0842301.1-p1, PY17X_0900023.1-p1	fam-a protein	PYYM_0020300.1-p1, PYYM_0116000.1-p1, PYYM_0723100.1-p1	fam-a protein	N67C_000023, N67C_000708, N67C_001445, N67C_002978, N67C_004727, N67C_005011, N67C_005017, N67C_005241, N67C_005620, N67C_005629	PYST-A: Plasmodium yoelii subtelomeric family PYST-A|Bet v1-like	N67_000735, N67_000743, N67_004411, N67_004645, N67_005227, N67_005440	PYST-A: Plasmodium yoelii subtelomeric family PYST-A|Bet v1-like
OG0000018	PY17X_0949801.1-p1	PIR protein	PYYM_0040700.1-p1	YIR protein	N67C_000747, N67C_000756, N67C_001471, N67C_001997, N67C_002515, N67C_003020, N67C_003052, N67C_003526, N67C_004231, N67C_004238, N67C_004531, N67C_004748, N67C_004751, N67C_004762, N67C_005449	Plasmodium variant antigen protein Cir/Yir/Bir|yir-bir-cir_Pla: yir/bir/cir-family of variant antigens	N67_001470, N67_001471, N67_001989, N67_002474, N67_004121, N67_004651, N67_004655, N67_005081, N67_005602, N67_005614, N67_005682	Plasmodium variant antigen protein Cir/Yir/Bir|yir-bir-cir_Pla: yir/bir/cir-family of variant antigens
OG0000019	PY17X_0114600.1-p1, PY17X_0114700.1-p1, PY17X_0114800.1-p1, PY17X_0114900.1-p1, PY17X_0115000.1-p1, PY17X_0115200.1-p1, PY17X_0115300.1-p1, PY17X_0402700.1-p1, PY17X_0901900.1-p1, PY17X_0947000.1-p1, PY17X_1043300.1-p1, PY17X_1201700.1-p1	PIR protein	PYYM_0114000.1-p1, PYYM_0114100.1-p1, PYYM_0114200.1-p1, PYYM_0114300.1-p1, PYYM_0114400.1-p1, PYYM_0114600.1-p1, PYYM_0114700.1-p1, PYYM_0114900.1-p1, PYYM_0402900.1-p1, PYYM_0901400.1-p1, PYYM_0946100.1-p1, PYYM_1042900.1-p1, PYYM_1201100.1-p1	YIR protein	N67C_003498	Plasmodium variant antigen protein Cir/Yir/Bir|yir-bir-cir_Pla: yir/bir/cir-family of variant antigens	N67_003472	Plasmodium variant antigen protein Cir/Yir/Bir|yir-bir-cir_Pla: yir/bir/cir-family of variant antigens
OG0000020	PY17X_0219701.1-p1, PY17X_0219801.1-p1, PY17X_0221301.1-p1, PY17X_0319400.1-p1, PY17X_0321801.1-p1, PY17X_0321901.1-p1, PY17X_0400089.1-p1, PY17X_0600021.1-p1, PY17X_0600191.1-p1, PY17X_0723700.1-p1, PY17X_0800900.1-p1, PY17X_0844701.1-p1, PY17X_0901400.1-p1, PY17X_1048201.1-p1, PY17X_1149200.1-p1, PY17X_1251600.1-p1, PY17X_1300251.1-p1, PY17X_1300413.1-p1	PIR protein	PYYM_0007300.1-p1, PYYM_0017900.1-p1, PYYM_0036100.1-p1, PYYM_0037600.1-p1, PYYM_0037700.1-p1, PYYM_0319300.1-p1, PYYM_0800800.1-p1, PYYM_0900900.1-p1	YIR protein	N67C_004778	Plasmodium variant antigen protein Cir/Yir/Bir|yir-bir-cir_Pla: yir/bir/cir-family of variant antigens
OG0000021	PY17X_0500051.1-p1, PY17X_0600121.1-p1, PY17X_0600341.1-p1, PY17X_0700021.1-p1, PY17X_0845701.1-p1, PY17X_0900043.1-p1, PY17X_0951201.1-p1, PY17X_1050601.1-p1, PY17X_1100023.1-p1, PY17X_1300091.1-p1, PY17X_1300321.1-p1, PY17X_1400031.1-p1, PY17X_1473001.1-p1	PIR protein	PYYM_0015500.1-p1, PYYM_0035000.1-p1	YIR protein	N67C_000763, N67C_001461, N67C_002522, N67C_002993, N67C_003532, N67C_003940, N67C_004499, N67C_004757, N67C_005264, N67C_005464, N67C_005640	Plasmodium variant antigen protein Cir/Yir/Bir|yir-bir-cir_Pla: yir/bir/cir-family of variant antigens	N67_005743	Plasmodium variant antigen protein Cir/Yir/Bir|yir-bir-cir_Pla: yir/bir/cir-family of variant antigens
OG0000022	PY17X_0117400.1-p1, PY17X_0400005.1-p1, PY17X_0500191.1-p1, PY17X_0500500.1-p1, PY17X_0627601.1-p1, PY17X_0700037.1-p1, PY17X_0900071.1-p1, PY17X_1045600.1-p1, PY17X_1100089.1-p1, PY17X_1100095.1-p1, PY17X_1200013.1-p1, PY17X_1200027.1-p1, PY17X_1300153.1-p1, PY17X_1300161.1-p1, PY17X_1400075.1-p1, PY17X_1400085.1-p1, PY17X_1400089.1-p1	PIR protein	PYYM_0011000.1-p1, PYYM_0030200.1-p1, PYYM_0047500.1-p1, PYYM_0500400.1-p1, PYYM_1401300.1-p1, PYYM_1401700.1-p1, PYYM_1401800.1-p1	YIR protein	N67C_000784	Plasmodium variant antigen protein Cir/Yir/Bir|yir-bir-cir_Pla: yir/bir/cir-family of variant antigens	N67_005571	Plasmodium variant antigen protein Cir/Yir/Bir|yir-bir-cir_Pla: yir/bir/cir-family of variant antigens
OG0000023	PY17X_0118001.1-p1, PY17X_0200991.1-p1, PY17X_0319000.1-p1, PY17X_0500101.1-p1, PY17X_0627801.1-p1, PY17X_0842701.1-p1, PY17X_0844501.1-p1, PY17X_0900067.1-p1, PY17X_1000083.1-p1, PY17X_1100200.1-p1, PY17X_1374600.1-p1	PIR protein	PYYM_0007900.1-p1, PYYM_0030500.1-p1, PYYM_0030800.1-p1, PYYM_0034500.1-p1, PYYM_0048000.1-p1, PYYM_0049100.1-p1, PYYM_0202400.1-p1, PYYM_0318900.1-p1, PYYM_1101300.1-p1	YIR protein	N67C_000037, N67C_000777, N67C_004773	Plasmodium variant antigen protein Cir/Yir/Bir|yir-bir-cir_Pla: yir/bir/cir-family of variant antigens	N67_000037, N67_004867, N67_005519	Plasmodium variant antigen protein Cir/Yir/Bir|yir-bir-cir_Pla: yir/bir/cir-family of variant antigens
OG0000024	PY17X_0201300.1-p1, PY17X_0319601.1-p1, PY17X_0723500.1-p1, PY17X_0948301.1-p1, PY17X_0950301.1-p1, PY17X_1045000.1-p1	PIR protein	PYYM_0011800.1-p1, PYYM_0021400.1-p1, PYYM_0023700.1-p1, PYYM_0202900.1-p1, PYYM_0723500.1-p1, PYYM_1044600.1-p1	YIR protein	N67C_000015, N67C_001972, N67C_001978, N67C_002559, N67C_003508, N67C_003553, N67C_003956, N67C_004781	Plasmodium variant antigen protein Cir/Yir/Bir|yir-bir-cir_Pla: yir/bir/cir-family of variant antigens	N67_001476, N67_004875, N67_005489, N67_005526, N67_005537	Plasmodium variant antigen protein Cir/Yir/Bir|yir-bir-cir_Pla: yir/bir/cir-family of variant antigens
OG0000025	PY17X_0116400.1-p1, PY17X_0200541.1-p1, PY17X_0216900.1-p1, PY17X_0217100.1-p1, PY17X_0217601.1-p1, PY17X_0300061.1-p1, PY17X_0322701.1-p1, PY17X_0422201.1-p1, PY17X_0500027.1-p1, PY17X_0700093.1-p1, PY17X_0700200.1-p1, PY17X_0700400.1-p1, PY17X_0723000.1-p1, PY17X_0842201.1-p1, PY17X_0900011.1-p1, PY17X_0900025.1-p1, PY17X_0947500.1-p1, PY17X_0951501.1-p1, PY17X_1000015.1-p1, PY17X_1051001.1-p1,…	PIR protein		NA
OG0000026		NA	PYYM_0032300.1-p1, PYYM_0046300.1-p1, PYYM_1100900.1-p1	YIR protein	N67C_000755, N67C_001984, N67C_001988, N67C_001996, N67C_002009, N67C_002027, N67C_002999, N67C_003000, N67C_003035, N67C_003934, N67C_004232, N67C_004237, N67C_004743, N67C_004988, N67C_005277, N67C_005460, N67C_005476, N67C_005646, N67C_005655	Plasmodium variant antigen protein Cir/Yir/Bir|yir-bir-cir_Pla: yir/bir/cir-family of variant antigens	N67_002473, N67_002990	Plasmodium variant antigen protein Cir/Yir/Bir|yir-bir-cir_Pla: yir/bir/cir-family of variant antigens
OG0000027		NA		NA	N67C_000024, N67C_000707, N67C_000743, N67C_001444, N67C_001456, N67C_002975, N67C_002977, N67C_003026, N67C_004726, N67C_004739, N67C_004984, N67C_005012, N67C_005016, N67C_005018, N67C_005240, N67C_005619, N67C_005621, N67C_005628	Plasmodium variant antigen protein Cir/Yir/Bir|yir-bir-cir_Pla: yir/bir/cir-family of variant antigens	N67_002460, N67_004410, N67_004412, N67_005228, N67_005494, N67_005495	Plasmodium variant antigen protein Cir/Yir/Bir|yir-bir-cir_Pla: yir/bir/cir-family of variant antigens
OG0000028	PY17X_0323001.1-p1, PY17X_0500007.1-p1, PY17X_0847101.1-p1, PY17X_0900003.1-p1, PY17X_0951901.1-p1, PY17X_1000003.1-p1, PY17X_1300021.1-p1, PY17X_1473801.1-p1	fam-a protein	PYYM_0008900.1-p1	fam-a protein	N67C_000757, N67C_002516, N67C_002998, N67C_003021, N67C_003053, N67C_003527, N67C_004230, N67C_004752, N67C_005001, N67C_005461, N67C_005656	PYST-A: Plasmodium yoelii subtelomeric family PYST-A|Bet v1-like	N67_002448, N67_002475	PYST-A: Plasmodium yoelii subtelomeric family PYST-A|Bet v1-like
OG0000029		NA	PYYM_0001000.1-p1, PYYM_0001100.1-p1, PYYM_0002800.1-p1, PYYM_0005300.1-p1, PYYM_0008500.1-p1, PYYM_0009200.1-p1, PYYM_0020200.1-p1, PYYM_0020400.1-p1, PYYM_0039600.1-p1, PYYM_0040900.1-p1, PYYM_0041500.1-p1, PYYM_0115900.1-p1, PYYM_0116200.1-p1, PYYM_0201200.1-p1, PYYM_0218400.1-p1, PYYM_0218800.1-p1, PYYM_0300200.1-p1, PYYM_0700100.1-p1, PYYM_0723000.1-p1, PYYM_0946600.1-p1, PYYM_1368500.1-p1	YIR protein			N67_004643	Plasmodium variant antigen protein Cir/Yir/Bir
OG0000030	PY17X_0100049.1-p1, PY17X_0219501.1-p1, PY17X_0321601.1-p1, PY17X_0950901.1-p1, PY17X_1048901.1-p1, PY17X_1200900.1-p1, PY17X_1300111.1-p1, PY17X_1469100.1-p1	PIR protein	PYYM_0014000.1-p1, PYYM_0029200.1-p1, PYYM_0032900.1-p1, PYYM_0036500.1-p1, PYYM_0036700.1-p1, PYYM_0042300.1-p1, PYYM_0043600.1-p1	YIR protein	N67C_002988, N67C_003033, N67C_004978, N67C_005267	Plasmodium variant antigen protein Cir/Yir/Bir|yir-bir-cir_Pla: yir/bir/cir-family of variant antigens	N67_000022, N67_005694	Plasmodium variant antigen protein Cir/Yir/Bir|yir-bir-cir_Pla: yir/bir/cir-family of variant antigens
OG0000031	PY17X_0116600.1-p1, PY17X_0217800.1-p1, PY17X_0318000.1-p1, PY17X_0421900.1-p1, PY17X_0422401.1-p1, PY17X_0601900.1-p1, PY17X_0700085.1-p1, PY17X_0842401.1-p1, PY17X_0900019.1-p1, PY17X_0947601.1-p1, PY17X_1300055.1-p1, PY17X_1372400.1-p1	PIR protein	PYYM_0020600.1-p1, PYYM_0201100.1-p1, PYYM_0421900.1-p1, PYYM_0946700.1-p1	YIR protein	N67C_004723		N67_000741, N67_004860, N67_004861, N67_005441	Plasmodium variant antigen protein Cir/Yir/Bir
OG0000032	PY17X_0117200.1-p1, PY17X_0700051.1-p1, PY17X_0800141.1-p1, PY17X_0900700.1-p1, PY17X_1044600.1-p1, PY17X_1100087.1-p1	PIR protein	PYYM_0013300.1-p1, PYYM_0030300.1-p1, PYYM_0040300.1-p1, PYYM_0200500.1-p1, PYYM_0900200.1-p1, PYYM_1044200.1-p1	YIR protein	N67C_001475, N67C_003541, N67C_003953, N67C_003960, N67C_004959, N67C_005484	Plasmodium variant antigen protein Cir/Yir/Bir|yir-bir-cir_Pla: yir/bir/cir-family of variant antigens	N67_004665, N67_004666, N67_005088	Plasmodium variant antigen protein Cir/Yir/Bir|yir-bir-cir_Pla: yir/bir/cir-family of variant antigens
OG0000033	PY17X_0601600.1-p1, PY17X_0801600.1-p1, PY17X_0802800.1-p1, PY17X_1001800.1-p1, PY17X_1201900.1-p1	conserved Plasmodium protein, unknown function	PYYM_0600600.1-p1, PYYM_0801500.1-p1, PYYM_0802700.1-p1, PYYM_1001800.1-p1, PYYM_1201300.1-p1	conserved rodent malaria protein, unknown function|conserved Plasmodium protein, unknown function	N67C_001498, N67C_002575, N67C_003567, N67C_003578, N67C_004260	GRAM domain|LP04239P|MUCIN-22|MIP family signature.	N67_001487, N67_001998, N67_002006, N67_003482, N67_003493, N67_003863	GRAM domain|LP04239P|MUCIN-22|MIP family signature.
OG0000034	PY17X_0116800.1-p1, PY17X_0200421.1-p1, PY17X_0201600.1-p1, PY17X_0400600.1-p1, PY17X_0422601.1-p1, PY17X_0947801.1-p1, PY17X_1045500.1-p1	PIR protein	PYYM_0003400.1-p1, PYYM_0046600.1-p1, PYYM_0046900.1-p1, PYYM_0200900.1-p1, PYYM_0203200.1-p1, PYYM_0400800.1-p1, PYYM_0723200.1-p1, PYYM_0724600.1-p1	YIR protein	N67C_001448, N67C_001488, N67C_005008	Plasmodium variant antigen protein Cir/Yir/Bir|yir-bir-cir_Pla: yir/bir/cir-family of variant antigens	N67_005435, N67_005443	Plasmodium variant antigen protein Cir/Yir/Bir|yir-bir-cir_Pla: yir/bir/cir-family of variant antigens
OG0000035	PY17X_0951001.1-p1, PY17X_1050101.1-p1, PY17X_1150601.1-p1	PIR protein	PYYM_0000200.1-p1, PYYM_0000500.1-p1, PYYM_0000900.1-p1, PYYM_0005900.1-p1, PYYM_0008200.1-p1, PYYM_0009300.1-p1, PYYM_0011900.1-p1, PYYM_0012300.1-p1, PYYM_0015700.1-p1, PYYM_0020700.1-p1, PYYM_0025700.1-p1, PYYM_0029000.1-p1, PYYM_0032800.1-p1, PYYM_0036400.1-p1, PYYM_0039100.1-p1, PYYM_0044800.1-p1, PYYM_0048100.1-p1	YIR protein
OG0000036	PY17X_0118801.1-p1, PY17X_0500057.1-p1, PY17X_0600131.1-p1, PY17X_0800041.1-p1, PY17X_1100025.1-p1, PY17X_1201100.1-p1, PY17X_1300097.1-p1	fam-a protein	PYYM_1200500.1-p1	fam-a protein	N67C_000741, N67C_000764, N67C_001462, N67C_002017, N67C_002028, N67C_002523, N67C_002992, N67C_003028, N67C_003533, N67C_004982	PYST-A: Plasmodium yoelii subtelomeric family PYST-A|Bet v1-like	N67_005575	PYST-A: Plasmodium yoelii subtelomeric family PYST-A|Bet v1-like
OG0000037		NA		NA	N67C_000054, N67C_000060, N67C_001962, N67C_003070, N67C_003071, N67C_003968, N67C_003975, N67C_004209, N67C_004269, N67C_004721, N67C_004943, N67C_005291	Rh5 coiled-coil domain|235kDa-fam: rhoptry protein	N67_000060, N67_003874, N67_004145, N67_004388, N67_004391, N67_005277, N67_005636	Rh5 coiled-coil domain|Nucleotide-Binding Domain 94 of RH|235kDa-fam: rhoptry protein
OG0000038	PY17X_0100017.1-p1, PY17X_0321001.1-p1, PY17X_0600181.1-p1, PY17X_0700009.1-p1, PY17X_0847401.1-p1, PY17X_0952401.1-p1, PY17X_1050201.1-p1, PY17X_1100061.1-p1, PY17X_1474001.1-p1	fam-b protein	PYYM_0029300.1-p1, PYYM_0033500.1-p1	fam-b protein	N67C_002007, N67C_003002, N67C_003932, N67C_004745, N67C_005278, N67C_005451	PYST-B: Plasmodium yoelii subtelomeric family PYST-B	N67_002991	PYST-B: Plasmodium yoelii subtelomeric family PYST-B
OG0000039	PY17X_0218801.1-p1, PY17X_0402100.1-p1, PY17X_0527000.1-p1, PY17X_0527300.1-p1, PY17X_1149900.1-p1, PY17X_1373800.1-p1	PIR protein	PYYM_0006600.1-p1, PYYM_0014600.1-p1, PYYM_0402300.1-p1, PYYM_0526100.1-p1, PYYM_0526400.1-p1, PYYM_0600500.1-p1	YIR protein	N67C_001965, N67C_003556, N67C_004540	Plasmodium variant antigen protein Cir/Yir/Bir|yir-bir-cir_Pla: yir/bir/cir-family of variant antigens	N67_003012, N67_004670, N67_005569	Plasmodium variant antigen protein Cir/Yir/Bir|yir-bir-cir_Pla: yir/bir/cir-family of variant antigens
OG0000040	PY17X_0221601.1-p1, PY17X_0601200.1-p1, PY17X_1045100.1-p1, PY17X_1047601.1-p1	PIR protein	PYYM_0021500.1-p1, PYYM_0031000.1-p1, PYYM_0046000.1-p1, PYYM_1044700.1-p1	YIR protein	N67C_000014, N67C_000728, N67C_002015, N67C_003517, N67C_004771, N67C_005006	Plasmodium variant antigen protein Cir/Yir/Bir|yir-bir-cir_Pla: yir/bir/cir-family of variant antigens	N67_003009, N67_004865, N67_005445, N67_005462	Plasmodium variant antigen protein Cir/Yir/Bir|yir-bir-cir_Pla: yir/bir/cir-family of variant antigens
OG0000041	PY17X_0319200.1-p1, PY17X_0700005.1-p1, PY17X_0800200.1-p1, PY17X_0845001.1-p1, PY17X_1100053.1-p1, PY17X_1374400.1-p1, PY17X_1400055.1-p1	PIR protein	PYYM_0029100.1-p1, PYYM_0041600.1-p1, PYYM_0319100.1-p1	YIR protein	N67C_001452, N67C_002011, N67C_002510, N67C_003042, N67C_004526, N67C_004768	Plasmodium variant antigen protein Cir/Yir/Bir|yir-bir-cir_Pla: yir/bir/cir-family of variant antigens	N67_000015, N67_003476	Plasmodium variant antigen protein Cir/Yir/Bir|yir-bir-cir_Pla: yir/bir/cir-family of variant antigens
OG0000042	PY17X_0843901.1-p1, PY17X_1200043.1-p1, PY17X_1374100.1-p1	PIR protein	PYYM_0001300.1-p1, PYYM_0023000.1-p1	YIR protein	N67C_000779, N67C_001450, N67C_002508, N67C_002534, N67C_003044, N67C_003563, N67C_004524	Plasmodium variant antigen protein Cir/Yir/Bir|yir-bir-cir_Pla: yir/bir/cir-family of variant antigens	N67_000013, N67_003478, N67_004131, N67_004136, N67_005521, N67_005710	Plasmodium variant antigen protein Cir/Yir/Bir|yir-bir-cir_Pla: yir/bir/cir-family of variant antigens
OG0000043	PY17X_0901300.1-p1	fam-b protein	PYYM_0900800.1-p1	fam-b protein	N67C_000001, N67C_001992, N67C_002002, N67C_002513, N67C_003004, N67C_003014, N67C_003018, N67C_003050, N67C_003523, N67C_004749, N67C_005255, N67C_005455	PYST-B: Plasmodium yoelii subtelomeric family PYST-B	N67_003003, N67_004657, N67_004658, N67_005701	PYST-B: Plasmodium yoelii subtelomeric family PYST-B|LRRGT00142-RELATED|PROTEIN CBG08811
OG0000044	PY17X_0100300.1-p1, PY17X_0700031.1-p1, PY17X_0700073.1-p1, PY17X_0843201.1-p1, PY17X_0843701.1-p1	PIR protein	PYYM_0003500.1-p1, PYYM_0007500.1-p1, PYYM_0007600.1-p1, PYYM_0010500.1-p1, PYYM_0026100.1-p1, PYYM_0030000.1-p1, PYYM_0031400.1-p1, PYYM_0045100.1-p1, PYYM_1042400.1-p1, PYYM_1368700.1-p1	YIR protein	N67C_000011	Plasmodium variant antigen protein Cir/Yir/Bir|yir-bir-cir_Pla: yir/bir/cir-family of variant antigens	N67_002499	Plasmodium variant antigen protein Cir/Yir/Bir|yir-bir-cir_Pla: yir/bir/cir-family of variant antigens
OG0000045	PY17X_0200061.1-p1, PY17X_0400031.1-p1, PY17X_0528201.1-p1, PY17X_0845101.1-p1, PY17X_1000075.1-p1, PY17X_1150200.1-p1	PIR protein	PYYM_0006300.1-p1, PYYM_0012900.1-p1, PYYM_0018600.1-p1, PYYM_0027900.1-p1, PYYM_0028600.1-p1	YIR protein	N67C_004226, N67C_004525, N67C_005284, N67C_005459	Plasmodium variant antigen protein Cir/Yir/Bir|yir-bir-cir_Pla: yir/bir/cir-family of variant antigens|RGS domain profile.	N67_000014, N67_004401	Plasmodium variant antigen protein Cir/Yir/Bir|yir-bir-cir_Pla: yir/bir/cir-family of variant antigens
OG0000046	PY17X_0846101.1-p1, PY17X_0900027.1-p1, PY17X_0951401.1-p1, PY17X_1050901.1-p1, PY17X_1100015.1-p1, PY17X_1300077.1-p1, PY17X_1300293.1-p1, PY17X_1473401.1-p1	PIR protein	PYYM_0002400.1-p1, PYYM_0025400.1-p1, PYYM_0218700.1-p1	YIR protein	N67C_002524, N67C_003029, N67C_004501, N67C_004997	Plasmodium variant antigen protein Cir/Yir/Bir|yir-bir-cir_Pla: yir/bir/cir-family of variant antigens	N67_005456, N67_005460	Plasmodium variant antigen protein Cir/Yir/Bir|yir-bir-cir_Pla: yir/bir/cir-family of variant antigens
OG0000047	PY17X_0100041.1-p1, PY17X_0219101.1-p1, PY17X_0600600.1-p1, PY17X_1044800.1-p1, PY17X_1049601.1-p1, PY17X_1100083.1-p1, PY17X_1470201.1-p1	PIR protein	PYYM_0012200.1-p1, PYYM_0014300.1-p1, PYYM_0032000.1-p1, PYYM_0033400.1-p1, PYYM_1044400.1-p1	YIR protein	N67C_004221, N67C_005447	Plasmodium variant antigen protein Cir/Yir/Bir|yir-bir-cir_Pla: yir/bir/cir-family of variant antigens	N67_004406, N67_005654	Plasmodium variant antigen protein Cir/Yir/Bir|yir-bir-cir_Pla: yir/bir/cir-family of variant antigens
OG0000048	PY17X_0100100.1-p1, PY17X_0201400.1-p1, PY17X_0700065.1-p1, PY17X_1000047.1-p1, PY17X_1100031.1-p1, PY17X_1300700.1-p1	PIR protein	PYYM_0007800.1-p1, PYYM_0035500.1-p1, PYYM_0038800.1-p1, PYYM_0203000.1-p1, PYYM_0841200.1-p1	YIR protein	N67C_000029, N67C_003550	Plasmodium variant antigen protein Cir/Yir/Bir|yir-bir-cir_Pla: yir/bir/cir-family of variant antigens	N67_000029, N67_005450, N67_005672	Plasmodium variant antigen protein Cir/Yir/Bir|yir-bir-cir_Pla: yir/bir/cir-family of variant antigens
OG0000049	PY17X_0117100.1-p1, PY17X_0300700.1-p1, PY17X_1149300.1-p1, PY17X_1400083.1-p1	PIR protein	PYYM_0007200.1-p1, PYYM_0200600.1-p1, PYYM_0301000.1-p1, PYYM_1401600.1-p1	YIR protein	N67C_000786, N67C_002500, N67C_004258, N67C_004787	Plasmodium variant antigen protein Cir/Yir/Bir|yir-bir-cir_Pla: yir/bir/cir-family of variant antigens	N67_003857, N67_003858, N67_003861, N67_004881	Plasmodium variant antigen protein Cir/Yir/Bir|yir-bir-cir_Pla: yir/bir/cir-family of variant antigens
OG0000050	PY17X_0118401.1-p1, PY17X_0900800.1-p1, PY17X_0949701.1-p1, PY17X_1400800.1-p1, PY17X_1469000.1-p1	PIR protein	PYYM_0040800.1-p1, PYYM_0042500.1-p1, PYYM_0044600.1-p1, PYYM_0900300.1-p1, PYYM_1402800.1-p1	YIR protein	N67C_000797, N67C_005272, N67C_005279	Plasmodium variant antigen protein Cir/Yir/Bir|yir-bir-cir_Pla: yir/bir/cir-family of variant antigens	N67_000776, N67_000778, N67_002985	Plasmodium variant antigen protein Cir/Yir/Bir|yir-bir-cir_Pla: yir/bir/cir-family of variant antigens
OG0000051	PY17X_0200571.1-p1, PY17X_0217500.1-p1, PY17X_0300081.1-p1, PY17X_0422101.1-p1, PY17X_0700097.1-p1, PY17X_0842101.1-p1, PY17X_1467900.1-p1	conserved rodent malaria protein, unknown function	PYYM_0300300.1-p1, PYYM_0422000.1-p1	conserved rodent malaria protein, unknown function	N67C_000026, N67C_001442, N67C_004725, N67C_005013, N67C_005627		N67_005509, N67_005512
OG0000052	PY17X_0600161.1-p1, PY17X_0900055.1-p1, PY17X_0900089.1-p1, PY17X_1000035.1-p1, PY17X_1000051.1-p1, PY17X_1100033.1-p1	PIR protein	PYYM_0001900.1-p1, PYYM_0021800.1-p1	YIR protein	N67C_002529, N67C_003561, N67C_004761, N67C_005636	Plasmodium variant antigen protein Cir/Yir/Bir|yir-bir-cir_Pla: yir/bir/cir-family of variant antigens	N67_000017, N67_001982, N67_005565, N67_005582	Plasmodium variant antigen protein Cir/Yir/Bir|yir-bir-cir_Pla: yir/bir/cir-family of variant antigens
OG0000053	PY17X_0220901.1-p1, PY17X_0322101.1-p1, PY17X_0400035.1-p1, PY17X_0400065.1-p1, PY17X_0947901.1-p1	PIR protein	PYYM_0038200.1-p1, PYYM_0044100.1-p1, PYYM_1100100.1-p1	YIR protein	N67C_000736, N67C_004219	Plasmodium variant antigen protein Cir/Yir/Bir|yir-bir-cir_Pla: yir/bir/cir-family of variant antigens	N67_000020, N67_000021, N67_000760, N67_000761, N67_005584	Plasmodium variant antigen protein Cir/Yir/Bir|yir-bir-cir_Pla: yir/bir/cir-family of variant antigens
OG0000054	PY17X_0222701.1-p1, PY17X_0600061.1-p1, PY17X_0600231.1-p1, PY17X_0846301.1-p1, PY17X_1100011.1-p1, PY17X_1300280.1-p1, PY17X_1373200.1-p1, PY17X_1400011.1-p1	fam-b protein	PYYM_0025300.1-p1, PYYM_0218500.1-p1	fam-b protein	N67C_000719, N67C_002565, N67C_004216	PYST-B: Plasmodium yoelii subtelomeric family PYST-B	N67_000752, N67_005595	PYST-B: Plasmodium yoelii subtelomeric family PYST-B
OG0000055		NA		NA	N67C_000002, N67C_001971, N67C_002008, N67C_002012, N67C_003015, N67C_003520, N67C_004961, N67C_005003, N67C_005454, N67C_005458	Plasmodium variant antigen protein Cir/Yir/Bir|yir-bir-cir_Pla: yir/bir/cir-family of variant antigens	N67_004653, N67_005255, N67_005256, N67_005490, N67_005739	Plasmodium variant antigen protein Cir/Yir/Bir|yir-bir-cir_Pla: yir/bir/cir-family of variant antigens
OG0000056	PY17X_0115500.1-p1	PIR protein		NA	N67C_005418, N67C_005421, N67C_005422, N67C_005423, N67C_005424, N67C_005425, N67C_005427, N67C_005428	Plasmodium variant antigen protein Cir/Yir/Bir|yir-bir-cir_Pla: yir/bir/cir-family of variant antigens	N67_005405, N67_005408, N67_005409, N67_005412, N67_005413	Plasmodium variant antigen protein Cir/Yir/Bir|yir-bir-cir_Pla: yir/bir/cir-family of variant antigens
OG0000057	PY17X_0200271.1-p1, PY17X_0221201.1-p1, PY17X_0700033.1-p1, PY17X_0801000.1-p1, PY17X_1300491.1-p1	PIR protein	PYYM_0010100.1-p1, PYYM_0031300.1-p1, PYYM_0045600.1-p1, PYYM_0800900.1-p1	YIR protein	N67C_002540, N67C_004975	Plasmodium variant antigen protein Cir/Yir/Bir|yir-bir-cir_Pla: yir/bir/cir-family of variant antigens	N67_004142, N67_005072, N67_005534	Plasmodium variant antigen protein Cir/Yir/Bir|yir-bir-cir_Pla: yir/bir/cir-family of variant antigens
OG0000058	PY17X_0400085.1-p1, PY17X_0948801.1-p1, PY17X_1046801.1-p1, PY17X_1150501.1-p1, PY17X_1300471.1-p1, PY17X_1471501.1-p1	PIR protein	PYYM_0024600.1-p1, PYYM_1200300.1-p1	YIR protein	N67C_002022, N67C_003511, N67C_004767, N67C_005634	Plasmodium variant antigen protein Cir/Yir/Bir|yir-bir-cir_Pla: yir/bir/cir-family of variant antigens	N67_002466, N67_005486	Plasmodium variant antigen protein Cir/Yir/Bir
OG0000059	PY17X_0400700.1-p1, PY17X_0800011.1-p1, PY17X_1048001.1-p1, PY17X_1400700.1-p1, PY17X_1401500.1-p1	PIR protein	PYYM_0017700.1-p1, PYYM_0035400.1-p1, PYYM_0400900.1-p1, PYYM_1402700.1-p1, PYYM_1403500.1-p1	YIR protein	N67C_000796, N67C_002562	Plasmodium variant antigen protein Cir/Yir/Bir|yir-bir-cir_Pla: yir/bir/cir-family of variant antigens	N67_000775, N67_000777	Plasmodium variant antigen protein Cir/Yir/Bir|yir-bir-cir_Pla: yir/bir/cir-family of variant antigens
OG0000060	PY17X_0423001.1-p1, PY17X_0843101.1-p1, PY17X_0900093.1-p1, PY17X_1000059.1-p1, PY17X_1200111.1-p1	PIR protein	PYYM_0012400.1-p1, PYYM_0045200.1-p1	YIR protein	N67C_000732, N67C_005438	Plasmodium variant antigen protein Cir/Yir/Bir|yir-bir-cir_Pla: yir/bir/cir-family of variant antigens	N67_005423, N67_005424, N67_005431, N67_005432, N67_005466	Plasmodium variant antigen protein Cir/Yir/Bir|yir-bir-cir_Pla: yir/bir/cir-family of variant antigens
OG0000061	PY17X_0500031.1-p1, PY17X_0600261.1-p1, PY17X_1000019.1-p1, PY17X_1400019.1-p1, PY17X_1400400.1-p1	PIR protein	PYYM_0002000.1-p1, PYYM_0002500.1-p1, PYYM_1402400.1-p1	YIR protein	N67C_000740, N67C_000793, N67C_002991, N67C_003534, N67C_004981	Plasmodium variant antigen protein Cir/Yir/Bir|yir-bir-cir_Pla: yir/bir/cir-family of variant antigens	N67_000772	Plasmodium variant antigen protein Cir/Yir/Bir|yir-bir-cir_Pla: yir/bir/cir-family of variant antigens
OG0000062	PY17X_0627501.1-p1	PIR protein	PYYM_0009000.1-p1	YIR protein	N67C_001486, N67C_002005, N67C_002969, N67C_003016, N67C_003950, N67C_004223, N67C_004509, N67C_005453	Plasmodium variant antigen protein Cir/Yir/Bir|yir-bir-cir_Pla: yir/bir/cir-family of variant antigens	N67_001454, N67_004404, N67_005266, N67_005733	Plasmodium variant antigen protein Cir/Yir/Bir|yir-bir-cir_Pla: yir/bir/cir-family of variant antigens
OG0000063	PY17X_1101400.1-p1, PY17X_1148300.1-p1, PY17X_1202300.1-p1, PY17X_1302000.1-p1	PIR protein	PYYM_1102500.1-p1, PYYM_1149300.1-p1, PYYM_1201700.1-p1	YIR protein	N67C_000047, N67C_001501, N67C_002491	Plasmodium variant antigen protein Cir/Yir/Bir|yir-bir-cir_Pla: yir/bir/cir-family of variant antigens	N67_000047, N67_001492, N67_001496, N67_002965	Plasmodium variant antigen protein Cir/Yir/Bir|yir-bir-cir_Pla: yir/bir/cir-family of variant antigens
OG0000064	PY17X_0100900.1-p1, PY17X_0841500.1-p1, PY17X_1046201.1-p1, PY17X_1201800.1-p1, PY17X_1250800.1-p1, PY17X_1470101.1-p1	PIR protein	PYYM_0004100.1-p1, PYYM_0015900.1-p1, PYYM_1201200.1-p1	YIR protein	N67C_001497, N67C_004250	Plasmodium variant antigen protein Cir/Yir/Bir|yir-bir-cir_Pla: yir/bir/cir-family of variant antigens	N67_001486, N67_005561	Plasmodium variant antigen protein Cir/Yir/Bir|yir-bir-cir_Pla: yir/bir/cir-family of variant antigens
OG0000065	PY17X_0101221.1-p1, PY17X_0317300.1-p1, PY17X_0421700.1-p1, PY17X_0501400.1-p1, PY17X_0501900.1-p1, PY17X_0526500.1-p1, PY17X_0602900.1-p1, PY17X_0902300.1-p1, PY17X_1249900.1-p1, PY17X_1302700.1-p1, PY17X_1303500.1-p1, PY17X_1468100.1-p1	reticulocyte binding protein, putative		NA			N67_000054	Rh5 coiled-coil domain|235kDa-fam: rhoptry protein
OG0000066	PY17X_0117700.1-p1, PY17X_0321201.1-p1, PY17X_0501600.1-p1, PY17X_0723600.1-p1	PIR protein	PYYM_0029700.1-p1, PYYM_0047700.1-p1, PYYM_0723600.1-p1, PYYM_1000300.1-p1	YIR protein	N67C_000775	Plasmodium variant antigen protein Cir/Yir/Bir|yir-bir-cir_Pla: yir/bir/cir-family of variant antigens	N67_000025, N67_001480, N67_005517, N67_005527	Plasmodium variant antigen protein Cir/Yir/Bir|yir-bir-cir_Pla: yir/bir/cir-family of variant antigens
OG0000067	PY17X_0200361.1-p1, PY17X_0400067.1-p1, PY17X_0601400.1-p1, PY17X_0842901.1-p1, PY17X_0948501.1-p1, PY17X_1000091.1-p1, PY17X_1200131.1-p1	PIR protein	PYYM_0044200.1-p1, PYYM_0046400.1-p1, PYYM_0600400.1-p1	YIR protein	N67C_001990, N67C_003554	Plasmodium variant antigen protein Cir/Yir/Bir|yir-bir-cir_Pla: yir/bir/cir-family of variant antigens	N67_005525	Plasmodium variant antigen protein Cir/Yir/Bir|yir-bir-cir_Pla: yir/bir/cir-family of variant antigens
OG0000068	PY17X_0220801.1-p1, PY17X_1044400.1-p1	PIR protein	PYYM_0034000.1-p1, PYYM_1044000.1-p1	YIR protein	N67C_001496, N67C_002959, N67C_004515, N67C_004974, N67C_005445	Plasmodium variant antigen protein Cir/Yir/Bir|yir-bir-cir_Pla: yir/bir/cir-family of variant antigens	N67_000004, N67_002443, N67_005073, N67_005715	Plasmodium variant antigen protein Cir/Yir/Bir|yir-bir-cir_Pla: yir/bir/cir-family of variant antigens
OG0000069		NA		NA	N67C_000761, N67C_001459, N67C_002520, N67C_002963, N67C_002995, N67C_003530, N67C_003938, N67C_004497, N67C_004755, N67C_005262, N67C_005483, N67C_005642, N67C_005660	PYST-A: Plasmodium yoelii subtelomeric family PYST-A
OG0000070		NA		NA	N67C_000744, N67C_000760, N67C_001980, N67C_002996, N67C_003056, N67C_004740, N67C_004985, N67C_004999, N67C_005261, N67C_005643, N67C_005659	PYST-B: Plasmodium yoelii subtelomeric family PYST-B	N67_005076, N67_005077	PYST-B: Plasmodium yoelii subtelomeric family PYST-B
OG0000071		NA		NA	N67C_000022, N67C_000709, N67C_001446, N67C_002979, N67C_004728, N67C_004949, N67C_005010, N67C_005023, N67C_005630	Plasmodium variant antigen protein Cir/Yir/Bir|LIVER STAGE ANTIGEN 1|FIMBRIN/PLASTIN|KERATINOCYTE PROLINE-RICH PROTEIN	N67_000736, N67_000742, N67_004416, N67_005426	Plasmodium variant antigen protein Cir/Yir/Bir
OG0000072		NA	PYYM_0019500.1-p1, PYYM_0100400.1-p1, PYYM_0317200.1-p1, PYYM_0421700.1-p1, PYYM_0501300.1-p1, PYYM_0525600.1-p1, PYYM_0601900.1-p1, PYYM_0901800.1-p1, PYYM_1000100.1-p1, PYYM_1000500.1-p1, PYYM_1300600.1-p1	reticulocyte binding protein|reticulocyte binding protein, putative			N67_003026, N67_005048	Nucleotide-Binding Domain 94 of RH|Rh5 coiled-coil domain|235kDa-fam: rhoptry protein
OG0000073	PY17X_0100033.1-p1, PY17X_0223001.1-p1, PY17X_0500117.1-p1, PY17X_0700041.1-p1, PY17X_1200017.1-p1, PY17X_1200033.1-p1, PY17X_1300343.1-p1, PY17X_1300363.1-p1	PIR protein	PYYM_0010900.1-p1, PYYM_0012000.1-p1, PYYM_0047300.1-p1	YIR protein	N67C_001991	Plasmodium variant antigen protein Cir/Yir/Bir|yir-bir-cir_Pla: yir/bir/cir-family of variant antigens
OG0000074	PY17X_0100053.1-p1, PY17X_0218701.1-p1, PY17X_0527801.1-p1, PY17X_1046100.1-p1, PY17X_1200093.1-p1	PIR protein	PYYM_0004000.1-p1, PYYM_0027400.1-p1, PYYM_0039400.1-p1, PYYM_0043700.1-p1	YIR protein	N67C_004962	Plasmodium variant antigen protein Cir/Yir/Bir|yir-bir-cir_Pla: yir/bir/cir-family of variant antigens	N67_005254, N67_005257	Plasmodium variant antigen protein Cir/Yir/Bir|yir-bir-cir_Pla: yir/bir/cir-family of variant antigens
OG0000075	PY17X_0100095.1-p1, PY17X_0400200.1-p1, PY17X_0528001.1-p1, PY17X_0700027.1-p1, PY17X_1472701.1-p1	PIR protein	PYYM_0018400.1-p1, PYYM_0031600.1-p1, PYYM_0400400.1-p1	YIR protein	N67C_001466, N67C_004511, N67C_005446	Plasmodium variant antigen protein Cir/Yir/Bir|yir-bir-cir_Pla: yir/bir/cir-family of variant antigens	N67_005655	Plasmodium variant antigen protein Cir/Yir/Bir|yir-bir-cir_Pla: yir/bir/cir-family of variant antigens
OG0000076	PY17X_0101000.1-p1, PY17X_0900600.1-p1, PY17X_0901600.1-p1, PY17X_1149800.1-p1, PY17X_1300800.1-p1	fam-a protein	PYYM_0100100.1-p1, PYYM_0900100.1-p1, PYYM_0901100.1-p1	fam-a protein	N67C_000030, N67C_005290	PYST-A: Plasmodium yoelii subtelomeric family PYST-A|Bet v1-like	N67_000030, N67_005276	PYST-A: Plasmodium yoelii subtelomeric family PYST-A|Bet v1-like
OG0000077	PY17X_0116700.1-p1, PY17X_0422501.1-p1	PIR protein, fragment	PYYM_0201000.1-p1	YIR protein, fragment	N67C_001447, N67C_002980, N67C_005009, N67C_005631	Plasmodium variant antigen protein Cir/Yir/Bir|yir-bir-cir_Pla: yir/bir/cir-family of variant antigens|Prokaryotic membrane lipoprotein lipid attachment site profile.	N67_000737, N67_000740, N67_001467, N67_001468, N67_005442	Plasmodium variant antigen protein Cir/Yir/Bir|yir-bir-cir_Pla: yir/bir/cir-family of variant antigens|Prokaryotic membrane lipoprotein lipid attachment site profile.
OG0000078	PY17X_0200211.1-p1, PY17X_0220701.1-p1, PY17X_0600700.1-p1, PY17X_0800800.1-p1, PY17X_0844801.1-p1	PIR protein	PYYM_0009900.1-p1, PYYM_0031900.1-p1, PYYM_0034100.1-p1, PYYM_0048800.1-p1, PYYM_0800700.1-p1	YIR protein	N67C_000033	Plasmodium variant antigen protein Cir/Yir/Bir|yir-bir-cir_Pla: yir/bir/cir-family of variant antigens	N67_000033	Plasmodium variant antigen protein Cir/Yir/Bir|yir-bir-cir_Pla: yir/bir/cir-family of variant antigens
OG0000079	PY17X_0200331.1-p1, PY17X_0320201.1-p1, PY17X_0600031.1-p1, PY17X_0600201.1-p1, PY17X_0627000.1-p1, PY17X_1000039.1-p1, PY17X_1047001.1-p1, PY17X_1100067.1-p1, PY17X_1200063.1-p1, PY17X_1300167.1-p1, PY17X_1471801.1-p1	PIR protein	PYYM_0626000.1-p1	YIR protein
OG0000080	PY17X_0300500.1-p1, PY17X_0722700.1-p1, PY17X_1000600.1-p1	PIR protein	PYYM_0300800.1-p1, PYYM_0722700.1-p1, PYYM_1000600.1-p1	YIR protein	N67C_002564, N67C_004785, N67C_005238	Plasmodium variant antigen protein Cir/Yir/Bir|yir-bir-cir_Pla: yir/bir/cir-family of variant antigens	N67_001990, N67_004640, N67_004879	Plasmodium variant antigen protein Cir/Yir/Bir|yir-bir-cir_Pla: yir/bir/cir-family of variant antigens
OG0000081	PY17X_0322001.1-p1, PY17X_0400800.1-p1, PY17X_1046401.1-p1	PIR protein	PYYM_0004300.1-p1, PYYM_0038100.1-p1, PYYM_0401000.1-p1	YIR protein	N67C_004521, N67C_005286, N67C_005481	Plasmodium variant antigen protein Cir/Yir/Bir|yir-bir-cir_Pla: yir/bir/cir-family of variant antigens	N67_000010, N67_005272, N67_005646	Plasmodium variant antigen protein Cir/Yir/Bir|yir-bir-cir_Pla: yir/bir/cir-family of variant antigens
OG0000082	PY17X_0401100.1-p1, PY17X_0800121.1-p1, PY17X_1372800.1-p1, PY17X_1472201.1-p1	PIR protein	PYYM_0013400.1-p1, PYYM_0026500.1-p1, PYYM_0401300.1-p1	YIR protein	N67C_003540, N67C_003952, N67C_004244	Plasmodium variant antigen protein Cir/Yir/Bir|yir-bir-cir_Pla: yir/bir/cir-family of variant antigens	N67_001452, N67_004667	Plasmodium variant antigen protein Cir/Yir/Bir|yir-bir-cir_Pla: yir/bir/cir-family of variant antigens
OG0000083	PY17X_0402600.1-p1, PY17X_0402800.1-p1, PY17X_1401600.1-p1	PIR protein	PYYM_0402800.1-p1, PYYM_0403000.1-p1, PYYM_1403600.1-p1	YIR protein	N67C_000802, N67C_004544, N67C_004546	Plasmodium variant antigen protein Cir/Yir/Bir|yir-bir-cir_Pla: yir/bir/cir-family of variant antigens	N67_000783, N67_004674, N67_004676	Plasmodium variant antigen protein Cir/Yir/Bir|yir-bir-cir_Pla: yir/bir/cir-family of variant antigens
OG0000084	PY17X_0723200.1-p1, PY17X_0802000.1-p1, PY17X_1202800.1-p1	PIR protein	PYYM_0801900.1-p1, PYYM_1202200.1-p1	YIR protein	N67C_000711, N67C_001506, N67C_003571	Plasmodium variant antigen protein Cir/Yir/Bir|yir-bir-cir_Pla: yir/bir/cir-family of variant antigens	N67_000738, N67_000739, N67_001501, N67_003486	Plasmodium variant antigen protein Cir/Yir/Bir|yir-bir-cir_Pla: yir/bir/cir-family of variant antigens
OG0000085	PY17X_0840500.1-p1, PY17X_0840600.1-p1, PY17X_1303600.1-p1	PIR protein	PYYM_0840200.1-p1, PYYM_0840300.1-p1, PYYM_1300700.1-p1	YIR protein	N67C_003928, N67C_003929, N67C_003930	Plasmodium variant antigen protein Cir/Yir/Bir|yir-bir-cir_Pla: yir/bir/cir-family of variant antigens	N67_003854, N67_003855, N67_003856	Plasmodium variant antigen protein Cir/Yir/Bir|yir-bir-cir_Pla: yir/bir/cir-family of variant antigens
OG0000086	PY17X_0900031.1-p1, PY17X_1000023.1-p1, PY17X_1050801.1-p1, PY17X_1100017.1-p1, PY17X_1300301.1-p1, PY17X_1400023.1-p1	fam-a protein	PYYM_0401700.1-p1	fam-a protein	N67C_000766, N67C_003941, N67C_005265, N67C_005465, N67C_005639	PYST-A: Plasmodium yoelii subtelomeric family PYST-A|Bet v1-like
OG0000087	PY17X_0900085.1-p1, PY17X_1300451.1-p1	PIR protein	PYYM_0022700.1-p1	YIR protein	N67C_002552, N67C_003503, N67C_005276	Plasmodium variant antigen protein Cir/Yir/Bir|yir-bir-cir_Pla: yir/bir/cir-family of variant antigens	N67_001450, N67_002989, N67_002993, N67_002997, N67_003860, N67_005248	Plasmodium variant antigen protein Cir/Yir/Bir|yir-bir-cir_Pla: yir/bir/cir-family of variant antigens
OG0000088	PY17X_1148500.1-p1, PY17X_1202100.1-p1	early transcribed membrane protein	PYYM_1149500.1-p1, PYYM_1201500.1-p1	early transcribed membrane protein	N67C_001499, N67C_002493, N67C_003025, N67C_004492	Malarial early transcribed membrane protein (ETRAMP)|ETRAMP: early transcribed membrane protein (ETRAMP) family	N67_001488, N67_002967, N67_004109, N67_005458	Malarial early transcribed membrane protein (ETRAMP)|ETRAMP: early transcribed membrane protein (ETRAMP) family
OG0000089		NA		NA	N67C_000754, N67C_001995, N67C_003515, N67C_003957, N67C_004233, N67C_004522	Plasmodium variant antigen protein Cir/Yir/Bir|yir-bir-cir_Pla: yir/bir/cir-family of variant antigens	N67_000011, N67_002472, N67_004122, N67_005082, N67_005536, N67_005596	Plasmodium variant antigen protein Cir/Yir/Bir|yir-bir-cir_Pla: yir/bir/cir-family of variant antigens|RGS domain profile.
OG0000090	PY17X_0100025.1-p1, PY17X_0223201.1-p1, PY17X_1000005.1-p1, PY17X_1049101.1-p1	fam-a protein		NA	N67C_000758, N67C_002517, N67C_003022, N67C_003054, N67C_005462, N67C_005657	PYST-A: Plasmodium yoelii subtelomeric family PYST-A|Bet v1-like	N67_004398	PYST-A: Plasmodium yoelii subtelomeric family PYST-A|Bet v1-like
OG0000091	PY17X_0101100.1-p1, PY17X_1148800.1-p1, PY17X_1469300.1-p1	PIR protein	PYYM_0042100.1-p1, PYYM_0100200.1-p1, PYYM_1149800.1-p1	YIR protein	N67C_002495, N67C_002499	Plasmodium variant antigen protein Cir/Yir/Bir|yir-bir-cir_Pla: yir/bir/cir-family of variant antigens	N67_002969, N67_002976, N67_002978	Plasmodium variant antigen protein Cir/Yir/Bir|yir-bir-cir_Pla: yir/bir/cir-family of variant antigens
OG0000092	PY17X_0115100.1-p1, PY17X_0115400.1-p1, PY17X_0946800.1-p1, PY17X_1043200.1-p1, PY17X_1372900.1-p1	PIR protein	PYYM_0114500.1-p1, PYYM_0114800.1-p1, PYYM_0945900.1-p1, PYYM_1042800.1-p1	YIR protein	N67C_005426	Plasmodium variant antigen protein Cir/Yir/Bir|yir-bir-cir_Pla: yir/bir/cir-family of variant antigens	N67_005411	Plasmodium variant antigen protein Cir/Yir/Bir|yir-bir-cir_Pla: yir/bir/cir-family of variant antigens
OG0000093	PY17X_0200781.1-p1, PY17X_0318700.1-p1, PY17X_0500800.1-p1, PY17X_0900075.1-p1, PY17X_1100091.1-p1, PY17X_1374300.1-p1	PIR protein		NA	N67C_000783, N67C_004530, N67C_005470	Plasmodium variant antigen protein Cir/Yir/Bir|yir-bir-cir_Pla: yir/bir/cir-family of variant antigens	N67_005572, N67_005601	Plasmodium variant antigen protein Cir/Yir/Bir|yir-bir-cir_Pla: yir/bir/cir-family of variant antigens
OG0000094	PY17X_0219201.1-p1, PY17X_0320601.1-p1, PY17X_0527600.1-p1, PY17X_0601000.1-p1, PY17X_0842801.1-p1	PIR protein	PYYM_0009500.1-p1, PYYM_0014200.1-p1, PYYM_0021700.1-p1, PYYM_0034600.1-p1, PYYM_0400200.1-p1	YIR protein	N67C_001481	Plasmodium variant antigen protein Cir/Yir/Bir|yir-bir-cir_Pla: yir/bir/cir-family of variant antigens
OG0000095	PY17X_0321101.1-p1, PY17X_1100057.1-p1	PIR protein	PYYM_0029800.1-p1	YIR protein	N67C_001993, N67C_002006, N67C_003003, N67C_003017, N67C_004235, N67C_004746, N67C_005452	Plasmodium variant antigen protein Cir/Yir/Bir|yir-bir-cir_Pla: yir/bir/cir-family of variant antigens	N67_005749	Plasmodium variant antigen protein Cir/Yir/Bir
OG0000096	PY17X_0322801.1-p1, PY17X_0500021.1-p1, PY17X_0846801.1-p1, PY17X_0900007.1-p1, PY17X_0951601.1-p1, PY17X_1000011.1-p1, PY17X_1051101.1-p1, PY17X_1300035.1-p1, PY17X_1473601.1-p1	fam-b protein	PYYM_0008600.1-p1, PYYM_0036000.1-p1	fam-b protein
OG0000097	PY17X_0500041.1-p1, PY17X_0600101.1-p1, PY17X_0600301.1-p1, PY17X_0700017.1-p1, PY17X_0845901.1-p1, PY17X_0900035.1-p1, PY17X_1000025.1-p1, PY17X_1100019.1-p1, PY17X_1300307.1-p1, PY17X_1400015.1-p1, PY17X_1473201.1-p1	fam-a protein		NA
OG0000098	PY17X_0950801.1-p1	PIR protein	PYYM_0020900.1-p1, PYYM_0045000.1-p1	YIR protein	N67C_001454, N67C_001974, N67C_002512, N67C_003040, N67C_004734	Plasmodium variant antigen protein Cir/Yir/Bir|yir-bir-cir_Pla: yir/bir/cir-family of variant antigens	N67_002489, N67_005617, N67_005722	Plasmodium variant antigen protein Cir/Yir/Bir|yir-bir-cir_Pla: yir/bir/cir-family of variant antigens
OG0000099		NA		NA	N67C_003032, N67C_004507, N67C_005271, N67C_005285, N67C_005436	Plasmodium variant antigen protein Cir/Yir/Bir|yir-bir-cir_Pla: yir/bir/cir-family of variant antigens	N67_000765, N67_004664, N67_005268, N67_005271, N67_005421, N67_005746	Plasmodium variant antigen protein Cir/Yir/Bir|yir-bir-cir_Pla: yir/bir/cir-family of variant antigens
OG0000100	PY17X_0100600.1-p1, PY17X_0500700.1-p1, PY17X_1049701.1-p1	PIR protein	PYYM_0004500.1-p1, PYYM_0007700.1-p1, PYYM_0013800.1-p1, PYYM_0014800.1-p1, PYYM_0500600.1-p1, PYYM_0600300.1-p1, PYYM_1100400.1-p1	YIR protein
OG0000101	PY17X_0200631.1-p1, PY17X_0300100.1-p1, PY17X_0300200.1-p1, PY17X_0842000.1-p1, PY17X_1101100.1-p1	PIR protein	PYYM_0024300.1-p1, PYYM_0300400.1-p1, PYYM_0300500.1-p1, PYYM_0841700.1-p1, PYYM_1102200.1-p1	YIR protein
OG0000102	PY17X_0202000.1-p1, PY17X_0601500.1-p1, PY17X_0900200.1-p1, PY17X_0949501.1-p1	PIR protein	PYYM_0012700.1-p1, PYYM_0028800.1-p1, PYYM_0203600.1-p1	YIR protein	N67C_001483, N67C_003500	Plasmodium variant antigen protein Cir/Yir/Bir|yir-bir-cir_Pla: yir/bir/cir-family of variant antigens	N67_003474	Plasmodium variant antigen protein Cir/Yir/Bir|yir-bir-cir_Pla: yir/bir/cir-family of variant antigens
OG0000103	PY17X_0222001.1-p1, PY17X_1045700.1-p1, PY17X_1302500.1-p1	PIR protein	PYYM_0003600.1-p1, PYYM_0004700.1-p1	YIR protein	N67C_000052, N67C_002024, N67C_002984	Plasmodium variant antigen protein Cir/Yir/Bir|yir-bir-cir_Pla: yir/bir/cir-family of variant antigens	N67_000052, N67_001463	Plasmodium variant antigen protein Cir/Yir/Bir|yir-bir-cir_Pla: yir/bir/cir-family of variant antigens
OG0000104	PY17X_0319300.1-p1, PY17X_1000100.1-p1, PY17X_1400049.1-p1	PIR protein	PYYM_0048400.1-p1, PYYM_0319200.1-p1	YIR protein	N67C_002506, N67C_004779	Plasmodium variant antigen protein Cir/Yir/Bir|yir-bir-cir_Pla: yir/bir/cir-family of variant antigens	N67_003480, N67_004873, N67_005738	Plasmodium variant antigen protein Cir/Yir/Bir|yir-bir-cir_Pla: yir/bir/cir-family of variant antigens
OG0000105	PY17X_0319501.1-p1	PIR protein	PYYM_0319400.1-p1	YIR protein	N67C_003037, N67C_003525, N67C_004224, N67C_004764, N67C_005448	Plasmodium variant antigen protein Cir/Yir/Bir|yir-bir-cir_Pla: yir/bir/cir-family of variant antigens	N67_004403, N67_005719, N67_005728	Plasmodium variant antigen protein Cir/Yir/Bir|yir-bir-cir_Pla: yir/bir/cir-family of variant antigens
OG0000106	PY17X_0400097.1-p1, PY17X_0949601.1-p1, PY17X_1200300.1-p1	PIR protein	PYYM_0000400.1-p1, PYYM_0028700.1-p1	YIR protein	N67C_000730, N67C_002535	Plasmodium variant antigen protein Cir/Yir/Bir|yir-bir-cir_Pla: yir/bir/cir-family of variant antigens	N67_004137, N67_005464, N67_005468	Plasmodium variant antigen protein Cir/Yir/Bir|yir-bir-cir_Pla: yir/bir/cir-family of variant antigens
OG0000107	PY17X_0422001.1-p1	Plasmodium exported protein, unknown function		NA	N67C_000027, N67C_001441, N67C_004724, N67C_005014, N67C_005626	Apolipoprotein A-I|Apolipoprotein	N67_000027, N67_002462, N67_004862, N67_005233	Apolipoprotein
OG0000108	PY17X_0500107.1-p1, PY17X_1200171.1-p1, PY17X_1251500.1-p1	PIR protein	PYYM_0000700.1-p1, PYYM_0017200.1-p1	YIR protein	N67C_001975, N67C_004252, N67C_005288	Plasmodium variant antigen protein Cir/Yir/Bir|yir-bir-cir_Pla: yir/bir/cir-family of variant antigens	N67_005274, N67_005616	Plasmodium variant antigen protein Cir/Yir/Bir|yir-bir-cir_Pla: yir/bir/cir-family of variant antigens
OG0000109	PY17X_0602300.1-p1, PY17X_0602800.1-p1, PY17X_1400100.1-p1	PIR protein	PYYM_0601300.1-p1, PYYM_0601800.1-p1, PYYM_1402100.1-p1	YIR protein	N67C_000790, N67C_004265	Plasmodium variant antigen protein Cir/Yir/Bir|yir-bir-cir_Pla: yir/bir/cir-family of variant antigens	N67_000769, N67_003868	Plasmodium variant antigen protein Cir/Yir/Bir|yir-bir-cir_Pla: yir/bir/cir-family of variant antigens
OG0000110	PY17X_0844601.1-p1, PY17X_1045900.1-p1, PY17X_1470601.1-p1, PY17X_1470901.1-p1	PIR protein	PYYM_0003800.1-p1	YIR protein	N67C_001480, N67C_003539, N67C_005439, N67C_005443	Plasmodium variant antigen protein Cir/Yir/Bir|yir-bir-cir_Pla: yir/bir/cir-family of variant antigens	N67_004668	Plasmodium variant antigen protein Cir/Yir/Bir|yir-bir-cir_Pla: yir/bir/cir-family of variant antigens
OG0000111	PY17X_1047901.1-p1, PY17X_1302800.1-p1	fam-c protein	PYYM_0017600.1-p1	fam-c protein	N67C_000776, N67C_003557, N67C_004512, N67C_004772	Plasmodium yoelii subtelomeric region (PYST-C1)|PYST-C1: Plasmodium yoelii subtelomeric domain PYST-C1|PYST-C2: Plasmodium yoelii subtelomeric domain PYST-C2	N67_004866, N67_005518, N67_005568	Plasmodium yoelii subtelomeric region (PYST-C1)|PYST-C1: Plasmodium yoelii subtelomeric domain PYST-C1|PYST-C2: Plasmodium yoelii subtelomeric domain PYST-C2
OG0000112	PY17X_1101700.1-p1, PY17X_1470301.1-p1	PIR protein	PYYM_1102800.1-p1	YIR protein	N67C_001484, N67C_002046, N67C_002968, N67C_005471	Plasmodium variant antigen protein Cir/Yir/Bir|yir-bir-cir_Pla: yir/bir/cir-family of variant antigens	N67_000762, N67_002452, N67_005439	Plasmodium variant antigen protein Cir/Yir/Bir|yir-bir-cir_Pla: yir/bir/cir-family of variant antigens
OG0000113	PY17X_1330900.1-p1, PY17X_1331400.1-p1, PY17X_1332000.1-p1	fam-a protein	PYYM_1327900.1-p1, PYYM_1328400.1-p1, PYYM_1329000.1-p1	fam-a protein	N67C_000322, N67C_000325	PYST-A: Plasmodium yoelii subtelomeric family PYST-A|Bet v1-like	N67_000334, N67_000337	PYST-A: Plasmodium yoelii subtelomeric family PYST-A|Bet v1-like
OG0000114		NA		NA	N67C_000801, N67C_001487, N67C_001969, N67C_001985, N67C_003566, N67C_005651	Plasmodium variant antigen protein Cir/Yir/Bir|yir-bir-cir_Pla: yir/bir/cir-family of variant antigens	N67_000782, N67_002488, N67_003481, N67_005436	Plasmodium variant antigen protein Cir/Yir/Bir|yir-bir-cir_Pla: yir/bir/cir-family of variant antigens
OG0000115	PY17X_0219301.1-p1, PY17X_0527901.1-p1, PY17X_0700043.1-p1, PY17X_1200037.1-p1, PY17X_1251900.1-p1, PY17X_1470401.1-p1	PIR protein	PYYM_0014100.1-p1, PYYM_0039500.1-p1, PYYM_0800100.1-p1	YIR protein
OG0000116	PY17X_0222301.1-p1, PY17X_0949201.1-p1, PY17X_1300133.1-p1	PIR protein	PYYM_0005000.1-p1, PYYM_0044900.1-p1	YIR protein	N67C_000768, N67C_004504, N67C_005289, N67C_005637	Plasmodium variant antigen protein Cir/Yir/Bir|yir-bir-cir_Pla: yir/bir/cir-family of variant antigens
OG0000117	PY17X_0320701.1-p1, PY17X_0500087.1-p1, PY17X_0627300.1-p1, PY17X_1100037.1-p1, PY17X_1471101.1-p1	PIR protein	PYYM_0033200.1-p1, PYYM_0400100.1-p1, PYYM_0626300.1-p1, PYYM_1400400.1-p1	YIR protein
OG0000118	PY17X_0502000.1-p1, PY17X_0526400.1-p1	fam-a protein	PYYM_0501400.1-p1, PYYM_0525500.1-p1	fam-a protein	N67C_003976, N67C_004208	PYST-A: Plasmodium yoelii subtelomeric family PYST-A|Bet v1-like	N67_004146, N67_004387, N67_004389	PYST-A: Plasmodium yoelii subtelomeric family PYST-A|Bet v1-like
OG0000119	PY17X_0800500.1-p1, PY17X_0847701.1-p1	PIR protein	PYYM_0201400.1-p1, PYYM_0800400.1-p1	YIR protein	N67C_001474, N67C_002553, N67C_004972	Plasmodium variant antigen protein Cir/Yir/Bir|yir-bir-cir_Pla: yir/bir/cir-family of variant antigens	N67_002463, N67_005249	Plasmodium variant antigen protein Cir/Yir/Bir|yir-bir-cir_Pla: yir/bir/cir-family of variant antigens
OG0000120	PY17X_0951101.1-p1, PY17X_1300329.1-p1, PY17X_1373500.1-p1	fam-a protein	PYYM_0032700.1-p1	fam-a protein	N67C_000722, N67C_001464, N67C_002990, N67C_004996	PYST-A: Plasmodium yoelii subtelomeric family PYST-A|Bet v1-like	N67_000755	PYST-A: Plasmodium yoelii subtelomeric family PYST-A|Bet v1-like
OG0000121	PY17X_1032500.1-p1, PY17X_1461900.1-p1	actin II|actin I, putative	PYYM_1032200.1-p1, PYYM_1463300.1-p1	actin II|actin I	N67C_001384, N67C_002857	Actin|Actin-like ATPase domain|ACTIN-11|ACTIN|Actins and actin-related proteins signature.|Actins signature 1.|Actins signature 2.|Actin; Chain A, domain 4	N67_001391, N67_002322, N67_002323	Actin|Actin-like ATPase domain|ACTIN-11|ACTIN|BNAA02G07080D PROTEIN|Actins signature 2.|Actins signature 1.|Actins and actin-related proteins signature.|Actin; Chain A, domain 4
OG0000122	PY17X_1050301.1-p1, PY17X_1200057.1-p1	PIR protein	PYYM_0042400.1-p1, PYYM_1100800.1-p1	YIR protein	N67C_004236, N67C_004747, N67C_004989	Plasmodium variant antigen protein Cir/Yir/Bir|yir-bir-cir_Pla: yir/bir/cir-family of variant antigens	N67_001469, N67_001472	Plasmodium variant antigen protein Cir/Yir/Bir|yir-bir-cir_Pla: yir/bir/cir-family of variant antigens
OG0000123	PY17X_1300900.1-p1, PY17X_1302300.1-p1	PIR protein		NA	N67C_000031, N67C_000050, N67C_000773, N67C_002026	Plasmodium variant antigen protein Cir/Yir/Bir|yir-bir-cir_Pla: yir/bir/cir-family of variant antigens	N67_000023, N67_000031, N67_000050	Plasmodium variant antigen protein Cir/Yir/Bir|yir-bir-cir_Pla: yir/bir/cir-family of variant antigens
OG0000124	PY17X_1400600.1-p1, PY17X_1401900.1-p1	PIR protein	PYYM_0045500.1-p1, PYYM_1402600.1-p1, PYYM_1403900.1-p1	YIR protein	N67C_000795, N67C_000806	Plasmodium variant antigen protein Cir/Yir/Bir|yir-bir-cir_Pla: yir/bir/cir-family of variant antigens	N67_000774, N67_000787	Plasmodium variant antigen protein Cir/Yir/Bir|yir-bir-cir_Pla: yir/bir/cir-family of variant antigens
OG0000125		NA		NA	N67C_002010, N67C_002013, N67C_003006, N67C_003012, N67C_003519, N67C_005004, N67C_005650, N67C_005654	Plasmodium variant antigen protein Cir/Yir/Bir|yir-bir-cir_Pla: yir/bir/cir-family of variant antigens	N67_005737	Plasmodium variant antigen protein Cir/Yir/Bir|yir-bir-cir_Pla: yir/bir/cir-family of variant antigens
OG0000126	PY17X_0101700.1-p1, PY17X_1001600.1-p1	fam-a protein	PYYM_0101100.1-p1, PYYM_1001600.1-p1	fam-a protein	N67C_002574, N67C_005297	PYST-A: Plasmodium yoelii subtelomeric family PYST-A|Bet v1-like	N67_001997, N67_005280	PYST-A: Plasmodium yoelii subtelomeric family PYST-A|Bet v1-like
OG0000127	PY17X_0110400.1-p1, PY17X_1118200.1-p1	histone H3, putative|histone H3 variant, putative	PYYM_0109800.1-p1, PYYM_1119100.1-p1	histone H3, putative|histone H3 variant, putative	N67C_002204, N67C_005382	Core histone H2A/H2B/H3/H4|Histone-fold|HISTONE H3|Histone H3 signature 1.|Histone H3 signature 2.|Histone, subunit A	N67_002667, N67_005368	Core histone H2A/H2B/H3/H4|Histone-fold|HISTONE H3|Histone H3 signature 1.|Histone H3 signature 2.|Histone, subunit A
OG0000128	PY17X_0118101.1-p1, PY17X_1400041.1-p1, PY17X_1472501.1-p1	PIR protein	PYYM_0048200.1-p1	YIR protein	N67C_001482, N67C_001999, N67C_003543	Plasmodium variant antigen protein Cir/Yir/Bir|yir-bir-cir_Pla: yir/bir/cir-family of variant antigens	N67_001985	Plasmodium variant antigen protein Cir/Yir/Bir|yir-bir-cir_Pla: yir/bir/cir-family of variant antigens
OG0000129	PY17X_0201700.1-p1, PY17X_0401500.1-p1	fam-a protein	PYYM_0203300.1-p1	fam-a protein	N67C_004537, N67C_005482	PYST-A: Plasmodium yoelii subtelomeric family PYST-A|Bet v1-like	N67_002984, N67_004661, N67_005645	PYST-A: Plasmodium yoelii subtelomeric family PYST-A|Bet v1-like
OG0000130	PY17X_0222601.1-p1, PY17X_0600071.1-p1, PY17X_0600241.1-p1, PY17X_0846201.1-p1, PY17X_1100013.1-p1, PY17X_1373100.1-p1	fam-a protein		NA	N67C_000718, N67C_004998	PYST-A: Plasmodium yoelii subtelomeric family PYST-A
OG0000131	PY17X_0300400.1-p1	fam-b protein	PYYM_0300700.1-p1	fam-b protein	N67C_000003, N67C_001994, N67C_004234, N67C_004784	PYST-B: Plasmodium yoelii subtelomeric family PYST-B	N67_004878, N67_005732	PYST-B: Plasmodium yoelii subtelomeric family PYST-B
OG0000132	PY17X_0305600.1-p1, PY17X_0305700.1-p1	serine repeat antigen 2|serine repeat antigen 1	PYYM_0305900.1-p1, PYYM_0306000.1-p1	serine repeat antigen 2|serine repeat antigen 1	N67C_004833, N67C_004834	Papain family cysteine protease|Cysteine proteinases|CATHEPSIN L 1|CYSTEINE PROTEASE FAMILY C1-RELATED|SERINE-REPEAT ANTIGEN PROTEIN	N67_004938, N67_004939	Papain family cysteine protease|Cysteine proteinases|CATHEPSIN L 1|CYSTEINE PROTEASE FAMILY C1-RELATED|SERINE-REPEAT ANTIGEN PROTEIN
OG0000133	PY17X_0318500.1-p1, PY17X_0400043.1-p1, PY17X_1250500.1-p1, PY17X_1300223.1-p1	PIR protein	PYYM_0318400.1-p1, PYYM_1100300.1-p1	YIR protein	N67C_003545	Plasmodium variant antigen protein Cir/Yir/Bir|yir-bir-cir_Pla: yir/bir/cir-family of variant antigens	N67_005448	Plasmodium variant antigen protein Cir/Yir/Bir|yir-bir-cir_Pla: yir/bir/cir-family of variant antigens
OG0000134	PY17X_0400039.1-p1, PY17X_0500081.1-p1, PY17X_1048401.1-p1, PY17X_1100085.1-p1, PY17X_1301100.1-p1	PIR protein	PYYM_0018100.1-p1, PYYM_1100200.1-p1, PYYM_1400300.1-p1	YIR protein
OG0000135	PY17X_0400055.1-p1, PY17X_0500137.1-p1, PY17X_0700059.1-p1, PY17X_1200053.1-p1, PY17X_1252101.1-p1	fam-a protein	PYYM_0019200.1-p1, PYYM_1100700.1-p1	fam-a protein	N67C_004533	PYST-A: Plasmodium yoelii subtelomeric family PYST-A|Bet v1-like
OG0000136	PY17X_0400300.1-p1, PY17X_1400500.1-p1, PY17X_1401000.1-p1	PIR protein	PYYM_0400500.1-p1, PYYM_1402500.1-p1, PYYM_1403000.1-p1	YIR protein	N67C_000794	Plasmodium variant antigen protein Cir/Yir/Bir|yir-bir-cir_Pla: yir/bir/cir-family of variant antigens	N67_000773	Plasmodium variant antigen protein Cir/Yir/Bir|yir-bir-cir_Pla: yir/bir/cir-family of variant antigens
OG0000137	PY17X_0420500.1-p1, PY17X_0524100.1-p1	alpha tubulin 1|alpha tubulin 2	PYYM_0420500.1-p1, PYYM_0523200.1-p1	alpha tubulin 1|alpha tubulin 2	N67C_004185, N67C_004709	Tubulin C-terminal domain|Tubulin/FtsZ family, GTPase domain|Tubulin C-terminal domain-like|Tubulin nucleotide-binding domain-like|TUBULIN|TUBULIN ALPHA CHAIN|Tubulin subunits alpha, beta, and gamma signature.|Tubulin/FtsZ, GTPase domain|Helix hairpin bin	N67_004364, N67_004848	Tubulin C-terminal domain|Tubulin/FtsZ family, GTPase domain|Tubulin C-terminal domain-like|Tubulin nucleotide-binding domain-like|TUBULIN|TUBULIN ALPHA CHAIN|Tubulin subunits alpha, beta, and gamma signature.|Tubulin/FtsZ, GTPase domain|Helix hairpin bin
OG0000138	PY17X_0600051.1-p1	fam-a protein	PYYM_1469300.1-p1	fam-a protein			N67_000754, N67_001477, N67_004115, N67_004397, N67_005086, N67_005564	PYST-A: Plasmodium yoelii subtelomeric family PYST-A|Bet v1-like
OG0000139	PY17X_0628001.1-p1, PY17X_1300181.1-p1, PY17X_1300441.1-p1, PY17X_1400067.1-p1	PIR protein	PYYM_0030700.1-p1, PYYM_1401100.1-p1	YIR protein	N67C_003959	Plasmodium variant antigen protein Cir/Yir/Bir|yir-bir-cir_Pla: yir/bir/cir-family of variant antigens	N67_005580	Plasmodium variant antigen protein Cir/Yir/Bir|yir-bir-cir_Pla: yir/bir/cir-family of variant antigens
OG0000140	PY17X_0712100.1-p1, PY17X_0822200.1-p1	heat shock protein 70, putative|endoplasmic reticulum chaperone BiP, putative	PYYM_0712000.1-p1, PYYM_0821900.1-p1	heat shock protein, putative|heat shock protein 70, putative	N67C_003753, N67C_005135	Hsp70 protein|Heat shock protein 70kD (HSP70), peptide-binding domain|Heat shock protein 70kD (HSP70), C-terminal subdomain|Actin-like ATPase domain|HEAT SHOCK PROTEIN 70KDA|LUMINAL-BINDING PROTEIN|MEDIATOR OF RNA POLYMERASE II TRANSCRIPTION SUBUNIT 37C-RELATED|Heat shock hsp70 proteins family signature 2.|Heat shock hsp70 proteins family signature 3.|Heat shock hsp70 proteins family signature 1.…	N67_003678, N67_004531	Hsp70 protein|Heat shock protein 70kD (HSP70), peptide-binding domain|Heat shock protein 70kD (HSP70), C-terminal subdomain|Actin-like ATPase domain|HEAT SHOCK PROTEIN 70KDA|LUMINAL-BINDING PROTEIN|MEDIATOR OF RNA POLYMERASE II TRANSCRIPTION SUBUNIT 37C-RELATED|Heat shock hsp70 proteins family signature 2.|Heat shock hsp70 proteins family signature 1.|Heat shock hsp70 proteins family signature 3.…
OG0000141	PY17X_0921000.1-p1, PY17X_0921100.1-p1	fam-d protein	PYYM_0920400.1-p1, PYYM_0920500.1-p1	fam-d protein	N67C_003250, N67C_003251		N67_003213, N67_003214
OG0000142	PY17X_1044700.1-p1, PY17X_1148100.1-p1, PY17X_1471701.1-p1	PIR protein	PYYM_0025800.1-p1, PYYM_1044300.1-p1, PYYM_1149100.1-p1	YIR protein	N67C_004958	Plasmodium variant antigen protein Cir/Yir/Bir|yir-bir-cir_Pla: yir/bir/cir-family of variant antigens	N67_005071	Plasmodium variant antigen protein Cir/Yir/Bir|yir-bir-cir_Pla: yir/bir/cir-family of variant antigens
OG0000143	PY17X_1101200.1-p1, PY17X_1302200.1-p1	PIR protein	PYYM_1102300.1-p1	YIR protein	N67C_000049, N67C_002038, N67C_005467	Plasmodium variant antigen protein Cir/Yir/Bir|yir-bir-cir_Pla: yir/bir/cir-family of variant antigens	N67_000049, N67_002481	Plasmodium variant antigen protein Cir/Yir/Bir|yir-bir-cir_Pla: yir/bir/cir-family of variant antigens
OG0000144	PY17X_1134800.1-p1, PY17X_1134900.1-p1	elongation factor 1-alpha, putative	PYYM_1135700.1-p1, PYYM_1135800.1-p1	elongation factor 1-alpha, putative	N67C_002364, N67C_002365	Elongation factor Tu domain 2|Elongation factor Tu GTP binding domain|Elongation factor Tu C-terminal domain|EF-1_alpha: translation elongation factor EF-1, subunit alpha|EF-Tu/eEF-1alpha/eIF2-gamma C-terminal domain|Translation proteins|P-loop containing nucleoside triphosphate hydrolases|ELONGATION FACTOR 1-ALPHA 1|TRANSLATION FACTOR|Translational (tr)-type guanine nucleotide-binding (G) domain…	N67_002825, N67_002826	Elongation factor Tu domain 2|Elongation factor Tu GTP binding domain|Elongation factor Tu C-terminal domain|EF-1_alpha: translation elongation factor EF-1, subunit alpha|EF-Tu/eEF-1alpha/eIF2-gamma C-terminal domain|Translation proteins|P-loop containing nucleoside triphosphate hydrolases|ELONGATION FACTOR 1-ALPHA 1|TRANSLATION FACTOR|Translational (tr)-type guanine nucleotide-binding (G) domain…
OG0000145	PY17X_1300500.1-p1	PIR protein		NA	N67C_000742, N67C_003027, N67C_004738, N67C_004983	Plasmodium variant antigen protein Cir/Yir/Bir|yir-bir-cir_Pla: yir/bir/cir-family of variant antigens	N67_000026, N67_002493, N67_002494	Plasmodium variant antigen protein Cir/Yir/Bir|yir-bir-cir_Pla: yir/bir/cir-family of variant antigens
OG0000146	PY17X_1331200.1-p1, PY17X_1331900.1-p1	fam-a protein	PYYM_1328200.1-p1, PYYM_1328900.1-p1	fam-a protein	N67C_000321, N67C_000326	PYST-A: Plasmodium yoelii subtelomeric family PYST-A|Bet v1-like	N67_000333, N67_000338	PYST-A: Plasmodium yoelii subtelomeric family PYST-A|Bet v1-like
OG0000147	PY17X_MIT00800.1-p1, PY17X_MIT00900.1-p1	cytochrome c oxidase subunit 1|cytochrome b	PYYM_MIT00800.1-p1, PYYM_MIT00900.1-p1	cytochrome c oxidase subunit I|cytochrome b	N67C_005678, N67C_005680	Cytochrome b/b6/petB|Cytochrome b(C-terminal)/b6/petD|Cytochrome C and Quinol oxidase polypeptide I|a domain/subunit of cytochrome bc1 complex (Ubiquinol-cytochrome c reductase)|Cytochrome c oxidase subunit I-like|Transmembrane di-heme cytochromes|CYTOCHROME C OXIDASE SUBUNIT 1|Cytochrome b/b6 N-terminal region profile.|Cytochrome oxidase subunit I profile.|Heme-copper oxidase catalytic subunit, …	N67_005716, N67_005717	Cytochrome b(C-terminal)/b6/petD|Cytochrome b/b6/petB|Cytochrome C and Quinol oxidase polypeptide I|a domain/subunit of cytochrome bc1 complex (Ubiquinol-cytochrome c reductase)|Transmembrane di-heme cytochromes|Cytochrome c oxidase subunit I-like|CYTOCHROME B|CYTOCHROME C OXIDASE SUBUNIT 1|Cytochrome b/b6 N-terminal region profile.|Cytochrome b/b6 C-terminal region profile.|Heme-copper oxidase c…
OG0000148		NA		NA	N67C_002532, N67C_003009, N67C_003046, N67C_004776, N67C_005254, N67C_005456, N67C_005675	Plasmodium variant antigen protein Cir/Yir/Bir|yir-bir-cir_Pla: yir/bir/cir-family of variant antigens	N67_004133	Plasmodium variant antigen protein Cir/Yir/Bir|yir-bir-cir_Pla: yir/bir/cir-family of variant antigens
OG0000149		NA		NA	N67C_000739, N67C_000746, N67C_002019, N67C_002525, N67C_003030, N67C_003535, N67C_004502, N67C_004980	PYST-A: Plasmodium yoelii subtelomeric family PYST-A|Bet v1-like
OG0000150		NA		NA	N67C_000004, N67C_002514, N67C_003001, N67C_003019, N67C_003051, N67C_005251, N67C_005441, N67C_005450	Plasmodium variant antigen protein Cir/Yir/Bir|yir-bir-cir_Pla: yir/bir/cir-family of variant antigens
OG0000151		NA	PYYM_0037300.1-p1	YIR protein	N67C_000751, N67C_001987, N67C_002561	Plasmodium variant antigen protein Cir/Yir/Bir|yir-bir-cir_Pla: yir/bir/cir-family of variant antigens	N67_001474, N67_002468, N67_005637, N67_005657	Plasmodium variant antigen protein Cir/Yir/Bir|yir-bir-cir_Pla: yir/bir/cir-family of variant antigens
OG0000152		NA		NA			N67_000751, N67_002447, N67_005087, N67_005457, N67_005459, N67_005491, N67_005498, N67_005644	PYST-A: Plasmodium yoelii subtelomeric family PYST-A
OG0000153	PY17X_0101500.1-p1	fam-c protein	PYYM_0100900.1-p1	fam-c protein	N67C_005296	PYST-C2: Plasmodium yoelii subtelomeric domain PYST-C2	N67_001446, N67_001447, N67_001448, N67_005279	Plasmodium yoelii repeat (PY_rept_46)|PY-rept-46: Plasmodium yoelii repeat of length 46|PYST-C2: Plasmodium yoelii subtelomeric domain PYST-C2
OG0000154	PY17X_0101800.1-p1, PY17X_1001500.1-p1	Plasmodium exported protein, unknown function	PYYM_0101200.1-p1, PYYM_1001500.1-p1	Plasmodium exported protein, unknown function	N67C_002573, N67C_005298		N67_005281
OG0000155	PY17X_0115951.1-p1, PY17X_0501800.1-p1, PY17X_1203000.1-p1	fam-a protein	PYYM_1202400.1-p1	fam-a protein	N67C_001508, N67C_003974	PYST-A: Plasmodium yoelii subtelomeric family PYST-A|Bet v1-like	N67_001508	PYST-A: Plasmodium yoelii subtelomeric family PYST-A|Bet v1-like
OG0000156	PY17X_0118501.1-p1, PY17X_0400079.1-p1, PY17X_0600800.1-p1	PIR protein	PYYM_0031800.1-p1, PYYM_0044500.1-p1	YIR protein	N67C_002536	Plasmodium variant antigen protein Cir/Yir/Bir|yir-bir-cir_Pla: yir/bir/cir-family of variant antigens	N67_004138	Plasmodium variant antigen protein Cir/Yir/Bir|yir-bir-cir_Pla: yir/bir/cir-family of variant antigens
OG0000157	PY17X_0201051.1-p1, PY17X_1301500.1-p1	PIR protein	PYYM_0202500.1-p1	YIR protein	N67C_002551, N67C_004529	Plasmodium variant antigen protein Cir/Yir/Bir|yir-bir-cir_Pla: yir/bir/cir-family of variant antigens	N67_005247, N67_005600	Plasmodium variant antigen protein Cir/Yir/Bir|yir-bir-cir_Pla: yir/bir/cir-family of variant antigens
OG0000158	PY17X_0201800.1-p1, PY17X_1100600.1-p1	fam-a protein	PYYM_0003200.1-p1, PYYM_0203400.1-p1, PYYM_1101700.1-p1	fam-a protein	N67C_002034	PYST-A: Plasmodium yoelii subtelomeric family PYST-A	N67_002476	PYST-A: Plasmodium yoelii subtelomeric family PYST-A|Bet v1-like
OG0000159	PY17X_0217400.1-p1	fam-b protein	PYYM_0019900.1-p1	fam-b protein	N67C_000028, N67C_005625	PYST-B: Plasmodium yoelii subtelomeric family PYST-B	N67_000028, N67_005232, N67_005597	PYST-B: Plasmodium yoelii subtelomeric family PYST-B
OG0000160	PY17X_0219901.1-p1	PIR protein	PYYM_0038400.1-p1	YIR protein	N67C_001490	Plasmodium variant antigen protein Cir/Yir/Bir|yir-bir-cir_Pla: yir/bir/cir-family of variant antigens	N67_001987, N67_004872, N67_005430, N67_005433	Plasmodium variant antigen protein Cir/Yir/Bir|yir-bir-cir_Pla: yir/bir/cir-family of variant antigens
OG0000161	PY17X_0220001.1-p1, PY17X_0222901.1-p1, PY17X_1373300.1-p1	fam-a protein	PYYM_0010600.1-p1, PYYM_0038500.1-p1	fam-a protein	N67C_000720	PYST-A: Plasmodium yoelii subtelomeric family PYST-A|Bet v1-like	N67_000753	PYST-A: Plasmodium yoelii subtelomeric family PYST-A|Bet v1-like
OG0000162	PY17X_0222501.1-p1, PY17X_0322601.1-p1, PY17X_0600081.1-p1	PIR protein	PYYM_0005200.1-p1, PYYM_0015100.1-p1	YIR protein	N67C_000765, N67C_001463	Plasmodium variant antigen protein Cir/Yir/Bir|yir-bir-cir_Pla: yir/bir/cir-family of variant antigens
OG0000163	PY17X_0302900.1-p1	aspartate aminotransferase, putative	PYYM_0303200.1-p1	aspartate aminotransferase, putative	N67C_004806	Aminotransferase class I and II|PLP-dependent transferases|ASPARTATE AMINOTRANSFERASE|ASPARTATE AMINOTRANSFERASE, MITOCHONDRIAL|Aminotransferases class-I pyridoxal-phosphate attachment site.|Aspartate Aminotransferase, domain 1	N67_004900, N67_004901, N67_004909, N67_004910	Aminotransferase class I and II|PLP-dependent transferases|ASPARTATE AMINOTRANSFERASE|ASPARTATE AMINOTRANSFERASE, MITOCHONDRIAL|Aminotransferases class-I pyridoxal-phosphate attachment site.|Aspartate Aminotransferase, domain 1
OG0000164	PY17X_0320101.1-p1, PY17X_0843601.1-p1, PY17X_1045200.1-p1	PIR protein	PYYM_0022300.1-p1, PYYM_0043800.1-p1, PYYM_0723700.1-p1, PYYM_1044800.1-p1	YIR protein
OG0000165	PY17X_0320801.1-p1, PY17X_0627400.1-p1	PIR protein		NA	N67C_003063, N67C_004535, N67C_004760	Plasmodium variant antigen protein Cir/Yir/Bir|yir-bir-cir_Pla: yir/bir/cir-family of variant antigens	N67_003017, N67_005650	Plasmodium variant antigen protein Cir/Yir/Bir|yir-bir-cir_Pla: yir/bir/cir-family of variant antigens
OG0000166	PY17X_0400003.1-p1, PY17X_1200007.1-p1, PY17X_1200023.1-p1	PIR protein	PYYM_0041000.1-p1	YIR protein	N67C_000771	Plasmodium variant antigen protein Cir/Yir/Bir|yir-bir-cir_Pla: yir/bir/cir-family of variant antigens	N67_005530, N67_005531	Plasmodium variant antigen protein Cir/Yir/Bir|yir-bir-cir_Pla: yir/bir/cir-family of variant antigens
OG0000167	PY17X_0400051.1-p1, PY17X_0500131.1-p1, PY17X_0700057.1-p1, PY17X_1200047.1-p1	fam-b protein	PYYM_0019300.1-p1, PYYM_1100600.1-p1	fam-b protein	N67C_004532	PYST-B: Plasmodium yoelii subtelomeric family PYST-B
OG0000168	PY17X_0400091.1-p1, PY17X_1049401.1-p1, PY17X_1200181.1-p1, PY17X_1250200.1-p1	PIR protein	PYYM_0024000.1-p1, PYYM_0032500.1-p1	YIR protein	N67C_001973	Plasmodium variant antigen protein Cir/Yir/Bir|yir-bir-cir_Pla: yir/bir/cir-family of variant antigens
OG0000169	PY17X_0417000.1-p1	conserved protein, unknown function	PYYM_0417000.1-p1	conserved Plasmodium protein, unknown function	N67C_004674	HSP20-like chaperones|CS domain profile.	N67_004806, N67_004807, N67_004811, N67_004812	HSP20-like chaperones|CS domain profile.
OG0000170	PY17X_0521400.1-p1	conserved Plasmodium protein, unknown function	PYYM_0520800.1-p1	conserved Plasmodium protein, unknown function	N67C_004164		N67_004338, N67_004339, N67_004342, N67_004343
OG0000171	PY17X_0600041.1-p1, PY17X_0600211.1-p1, PY17X_1051301.1-p1, PY17X_1300273.1-p1, PY17X_1373400.1-p1, PY17X_1400007.1-p1	fam-a protein		NA	N67C_000721	PYST-A: Plasmodium yoelii subtelomeric family PYST-A|Bet v1-like
OG0000172	PY17X_0600361.1-p1, PY17X_0700023.1-p1, PY17X_0900045.1-p1, PY17X_1050501.1-p1, PY17X_1472901.1-p1	fam-a protein	PYYM_0036900.1-p1, PYYM_0044700.1-p1	fam-a protein
OG0000173	PY17X_0700063.1-p1, PY17X_1100045.1-p1, PY17X_1400037.1-p1	PIR protein	PYYM_0015800.1-p1, PYYM_0019000.1-p1	YIR protein	N67C_002967	Plasmodium variant antigen protein Cir/Yir/Bir|yir-bir-cir_Pla: yir/bir/cir-family of variant antigens	N67_002451	Plasmodium variant antigen protein Cir/Yir/Bir|yir-bir-cir_Pla: yir/bir/cir-family of variant antigens
OG0000174	PY17X_0723300.1-p1	PIR protein	PYYM_0723300.1-p1	YIR protein	N67C_005243, N67C_005245, N67C_005249	Plasmodium variant antigen protein Cir/Yir/Bir|yir-bir-cir_Pla: yir/bir/cir-family of variant antigens	N67_004647, N67_004649	Plasmodium variant antigen protein Cir/Yir/Bir|yir-bir-cir_Pla: yir/bir/cir-family of variant antigens
OG0000175	PY17X_0801400.1-p1, PY17X_1250600.1-p1, PY17X_1468700.1-p1	PIR protein	PYYM_0042800.1-p1, PYYM_0801300.1-p1	YIR protein	N67C_003059	Plasmodium variant antigen protein Cir/Yir/Bir|yir-bir-cir_Pla: yir/bir/cir-family of variant antigens	N67_001451	Plasmodium variant antigen protein Cir/Yir/Bir|yir-bir-cir_Pla: yir/bir/cir-family of variant antigens
OG0000176	PY17X_0815900.1-p1	conserved Plasmodium protein, unknown function	PYYM_0815600.1-p1	conserved Plasmodium protein, unknown function	N67C_003697		N67_003613, N67_003614, N67_003616, N67_003617
OG0000177	PY17X_0844001.1-p1, PY17X_1149400.1-p1	PIR protein	PYYM_0007100.1-p1, PYYM_0023100.1-p1, PYYM_0025900.1-p1	YIR protein	N67C_002501	Plasmodium variant antigen protein Cir/Yir/Bir|yir-bir-cir_Pla: yir/bir/cir-family of variant antigens	N67_002979	Plasmodium variant antigen protein Cir/Yir/Bir|yir-bir-cir_Pla: yir/bir/cir-family of variant antigens
OG0000178	PY17X_0900065.1-p1, PY17X_1469701.1-p1	PIR protein	PYYM_0021900.1-p1	YIR protein	N67C_001491, N67C_003005, N67C_003013, N67C_003559	Plasmodium variant antigen protein Cir/Yir/Bir|yir-bir-cir_Pla: yir/bir/cir-family of variant antigens
OG0000179	PY17X_0901500.1-p1	PIR protein	PYYM_0019600.1-p1, PYYM_0901000.1-p1	YIR protein	N67C_001469, N67C_003560	Plasmodium variant antigen protein Cir/Yir/Bir|yir-bir-cir_Pla: yir/bir/cir-family of variant antigens	N67_003007, N67_005581	Plasmodium variant antigen protein Cir/Yir/Bir|yir-bir-cir_Pla: yir/bir/cir-family of variant antigens
OG0000180	PY17X_0920100.1-p1	conserved Plasmodium protein, unknown function	PYYM_0919500.1-p1	conserved Plasmodium protein, unknown function	N67C_003241	Survival motor neuron (SMN) interacting protein 1 (SIP1)	N67_003198, N67_003199, N67_003203, N67_003204	Survival motor neuron (SMN) interacting protein 1 (SIP1)
OG0000181	PY17X_1014700.1-p1	succinyl-CoA ligase [ADP-forming] subunit beta, putative	PYYM_1014700.1-p1	ATP-specific succinyl-CoA synthetase beta subunit, putative	N67C_002697	CoA-ligase|ATP-grasp domain|sucCoAbeta: succinate-CoA ligase, beta subunit|Glutathione synthetase ATP-binding domain-like|Succinyl-CoA synthetase domains|SUCCINATE--COA LIGASE [ADP-FORMING] SUBUNIT BETA, MITOCHONDRIAL|SUCCINYL-COA SYNTHETASE BETA CHAIN	N67_002134, N67_002135, N67_002147, N67_002148	CoA-ligase|ATP-grasp domain|sucCoAbeta: succinate-CoA ligase, beta subunit|Glutathione synthetase ATP-binding domain-like|Succinyl-CoA synthetase domains|SUCCINATE--COA LIGASE [ADP-FORMING] SUBUNIT BETA, MITOCHONDRIAL|SUCCINYL-COA SYNTHETASE BETA CHAIN
OG0000182	PY17X_1043700.1-p1, PY17X_1148600.1-p1, PY17X_1250400.1-p1	PIR protein	PYYM_1043300.1-p1, PYYM_1149600.1-p1	YIR protein	N67C_002956	Plasmodium variant antigen protein Cir/Yir/Bir|yir-bir-cir_Pla: yir/bir/cir-family of variant antigens	N67_002440	Plasmodium variant antigen protein Cir/Yir/Bir|yir-bir-cir_Pla: yir/bir/cir-family of variant antigens
OG0000183	PY17X_1129800.1-p1	amino acid transporter AAT1, putative	PYYM_1130600.1-p1	amino acid transporter, putative	N67C_002314	Transmembrane amino acid transporter protein|AMINO ACID TRANSPORTER|VACUOLAR AMINO ACID TRANSPORTER 5-RELATED	N67_002771, N67_005621, N67_005622, N67_005623	Transmembrane amino acid transporter protein|AMINO ACID TRANSPORTER|VACUOLAR AMINO ACID TRANSPORTER 5-RELATED
OG0000184	PY17X_1135600.1-p1	T-complex protein 1 subunit delta, putative	PYYM_1136500.1-p1	T-complex protein 1 subunit delta, putative	N67C_002372	TCP-1/cpn60 chaperonin family|chap_CCT_delta: T-complex protein 1, delta subunit|GroEL apical domain-like|GroEL equatorial domain-like|GroEL-intermediate domain like|CHAPERONIN|T-COMPLEX PROTEIN 1 SUBUNIT DELTA|Chaperonins TCP-1 signature 3.|Chaperonins TCP-1 signature 1.|Chaperonins TCP-1 signature 2.|GroEL	N67_002832, N67_002833, N67_002841, N67_002842	TCP-1/cpn60 chaperonin family|GroEL equatorial domain-like|GroEL-intermediate domain like|GroEL apical domain-like|T-COMPLEX PROTEIN 1 SUBUNIT DELTA|CHAPERONIN|Chaperonins TCP-1 signature 2.|Chaperonins TCP-1 signature 3.|Chaperonins TCP-1 signature 1.|GroEL
OG0000185	PY17X_1148900.1-p1	fam-b protein	PYYM_1149900.1-p1	fam-b protein	N67C_000039, N67C_002496	PYST-B: Plasmodium yoelii subtelomeric family PYST-B	N67_000039, N67_002970, N67_002975	PYST-B: Plasmodium yoelii subtelomeric family PYST-B
OG0000186	PY17X_1149500.1-p1	PIR protein	PYYM_0007000.1-p1	YIR protein	N67C_004735	Plasmodium variant antigen protein Cir/Yir/Bir	N67_001478, N67_002490, N67_003005, N67_005500	Plasmodium variant antigen protein Cir/Yir/Bir|yir-bir-cir_Pla: yir/bir/cir-family of variant antigens
OG0000187	PY17X_1200800.1-p1	PIR protein	PYYM_0036600.1-p1	YIR protein	N67C_001472, N67C_002505, N67C_004253, N67C_005252	Plasmodium variant antigen protein Cir/Yir/Bir|yir-bir-cir_Pla: yir/bir/cir-family of variant antigens	N67_002453	Plasmodium variant antigen protein Cir/Yir/Bir|yir-bir-cir_Pla: yir/bir/cir-family of variant antigens
OG0000188	PY17X_1236700.1-p1	ATP-dependent RNA helicase DDX23, putative	PYYM_1235900.1-p1	ATP-dependent RNA helicase DDX23, putative	N67C_001834	Helicase conserved C-terminal domain|DEAD/DEAH box helicase|P-loop containing nucleoside triphosphate hydrolases|ATP-DEPENDENT RNA HELICASE DBP3|Superfamilies 1 and 2 helicase ATP-binding type-1 domain profile.|DEAD-box RNA helicase Q motif profile.|Superfamilies 1 and 2 helicase C-terminal domain profile.|DEAD-box subfamily ATP-dependent helicases signature.	N67_001837, N67_001844, N67_005609, N67_005610	Helicase conserved C-terminal domain|DEAD/DEAH box helicase|P-loop containing nucleoside triphosphate hydrolases|ATP-DEPENDENT RNA HELICASE DBP3|DEAD-box subfamily ATP-dependent helicases signature.|Superfamilies 1 and 2 helicase ATP-binding type-1 domain profile.|DEAD-box RNA helicase Q motif profile.|Superfamilies 1 and 2 helicase C-terminal domain profile.
OG0000189	PY17X_1250100.1-p1, PY17X_1300125.1-p1	PIR protein		NA	N67C_001964, N67C_002974	Plasmodium variant antigen protein Cir/Yir/Bir|yir-bir-cir_Pla: yir/bir/cir-family of variant antigens	N67_002459, N67_003010, N67_003011	Plasmodium variant antigen protein Cir/Yir/Bir|yir-bir-cir_Pla: yir/bir/cir-family of variant antigens
OG0000190	PY17X_1300027.1-p1	fam-a protein	PYYM_0024900.1-p1	fam-a protein	N67C_001982, N67C_003935, N67C_004742, N67C_004987, N67C_005645	PYST-A: Plasmodium yoelii subtelomeric family PYST-A|Bet v1-like
OG0000191	PY17X_1316200.1-p1	HSP20-like chaperone, putative	PYYM_1313200.1-p1	conserved Plasmodium protein, unknown function	N67C_000178	HSP20-like chaperones|CS domain profile.	N67_000183, N67_000186, N67_000192, N67_000193	HSP20-like chaperones|CS domain profile.
OG0000192	PY17X_1316300.1-p1	Appr-1-p processing domain protein	PYYM_1313300.1-p1	Appr-1-p processing domain protein	N67C_000179	Macro domain|Macro domain-like|GANGLIOSIDE INDUCED DIFFERENTIATION ASSOCIATED PROTEIN 2-RELATED|POLY [ADP-RIBOSE] POLYMERASE|Macro domain profile.|Leucine Aminopeptidase, subunit E, domain 1	N67_000184, N67_000185, N67_000191, N67_000194	Macro domain|Macro domain-like|GANGLIOSIDE INDUCED DIFFERENTIATION ASSOCIATED PROTEIN 2-RELATED|POLY [ADP-RIBOSE] POLYMERASE|Macro domain profile.|Leucine Aminopeptidase, subunit E, domain 1
OG0000193	PY17X_1339500.1-p1	conserved Plasmodium protein, unknown function	PYYM_1336500.1-p1	conserved Plasmodium protein, unknown function	N67C_000401		N67_000408, N67_005548, N67_005549, N67_005550
OG0000194	PY17X_1410700.1-p1	conserved Plasmodium protein, unknown function	PYYM_1412500.1-p1	conserved Plasmodium protein, unknown function	N67C_000892	Trimeric LpxA-like enzymes|UNCHARACTERIZED|Hexapeptide repeat proteins	N67_000884, N67_000885, N67_000886, N67_000887	Trimeric LpxA-like enzymes|UNCHARACTERIZED|Hexapeptide repeat proteins
OG0000195		NA		NA	N67C_002001, N67C_003038, N67C_003522, N67C_003955, N67C_004732	Plasmodium variant antigen protein Cir/Yir/Bir|yir-bir-cir_Pla: yir/bir/cir-family of variant antigens	N67_005538, N67_005731	Plasmodium variant antigen protein Cir/Yir/Bir|yir-bir-cir_Pla: yir/bir/cir-family of variant antigens
OG0000196		NA	PYYM_0022200.1-p1, PYYM_0033800.1-p1, PYYM_1200100.1-p1	YIR protein	N67C_005002, N67C_005258	Plasmodium variant antigen protein Cir/Yir/Bir|yir-bir-cir_Pla: yir/bir/cir-family of variant antigens	N67_005080, N67_005084	Plasmodium variant antigen protein Cir/Yir/Bir|yir-bir-cir_Pla: yir/bir/cir-family of variant antigens
OG0000197	PY17X_0212100.1-p1	conserved Plasmodium protein, unknown function	PYYM_0213600.1-p1	conserved Plasmodium protein, unknown function	N67C_005574		N67_005179, N67_005662, N67_005663
OG0000198	PY17X_0220301.1-p1, PY17X_1100077.1-p1, PY17X_1251300.1-p1, PY17X_1374200.1-p1, PY17X_1400045.1-p1	PIR protein	PYYM_0017400.1-p1	YIR protein
OG0000199	PY17X_0222101.1-p1	PIR protein	PYYM_0004800.1-p1	YIR protein	N67C_004519, N67C_005270	Plasmodium variant antigen protein Cir/Yir/Bir|yir-bir-cir_Pla: yir/bir/cir-family of variant antigens	N67_000008, N67_000764	Plasmodium variant antigen protein Cir/Yir/Bir|yir-bir-cir_Pla: yir/bir/cir-family of variant antigens
OG0000200	PY17X_0311000.1-p1	conserved Plasmodium protein, unknown function	PYYM_0311300.1-p1	conserved Plasmodium protein, unknown function	N67C_004886		N67_004985, N67_004986, N67_004989
OG0000201	PY17X_0318300.1-p1, PY17X_1470801.1-p1	PIR protein	PYYM_0318200.1-p1	YIR protein	N67C_002542	Plasmodium variant antigen protein Cir/Yir/Bir|yir-bir-cir_Pla: yir/bir/cir-family of variant antigens	N67_005235, N67_005238	Plasmodium variant antigen protein Cir/Yir/Bir|yir-bir-cir_Pla: yir/bir/cir-family of variant antigens
OG0000202	PY17X_0320901.1-p1, PY17X_1100063.1-p1	PIR protein	PYYM_0033700.1-p1, PYYM_0041200.1-p1	YIR protein			N67_004656, N67_004659	Plasmodium variant antigen protein Cir/Yir/Bir|yir-bir-cir_Pla: yir/bir/cir-family of variant antigens
OG0000203	PY17X_0322901.1-p1, PY17X_0500011.1-p1, PY17X_0600221.1-p1, PY17X_0700015.1-p1, PY17X_0951801.1-p1, PY17X_1473701.1-p1	fam-a protein		NA
OG0000204	PY17X_0401700.1-p1	PIR protein	PYYM_0401900.1-p1	YIR protein	N67C_002962, N67C_003946	Plasmodium variant antigen protein Cir/Yir/Bir|yir-bir-cir_Pla: yir/bir/cir-family of variant antigens	N67_001458, N67_002446	Plasmodium variant antigen protein Cir/Yir/Bir|yir-bir-cir_Pla: yir/bir/cir-family of variant antigens
OG0000205	PY17X_0402500.1-p1	PIR protein	PYYM_0402700.1-p1	YIR protein	N67C_004543, N67C_004545	Plasmodium variant antigen protein Cir/Yir/Bir|yir-bir-cir_Pla: yir/bir/cir-family of variant antigens	N67_004673, N67_004675	Plasmodium variant antigen protein Cir/Yir/Bir|yir-bir-cir_Pla: yir/bir/cir-family of variant antigens
OG0000206	PY17X_0412900.1-p1	glycogen synthase kinase 3, putative	PYYM_0413000.1-p1	glycogen synthase kinase 3	N67C_004639	Protein kinase domain|Protein kinase-like (PK-like)|PROTEIN KINASE SHAGGY-RELATED|GLYCOGEN SYNTHASE KINASE-3 ALPHA|Protein kinase domain profile.|Protein kinases ATP-binding region signature.|Serine/Threonine protein kinases active-site signature.|Phosphorylase Kinase; domain 1|Transferase(Phosphotransferase) domain 1	N67_004770, N67_004771, N67_004772	Protein kinase domain|Protein kinase-like (PK-like)|PROTEIN KINASE SHAGGY-RELATED|GLYCOGEN SYNTHASE KINASE-3 ALPHA|Protein kinases ATP-binding region signature.|Protein kinase domain profile.|Serine/Threonine protein kinases active-site signature.|Phosphorylase Kinase; domain 1|Transferase(Phosphotransferase) domain 1
OG0000207	PY17X_0421200.1-p1	conserved protein, unknown function	PYYM_0421200.1-p1	conserved Plasmodium protein, unknown function	N67C_001961, N67C_004716		N67_001977, N67_004854
OG0000208	PY17X_0500600.1-p1, PY17X_0601800.1-p1	PIR protein	PYYM_0500500.1-p1, PYYM_0600800.1-p1	YIR protein	N67C_004262	Plasmodium variant antigen protein Cir/Yir/Bir|yir-bir-cir_Pla: yir/bir/cir-family of variant antigens	N67_003865	Plasmodium variant antigen protein Cir/Yir/Bir|yir-bir-cir_Pla: yir/bir/cir-family of variant antigens
OG0000209	PY17X_0502300.1-p1	DNA polymerase delta catalytic subunit, putative	PYYM_0501700.1-p1	DNA polymerase delta catalytic subunit, putative	N67C_003979	DNA polymerase family B|C4-type zinc-finger of DNA polymerase delta|DNA polymerase family B, exonuclease domain|pol2: DNA polymerase (pol2)|Ribonuclease H-like|DNA/RNA polymerases|DNA POLYMERASE DELTA CATALYTIC SUBUNIT|DNA POLYMERASE CATALYTIC SUBUNIT|DNA polymerase family B signature.|Palm domain of DNA polymerase|Helix hairpin bin|DNA Polymerase, chain B, domain 1	N67_004149, N67_004153, N67_004154	DNA polymerase family B|C4-type zinc-finger of DNA polymerase delta|DNA polymerase family B, exonuclease domain|pol2: DNA polymerase (pol2)|Ribonuclease H-like|DNA/RNA polymerases|DNA POLYMERASE DELTA CATALYTIC SUBUNIT|DNA POLYMERASE CATALYTIC SUBUNIT|DNA polymerase family B signature.|Palm domain of DNA polymerase|Helix hairpin bin|DNA Polymerase, chain B, domain 1
OG0000210	PY17X_0502400.1-p1	rhoptry neck protein 12	PYYM_0501800.1-p1	rhoptry neck protein 12, putative	N67C_003980		N67_004150, N67_004152, N67_004155
OG0000211	PY17X_0505900.1-p1	conserved Plasmodium protein, unknown function	PYYM_0505200.1-p1	conserved Plasmodium protein, unknown function	N67C_004012	PROTEIN CBG23787	N67_004187, N67_005677, N67_005678	PROTEIN CBG23787
OG0000212	PY17X_0511900.1-p1	conserved Plasmodium protein, unknown function	PYYM_0511200.1-p1	conserved Plasmodium protein, unknown function	N67C_004068		N67_004243, N67_005697, N67_005698
OG0000213	PY17X_0526600.1-p1, PY17X_0841100.1-p1	fam-a protein	PYYM_0525700.1-p1, PYYM_0840800.1-p1	fam-a protein	N67C_004210	PYST-A: Plasmodium yoelii subtelomeric family PYST-A|Bet v1-like	N67_004392	PYST-A: Plasmodium yoelii subtelomeric family PYST-A|Bet v1-like
OG0000214	PY17X_0526700.1-p1	fam-a protein	PYYM_0525800.1-p1	fam-a protein	N67C_004211	PYST-A: Plasmodium yoelii subtelomeric family PYST-A|Bet v1-like	N67_004393, N67_005085, N67_005455	PYST-A: Plasmodium yoelii subtelomeric family PYST-A|Bet v1-like
OG0000215	PY17X_0528501.1-p1, PY17X_1000097.1-p1, PY17X_1200151.1-p1	PIR protein	PYYM_0017000.1-p1, PYYM_0018900.1-p1	YIR protein	N67C_005280	Plasmodium variant antigen protein Cir/Yir/Bir|yir-bir-cir_Pla: yir/bir/cir-family of variant antigens
OG0000216	PY17X_0604200.1-p1	conserved Plasmodium protein, unknown function	PYYM_0603300.1-p1	conserved Plasmodium protein, unknown function	N67C_004281	Apoptosis-antagonizing transcription factor, C-terminal|Apoptosis antagonizing transcription factor|AATF PROTEIN APOPTOSIS ANTAGONIZING TRANSCRIPTION FACTOR|PROTEIN AATF	N67_003886, N67_005640, N67_005641	Apoptosis-antagonizing transcription factor, C-terminal|Apoptosis antagonizing transcription factor|AATF PROTEIN APOPTOSIS ANTAGONIZING TRANSCRIPTION FACTOR|PROTEIN AATF
OG0000217	PY17X_0716400.1-p1	calmodulin-like protein, putative	PYYM_0716300.1-p1	calmodulin-like protein, putative	N67C_005177	EF-hand|MYOSIN LIGHT CHAIN 1, 3|FI08416P-RELATED|EF-hand calcium-binding domain profile.	N67_004577, N67_004578, N67_004579	EF-hand|MYOSIN LIGHT CHAIN 1, 3|FI08416P-RELATED|EF-hand calcium-binding domain profile.
OG0000218	PY17X_0722300.1-p1, PY17X_0722500.1-p1	PIR protein	PYYM_0722300.1-p1, PYYM_0722500.1-p1	YIR protein	N67C_005236	Plasmodium variant antigen protein Cir/Yir/Bir|yir-bir-cir_Pla: yir/bir/cir-family of variant antigens	N67_004638	Plasmodium variant antigen protein Cir/Yir/Bir|yir-bir-cir_Pla: yir/bir/cir-family of variant antigens
OG0000219	PY17X_0800161.1-p1, PY17X_1100039.1-p1	fam-b protein	PYYM_0013200.1-p1	fam-b protein	N67C_002003, N67C_003524, N67C_005256	PYST-B: Plasmodium yoelii subtelomeric family PYST-B
OG0000220	PY17X_0843501.1-p1, PY17X_1250700.1-p1, PY17X_1373600.1-p1, PY17X_1400079.1-p1	PIR protein	PYYM_0043900.1-p1, PYYM_1401400.1-p1	YIR protein
OG0000221	PY17X_0900079.1-p1	PIR protein	PYYM_0043500.1-p1	YIR protein	N67C_003505, N67C_005274	Plasmodium variant antigen protein Cir/Yir/Bir|yir-bir-cir_Pla: yir/bir/cir-family of variant antigens	N67_002987, N67_002999	Plasmodium variant antigen protein Cir/Yir/Bir|yir-bir-cir_Pla: yir/bir/cir-family of variant antigens
OG0000222	PY17X_0900400.1-p1	PIR protein	PYYM_0037900.1-p1	YIR protein	N67C_002014, N67C_003518, N67C_005005	Plasmodium variant antigen protein Cir/Yir/Bir|yir-bir-cir_Pla: yir/bir/cir-family of variant antigens	N67_005446	Plasmodium variant antigen protein Cir/Yir/Bir|yir-bir-cir_Pla: yir/bir/cir-family of variant antigens
OG0000223	PY17X_0902700.1-p1, PY17X_0902700.2-p1	membrane associated erythrocyte binding-like protein	PYYM_0902200.1-p1, PYYM_0902200.2-p1	merozoite adhesive erythrocytic binding protein	N67C_003075	Erythrocyte binding antigen 175|Erythrocyte binding antigen 175 region VI|Hepatocyte Growth Factor	N67_003031	Erythrocyte binding antigen 175|Erythrocyte binding antigen 175 region VI|Hepatocyte Growth Factor
OG0000224	PY17X_0921300.1-p1	fam-d protein	PYYM_0920700.1-p1	fam-d protein	N67C_003252, N67C_003253		N67_003215, N67_003216
OG0000225	PY17X_0946600.1-p1, PY17X_0947300.1-p1	fam-c protein	PYYM_0945700.1-p1, PYYM_0946400.1-p1	fam-c protein	N67C_003495	Plasmodium yoelii subtelomeric region (PYST-C1)|PYST-C1: Plasmodium yoelii subtelomeric domain PYST-C1	N67_003469	Plasmodium yoelii subtelomeric region (PYST-C1)|PYST-C1: Plasmodium yoelii subtelomeric domain PYST-C1
OG0000226	PY17X_1013200.1-p1	conserved Plasmodium protein, unknown function	PYYM_1013200.1-p1	conserved Plasmodium protein, unknown function	N67C_002683		N67_002113, N67_002114, N67_002119
OG0000227	PY17X_1013500.1-p1	SF-assemblin, putative	PYYM_1013500.1-p1	SF-assemblin, putative	N67C_002685	SF-assemblin/beta giardin|SF-ASSEMBLIN	N67_002116, N67_002117, N67_002122	SF-assemblin/beta giardin|SF-ASSEMBLIN
OG0000228	PY17X_1014900.1-p1	surface-related antigen SRA, putative	PYYM_1014900.1-p1	conserved Plasmodium protein, unknown function	N67C_002699		N67_002145, N67_002150, N67_002151
OG0000229	PY17X_1015000.1-p1	large subunit GTPase 1, putative	PYYM_1015000.1-p1	cytosolic preribosomal GTPase, putative	N67C_002700	50S ribosome-binding GTPase|P-loop containing nucleoside triphosphate hydrolases|LARGE SUBUNIT GTPASE 1 HOMOLOG|LARGE SUBUNIT GTPASE 1 HOMOLOG-RELATED	N67_002144, N67_002152, N67_002153	50S ribosome-binding GTPase|P-loop containing nucleoside triphosphate hydrolases|LARGE SUBUNIT GTPASE 1 HOMOLOG|LARGE SUBUNIT GTPASE 1 HOMOLOG-RELATED
OG0000230	PY17X_1018200.1-p1	leucine-rich repeat protein	PYYM_1018200.1-p1	conserved Plasmodium protein, unknown function	N67C_002729	Leucine-rich repeat|L domain-like|ACIDIC LEUCINE-RICH NUCLEAR PHOSPHOPROTEIN 32|Leucine-rich repeat profile.|Ribonuclease Inhibitor	N67_002182, N67_002185, N67_002186	Leucine-rich repeat|L domain-like|ACIDIC LEUCINE-RICH NUCLEAR PHOSPHOPROTEIN 32|Leucine-rich repeat profile.|Ribonuclease Inhibitor
OG0000231	PY17X_1042800.1-p1	PIR protein		NA	N67C_001976, N67C_002949, N67C_003068	Plasmodium variant antigen protein Cir/Yir/Bir|yir-bir-cir_Pla: yir/bir/cir-family of variant antigens	N67_002433, N67_003022	Plasmodium variant antigen protein Cir/Yir/Bir|yir-bir-cir_Pla: yir/bir/cir-family of variant antigens
OG0000232	PY17X_1047201.1-p1, PY17X_1300245.1-p1, PY17X_1300405.1-p1	PIR protein	PYYM_0009700.1-p1	YIR protein	N67C_001478	Plasmodium variant antigen protein Cir/Yir/Bir|yir-bir-cir_Pla: yir/bir/cir-family of variant antigens	N67_001981	Plasmodium variant antigen protein Cir/Yir/Bir|yir-bir-cir_Pla: yir/bir/cir-family of variant antigens
OG0000233	PY17X_1048801.1-p1	PIR protein	PYYM_0026900.1-p1, PYYM_1368100.1-p1	YIR protein	N67C_000010, N67C_003060	Plasmodium variant antigen protein Cir/Yir/Bir|yir-bir-cir_Pla: yir/bir/cir-family of variant antigens	N67_002500	Plasmodium variant antigen protein Cir/Yir/Bir|yir-bir-cir_Pla: yir/bir/cir-family of variant antigens
OG0000234	PY17X_1100100.1-p1, PY17X_1100900.1-p1	PIR protein	PYYM_1101100.1-p1, PYYM_1102000.1-p1	YIR protein	N67C_005473	Plasmodium variant antigen protein Cir/Yir/Bir|yir-bir-cir_Pla: yir/bir/cir-family of variant antigens	N67_004124	Plasmodium variant antigen protein Cir/Yir/Bir|yir-bir-cir_Pla: yir/bir/cir-family of variant antigens
OG0000235	PY17X_1106100.1-p1	conserved protein, unknown function	PYYM_1107200.1-p1	conserved Plasmodium protein, unknown function	N67C_002089		N67_002536, N67_002537, N67_002540
OG0000236	PY17X_1117400.1-p1	ras GTPAse, putative	PYYM_1118300.1-p1	ras GTPAse, putative	N67C_002196	Ras family|P-loop containing nucleoside triphosphate hydrolases|DRAB11-RELATED|GTP-BINDING PROTEIN, PUTATIVE-RELATED	N67_002656, N67_002657, N67_002659	Ras family|P-loop containing nucleoside triphosphate hydrolases|DRAB11-RELATED|GTP-BINDING PROTEIN, PUTATIVE-RELATED
OG0000237	PY17X_1138700.1-p1	conserved Plasmodium protein, unknown function	PYYM_1139700.1-p1	conserved Plasmodium protein, unknown function	N67C_002402		N67_002875, N67_002876, N67_002877
OG0000238	PY17X_1149100.1-p1, PY17X_1200121.1-p1	PIR protein	PYYM_0002100.1-p1, PYYM_0007400.1-p1	YIR protein	N67C_003569	Plasmodium variant antigen protein Cir/Yir/Bir|yir-bir-cir_Pla: yir/bir/cir-family of variant antigens	N67_003484	Plasmodium variant antigen protein Cir/Yir/Bir|yir-bir-cir_Pla: yir/bir/cir-family of variant antigens
OG0000239	PY17X_1200083.1-p1, PY17X_1300481.1-p1	PIR protein	PYYM_0027200.1-p1	YIR protein	N67C_000770, N67C_002030	Plasmodium variant antigen protein Cir/Yir/Bir|yir-bir-cir_Pla: yir/bir/cir-family of variant antigens	N67_005577	Plasmodium variant antigen protein Cir/Yir/Bir|yir-bir-cir_Pla: yir/bir/cir-family of variant antigens
OG0000240	PY17X_1211500.1-p1	heptatricopeptide repeat-containing protein, putative	PYYM_1210900.1-p1	conserved Plasmodium protein, unknown function	N67C_001589		N67_001592, N67_001593, N67_001594
OG0000241	PY17X_1339300.1-p1	diacylglycerol kinase, putative	PYYM_1336300.1-p1	diacylglycerol kinase, putative	N67C_000399	Diacylglycerol kinase accessory domain|Diacylglycerol kinase catalytic domain|NAD kinase/diacylglycerol kinase-like|DIACYLGLYCEROL KINASE|DAG-kinase catalytic (DAGKc) domain profile.	N67_000406, N67_005552, N67_005553	Diacylglycerol kinase accessory domain|Diacylglycerol kinase catalytic domain|NAD kinase/diacylglycerol kinase-like|DIACYLGLYCEROL KINASE|DAG-kinase catalytic (DAGKc) domain profile.
OG0000242	PY17X_1339600.1-p1	conserved Plasmodium protein, unknown function	PYYM_1336600.1-p1	conserved Plasmodium protein, unknown function	N67C_000402		N67_000409, N67_005546, N67_005547
OG0000243	PY17X_1347100.1-p1	ribonuclease P protein subunit RPR2, putative	PYYM_1344100.1-p1	ribonuclease P protein subunit RPR2, putative	N67C_000475	RNAse P Rpr2/Rpp21/SNM1 subunit domain|RIBONUCLEASE P SUBUNIT P21|RIBONUCLEASE MRP PROTEIN SUBUNIT SNM1	N67_000488, N67_000491, N67_000492	RNAse P Rpr2/Rpp21/SNM1 subunit domain|RIBONUCLEASE P SUBUNIT P21|RIBONUCLEASE MRP PROTEIN SUBUNIT SNM1
OG0000244	PY17X_1347200.1-p1	conserved Plasmodium protein, unknown function	PYYM_1344200.1-p1	conserved Plasmodium protein, unknown function	N67C_000476		N67_000489, N67_000490, N67_000493
OG0000245	PY17X_1400097.1-p1	PIR protein	PYYM_1402000.1-p1	YIR protein	N67C_000789, N67C_004249	Plasmodium variant antigen protein Cir/Yir/Bir|yir-bir-cir_Pla: yir/bir/cir-family of variant antigens	N67_000768, N67_005562	Plasmodium variant antigen protein Cir/Yir/Bir|yir-bir-cir_Pla: yir/bir/cir-family of variant antigens
OG0000246	PY17X_1451200.1-p1	bromodomain protein, putative	PYYM_1452700.1-p1	bromodomain protein, putative	N67C_001281	Bromodomain|Bromodomain profile.	N67_001271, N67_001272, N67_001273
OG0000247	PY17X_API02300.1-p1, PY17X_API02500.1-p1	apicoplast ribosomal protein L14|apicoplast ribosomal protein L16	PYYM_API02300.1-p1, PYYM_API02500.1-p1	apicoplast ribosomal protein L14|apicoplast ribosomal protein L16	N67C_005669	Ribosomal protein S3, C-terminal domain|Ribosomal protein L14p/L23e|Ribosomal protein L16p/L10e|Ribosomal protein L14|Ribosomal protein S3 C-terminal domain|39S RIBOSOMAL PROTEIN L16, MITOCHONDRIAL|50S/60S RIBOSOMAL PROTEIN L16|Ribosomal protein L10e/L16	N67_005474	Ribosomal protein L14p/L23e|Ribosomal protein L16p/L10e|Ribosomal protein L14|39S RIBOSOMAL PROTEIN L16, MITOCHONDRIAL|50S/60S RIBOSOMAL PROTEIN L16|Ribosomal protein L10e/L16
OG0000248		NA		NA	N67C_000752, N67C_003011, N67C_003048, N67C_005635, N67C_005653, N67C_005673	Plasmodium variant antigen protein Cir/Yir/Bir|yir-bir-cir_Pla: yir/bir/cir-family of variant antigens
OG0000249		NA		NA	N67C_001455, N67C_002519, N67C_003024, N67C_003529, N67C_003937, N67C_004754	PYST-B: Plasmodium yoelii subtelomeric family PYST-B
OG0000250		NA	PYYM_0014500.1-p1	YIR protein	N67C_000725, N67C_004218	Plasmodium variant antigen protein Cir/Yir/Bir|yir-bir-cir_Pla: yir/bir/cir-family of variant antigens|Actin depolymerizing proteins	N67_000758, N67_000759, N67_005670	Plasmodium variant antigen protein Cir/Yir/Bir|yir-bir-cir_Pla: yir/bir/cir-family of variant antigens
OG0000251		NA	PYYM_0005600.1-p1	YIR protein	N67C_002965	Plasmodium variant antigen protein Cir/Yir/Bir|yir-bir-cir_Pla: yir/bir/cir-family of variant antigens	N67_002449, N67_004652, N67_005708, N67_005709	Plasmodium variant antigen protein Cir/Yir/Bir|yir-bir-cir_Pla: yir/bir/cir-family of variant antigens
OG0000252	PY17X_0100009.1-p1, PY17X_0847601.1-p1	PIR protein	PYYM_0201500.1-p1	YIR protein	N67C_003947	Plasmodium variant antigen protein Cir/Yir/Bir|yir-bir-cir_Pla: yir/bir/cir-family of variant antigens	N67_001457	Plasmodium variant antigen protein Cir/Yir/Bir|yir-bir-cir_Pla: yir/bir/cir-family of variant antigens
OG0000253	PY17X_0100021.1-p1, PY17X_1473901.1-p1	PIR protein	PYYM_0008400.1-p1	YIR protein			N67_005615, N67_005658	Plasmodium variant antigen protein Cir/Yir/Bir|yir-bir-cir_Pla: yir/bir/cir-family of variant antigens|LRRGT00142-RELATED|PROTEIN CBG08811
OG0000254	PY17X_0100069.1-p1, PY17X_1251700.1-p1	PIR protein	PYYM_0200300.1-p1	YIR protein	N67C_004242	Plasmodium variant antigen protein Cir/Yir/Bir|yir-bir-cir_Pla: yir/bir/cir-family of variant antigens	N67_005711	Plasmodium variant antigen protein Cir/Yir/Bir|yir-bir-cir_Pla: yir/bir/cir-family of variant antigens
OG0000255	PY17X_0100200.1-p1, PY17X_0218101.1-p1, PY17X_0220201.1-p1, PY17X_0400045.1-p1, PY17X_0700079.1-p1	PIR protein		NA
OG0000256	PY17X_0101200.1-p1, PY17X_0801100.1-p1	fam-b protein	PYYM_0100300.1-p1	fam-b protein	N67C_002960	PYST-B: Plasmodium yoelii subtelomeric family PYST-B	N67_002444	PYST-B: Plasmodium yoelii subtelomeric family PYST-B
OG0000257	PY17X_0103600.1-p1	mitochondrial chaperone BCS1, putative	PYYM_0103000.1-p1	mitochondrial chaperone BCS1, putative	N67C_005316	ATPase family associated with various cellular activities (AAA)|BCS1 N terminal|P-loop containing nucleoside triphosphate hydrolases|ATPASE, PUTATIVE (AFU_ORTHOLOGUE AFUA_2G14760)-RELATED|BCS1 AAA-TYPE ATPASE	N67_005301, N67_005302	ATPase family associated with various cellular activities (AAA)|BCS1 N terminal|P-loop containing nucleoside triphosphate hydrolases|ATPASE, PUTATIVE (AFU_ORTHOLOGUE AFUA_2G14760)-RELATED|BCS1 AAA-TYPE ATPASE
OG0000258	PY17X_0103700.1-p1	dihydroorotate dehydrogenase, putative	PYYM_0103100.1-p1	dihydroorotate dehydrogenase, putative	N67C_005317	Dihydroorotate dehydrogenase|pyrD_sub2: dihydroorotate dehydrogenase (fumarate)|FMN-linked oxidoreductases|DIHYDROOROTATE DEHYDROGENASE (QUINONE), MITOCHONDRIAL|DIHYDROOROTATE DEHYDROGENASE (QUINONE), MITOCHONDRIAL-RELATED|Dihydroorotate dehydrogenase signature 2.|Dihydroorotate dehydrogenase signature 1.|Aldolase class I	N67_005300, N67_005303	Dihydroorotate dehydrogenase|pyrD_sub2: dihydroorotate dehydrogenase (fumarate)|FMN-linked oxidoreductases|DIHYDROOROTATE DEHYDROGENASE (QUINONE), MITOCHONDRIAL|DIHYDROOROTATE DEHYDROGENASE (QUINONE), MITOCHONDRIAL-RELATED|Dihydroorotate dehydrogenase signature 2.|Dihydroorotate dehydrogenase signature 1.|Aldolase class I
OG0000259	PY17X_0103800.1-p1	trophozoite exported protein 1, putative	PYYM_0103200.1-p1	trophozoite exported protein 1, putative	N67C_005318	Zinc finger, C3HC4 type (RING finger)|RING/U-box|RING FINGER PROTEIN-RELATED|E3 UBIQUITIN-PROTEIN LIGASE BRE1|Zinc finger RING-type profile.|Zinc finger RING-type signature.|Zinc/RING finger domain, C3HC4 (zinc finger)	N67_005299, N67_005304	Zinc finger, C3HC4 type (RING finger)|RING/U-box|RING FINGER PROTEIN-RELATED|E3 UBIQUITIN-PROTEIN LIGASE BRE1|Zinc finger RING-type profile.|Zinc finger RING-type signature.|Zinc/RING finger domain, C3HC4 (zinc finger)
OG0000260	PY17X_0112500.1-p1	cytoplasmic tRNA 2-thiolation protein 1, putative	PYYM_0111900.1-p1	PP-loop family protein, putative	N67C_005400	PP-loop family|TIGR00269: TIGR00269 family protein|Adenine nucleotide alpha hydrolases-like|CYTOPLASMIC TRNA 2-THIOLATION PROTEIN 1|ATPASES OF THE PP SUPERFAMILY-RELATED|Uncharacterized protein family UPF0021 signature.|HUPs	N67_005386, N67_005667	PP-loop family|TIGR00269: TIGR00269 family protein|Adenine nucleotide alpha hydrolases-like|CYTOPLASMIC TRNA 2-THIOLATION PROTEIN 1|ATPASES OF THE PP SUPERFAMILY-RELATED|Uncharacterized protein family UPF0021 signature.|HUPs
OG0000261	PY17X_0112600.1-p1	6-cysteine protein P12, putative	PYYM_0112000.1-p1	6-cysteine protein	N67C_005401	Sexual stage antigen s48/45 domain|6-Cysteine (6-Cys) domain profile.	N67_005387, N67_005666	Sexual stage antigen s48/45 domain|6-Cysteine (6-Cys) domain profile.
OG0000262	PY17X_0112900.1-p1	conserved Plasmodium protein, unknown function	PYYM_0112300.1-p1	conserved Plasmodium protein, unknown function	N67C_005404		N67_005390, N67_005391
OG0000263	PY17X_0117000.1-p1, PY17X_1251100.1-p1	PIR protein	PYYM_0200700.1-p1	YIR protein	N67C_004259	Plasmodium variant antigen protein Cir/Yir/Bir|yir-bir-cir_Pla: yir/bir/cir-family of variant antigens	N67_003862	Plasmodium variant antigen protein Cir/Yir/Bir|yir-bir-cir_Pla: yir/bir/cir-family of variant antigens
OG0000264	PY17X_0117800.1-p1, PY17X_0500077.1-p1	PIR protein	PYYM_0047800.1-p1, PYYM_1400200.1-p1	YIR protein	N67C_004770	Plasmodium variant antigen protein Cir/Yir/Bir|yir-bir-cir_Pla: yir/bir/cir-family of variant antigens
OG0000265	PY17X_0204000.1-p1	conserved protein, unknown function	PYYM_0205500.1-p1	conserved Plasmodium protein, unknown function	N67C_005500		N67_005104, N67_005668
OG0000266	PY17X_0205300.1-p1	rRNA biogenesis protein RRP36, putative	PYYM_0206800.1-p1	conserved protein, unknown function	N67C_005513	rRNA biogenesis protein RRP36|UNCHARACTERIZED	N67_005117, N67_005586	rRNA biogenesis protein RRP36|UNCHARACTERIZED
OG0000267	PY17X_0205400.1-p1	cold-shock protein, putative	PYYM_0206900.1-p1	cold-shock protein, putative	N67C_005514	'Cold-shock' DNA-binding domain|Nucleic acid-binding proteins|CALCIUM-REGULATED HEAT STABLE PROTEIN CRHSP-24-RELATED|COLD SHOCK DOMAIN-CONTAINING PROTEIN CG9705|Cold-shock (CSD) domain profile.|Cold-shock (CSD) domain signature.	N67_005118, N67_005587	'Cold-shock' DNA-binding domain|Nucleic acid-binding proteins|CALCIUM-REGULATED HEAT STABLE PROTEIN CRHSP-24-RELATED|COLD SHOCK DOMAIN-CONTAINING PROTEIN CG9705|Cold-shock (CSD) domain profile.|Cold-shock (CSD) domain signature.
OG0000268	PY17X_0205500.1-p1	N-acetyltransferase, GNAT family, putative	PYYM_0207000.1-p1	N-terminal acetyltransferase, putative	N67C_005515	Acetyltransferase (GNAT) family|Acyl-CoA N-acyltransferases (Nat)|N-ALPHA-ACETYLTRANSFERASE 20|Gcn5-related N-acetyltransferase (GNAT) domain profile.	N67_005119, N67_005588	Acetyltransferase (GNAT) family|Acyl-CoA N-acyltransferases (Nat)|N-ALPHA-ACETYLTRANSFERASE 20|Gcn5-related N-acetyltransferase (GNAT) domain profile.
OG0000269	PY17X_0205600.1-p1	tubulin-specific chaperone a, putative	PYYM_0207100.1-p1	tubulin-specific chaperone a, putative	N67C_005516	Tubulin binding cofactor A|Tubulin chaperone cofactor A	N67_005120, N67_005589	Tubulin binding cofactor A|Tubulin chaperone cofactor A
OG0000270	PY17X_0205700.1-p1	fatty acid elongation protein, GNS1/SUR4 family, putative	PYYM_0207200.1-p1	fatty acid elongation protein, GNS1/SUR4 family, putative	N67C_005517	GNS1/SUR4 family|FATTY ACID ACYL TRANSFERASE-RELATED|ELONGATION OF VERY LONG CHAIN FATTY ACIDS PROTEIN	N67_005121, N67_005590	GNS1/SUR4 family|FATTY ACID ACYL TRANSFERASE-RELATED|ELONGATION OF VERY LONG CHAIN FATTY ACIDS PROTEIN
OG0000271	PY17X_0205800.1-p1	cleavage and polyadenylation specificity factor subunit 5, putative	PYYM_0207300.1-p1	mRNA cleavage factor-like protein, putative	N67C_005518	Nucleotide hydrolase|PRE-MRNA CLEAVAGE FACTOR IM, 25KD SUBUNIT|CLEAVAGE AND POLYADENYLATION SPECIFICITY FACTOR SUBUNIT 5|Nucleoside Triphosphate Pyrophosphohydrolase	N67_005122, N67_005591	Nucleotide hydrolase|PRE-MRNA CLEAVAGE FACTOR IM, 25KD SUBUNIT|CLEAVAGE AND POLYADENYLATION SPECIFICITY FACTOR SUBUNIT 5|Nucleoside Triphosphate Pyrophosphohydrolase
OG0000272	PY17X_0206900.1-p1	conserved Plasmodium protein, unknown function	PYYM_0208400.1-p1	conserved Plasmodium protein, unknown function	N67C_005529		N67_005133, N67_005139
OG0000273	PY17X_0207000.1-p1	double-strand break repair protein MRE11, putative	PYYM_0208500.1-p1	double-strand break repair protein MRE11, putative	N67C_005530	Mre11 DNA-binding presumed domain|Calcineurin-like phosphoesterase|Metallo-dependent phosphatases|DOUBLE-STRAND BREAK REPAIR PROTEIN MRE11|Mre11, capping domain	N67_005134, N67_005138	Mre11 DNA-binding presumed domain|Calcineurin-like phosphoesterase|Metallo-dependent phosphatases|DOUBLE-STRAND BREAK REPAIR PROTEIN MRE11|Mre11, capping domain
OG0000274	PY17X_0207200.1-p1	eukaryotic translation initiation factor 2-alpha kinase 2, putative	PYYM_0208700.1-p1	serine/threonine protein kinase, putative	N67C_005531	Protein kinase domain|Protein kinase-like (PK-like)|EUKARYOTIC TRANSLATION INITIATION FACTOR 2-ALPHA KINASE EIF2-ALPHA KINASE -RELATED|EUKARYOTIC TRANSLATION INITIATION FACTOR 2-ALPHA KINASE 1-RELATED|Serine/Threonine protein kinases active-site signature.|Protein kinase domain profile.|Transferase(Phosphotransferase) domain 1|Phosphorylase Kinase; domain 1	N67_005135, N67_005136	Protein kinase domain|Protein kinase-like (PK-like)|EUKARYOTIC TRANSLATION INITIATION FACTOR 2-ALPHA KINASE EIF2-ALPHA KINASE -RELATED|EUKARYOTIC TRANSLATION INITIATION FACTOR 2-ALPHA KINASE 1-RELATED|Serine/Threonine protein kinases active-site signature.|Protein kinase domain profile.|Transferase(Phosphotransferase) domain 1|Phosphorylase Kinase; domain 1
OG0000275	PY17X_0208400.1-p1	calcium-transporting ATPase, putative	PYYM_0209900.1-p1	calcium-transporting ATPase, putative	N67C_005543	E1-E2 ATPase|Cation transporting ATPase, C-terminus|haloacid dehalogenase-like hydrolase|Cation transporter/ATPase, N-terminus|Cation transport ATPase (P-type)|ATPase_P-type: HAD ATPase, P-type, family IC|Calcium ATPase, transduction domain A|HAD-like|Calcium ATPase, transmembrane domain M|Metal cation-transporting ATPase, ATP-binding domain N|CALCIUM-TRANSPORTING ATPASE 2, ENDOPLASMIC RETICULUM-…	N67_005143, N67_005144	E1-E2 ATPase|Cation transporting ATPase, C-terminus|haloacid dehalogenase-like hydrolase|Cation transporter/ATPase, N-terminus|Cation transport ATPase (P-type)|ATPase_P-type: HAD ATPase, P-type, family IC|Calcium ATPase, transduction domain A|HAD-like|Calcium ATPase, transmembrane domain M|Metal cation-transporting ATPase, ATP-binding domain N|CALCIUM-TRANSPORTING ATPASE 2, ENDOPLASMIC RETICULUM-…
OG0000276	PY17X_0208500.1-p1	EF hand domain-containing protein, putative	PYYM_0210000.1-p1	conserved Plasmodium protein, unknown function	N67C_005544	EF-hand|EF-hand calcium-binding domain profile.	N67_005142, N67_005145	EF-hand|EF-hand calcium-binding domain profile.
OG0000277	PY17X_0208600.1-p1	V-type proton ATPase subunit C, putative	PYYM_0210100.1-p1	vacuolar ATP synthase subunit c, putative	N67C_005545	V-ATPase subunit C|Vacuolar ATP synthase subunit C|V-TYPE PROTON ATPASE SUBUNIT C|Vacuolar atp synthase subunit c; domain 1	N67_005141, N67_005146	V-ATPase subunit C|Vacuolar ATP synthase subunit C|V-TYPE PROTON ATPASE SUBUNIT C|Vacuolar atp synthase subunit c; domain 1
OG0000278	PY17X_0208700.1-p1	conserved protein, unknown function	PYYM_0210200.1-p1	conserved Plasmodium protein, unknown function	N67C_005546		N67_005140, N67_005147	N-terminal nucleophile aminohydrolases (Ntn hydrolases)|Glutamine Phosphoribosylpyrophosphate, subunit 1, domain 1
OG0000279	PY17X_0210100.1-p1	4-hydroxy-3-methylbut-2-enyl diphosphate reductase, putative	PYYM_0211600.1-p1	4-hydroxy-3-methylbut-2-enyl diphosphate reductase, putative	N67C_005558	LytB protein|ispH_lytB: 4-hydroxy-3-methylbut-2-enyl diphosphate reductase|4-HYDROXY-3-METHYLBUT-2-ENYL DIPHOSPHATE REDUCTASE|N-6 Adenine-specific DNA methylases signature.	N67_005159, N67_005162	LytB protein|ispH_lytB: 4-hydroxy-3-methylbut-2-enyl diphosphate reductase|4-HYDROXY-3-METHYLBUT-2-ENYL DIPHOSPHATE REDUCTASE|N-6 Adenine-specific DNA methylases signature.
OG0000280	PY17X_0210200.1-p1	ubiquitin carboxyl-terminal hydrolase 1, putative	PYYM_0211700.1-p1	ubiquitin carboxyl-terminal hydrolase 1, putative	N67C_005559	Cysteine proteinases|UBIQUITIN CARBOXYL-TERMINAL HYDROLASE|CARBOXYL-TERMINAL HYDROLASE 1,PUTATIVE-RELATED|Ubiquitin specific protease (USP) domain profile.|Ubiquitin specific protease (USP) domain signature 1.	N67_005160, N67_005161	Cysteine proteinases|CARBOXYL-TERMINAL HYDROLASE 1,PUTATIVE-RELATED|UBIQUITIN CARBOXYL-TERMINAL HYDROLASE|Ubiquitin specific protease (USP) domain profile.|Ubiquitin specific protease (USP) domain signature 1.
OG0000281	PY17X_0210300.1-p1	StAR-related lipid transfer protein, putative	PYYM_0211800.1-p1	StAR-related lipid transfer protein, putative	N67C_005560	Bet v1-like	N67_005164, N67_005165	Bet v1-like
OG0000282	PY17X_0210400.1-p1	conserved Plasmodium protein, unknown function	PYYM_0211900.1-p1	conserved Plasmodium protein, unknown function	N67C_005561		N67_005163, N67_005166
OG0000283	PY17X_0211700.1-p1	seipin domain-containing protein, putative	PYYM_0213200.1-p1	conserved Plasmodium protein, unknown function	N67C_005571	Putative adipose-regulatory protein (Seipin)	N67_005175, N67_005176	Putative adipose-regulatory protein (Seipin)
OG0000284	PY17X_0212200.1-p1	conserved Plasmodium protein, unknown function	PYYM_0213700.1-p1	conserved Plasmodium protein, unknown function	N67C_005575		N67_005180, N67_005661	DAD family
OG0000285	PY17X_0212400.1-p1	mitochondrial import inner membrane translocase subunit TIM50, putative	PYYM_0213900.1-p1	mitochondrial import inner membrane translocase subunit TIM50, putative	N67C_005577	NLI interacting factor-like phosphatase|HAD-like|NUCLEAR LIM INTERACTOR-INTERACTING FACTOR-RELATED|MITOCHONDRIAL IMPORT INNER MEMBRANE TRANSLOCASE SUBUNIT TIM50|FCP1 homology domain profile.	N67_005181, N67_005659	NLI interacting factor-like phosphatase|HAD-like|NUCLEAR LIM INTERACTOR-INTERACTING FACTOR-RELATED|MITOCHONDRIAL IMPORT INNER MEMBRANE TRANSLOCASE SUBUNIT TIM50|FCP1 homology domain profile.
OG0000286	PY17X_0214200.1-p1	alpha/beta hydrolase, putative	PYYM_0215700.1-p1	alpha/beta hydrolase, putative	N67C_005595	alpha/beta-Hydrolases|ALPHA/BETA HYDROLASE DOMAIN-CONTAINING PROTEIN|HYDROLASE, PUTATIVE-RELATED|alpha/beta hydrolase	N67_005199, N67_005212	alpha/beta-Hydrolases|ALPHA/BETA HYDROLASE DOMAIN-CONTAINING PROTEIN|HYDROLASE, PUTATIVE-RELATED|alpha/beta hydrolase
OG0000287	PY17X_0214300.1-p1	conserved Plasmodium protein, unknown function	PYYM_0215800.1-p1	conserved Plasmodium protein, unknown function	N67C_005596		N67_005200, N67_005211
OG0000288	PY17X_0214400.1-p1	RNA-binding protein, putative	PYYM_0215900.1-p1	RNA-binding protein, putative	N67C_005597	RNA recognition motif. (a.k.a. RRM, RBD, or RNP domain)|RNA-binding domain, RBD|SPLICING FACTOR U2AF-ASSOCIATED PROTEIN 2|Eukaryotic RNA Recognition Motif (RRM) profile.	N67_005201, N67_005210	RNA recognition motif. (a.k.a. RRM, RBD, or RNP domain)|RNA-binding domain, RBD|SPLICING FACTOR U2AF-ASSOCIATED PROTEIN 2|Eukaryotic RNA Recognition Motif (RRM) profile.
OG0000289	PY17X_0214500.1-p1	signal recognition particle subunit SRP9, putative	PYYM_0216000.1-p1	signal recognition particle subunit SRP9, putative	N67C_005598	Signal recognition particle alu RNA binding heterodimer, SRP9/14|SIGNAL RECOGNITION PARTICLE 9 KDA PROTEIN|Signal recognition particle alu RNA binding heterodimer, srp9/1	N67_005202, N67_005209	Signal recognition particle alu RNA binding heterodimer, SRP9/14|SIGNAL RECOGNITION PARTICLE 9 KDA PROTEIN|Signal recognition particle alu RNA binding heterodimer, srp9/1
OG0000290	PY17X_0214600.1-p1	conserved Plasmodium protein, unknown function	PYYM_0216100.1-p1	conserved Plasmodium protein, unknown function	N67C_005599	Allantoicase repeat|Galactose-binding domain-like|ALLANTOICASE	N67_005203, N67_005208	Allantoicase repeat|Galactose-binding domain-like|ALLANTOICASE
OG0000291	PY17X_0214700.1-p1	1-cys peroxiredoxin, putative	PYYM_0216200.1-p1	1-cys peroxiredoxin, putative	N67C_005600	Redoxin|Thioredoxin-like|PEROXIREDOXIN|PEROXIREDOXIN-5, MITOCHONDRIAL|Glutaredoxin	N67_005204, N67_005207	Redoxin|Thioredoxin-like|PEROXIREDOXIN|PEROXIREDOXIN-5, MITOCHONDRIAL|Glutaredoxin
OG0000292	PY17X_0214800.1-p1	60S ribosomal export protein NMD3, putative	PYYM_0216300.1-p1	60S ribosomal export protein NMD3, putative	N67C_005601	NMD3 family|NONSENSE-MEDIATED MRNA DECAY PROTEIN 3|60S RIBOSOMAL EXPORT PROTEIN NMD3	N67_005205, N67_005206	NMD3 family|NONSENSE-MEDIATED MRNA DECAY PROTEIN 3|60S RIBOSOMAL EXPORT PROTEIN NMD3
OG0000293	PY17X_0217300.1-p1	PIR protein	PYYM_0020000.1-p1	YIR protein	N67C_005623	Plasmodium variant antigen protein Cir/Yir/Bir	N67_005059, N67_005230	Plasmodium variant antigen protein Cir/Yir/Bir
OG0000294	PY17X_0218201.1-p1, PY17X_0700077.1-p1, PY17X_1048301.1-p1	PIR protein	PYYM_0018000.1-p1, PYYM_0039200.1-p1	YIR protein
OG0000295	PY17X_0223301.1-p1	PIR protein	PYYM_0002900.1-p1	YIR protein	N67C_000005, N67C_000750, N67C_001989	Plasmodium variant antigen protein Cir/Yir/Bir|yir-bir-cir_Pla: yir/bir/cir-family of variant antigens
OG0000296	PY17X_0223401.1-p1, PY17X_0500200.1-p1, PY17X_0800181.1-p1	PIR protein	PYYM_0001200.1-p1, PYYM_0500100.1-p1	YIR protein
OG0000297	PY17X_0302400.1-p1	condensin-2 complex subunit H2, putative	PYYM_0302700.1-p1	conserved Plasmodium protein, unknown function	N67C_004802	Condensin II complex subunit CAP-H2 or CNDH2, C-term|CONDENSIN-2 COMPLEX SUBUNIT H2	N67_004896, N67_005740	Condensin II complex subunit CAP-H2 or CNDH2, C-term|CONDENSIN-2 COMPLEX SUBUNIT H2
OG0000298	PY17X_0302700.1-p1	conserved Plasmodium protein, unknown function	PYYM_0303000.1-p1	conserved Plasmodium protein, unknown function	N67C_004805	Dynein light chain type 1|DLC|Protein Inhibitor Of Neuronal Nitric Oxide Synthase;	N67_004899, N67_004902	Dynein light chain type 1|DLC|Protein Inhibitor Of Neuronal Nitric Oxide Synthase;
OG0000299	PY17X_0303000.1-p1	5'-3' exonuclease, putative	PYYM_0303300.1-p1	conserved Plasmodium protein, unknown function	N67C_004807	XRN 5'-3' exonuclease N-terminus|5'-3' EXORIBONUCLEASE 1|5'->3' EXORIBONUCLEASE	N67_004908, N67_004911	XRN 5'-3' exonuclease N-terminus|5'->3' EXORIBONUCLEASE|5'-3' EXORIBONUCLEASE 1
OG0000300	PY17X_0303300.1-p1	2-methoxy-6-polyprenyl-1,4-benzoquinol methylase, mitochondrial, putative	PYYM_0303600.1-p1	methyltransferase, putative	N67C_004810	ubiE/COQ5 methyltransferase family|MenG_MenH_UbiE: ubiquinone/menaquinone biosynthesis methyltransferase|S-adenosyl-L-methionine-dependent methyltransferases|METHYLTRANSFERASE|2-METHOXY-6-POLYPRENYL-1,4-BENZOQUINOL METHYLASE, MITOCHONDRIAL|ubiE/COQ5 methyltransferase family signature 2.|UbiE family SAM-binding methyltransferase profile.|ubiE/COQ5 methyltransferase family signature 1.|Vaccinia Vir…	N67_004905, N67_004912	ubiE/COQ5 methyltransferase family|MenG_MenH_UbiE: ubiquinone/menaquinone biosynthesis methyltransferase|S-adenosyl-L-methionine-dependent methyltransferases|METHYLTRANSFERASE|2-METHOXY-6-POLYPRENYL-1,4-BENZOQUINOL METHYLASE, MITOCHONDRIAL|ubiE/COQ5 methyltransferase family signature 1.|UbiE family SAM-binding methyltransferase profile.|ubiE/COQ5 methyltransferase family signature 2.|Vaccinia Vir…
OG0000301	PY17X_0303400.1-p1	conserved Plasmodium protein, unknown function	PYYM_0303700.1-p1	conserved Plasmodium protein, unknown function	N67C_004811		N67_004904, N67_004913
OG0000302	PY17X_0303500.1-p1	MORN repeat protein, putative	PYYM_0303800.1-p1	conserved Plasmodium protein, unknown function	N67C_004812	MORN repeat|Histone H3 K4-specific methyltransferase SET7/9 N-terminal domain	N67_004903, N67_004914	MORN repeat|Histone H3 K4-specific methyltransferase SET7/9 N-terminal domain
OG0000303	PY17X_0304000.1-p1	RNA-binding protein, putative	PYYM_0304300.1-p1	conserved Plasmodium protein, unknown function	N67C_004817	RNA-binding domain, RBD|Eukaryotic RNA Recognition Motif (RRM) profile.	N67_004919, N67_004920	RNA-binding domain, RBD|Eukaryotic RNA Recognition Motif (RRM) profile.
OG0000304	PY17X_0305400.1-p1	serine repeat antigen 4	PYYM_0305700.1-p1	serine repeat antigen 4	N67C_004831	Papain family cysteine protease|Cysteine proteinases|SERINE-REPEAT ANTIGEN PROTEIN|CYSTEINE PROTEASE FAMILY C1-RELATED|Eukaryotic thiol (cysteine) proteases cysteine active site.	N67_004934, N67_004935	Papain family cysteine protease|Cysteine proteinases|SERINE-REPEAT ANTIGEN PROTEIN|CYSTEINE PROTEASE FAMILY C1-RELATED|Eukaryotic thiol (cysteine) proteases cysteine active site.
OG0000305	PY17X_0305500.1-p1	serine repeat antigen 3	PYYM_0305800.1-p1	serine repeat antigen 3	N67C_004832	Papain family cysteine protease|Cysteine proteinases|SERINE-REPEAT ANTIGEN PROTEIN|CYSTEINE PROTEASE FAMILY C1-RELATED	N67_004936, N67_004937	Papain family cysteine protease|Cysteine proteinases
OG0000306	PY17X_0310900.1-p1	tetratricopeptide repeat protein, putative	PYYM_0311200.1-p1	conserved Plasmodium protein, unknown function	N67C_004885	TPR-like|TPR REPEAT CONTAINING PROTEIN|HSP70-HSP90 ORGANIZING PROTEIN 1-RELATED|TPR repeat profile.|Tetratricopeptide repeat domain	N67_004987, N67_004988	TPR-like|TPR REPEAT CONTAINING PROTEIN|HSP70-HSP90 ORGANIZING PROTEIN 1-RELATED|TPR repeat profile.|Tetratricopeptide repeat domain
OG0000307	PY17X_0314900.1-p1	E2F-associated phosphoprotein, putative	PYYM_0315200.1-p1	E2F-associated phosphoprotein, putative	N67C_004925	E2F-associated phosphoprotein|UNCHARACTERIZED	N67_005030, N67_005031	E2F-associated phosphoprotein|UNCHARACTERIZED
OG0000308	PY17X_0315000.1-p1	40S ribosomal protein S26, putative	PYYM_0315300.1-p1	40S ribosomal protein S26, putative	N67C_004926	Ribosomal protein S26e|40S RIBOSOMAL PROTEIN S26|Ribosomal protein S26e signature.	N67_005029, N67_005032	Ribosomal protein S26e|40S RIBOSOMAL PROTEIN S26|Ribosomal protein S26e signature.
OG0000309	PY17X_0315100.1-p1	conserved Plasmodium protein, unknown function	PYYM_0315400.1-p1	conserved Plasmodium protein, unknown function	N67C_004927	Thioesterase/thiol ester dehydrase-isomerase|ACYL-COA THIOESTERASE|ACYL-COENZYME A THIOESTERASE 9, MITOCHONDRIAL|Hotdog Thioesterase	N67_005028, N67_005033	Thioesterase/thiol ester dehydrase-isomerase|ACYL-COA THIOESTERASE|ACYL-COENZYME A THIOESTERASE 9, MITOCHONDRIAL|Hotdog Thioesterase
OG0000310	PY17X_0317500.1-p1	erythrocyte membrane associated protein 2, putative	PYYM_0317400.1-p1	erythrocyte membrane associated protein 2, putative	N67C_004945		N67_005050, N67_005057
OG0000311	PY17X_0317600.1-p1	fam-a protein	PYYM_0317500.1-p1	fam-a protein	N67C_004946	PYST-A: Plasmodium yoelii subtelomeric family PYST-A	N67_005051, N67_005056	PYST-A: Plasmodium yoelii subtelomeric family PYST-A
OG0000312	PY17X_0317700.1-p1	fam-b protein	PYYM_0317600.1-p1	fam-b protein	N67C_004948		N67_005053, N67_005054
OG0000313	PY17X_0318800.1-p1, PY17X_1374500.1-p1	PIR protein	PYYM_0318700.1-p1	YIR protein	N67C_000781	Plasmodium variant antigen protein Cir/Yir/Bir|yir-bir-cir_Pla: yir/bir/cir-family of variant antigens	N67_005574	Plasmodium variant antigen protein Cir/Yir/Bir|yir-bir-cir_Pla: yir/bir/cir-family of variant antigens
OG0000314	PY17X_0319701.1-p1, PY17X_0800600.1-p1	PIR protein	PYYM_0048300.1-p1, PYYM_0800500.1-p1	YIR protein	N67C_004245	Plasmodium variant antigen protein Cir/Yir/Bir|yir-bir-cir_Pla: yir/bir/cir-family of variant antigens
OG0000315	PY17X_0319901.1-p1, PY17X_0949901.1-p1, PY17X_1000065.1-p1	PIR protein	PYYM_0016800.1-p1, PYYM_0022500.1-p1	YIR protein
OG0000316	PY17X_0416700.1-p1	mitochondrial ribosomal protein L27 precursor, putative	PYYM_0416700.1-p1	mitochondrial ribosomal protein L27 precursor, putative	N67C_004672	Ribosomal L27 protein|Ribosomal L27 protein-like|RIBOSOMAL PROTEIN L27	N67_004804, N67_004809	Ribosomal L27 protein|Ribosomal L27 protein-like|RIBOSOMAL PROTEIN L27
OG0000317	PY17X_0416900.1-p1	inorganic pyrophosphatase, putative	PYYM_0416900.1-p1	inorganic pyrophosphatase, putative	N67C_004673	Inorganic pyrophosphatase|INORGANIC PYROPHOSPHATASE|Inorganic pyrophosphatase signature.	N67_004805, N67_004808	Inorganic pyrophosphatase|INORGANIC PYROPHOSPHATASE|Inorganic pyrophosphatase signature.
OG0000318	PY17X_0417200.1-p1	formate-nitrite transporter, putative	PYYM_0417200.1-p1	formate-nitrite transporter, putative	N67C_004676	Formate/nitrite transporter|fnt: formate/nitrite transporter|FORMATE TRANSPORTER 1-RELATED|FORMATE TRANSPORTER-RELATED|Formate and nitrite transporters signature 2.|Glycerol uptake facilitator protein.	N67_004810, N67_004814	Formate/nitrite transporter|fnt: formate/nitrite transporter|FORMATE TRANSPORTER 1-RELATED|FORMATE TRANSPORTER-RELATED|Formate and nitrite transporters signature 2.|Glycerol uptake facilitator protein.
OG0000319	PY17X_0421000.1-p1	ras-related protein RAB7, putative	PYYM_0421000.1-p1	ras-related protein RAB7, putative	N67C_004714	Ras family|small_GTP: small GTP-binding protein domain|P-loop containing nucleoside triphosphate hydrolases|RAB FAMILY|RAB7B, MEMBER RAS ONCOGENE FAMILY-RELATED|small GTPase Rab1 family profile.|small GTPase Ras family profile.	N67_004852, N67_005627	Ras family|small_GTP: small GTP-binding protein domain|P-loop containing nucleoside triphosphate hydrolases|RAB FAMILY|RAB7B, MEMBER RAS ONCOGENE FAMILY-RELATED|small GTPase Rab1 family profile.|small GTPase Ras family profile.
OG0000320	PY17X_0500900.1-p1	PIR protein	PYYM_0500800.1-p1	YIR protein	N67C_002557, N67C_003963	Plasmodium variant antigen protein Cir/Yir/Bir|yir-bir-cir_Pla: yir/bir/cir-family of variant antigens	N67_004129	Plasmodium variant antigen protein Cir/Yir/Bir|yir-bir-cir_Pla: yir/bir/cir-family of variant antigens
OG0000321	PY17X_0502500.1-p1	enoyl-CoA hydratase-related protein, putative	PYYM_0501900.1-p1	enoyl-CoA hydratase-related protein, putative	N67C_003981	Enoyl-CoA hydratase/isomerase|ClpP/crotonase	N67_004151, N67_004156	Enoyl-CoA hydratase/isomerase|ClpP/crotonase
OG0000322	PY17X_0505400.1-p1	flagellar outer arm dynein-associated protein, putative	PYYM_0504700.1-p1	flagellar outer arm dynein-associated protein, putative	N67C_004007	Roadblock/LC7 domain|DYNEIN LIGHT CHAIN ROADBLOCK-TYPE 1|DYNEIN LIGHT CHAIN ROADBLOCK|Dynein light chain 2a, cytoplasmic	N67_004181, N67_004182	Roadblock/LC7 domain|DYNEIN LIGHT CHAIN ROADBLOCK-TYPE 1|DYNEIN LIGHT CHAIN ROADBLOCK|Dynein light chain 2a, cytoplasmic
OG0000323	PY17X_0505700.1-p1	rRNA (cytosine-C(5))-methyltransferase, putative	PYYM_0505000.1-p1	S-adenosyl-L-methionine-dependent methyltransferase, putative	N67C_004010	16S rRNA methyltransferase RsmB/F|S-adenosyl-L-methionine-dependent methyltransferases|28S RRNA (CYTOSINE-C(5))-METHYLTRANSFERASE-RELATED|NOP2 YEAST -RELATED NOL1/NOP2/FMU SUN DOMAIN-CONTAINING|SAM-dependent MTase RsmB/NOP-type domain profile.|Vaccinia Virus protein VP39	N67_004185, N67_005675	16S rRNA methyltransferase RsmB/F|S-adenosyl-L-methionine-dependent methyltransferases|28S RRNA (CYTOSINE-C(5))-METHYLTRANSFERASE-RELATED|NOP2 YEAST -RELATED NOL1/NOP2/FMU SUN DOMAIN-CONTAINING|SAM-dependent MTase RsmB/NOP-type domain profile.|Vaccinia Virus protein VP39
OG0000324	PY17X_0505800.1-p1	ribosomal silencing factor RsfS, putative	PYYM_0505100.1-p1	conserved Plasmodium protein, unknown function	N67C_004011	Ribosomal silencing factor during starvation|Nucleotidyltransferase|IOJAP SUPERFAMILY ORTHOLOG|MITOCHONDRIAL ASSEMBLY OF RIBOSOMAL LARGE SUBUNIT PROTEIN 1|Beta Polymerase, domain 2	N67_004186, N67_005676	Ribosomal silencing factor during starvation|Nucleotidyltransferase|IOJAP SUPERFAMILY ORTHOLOG|MITOCHONDRIAL ASSEMBLY OF RIBOSOMAL LARGE SUBUNIT PROTEIN 1|Beta Polymerase, domain 2
OG0000325	PY17X_0521300.1-p1	ADP/ATP transporter on adenylate translocase, putative	PYYM_0520700.1-p1	ADP/ATP transporter on adenylate translocase, putative	N67C_004163	Mitochondrial carrier protein|Mitochondrial carrier|ADP,ATP CARRIER PROTEIN 1-RELATED-RELATED|Solute carrier (Solcar) repeat profile.|Mitochondrial carrier domain	N67_004337, N67_004340	Mitochondrial carrier protein|Mitochondrial carrier|ADP,ATP CARRIER PROTEIN 1-RELATED-RELATED|Solute carrier (Solcar) repeat profile.|Mitochondrial carrier domain
OG0000326	PY17X_0521500.1-p1	dynamin, putative	PYYM_0520900.1-p1	dynamin-like protein, putative	N67C_004165	Dynamin GTPase effector domain|Dynamin family|Dynamin central region|P-loop containing nucleoside triphosphate hydrolases|DYNAMIN RELATED PROTEIN 1, ISOFORM A|DYNAMIN|Dynamin-type guanine nucleotide-binding (G) domain profile.|GED domain profile.|Dynamin, middle domain	N67_004341, N67_004344	Dynamin GTPase effector domain|Dynamin family|Dynamin central region|P-loop containing nucleoside triphosphate hydrolases|DYNAMIN RELATED PROTEIN 1, ISOFORM A|DYNAMIN|Dynamin-type guanine nucleotide-binding (G) domain profile.|GED domain profile.|Dynamin, middle domain
OG0000327	PY17X_0602500.1-p1	PIR protein	PYYM_0601500.1-p1	YIR protein	N67C_004267	Plasmodium variant antigen protein Cir/Yir/Bir|yir-bir-cir_Pla: yir/bir/cir-family of variant antigens	N67_003870, N67_003873	Plasmodium variant antigen protein Cir/Yir/Bir|yir-bir-cir_Pla: yir/bir/cir-family of variant antigens
OG0000328	PY17X_0602600.1-p1	PIR protein	PYYM_0601600.1-p1	YIR protein	N67C_004268	Plasmodium variant antigen protein Cir/Yir/Bir|yir-bir-cir_Pla: yir/bir/cir-family of variant antigens	N67_003871, N67_003872	Plasmodium variant antigen protein Cir/Yir/Bir|yir-bir-cir_Pla: yir/bir/cir-family of variant antigens
OG0000329	PY17X_0604300.1-p1	DNA/RNA-binding protein, putative	PYYM_0603400.1-p1	conserved Plasmodium protein, unknown function	N67C_004282	Alba|AlbA-like	N67_003887, N67_005642	Alba|AlbA-like
OG0000330	PY17X_0604400.1-p1	high mobility group protein B1, putative	PYYM_0603500.1-p1	high mobility group protein B1, putative	N67C_004283	HMG (high mobility group) box|HMG-box|HIGH MOBILITY GROUP PROTEIN DSP1|HMG boxes A and B DNA-binding domains profile.|High mobility group box domain	N67_003888, N67_005643	HMG (high mobility group) box|HMG-box|HIGH MOBILITY GROUP PROTEIN DSP1|HMG boxes A and B DNA-binding domains profile.|High mobility group box domain
OG0000331	PY17X_0606200.1-p1	conserved Plasmodium protein, unknown function	PYYM_0605300.1-p1	conserved Plasmodium protein, unknown function	N67C_004301		N67_003906, N67_005706
OG0000332	PY17X_0606300.1-p1	conserved protein, unknown function	PYYM_0605400.1-p1	conserved Plasmodium protein, unknown function	N67C_004302		N67_003907, N67_005707
OG0000333	PY17X_0611300.1-p1	conserved Plasmodium protein, unknown function	PYYM_0610500.1-p1	conserved Plasmodium protein, unknown function	N67C_004351		N67_003955, N67_003956
OG0000334	PY17X_0611400.1-p1	general transcription factor 3C polypeptide 5, putative	PYYM_0610600.1-p1	general transcription factor 3C polypeptide 5, putative	N67C_004352	RNA polymerase III transcription factor (TF)IIIC subunit HTH domain|Tau95 Triple barrel domain|GENERAL TRANSCRIPTION FACTOR 3C POLYPEPTIDE 5|GENERAL TRANSCRIPTION FACTOR IIIC, POLYPEPTIDE 5|TFIIIC, subcomplex tauA, subunit Sfc1, barrel domain	N67_003954, N67_003957	RNA polymerase III transcription factor (TF)IIIC subunit HTH domain|Tau95 Triple barrel domain|GENERAL TRANSCRIPTION FACTOR 3C POLYPEPTIDE 5|GENERAL TRANSCRIPTION FACTOR IIIC, POLYPEPTIDE 5|TFIIIC, subcomplex tauA, subunit Sfc1, barrel domain
OG0000335	PY17X_0616100.1-p1	30S ribosomal protein S12, mitochondrial, putative	PYYM_0615200.1-p1	mitochondrial ribosomal protein S12 precursor, putative	N67C_004391	Ribosomal protein S12/S23|rpsL_bact: ribosomal protein uS12|Nucleic acid-binding proteins|30S RIBOSOMAL PROTEIN S12 FAMILY MEMBER|MITOCHONDRIAL RIBOSOMAL PROTEIN, SMALL	N67_003999, N67_004000	Ribosomal protein S12/S23|rpsL_bact: ribosomal protein uS12|Nucleic acid-binding proteins|30S RIBOSOMAL PROTEIN S12 FAMILY MEMBER|MITOCHONDRIAL RIBOSOMAL PROTEIN, SMALL
OG0000336	PY17X_0616200.1-p1	conserved Plasmodium protein, unknown function	PYYM_0615300.1-p1	conserved Plasmodium protein, unknown function	N67C_004392		N67_003998, N67_004001
OG0000337	PY17X_0616300.1-p1	phosphopantothenate--cysteine ligase	PYYM_0615400.1-p1	phosphopantothenoylcysteine synthetase, putative	N67C_004393	DNA / pantothenate metabolism flavoprotein|CoaB-like|CORNICHON-RELATED|PHOSPHOPANTOTHENATE--CYSTEINE LIGASE	N67_003997, N67_004002	DNA / pantothenate metabolism flavoprotein|CoaB-like|CORNICHON-RELATED|PHOSPHOPANTOTHENATE--CYSTEINE LIGASE
OG0000338	PY17X_0616400.1-p1	RNA-binding protein, putative	PYYM_0615500.1-p1	RNA-binding protein, putative	N67C_004394	RNA recognition motif. (a.k.a. RRM, RBD, or RNP domain)|RNA-binding domain, RBD|SPLICING FACTOR U2AF 65 KDA SUBUNIT|RNA-BINDING PROTEIN|Eukaryotic RNA Recognition Motif (RRM) profile.	N67_003995, N67_004003	RNA recognition motif. (a.k.a. RRM, RBD, or RNP domain)|RNA-binding domain, RBD|RNA-BINDING PROTEIN|SPLICING FACTOR U2AF 65 KDA SUBUNIT|Eukaryotic RNA Recognition Motif (RRM) profile.
OG0000339	PY17X_0617000.1-p1	cysteine desulfurase, putative	PYYM_0616100.1-p1	cysteine desulfurase, putative	N67C_004400	Aminotransferase class-V|PLP-dependent transferases|CYSTEINE DESULFURASE|CYSTEINE DESULFURASE 1, CHLOROPLASTIC|Aspartate Aminotransferase, domain 1	N67_004009, N67_004010	Aminotransferase class-V|PLP-dependent transferases|CYSTEINE DESULFURASE|CYSTEINE DESULFURASE 1, CHLOROPLASTIC|Aspartate Aminotransferase, domain 1
OG0000340	PY17X_0617200.1-p1	eukaryotic translation initiation factor 3 subunit I, putative	PYYM_0616300.1-p1	eukaryotic translation initiation factor subunit, putative	N67C_004402	WD domain, G-beta repeat|Anaphase-promoting complex subunit 4 WD40 domain|Quinoprotein alcohol dehydrogenase-like|EUKARYOTIC TRANSLATION INITIATION FACTOR 3 SUBUNIT I|Trp-Asp (WD) repeats profile.	N67_004015, N67_004017	WD domain, G-beta repeat|Anaphase-promoting complex subunit 4 WD40 domain|Quinoprotein alcohol dehydrogenase-like|EUKARYOTIC TRANSLATION INITIATION FACTOR 3 SUBUNIT I|Trp-Asp (WD) repeats profile.
OG0000341	PY17X_0617400.1-p1	conserved Plasmodium membrane protein, unknown function	PYYM_0616500.1-p1	conserved Plasmodium membrane protein, unknown function	N67C_004403		N67_004013, N67_004018
OG0000342	PY17X_0617500.1-p1	conserved Plasmodium protein, unknown function	PYYM_0616600.1-p1	conserved Plasmodium protein, unknown function	N67C_004404	Macro domain|CRAL/TRIO domain|Macro domain-like|GANGLIOSIDE-INDUCED DIFFERENTIATION-ASSOCIATED PROTEIN 2|GANGLIOSIDE INDUCED DIFFERENTIATION ASSOCIATED PROTEIN 2-RELATED|CRAL-TRIO lipid binding domain profile.|Macro domain profile.|Leucine Aminopeptidase, subunit E, domain 1	N67_004012, N67_004019	Macro domain|CRAL/TRIO domain|Macro domain-like|GANGLIOSIDE-INDUCED DIFFERENTIATION-ASSOCIATED PROTEIN 2|GANGLIOSIDE INDUCED DIFFERENTIATION ASSOCIATED PROTEIN 2-RELATED|CRAL-TRIO lipid binding domain profile.|Macro domain profile.|Leucine Aminopeptidase, subunit E, domain 1
OG0000343	PY17X_0617600.1-p1	conserved Plasmodium protein, unknown function	PYYM_0616700.1-p1	conserved Plasmodium protein, unknown function	N67C_004405		N67_004011, N67_004020
OG0000344	PY17X_0622700.1-p1	pre-mRNA-splicing factor CWC15, putative	PYYM_0621800.1-p1	cell cycle control protein cwf15, putative	N67C_004454	Cwf15/Cwc15 cell cycle control protein|SPLICEOSOME-ASSOCIATED PROTEIN CWC15 HOMOLOG|CELL CYCLE CONTROL PROTEIN CWF15	N67_004070, N67_005685	Cwf15/Cwc15 cell cycle control protein|SPLICEOSOME-ASSOCIATED PROTEIN CWC15 HOMOLOG|CELL CYCLE CONTROL PROTEIN CWF15
OG0000345	PY17X_0622800.1-p1	U3 small nucleolar RNA-associated protein 7, putative	PYYM_0621900.1-p1	U3 small nucleolar RNA-associated protein 7, putative	N67C_004455	BING4CT (NUC141) domain|WD40 repeat-like|WD-REPEAT PROTEIN BING4|WD REPEAT-CONTAINING PROTEIN 46|Trp-Asp (WD) repeats profile.	N67_004071, N67_005686	BING4CT (NUC141) domain|WD40 repeat-like|WD-REPEAT PROTEIN BING4|WD REPEAT-CONTAINING PROTEIN 46|Trp-Asp (WD) repeats profile.
OG0000346	PY17X_0622900.1-p1	conserved protein, unknown function	PYYM_0622000.1-p1	conserved Plasmodium protein, unknown function	N67C_004456		N67_004072, N67_005687
OG0000347	PY17X_0627701.1-p1	PIR protein		NA	N67C_003507, N67C_005287	Plasmodium variant antigen protein Cir/Yir/Bir|yir-bir-cir_Pla: yir/bir/cir-family of variant antigens	N67_005273, N67_005702	Plasmodium variant antigen protein Cir/Yir/Bir|yir-bir-cir_Pla: yir/bir/cir-family of variant antigens
OG0000348	PY17X_0700007.1-p1, PY17X_1400005.1-p1	PIR protein	PYYM_0033000.1-p1	YIR protein	N67C_005268	Plasmodium variant antigen protein Cir/Yir/Bir|yir-bir-cir_Pla: yir/bir/cir-family of variant antigens	N67_005585	Plasmodium variant antigen protein Cir/Yir/Bir|yir-bir-cir_Pla: yir/bir/cir-family of variant antigens
OG0000349	PY17X_0700047.1-p1	PIR protein	PYYM_0800300.1-p1	YIR protein	N67C_000018	Plasmodium variant antigen protein Cir/Yir/Bir|yir-bir-cir_Pla: yir/bir/cir-family of variant antigens	N67_005529, N67_005532	Plasmodium variant antigen protein Cir/Yir/Bir|yir-bir-cir_Pla: yir/bir/cir-family of variant antigens
OG0000350	PY17X_0700061.1-p1, PY17X_1252001.1-p1	PIR protein	PYYM_0019100.1-p1	YIR protein	N67C_004534	Plasmodium variant antigen protein Cir/Yir/Bir|yir-bir-cir_Pla: yir/bir/cir-family of variant antigens	N67_005651	Plasmodium variant antigen protein Cir/Yir/Bir|yir-bir-cir_Pla: yir/bir/cir-family of variant antigens
OG0000351	PY17X_0704200.1-p1	receptor for activated c kinase, putative	PYYM_0704100.1-p1	receptor for activated c kinase, putative	N67C_005057	WD domain, G-beta repeat|WD40 repeat-like|RECEPTOR FOR ACTIVATED PROTEIN KINASE C RACK1|Trp-Asp (WD) repeats profile.|Trp-Asp (WD) repeats circular profile.|Trp-Asp (WD) repeats signature.	N67_004447, N67_004449	WD domain, G-beta repeat|WD40 repeat-like|RECEPTOR FOR ACTIVATED PROTEIN KINASE C RACK1|Trp-Asp (WD) repeats profile.|Trp-Asp (WD) repeats signature.|Trp-Asp (WD) repeats circular profile.
OG0000352	PY17X_0704400.1-p1	ubiquitin conjugation factor E4 B, putative	PYYM_0704300.1-p1	ubiquitin conjugation factor E4 B, putative	N67C_005059	Ubiquitin elongating factor core|U-box domain|RING/U-box|UBIQUITINATION FACTOR E4|UBIQUITIN CONJUGATION FACTOR E4 A|U-box domain profile.|Zinc/RING finger domain, C3HC4 (zinc finger)	N67_004450, N67_004452	Ubiquitin elongating factor core|U-box domain|RING/U-box|UBIQUITIN CONJUGATION FACTOR E4 A|UBIQUITINATION FACTOR E4|U-box domain profile.|Zinc/RING finger domain, C3HC4 (zinc finger)
OG0000353	PY17X_0704600.1-p1	SPRY domain, putative	PYYM_0704500.1-p1	SPRY domain, putative	N67C_005061	SPRY domain|Concanavalin A-like lectins/glucanases|SET1/ASH2 HISTONE METHYLTRANSFERASE COMPLEX SUBUNIT ASH2|B30.2/SPRY domain profile.	N67_004454, N67_004455	Concanavalin A-like lectins/glucanases|SET1/ASH2 HISTONE METHYLTRANSFERASE COMPLEX SUBUNIT ASH2
OG0000354	PY17X_0704700.1-p1	alpha/beta hydrolase, putative	PYYM_0704600.1-p1	alpha/beta hydrolase, putative	N67C_005062	Serine aminopeptidase, S33|alpha/beta-Hydrolases|RE40534P-RELATED|RE40534P|alpha/beta hydrolase	N67_004453, N67_004456	Serine aminopeptidase, S33|alpha/beta-Hydrolases|RE40534P-RELATED|RE40534P|alpha/beta hydrolase
OG0000355	PY17X_0714500.1-p1	small heat shock protein HSP20, putative	PYYM_0714400.1-p1	small heat shock protein HSP20, putative	N67C_005158	Hsp20/alpha crystallin family|HSP20-like chaperones|HEAT-SHOCK PROTEIN 20 FAMILY MEMBER|HEAT SHOCK PROTEIN 42|Small heat shock protein (sHSP) domain profile.	N67_004555, N67_004556	Hsp20/alpha crystallin family|HSP20-like chaperones|HEAT SHOCK PROTEIN 42|HEAT-SHOCK PROTEIN 20 FAMILY MEMBER|Small heat shock protein (sHSP) domain profile.
OG0000356	PY17X_0714600.1-p1	EF-hand calcium-binding domain-containing protein, putative	PYYM_0714500.1-p1	conserved Plasmodium protein, unknown function	N67C_005159	EF-hand domain pair|EF hand|EF-hand|EF-hand calcium-binding domain.|EF-hand calcium-binding domain profile.	N67_004554, N67_004557	EF-hand domain pair|EF hand|EF-hand|EF-hand calcium-binding domain profile.|EF-hand calcium-binding domain.
OG0000357	PY17X_0723900.1-p1	fam-a protein	PYYM_0723900.1-p1	fam-a protein	N67C_004496		N67_004113, N67_004116
OG0000358	PY17X_0815800.1-p1	conserved Plasmodium protein, unknown function	PYYM_0815500.1-p1	conserved Plasmodium protein, unknown function	N67C_003696	Mak10 subunit, NatC N(alpha)-terminal acetyltransferase|GLUCOSE REPRESSIBLE PROTEIN MAK10	N67_003612, N67_003615	Mak10 subunit, NatC N(alpha)-terminal acetyltransferase|GLUCOSE REPRESSIBLE PROTEIN MAK10
OG0000359	PY17X_0820500.1-p1	conserved Plasmodium protein, unknown function	PYYM_0820200.1-p1	conserved Plasmodium protein, unknown function	N67C_003743	MITOCHONDRIAL RIBONUCLEASE P CATALYTIC SUBUNIT|UNCHARACTERIZED	N67_003663, N67_005648	MITOCHONDRIAL RIBONUCLEASE P CATALYTIC SUBUNIT|UNCHARACTERIZED
OG0000360	PY17X_0820600.1-p1	conserved Plasmodium protein, unknown function	PYYM_0820300.1-p1	conserved Plasmodium protein, unknown function	N67C_003744		N67_003664, N67_005647
OG0000361	PY17X_0824900.1-p1	CRAL/TRIO domain-containing protein, putative	PYYM_0824600.1-p1	conserved Plasmodium protein, unknown function	N67C_003777	CRAL/TRIO domain|CRAL/TRIO N-terminal domain|GH16843P|CRAL-TRIO lipid binding domain profile.	N67_003703, N67_003708	CRAL/TRIO domain|CRAL/TRIO N-terminal domain|GH16843P|CRAL-TRIO lipid binding domain profile.
OG0000362	PY17X_0825000.1-p1	inosine-5'-monophosphate dehydrogenase, putative	PYYM_0824700.1-p1	inosine-5'-monophosphate dehydrogenase, putative	N67C_003778	IMP dehydrogenase / GMP reductase domain|IMP_dehydrog: inosine-5'-monophosphate dehydrogenase|CBS-domain pair|Inosine monophosphate dehydrogenase (IMPDH)|INOSINE-5'-MONOPHOSPHATE DEHYDROGENASE|INOSINE-5-MONOPHOSPHATE DEHYDROGENASE RELATED|CBS domain profile.|IMP dehydrogenase / GMP reductase signature.|Aldolase class I	N67_003704, N67_003707	IMP dehydrogenase / GMP reductase domain|IMP_dehydrog: inosine-5'-monophosphate dehydrogenase|CBS-domain pair|Inosine monophosphate dehydrogenase (IMPDH)|INOSINE-5'-MONOPHOSPHATE DEHYDROGENASE|INOSINE-5-MONOPHOSPHATE DEHYDROGENASE RELATED|CBS domain profile.|IMP dehydrogenase / GMP reductase signature.|Aldolase class I
OG0000363	PY17X_0825100.1-p1	U4/U6 snRNA-associated-splicing factor, putative	PYYM_0824800.1-p1	U4/U6 snRNA-associated-splicing factor, putative	N67C_003779	RNA recognition motif. (a.k.a. RRM, RBD, or RNP domain)|RNA-binding domain, RBD|EUKARYOTIC TRANSLATION INITIATION FACTOR 4B/4H|FI01540P|Eukaryotic RNA Recognition Motif (RRM) profile.	N67_003705, N67_003706	RNA recognition motif. (a.k.a. RRM, RBD, or RNP domain)|RNA-binding domain, RBD|FI01540P|EUKARYOTIC TRANSLATION INITIATION FACTOR 4B/4H|Eukaryotic RNA Recognition Motif (RRM) profile.
OG0000364	PY17X_0826700.1-p1	phosphoglycerate kinase, putative	PYYM_0826400.1-p1	phosphoglycerate kinase, putative	N67C_003795	Phosphoglycerate kinase|PHOSPHOGLYCERATE KINASE|Phosphoglycerate kinase signature.	N67_003719, N67_003720	Phosphoglycerate kinase|PHOSPHOGLYCERATE KINASE|Phosphoglycerate kinase signature.
OG0000365	PY17X_0830800.1-p1	glutamine-dependent NAD(+) synthetase, putative	PYYM_0830500.1-p1	glutamine-dependent NAD(+) synthetase, putative	N67C_003836	NAD synthase|Adenine nucleotide alpha hydrolases-like|Carbon-nitrogen hydrolase|GLUTAMINE-DEPENDENT NAD(+) SYNTHETASE|NH 3 /GLUTAMINE-DEPENDENT NAD + SYNTHETASE|HUPs	N67_003760, N67_003761	NAD synthase|Adenine nucleotide alpha hydrolases-like|Carbon-nitrogen hydrolase|GLUTAMINE-DEPENDENT NAD(+) SYNTHETASE|NH 3 /GLUTAMINE-DEPENDENT NAD + SYNTHETASE|HUPs
OG0000366	PY17X_0830900.1-p1	conserved Plasmodium protein, unknown function	PYYM_0830600.1-p1	conserved Plasmodium protein, unknown function	N67C_003837	Centriole duplication and mitotic chromosome congression	N67_003759, N67_003762	Centriole duplication and mitotic chromosome congression
OG0000367	PY17X_0831000.1-p1	replication termination factor, putative	PYYM_0830700.1-p1	replication termination factor, putative	N67C_003838	Rtf2 RING-finger|REPLICATION TERMINATION FACTOR 2|PROTEIN C20ORF43 HOMOLOG	N67_003758, N67_003763	Rtf2 RING-finger|REPLICATION TERMINATION FACTOR 2|PROTEIN C20ORF43 HOMOLOG
OG0000368	PY17X_0831100.1-p1	HSP90 co-chaperone p23, putative	PYYM_0830800.1-p1	CS domain protein, putative	N67C_003839	CS domain|HSP20-like chaperones|NUCLEAR MOVEMENT PROTEIN NUDC|HSP20-LIKE CHAPERONES SUPERFAMILY PROTEIN|CS domain profile.	N67_003757, N67_003764	CS domain|HSP20-like chaperones|NUCLEAR MOVEMENT PROTEIN NUDC|HSP20-LIKE CHAPERONES SUPERFAMILY PROTEIN|CS domain profile.
OG0000369	PY17X_0834900.1-p1	conserved Plasmodium protein, unknown function	PYYM_0834600.1-p1	conserved Plasmodium protein, unknown function	N67C_003877	Regulator of chromosome condensation (RCC1) repeat|RCC1/BLIP-II|NNP-1 PROTEIN NOVEL NUCLEAR PROTEIN 1 NOP52|Regulator of chromosome condensation (RCC1) repeat profile.	N67_003802, N67_003803	Regulator of chromosome condensation (RCC1) repeat|RCC1/BLIP-II|NNP-1 PROTEIN NOVEL NUCLEAR PROTEIN 1 NOP52|Regulator of chromosome condensation (RCC1) repeat profile.
OG0000370	PY17X_0839500.1-p1	phosphatidylinositol N-acetylglucosaminyltransferase subunit P, putative	PYYM_0839200.1-p1	phosphatidylinositol N-acetylglucosaminyltransferase subunit P, putative	N67C_003919	PIG-P|PHOSPHATIDYLINOSITOL N-ACETYLGLUCOSAMINYLTRANSFERASE SUBUNIT P	N67_003844, N67_005688	PIG-P|PHOSPHATIDYLINOSITOL N-ACETYLGLUCOSAMINYLTRANSFERASE SUBUNIT P
OG0000371	PY17X_0839600.1-p1	conserved Plasmodium protein, unknown function	PYYM_0839300.1-p1	conserved Plasmodium protein, unknown function	N67C_003920		N67_003845, N67_005689
OG0000372	PY17X_0843301.1-p1, PY17X_0950701.1-p1, PY17X_1300195.1-p1, PY17X_1300377.1-p1	PIR protein	PYYM_0021000.1-p1	YIR protein
OG0000373	PY17X_0847301.1-p1	PIR protein	PYYM_0029400.1-p1	YIR protein	N67C_002004, N67C_004991	Plasmodium variant antigen protein Cir/Yir/Bir|yir-bir-cir_Pla: yir/bir/cir-family of variant antigens	N67_005724	Plasmodium variant antigen protein Cir/Yir/Bir|yir-bir-cir_Pla: yir/bir/cir-family of variant antigens
OG0000374	PY17X_0900300.1-p1, PY17X_1200161.1-p1	PIR protein	PYYM_0017100.1-p1, PYYM_0038000.1-p1	YIR protein	N67C_000735	Plasmodium variant antigen protein Cir/Yir/Bir|yir-bir-cir_Pla: yir/bir/cir-family of variant antigens
OG0000375	PY17X_0901100.1-p1	PIR protein	PYYM_0900600.1-p1	YIR protein	N67C_004256	Plasmodium variant antigen protein Cir/Yir/Bir|yir-bir-cir_Pla: yir/bir/cir-family of variant antigens	N67_005704, N67_005705	Plasmodium variant antigen protein Cir/Yir/Bir|yir-bir-cir_Pla: yir/bir/cir-family of variant antigens
OG0000376	PY17X_0904800.1-p1	TMEM65 domain-containing protein, putative	PYYM_0904300.1-p1	conserved protein, unknown function	N67C_003095	Transmembrane protein 65|GAF domain-like|TRANSMEMBRANE PROTEIN 65	N67_003049, N67_003050	Transmembrane protein 65|GAF domain|GAF domain-like|TRANSMEMBRANE PROTEIN 65
OG0000377	PY17X_0909100.1-p1	conserved protein, unknown function	PYYM_0908600.1-p1	conserved Plasmodium protein, unknown function	N67C_003137		N67_003092, N67_003093
OG0000378	PY17X_0909600.1-p1	conserved Plasmodium protein, unknown function	PYYM_0909100.1-p1	conserved Plasmodium protein, unknown function	N67C_003142	CID domain|CID domain profile.	N67_003099, N67_003100	CID domain|CID domain profile.
OG0000379	PY17X_0909700.1-p1	conserved Plasmodium protein, unknown function	PYYM_0909200.1-p1	conserved Plasmodium protein, unknown function	N67C_003143	Chromo (CHRromatin Organisation MOdifier) domain|Chromo domain-like|Chromo domain signature.|Chromo and chromo shadow domain profile.	N67_003098, N67_003101	Chromo (CHRromatin Organisation MOdifier) domain|Chromo domain-like|Chromo and chromo shadow domain profile.|Chromo domain signature.
OG0000380	PY17X_0920200.1-p1	conserved Plasmodium protein, unknown function	PYYM_0919600.1-p1	conserved Plasmodium protein, unknown function	N67C_003242		N67_003202, N67_003205
OG0000381	PY17X_0920300.1-p1	phosphatidylinositol-4-phosphate 5-kinase, putative	PYYM_0919700.1-p1	phosphatidylinositol-4-phosphate 5-kinase, putative	N67C_003243	MORN repeat|Histone H3 K4-specific methyltransferase SET7/9 N-terminal domain|PHOSPHATIDYLINOSITOL-4-PHOSPHATE 5-KINASE RELATED	N67_003201, N67_003206	MORN repeat|Histone H3 K4-specific methyltransferase SET7/9 N-terminal domain|PHOSPHATIDYLINOSITOL-4-PHOSPHATE 5-KINASE RELATED
OG0000382	PY17X_0920400.1-p1	A/G-specific adenine glycosylase, putative	PYYM_0919800.1-p1	A/G-specific adenine glycosylase, putative	N67C_003244	HhH-GPD superfamily base excision DNA repair protein|DNA-glycosylase|ADENINE DNA GLYCOSYLASE|Nucleoside Triphosphate Pyrophosphohydrolase|Hypothetical protein; domain 2	N67_003200, N67_003207	HhH-GPD superfamily base excision DNA repair protein|DNA-glycosylase|ADENINE DNA GLYCOSYLASE|Hypothetical protein; domain 2|Nucleoside Triphosphate Pyrophosphohydrolase
OG0000383	PY17X_0933700.1-p1	peptidyl-prolyl cis-trans isomerase, putative	PYYM_0933100.1-p1	peptidyl-prolyl cis-trans isomerase, putative	N67C_003375	Cyclophilin type peptidyl-prolyl cis-trans isomerase/CLD|Cyclophilin-like|PEPTIDYL-PROLYL CIS-TRANS ISOMERASE-RELATED|RING-TYPE E3 UBIQUITIN-PROTEIN LIGASE PPIL2|Cyclophilin-type peptidyl-prolyl cis-trans isomerase domain profile.	N67_003336, N67_003339	Cyclophilin type peptidyl-prolyl cis-trans isomerase/CLD|Cyclophilin-like|PEPTIDYL-PROLYL CIS-TRANS ISOMERASE-RELATED|RING-TYPE E3 UBIQUITIN-PROTEIN LIGASE PPIL2|Cyclophilin-type peptidyl-prolyl cis-trans isomerase domain profile.
OG0000384	PY17X_0933800.1-p1	pyridoxine biosynthesis protein PDX2, putative	PYYM_0933200.1-p1	pyridoxine biosynthesis protein PDX2, putative	N67C_003376	SNO glutamine amidotransferase family|PLP_synth_Pdx2: pyridoxal 5'-phosphate synthase, glutaminase subunit Pdx2|Class I glutamine amidotransferase-like|PYRIDOXAL 5'-PHOSPHATE SYNTHASE SUBUNIT SNO1-RELATED|PYRIDOXAL 5'-PHOSPHATE SYNTHASE SUBUNIT SNO|PdxT/SNO family family signature.|PdxT/SNO family profile.|Glutamine amidotransferase type 1 domain profile.	N67_003337, N67_003338	SNO glutamine amidotransferase family|Class I glutamine amidotransferase-like|PYRIDOXAL 5'-PHOSPHATE SYNTHASE SUBUNIT SNO|PYRIDOXAL 5'-PHOSPHATE SYNTHASE SUBUNIT SNO1-RELATED|CobBQ-type GATase domain profile.|PdxT/SNO family profile.|PdxT/SNO family family signature.|Glutamine amidotransferase type 1 domain profile.
OG0000385	PY17X_0934200.1-p1	peptidyl-prolyl cis-trans isomerase, putative	PYYM_0933600.1-p1	peptidyl-prolyl cis-trans isomerase, putative	N67C_003380	Cyclophilin type peptidyl-prolyl cis-trans isomerase/CLD|Cyclophilin-like|PEPTIDYL-PROLYL CIS-TRANS ISOMERASE CYP21-2|PEPTIDYL-PROLYL CIS-TRANS ISOMERASE|Cyclophilin-type peptidyl-prolyl cis-trans isomerase domain profile.|Cyclophilin-type peptidyl-prolyl cis-trans isomerase signature.	N67_003342, N67_003343	Cyclophilin type peptidyl-prolyl cis-trans isomerase/CLD|Cyclophilin-like|PEPTIDYL-PROLYL CIS-TRANS ISOMERASE CYP21-2|PEPTIDYL-PROLYL CIS-TRANS ISOMERASE|Cyclophilin-type peptidyl-prolyl cis-trans isomerase signature.|Cyclophilin-type peptidyl-prolyl cis-trans isomerase domain profile.
OG0000386	PY17X_0934300.1-p1	AP2 domain transcription factor, putative	PYYM_0933700.1-p1	transcription factor with AP2 domain(s), putative	N67C_003381	AP2 domain	N67_003341, N67_003344	AP2 domain
OG0000387	PY17X_0934400.1-p1	yoelipain-2	PYYM_0933800.1-p1	yoelipain-2	N67C_003382	Papain family cysteine protease|Cathepsin propeptide inhibitor domain (I29)|Cysteine proteinases|CYSTEINE PROTEASE FAMILY C1-RELATED|CYSTEINE PROTEASE RDL2-RELATED	N67_003340, N67_003345	Papain family cysteine protease|Cathepsin propeptide inhibitor domain (I29)|Cysteine proteinases|CYSTEINE PROTEASE FAMILY C1-RELATED|CYSTEINE PROTEASE RDL2-RELATED
OG0000388	PY17X_0945100.1-p1	conserved Plasmodium protein, unknown function	PYYM_0944200.1-p1	conserved Plasmodium protein, unknown function	N67C_003483	BAR/IMD domain-like|Phage fibre proteins|Arfaptin homology (AH) domain/BAR domain	N67_003447, N67_003456	BAR/IMD domain-like|Phage fibre proteins|Arfaptin homology (AH) domain/BAR domain
OG0000389	PY17X_0945200.1-p1	chromatin remodeling protein, putative	PYYM_0944300.1-p1	chromatin remodeling protein, putative	N67C_003484	Helicase conserved C-terminal domain|SNF2 family N-terminal domain|P-loop containing nucleoside triphosphate hydrolases|Homeodomain-like|SNF2/RAD54 HELICASE FAMILY|Superfamilies 1 and 2 helicase ATP-binding type-1 domain profile.|Superfamilies 1 and 2 helicase C-terminal domain profile.	N67_003448, N67_003455	Helicase conserved C-terminal domain|SNF2 family N-terminal domain|P-loop containing nucleoside triphosphate hydrolases|Homeodomain-like|SNF2/RAD54 HELICASE FAMILY|Superfamilies 1 and 2 helicase ATP-binding type-1 domain profile.|Superfamilies 1 and 2 helicase C-terminal domain profile.
OG0000390	PY17X_0945300.1-p1	syntaxin, putative	PYYM_0944400.1-p1	syntaxin, putative	N67C_003485	t-snare proteins|SYNTAXIN|SYNTAXIN, QA-SNARE FAMILY|t-SNARE coiled-coil homology domain profile.	N67_003449, N67_003454	t-snare proteins|SYNTAXIN|SYNTAXIN, QA-SNARE FAMILY|t-SNARE coiled-coil homology domain profile.
OG0000391	PY17X_0945400.1-p1	phenylalanine--tRNA ligase beta subunit, putative	PYYM_0944500.1-p1	phenylalanine--tRNA ligase beta subunit, putative	N67C_003486	Phe-tRNA synthetase beta subunit B1 domain|Phenylalanyl tRNA synthetase beta chain CLM domain|tRNA synthetase B5 domain|B3/4 domain|pheT_arch: phenylalanine--tRNA ligase, beta subunit|Putative DNA-binding domain|PheT/TilS domain|Class II aaRS and biotin synthetases|PHENYLALANINE--TRNA LIGASE BETA SUBUNIT|PHENYLALANYL-TRNA SYNTHETASE BETA CHAIN AND LEUCINE-RICH REPEAT-CONTAINING PROTEIN 47|B5 doma…	N67_003450, N67_003453	Phe-tRNA synthetase beta subunit B1 domain|Phenylalanyl tRNA synthetase beta chain CLM domain|tRNA synthetase B5 domain|B3/4 domain|pheT_arch: phenylalanine--tRNA ligase, beta subunit|Putative DNA-binding domain|PheT/TilS domain|Class II aaRS and biotin synthetases|PHENYLALANYL-TRNA SYNTHETASE BETA CHAIN AND LEUCINE-RICH REPEAT-CONTAINING PROTEIN 47|PHENYLALANINE--TRNA LIGASE BETA SUBUNIT|B5 doma…
OG0000392	PY17X_0945600.1-p1	CCR4-NOT transcription complex subunit 1, putative	PYYM_0944700.1-p1	CCR4-NOT transcription complex subunit 1, putative	N67C_003487	CCR4-Not complex component, Not1|CCR4-NOT transcription complex subunit 1 CAF1-binding domain|CCR4-NOT transcription complex subunit 1 TTP binding domain|CCR4-NOT TRANSCRIPTION COMPLEX SUBUNIT 1|CCR4-NOT TRANSCRIPTION COMPLEX	N67_003451, N67_003452	CCR4-Not complex component, Not1|CCR4-NOT TRANSCRIPTION COMPLEX SUBUNIT 1|CCR4-NOT TRANSCRIPTION COMPLEX
OG0000393	PY17X_0945700.1-p1	casein kinase II beta chain, putative	PYYM_0944800.1-p1	casein kinase II beta chain, putative	N67C_003488	Casein kinase II regulatory subunit|Casein kinase II beta subunit|CASEIN KINASE II SUBUNIT BETA|protein kinase ck2 holoenzyme, chain C, domain 1	N67_003459, N67_003462	Casein kinase II regulatory subunit|Casein kinase II beta subunit|CASEIN KINASE II SUBUNIT BETA|protein kinase ck2 holoenzyme, chain C, domain 1
OG0000394	PY17X_0945800.1-p1	actin-like protein, putative	PYYM_0944900.1-p1	actin-like protein, putative	N67C_003489	Actin|Actin-like ATPase domain|ACTIN|BRAHMA ASSOCIATED PROTEIN 55KD|Actin; Chain A, domain 4	N67_003458, N67_003463	Actin|Actin-like ATPase domain|ACTIN|BRAHMA ASSOCIATED PROTEIN 55KD|Actin; Chain A, domain 4
OG0000395	PY17X_0945900.1-p1	CPW-WPC family protein	PYYM_0945000.1-p1	CPW-WPC family protein, putative	N67C_003490	CPW_WPC: Plasmodium falciparum CPW-WPC domain	N67_003457, N67_003464	CPW_WPC: Plasmodium falciparum CPW-WPC domain
OG0000396	PY17X_1000500.1-p1, PY17X_1043400.1-p1	PIR protein	PYYM_1043000.1-p1	YIR protein	N67C_002953	Plasmodium variant antigen protein Cir/Yir/Bir|yir-bir-cir_Pla: yir/bir/cir-family of variant antigens	N67_002437	Plasmodium variant antigen protein Cir/Yir/Bir|yir-bir-cir_Pla: yir/bir/cir-family of variant antigens
OG0000397	PY17X_1000800.1-p1	early transcribed membrane protein	PYYM_1000800.1-p1	early transcribed membrane protein	N67C_002566, N67C_004215	Malarial early transcribed membrane protein (ETRAMP)|ETRAMP: early transcribed membrane protein (ETRAMP) family	N67_001992	Malarial early transcribed membrane protein (ETRAMP)|ETRAMP: early transcribed membrane protein (ETRAMP) family
OG0000398	PY17X_1001900.1-p1	erythrocyte membrane antigen 1	PYYM_1001900.1-p1	erythrocyte membrane antigen 1	N67C_002576	Acidic phosphoprotein precursor PCEMA1	N67_001999, N67_002005	Acidic phosphoprotein precursor PCEMA1
OG0000399	PY17X_1002100.1-p1	regulator of chromosome condensation, putative	PYYM_1002100.1-p1	regulator of chromosome condensation, putative	N67C_002577	Regulator of chromosome condensation (RCC1) repeat|RCC1/BLIP-II|REGULATOR OF CHROMOSOME CONDENSATION|Regulator of chromosome condensation (RCC1) signature 2.	N67_002000, N67_002004	Regulator of chromosome condensation (RCC1) repeat|RCC1/BLIP-II|REGULATOR OF CHROMOSOME CONDENSATION|Regulator of chromosome condensation (RCC1) signature 2.
OG0000400	PY17X_1002300.1-p1	conserved Plasmodium protein, unknown function	PYYM_1002300.1-p1	conserved Plasmodium protein, unknown function	N67C_002579		N67_002001, N67_002002
OG0000401	PY17X_1004100.1-p1	ATP-dependent RNA helicase DDX51, putative	PYYM_1004100.1-p1	ATP-dependent RNA helicase, putative	N67C_002597	DEAD/DEAH box helicase|Helicase conserved C-terminal domain|P-loop containing nucleoside triphosphate hydrolases|ATP-DEPENDENT RNA HELICASE DDX51|RNA HELICASE|Superfamilies 1 and 2 helicase C-terminal domain profile.|Superfamilies 1 and 2 helicase ATP-binding type-1 domain profile.	N67_002023, N67_005634	DEAD/DEAH box helicase|Helicase conserved C-terminal domain|P-loop containing nucleoside triphosphate hydrolases|ATP-DEPENDENT RNA HELICASE DDX51|RNA HELICASE|Superfamilies 1 and 2 helicase C-terminal domain profile.|Superfamilies 1 and 2 helicase ATP-binding type-1 domain profile.
OG0000402	PY17X_1004200.1-p1	protein transport protein Sec24B, putative	PYYM_1004200.1-p1	protein transport protein Sec24B, putative	N67C_002598	Sec23/Sec24 beta-sandwich domain|Sec23/Sec24 trunk domain|Sec23/Sec24 helical domain|Zn-finger domain of Sec23/24|beta-sandwich domain of Sec23/24|Helical domain of Sec23/24|vWA-like|C-terminal, gelsolin-like domain of Sec23/24|SEC24-RELATED PROTEIN|von Willebrand factor, type A domain|Severin	N67_002024, N67_005635	Sec23/Sec24 beta-sandwich domain|Sec23/Sec24 trunk domain|Sec23/Sec24 helical domain|Zn-finger domain of Sec23/24|beta-sandwich domain of Sec23/24|Helical domain of Sec23/24|vWA-like|C-terminal, gelsolin-like domain of Sec23/24|SEC24-RELATED PROTEIN|SECRETORY 24AB, ISOFORM A|von Willebrand factor, type A domain|Severin
OG0000403	PY17X_1007500.1-p1	flap endonuclease 1, putative	PYYM_1007500.1-p1	flap endonuclease 1, putative	N67C_002629	XPG I-region|XPG N-terminal domain|5' to 3' exonuclease, C-terminal subdomain|PIN domain-like|FLAP ENDONUCLEASE FAMILY MEMBER|FLAP ENDONUCLEASE 1|XPG protein signature 1.	N67_002055, N67_002057	XPG I-region|XPG N-terminal domain|PIN domain-like|5' to 3' exonuclease, C-terminal subdomain|FLAP ENDONUCLEASE 1|FLAP ENDONUCLEASE FAMILY MEMBER|XPG protein signature 1.
OG0000404	PY17X_1007600.1-p1	sporozoite invasion-associated protein 1, putative	PYYM_1007600.1-p1	sporozoite invasion-associated protein 1, putative	N67C_002630		N67_002056, N67_002058
OG0000405	PY17X_1011100.1-p1	glutamate synthase [NADH], putative	PYYM_1011100.1-p1	NAD(P)H-dependent glutamate synthase, putative	N67C_002662	Glutamate synthase central domain|Glutamine amidotransferases class-II|Pyridine nucleotide-disulphide oxidoreductase|Conserved region in glutamate synthase|Dihydroprymidine dehydrogenase domain II, 4Fe-4S cluster|GXGXG motif|GOGAT_sm_gam: glutamate synthase, NADH/NADPH, small subunit|FMN-linked oxidoreductases|FAD/NAD(P)-binding domain|Nucleotide-binding domain|alpha-helical ferredoxin|N-terminal…	N67_002090, N67_002091	Conserved region in glutamate synthase|GXGXG motif|Glutamate synthase central domain|Glutamine amidotransferases class-II|N-terminal nucleophile aminohydrolases (Ntn hydrolases)|Alpha subunit of glutamate synthase, C-terminal domain|FMN-linked oxidoreductases|FAD NADPH DEHYDROGENASE/OXIDOREDUCTASE|GLUTAMATE SYNTHASE [NADH]|Glutamine amidotransferase type 2 domain profile.|Aldolase class I|Glutami…
OG0000406	PY17X_1013100.1-p1	chromatin assembly factor 1 P55 subunit, putative	PYYM_1013100.1-p1	chromatin assembly factor 1 P55 subunit, putative	N67C_002682	Histone-binding protein RBBP4 or subunit C of CAF1 complex|WD domain, G-beta repeat|WD40 repeat-like|HISTONE-BINDING PROTEIN MSI1|WD40 REPEAT FAMILY|Trp-Asp (WD) repeats signature.|Trp-Asp (WD) repeats profile.	N67_002112, N67_002120	Histone-binding protein RBBP4 or subunit C of CAF1 complex|WD domain, G-beta repeat|WD40 repeat-like|HISTONE-BINDING PROTEIN MSI1|WD40 REPEAT FAMILY|Trp-Asp (WD) repeats signature.|Trp-Asp (WD) repeats profile.
OG0000407	PY17X_1013300.1-p1	HID1 domain-containing protein, putative	PYYM_1013300.1-p1	conserved Plasmodium protein, unknown function	N67C_002684	Dyggve-Melchior-Clausen syndrome protein|PROTEIN HID1	N67_002115, N67_002118	Dyggve-Melchior-Clausen syndrome protein|PROTEIN HID1
OG0000408	PY17X_1014400.1-p1	SNARE protein, putative	PYYM_1014400.1-p1	SNARE protein, putative	N67C_002694	Syntaxin|t-snare proteins|SYNTAXIN|LD23667P|t-SNARE coiled-coil homology domain profile.	N67_002131, N67_002138	Syntaxin|t-snare proteins|SYNTAXIN|LD23667P|t-SNARE coiled-coil homology domain profile.
OG0000409	PY17X_1014500.1-p1	inner membrane complex suture component, putative	PYYM_1014500.1-p1	inner membrane complex suture component, putative	N67C_002695	Plasma-membrane choline transporter|CTL-LIKE PROTEIN DDB_G0288717|CHOLINE TRANSPORTER-LIKE (SLC FAMILY 44)	N67_002132, N67_002137	Plasma-membrane choline transporter|CTL-LIKE PROTEIN DDB_G0288717|CHOLINE TRANSPORTER-LIKE (SLC FAMILY 44)
OG0000410	PY17X_1014600.1-p1	60S ribosomal protein L14, putative	PYYM_1014600.1-p1	60S ribosomal protein L14, putative	N67C_002696	Ribosomal protein L14|Translation proteins SH3-like domain|60S RIBOSOMAL PROTEIN L14	N67_002133, N67_002136	Ribosomal protein L14|Translation proteins SH3-like domain|60S RIBOSOMAL PROTEIN L14
OG0000411	PY17X_1014800.1-p1	mitogen-activated protein kinase 1, putative	PYYM_1014800.1-p1	mitogen-activated protein kinase 1, putative	N67C_002698	Protein kinase domain|Protein kinase-like (PK-like)|MITOGEN-ACTIVATED PROTEIN KINASE 15|MITOGEN-ACTIVATED PROTEIN KINASE|Protein kinases ATP-binding region signature.|Serine/Threonine protein kinases active-site signature.|MAP kinase signature.|Protein kinase domain profile.|Transferase(Phosphotransferase) domain 1|Phosphorylase Kinase; domain 1	N67_002146, N67_002149	Protein kinase domain|Protein kinase-like (PK-like)|MITOGEN-ACTIVATED PROTEIN KINASE 15|MITOGEN-ACTIVATED PROTEIN KINASE|Protein kinases ATP-binding region signature.|MAP kinase signature.|Serine/Threonine protein kinases active-site signature.|Protein kinase domain profile.|Transferase(Phosphotransferase) domain 1|Phosphorylase Kinase; domain 1
OG0000412	PY17X_1015100.1-p1	PhIL1 interacting protein PIP2, putative	PYYM_1015100.1-p1	conserved Plasmodium protein, unknown function	N67C_002701		N67_002143, N67_002154
OG0000413	PY17X_1015200.1-p1	mitochondrial ribosomal protein L17-2 precursor, putative	PYYM_1015200.1-p1	mitochondrial ribosomal protein L17-2 precursor, putative	N67C_002702	Ribosomal protein L17|Prokaryotic ribosomal protein L17|39S RIBOSOMAL PROTEIN L17, MITOCHONDRIAL|RIBOSOMAL PROTEIN L17	N67_002142, N67_002155	Ribosomal protein L17|Prokaryotic ribosomal protein L17|39S RIBOSOMAL PROTEIN L17, MITOCHONDRIAL|RIBOSOMAL PROTEIN L17
OG0000414	PY17X_1015300.1-p1	cytochrome c oxidase subunit 2, putative	PYYM_1015300.1-p1	cytochrome c oxidase subunit 2, putative	N67C_002703	Cytochrome C oxidase subunit II, periplasmic domain|Cupredoxins|CYTOCHROME C OXIDASE SUBUNIT 2|CYTOCHROME C OXIDASE, SUBUNIT II|CO II and nitrous oxide reductase dinuclear copper centers signature.|Cytochrome oxidase subunit II copper A binding domain profile.	N67_002141, N67_002156	Cytochrome C oxidase subunit II, periplasmic domain|Cupredoxins|CYTOCHROME C OXIDASE, SUBUNIT II|CYTOCHROME C OXIDASE SUBUNIT 2|CO II and nitrous oxide reductase dinuclear copper centers signature.|Cytochrome oxidase subunit II copper A binding domain profile.
OG0000415	PY17X_1015400.1-p1	PhIL1 interacting protein PIP3, putative	PYYM_1015400.1-p1	conserved Plasmodium protein, unknown function	N67C_002704		N67_002140, N67_002157
OG0000416	PY17X_1015500.1-p1	NADP-specific glutamate dehydrogenase, putative	PYYM_1015500.1-p1	NADP-specific glutamate dehydrogenase, putative	N67C_002705	Glutamate/Leucine/Phenylalanine/Valine dehydrogenase|Glu/Leu/Phe/Val dehydrogenase, dimerisation domain|NAD(P)-binding Rossmann-fold domains|Aminoacid dehydrogenase-like, N-terminal domain|NADP-SPECIFIC GLUTAMATE DEHYDROGENASE 1-RELATED|Glu / Leu / Phe / Val dehydrogenases active site.|Leucine Dehydrogenase, chain A, domain 1|Glutamate Dehydrogenase, chain A, domain 3	N67_002139, N67_002158	Glutamate/Leucine/Phenylalanine/Valine dehydrogenase|Glu/Leu/Phe/Val dehydrogenase, dimerisation domain|NAD(P)-binding Rossmann-fold domains|Aminoacid dehydrogenase-like, N-terminal domain|NADP-SPECIFIC GLUTAMATE DEHYDROGENASE 1-RELATED|Glu / Leu / Phe / Val dehydrogenases active site.|Leucine Dehydrogenase, chain A, domain 1|Glutamate Dehydrogenase, chain A, domain 3
OG0000417	PY17X_1018300.1-p1	exosome complex component RRP41, putative	PYYM_1018300.1-p1	exosome complex exonuclease RRP41, putative	N67C_002730	3' exoribonuclease family, domain 1|Ribosomal protein S5 domain 2-like|Ribonuclease PH domain 2-like|EXOSOME COMPLEX COMPONENT RRP41|EXOSOME COMPLEX COMPONENT	N67_002184, N67_002187	3' exoribonuclease family, domain 1|Ribosomal protein S5 domain 2-like|Ribonuclease PH domain 2-like|EXOSOME COMPLEX COMPONENT RRP41|EXOSOME COMPLEX COMPONENT
OG0000418	PY17X_1018500.1-p1	CorA-like Mg2+ transporter protein, putative	PYYM_1018500.1-p1	CorA-like Mg2+ transporter protein, putative	N67C_002731	Magnesium transport protein CorA, transmembrane region|MAGNESIUM TRANSPORTER MRS2 HOMOLOG, MITOCHONDRIAL|RNA SPLICING PROTEIN MRS2, MITOCHONDRIAL	N67_002183, N67_002188	Magnesium transport protein CorA, transmembrane region|MAGNESIUM TRANSPORTER MRS2 HOMOLOG, MITOCHONDRIAL|RNA SPLICING PROTEIN MRS2, MITOCHONDRIAL
OG0000419	PY17X_1022300.1-p1	nucleolar GTP-binding protein 2, putative	PYYM_1022000.1-p1	GTPase, putative	N67C_002764	50S ribosome-binding GTPase|NGP1NT (NUC091) domain|P-loop containing nucleoside triphosphate hydrolases|NUCLEOLAR GTP-BINDING PROTEIN 2|GTP-BINDING PROTEIN-RELATED|Circularly permuted (CP)-type guanine nucleotide-binding (G) domain profile.	N67_002220, N67_002221	50S ribosome-binding GTPase|NGP1NT (NUC091) domain|P-loop containing nucleoside triphosphate hydrolases|GTP-BINDING PROTEIN-RELATED|NUCLEOLAR GTP-BINDING PROTEIN 2|Circularly permuted (CP)-type guanine nucleotide-binding (G) domain profile.
OG0000420	PY17X_1022400.1-p1	14-3-3 protein, putative	PYYM_1022100.1-p1	14-3-3 protein, putative	N67C_002765	14-3-3 protein	N67_002225, N67_002228	14-3-3 protein
OG0000421	PY17X_1022500.1-p1	actin-related protein, putative	PYYM_1022200.1-p1	actin-related protein, putative	N67C_002766	Actin|Actin-like ATPase domain|BRAHMA ASSOCIATED PROTEIN 55KD|ACTIN|Actin; Chain A, domain 4	N67_002224, N67_002229	Actin|Actin-like ATPase domain|BRAHMA ASSOCIATED PROTEIN 55KD|ACTIN|Actin; Chain A, domain 4
OG0000422	PY17X_1022600.1-p1	conserved Plasmodium protein, unknown function	PYYM_1022300.1-p1	conserved Plasmodium protein, unknown function	N67C_002767	Uncharacterized ACR, COG1678|ARM repeat|VC0467-like|TRANSPORTER, PUTATIVE (DUF179)-RELATED	N67_002223, N67_002230	Uncharacterized ACR, COG1678|ARM repeat|VC0467-like|TRANSPORTER, PUTATIVE (DUF179)-RELATED
OG0000423	PY17X_1022700.1-p1	conserved Plasmodium protein, unknown function	PYYM_1022400.1-p1	conserved Plasmodium protein, unknown function	N67C_002768	ARM repeat	N67_002222, N67_002231	ARM repeat
OG0000424	PY17X_1023100.1-p1	conserved Plasmodium protein, unknown function	PYYM_1022800.1-p1	conserved Plasmodium protein, unknown function	N67C_002772		N67_002235, N67_005692
OG0000425	PY17X_1023200.1-p1	mitochondrial ribosomal protein L21 precursor, putative	PYYM_1022900.1-p1	mitochondrial ribosomal protein L21 precursor, putative	N67C_002773	Ribosomal prokaryotic L21 protein|L21p-like|50S RIBOSOMAL PROTEIN L21|39S RIBOSOMAL PROTEIN L21, MITOCHONDRIAL	N67_002236, N67_005691	Ribosomal prokaryotic L21 protein|L21p-like|50S RIBOSOMAL PROTEIN L21|39S RIBOSOMAL PROTEIN L21, MITOCHONDRIAL
OG0000426	PY17X_1023300.1-p1	cytochrome c oxidase assembly protein COX14, putative	PYYM_1023000.1-p1	conserved Plasmodium protein, unknown function	N67C_002774	Cytochrome oxidase c assembly	N67_002237, N67_005690	Cytochrome oxidase c assembly
OG0000427	PY17X_1027100.1-p1	ubiquitin fusion degradation protein 1, putative	PYYM_1026800.1-p1	ubiquitin fusion degradation protein UFD1, putative	N67C_002805	Ubiquitin fusion degradation protein UFD1|Cdc48 domain 2-like|UBIQUITIN RECOGNITION FACTOR IN ER-ASSOCIATED DEGRADATION PROTEIN 1|UBIQUITIN FUSION DEGRADATON PROTEIN 1	N67_002269, N67_005513	Ubiquitin fusion degradation protein UFD1|Cdc48 domain 2-like|UBIQUITIN RECOGNITION FACTOR IN ER-ASSOCIATED DEGRADATION PROTEIN 1|UBIQUITIN FUSION DEGRADATON PROTEIN 1
OG0000428	PY17X_1027200.1-p1	ATP synthase-associated protein, putative	PYYM_1026900.1-p1	conserved Plasmodium protein, unknown function	N67C_002806		N67_002270, N67_005514
OG0000429	PY17X_1027400.1-p1	conserved protein, unknown function	PYYM_1027100.1-p1	conserved Plasmodium protein, unknown function	N67C_002808		N67_002272, N67_005515
OG0000430	PY17X_1029000.1-p1	protein SEY1, putative	PYYM_1028700.1-p1	GTP-binding protein, putative	N67C_002824	Root hair defective 3 GTP-binding protein (RHD3)|P-loop containing nucleoside triphosphate hydrolases|PROTEIN SEY1|GB1/RHD3-type guanine nucleotide-binding (G) domain profile.	N67_002288, N67_005606	Root hair defective 3 GTP-binding protein (RHD3)|P-loop containing nucleoside triphosphate hydrolases|PROTEIN SEY1|GB1/RHD3-type guanine nucleotide-binding (G) domain profile.
OG0000431	PY17X_1029100.1-p1	conserved Plasmodium protein, unknown function	PYYM_1028800.1-p1	conserved Plasmodium protein, unknown function	N67C_002825		N67_002289, N67_005605
OG0000432	PY17X_1029200.1-p1	zinc finger protein, putative	PYYM_1028900.1-p1	zinc finger protein, putative	N67C_002826	HIT zinc finger|ZINC FINGER HIT DOMAIN CONTAINING PROTEIN 1|ZINC FINGER HIT DOMAIN-CONTAINING PROTEIN 1	N67_002290, N67_005604	HIT zinc finger|ZINC FINGER HIT DOMAIN CONTAINING PROTEIN 1|ZINC FINGER HIT DOMAIN-CONTAINING PROTEIN 1
OG0000433	PY17X_1029300.1-p1	ribosomal RNA small subunit methyltransferase A1, putative	PYYM_1029000.1-p1	dimethyladenosine transferase, putative	N67C_002827	Ribosomal RNA adenine dimethylase|ksgA: ribosomal RNA small subunit methyltransferase A|S-adenosyl-L-methionine-dependent methyltransferases|DIMETHYLADENOSINE TRANSFERASE-RELATED|DIMETHYLADENOSINE TRANSFERASE|rRNA adenine N(6)-methyltransferase family profile.|Vaccinia Virus protein VP39	N67_002291, N67_005603	Ribosomal RNA adenine dimethylase|ksgA: ribosomal RNA small subunit methyltransferase A|S-adenosyl-L-methionine-dependent methyltransferases|DIMETHYLADENOSINE TRANSFERASE-RELATED|DIMETHYLADENOSINE TRANSFERASE|rRNA adenine N(6)-methyltransferase family profile.|Vaccinia Virus protein VP39
OG0000434	PY17X_1030800.1-p1	60S ribosomal protein L10, putative	PYYM_1030500.1-p1	60S ribosomal protein L10, putative	N67C_002841	Ribosomal protein L16p/L10e|uL16_euk_arch: ribosomal protein uL16|60S RIBOSOMAL PROTEIN L10|Ribosomal protein L10e signature.|Ribosomal protein L10e/L16	N67_002306, N67_002307	Ribosomal protein L16p/L10e|uL16_euk_arch: ribosomal protein uL16|60S RIBOSOMAL PROTEIN L10|Ribosomal protein L10e signature.|Ribosomal protein L10e/L16
OG0000435	PY17X_1031900.1-p1	conserved Plasmodium protein, unknown function	PYYM_1031600.1-p1	conserved Plasmodium protein, unknown function	N67C_002851		N67_002317, N67_002330
OG0000436	PY17X_1032000.1-p1	conserved Plasmodium protein, unknown function	PYYM_1031700.1-p1	conserved Plasmodium protein, unknown function	N67C_002852		N67_002318, N67_002329
OG0000437	PY17X_1032200.1-p1	glycylpeptide N-tetradecanoyltransferase, putative	PYYM_1031900.1-p1	glycylpeptide N-tetradecanoyltransferase, putative	N67C_002854	Myristoyl-CoA:protein N-myristoyltransferase, N-terminal domain|Myristoyl-CoA:protein N-myristoyltransferase, C-terminal domain|Acyl-CoA N-acyltransferases (Nat)|N-MYRISTOYL TRANSFERASE|Myristoyl-CoA:protein N-myristoyltransferase signature 2.|Myristoyl-CoA:protein N-myristoyltransferase signature 1.	N67_002321, N67_002327	Myristoyl-CoA:protein N-myristoyltransferase, N-terminal domain|Myristoyl-CoA:protein N-myristoyltransferase, C-terminal domain|Acyl-CoA N-acyltransferases (Nat)|N-MYRISTOYL TRANSFERASE|Myristoyl-CoA:protein N-myristoyltransferase signature 2.|Myristoyl-CoA:protein N-myristoyltransferase signature 1.
OG0000438	PY17X_1032600.1-p1	conserved Plasmodium protein, unknown function	PYYM_1032300.1-p1	conserved Plasmodium protein, unknown function	N67C_002858	SAICAR synthase-like|GroEL apical domain-like|1-PHOSPHATIDYLINOSITOL 3-PHOSPHATE 5-KINASE-RELATED|Phosphatidylinositol phosphate kinase (PIPK) domain profile.|GroEL	N67_002333, N67_002334	SAICAR synthase-like|1-PHOSPHATIDYLINOSITOL 3-PHOSPHATE 5-KINASE-RELATED|Phosphatidylinositol phosphate kinase (PIPK) domain profile.
OG0000439	PY17X_1032700.1-p1	nuclear transport factor 2, putative	PYYM_1032400.1-p1	nuclear transport factor 2, putative	N67C_002859	Nuclear transport factor 2 (NTF2) domain|NTF2-like|GEO05124P1|NUCLEAR TRANSPORT FACTOR 2|Nuclear transport factor 2 domain profile.	N67_002332, N67_002335	Nuclear transport factor 2 (NTF2) domain|NTF2-like|GEO05124P1|NUCLEAR TRANSPORT FACTOR 2|Nuclear transport factor 2 domain profile.
OG0000440	PY17X_1032800.1-p1	conserved Plasmodium protein, unknown function	PYYM_1032500.1-p1	conserved Plasmodium protein, unknown function	N67C_002860	MORN repeat|Histone H3 K4-specific methyltransferase SET7/9 N-terminal domain	N67_002331, N67_002336	MORN repeat|Histone H3 K4-specific methyltransferase SET7/9 N-terminal domain|MORN REPEAT-CONTAINING PROTEIN 1|PHOSPHATIDYLINOSITOL-4-PHOSPHATE 5-KINASE RELATED
OG0000441	PY17X_1043100.1-p1	PIR protein	PYYM_1042700.1-p1	YIR protein	N67C_002952	Plasmodium variant antigen protein Cir/Yir/Bir|yir-bir-cir_Pla: yir/bir/cir-family of variant antigens	N67_002436, N67_002470	Plasmodium variant antigen protein Cir/Yir/Bir|yir-bir-cir_Pla: yir/bir/cir-family of variant antigens
OG0000442	PY17X_1044500.1-p1	fam-b protein	PYYM_1044100.1-p1	fam-b protein	N67C_003058, N67C_004213	PYST-B: Plasmodium yoelii subtelomeric family PYST-B	N67_004395	PYST-B: Plasmodium yoelii subtelomeric family PYST-B
OG0000443	PY17X_1105900.1-p1	actin-like protein, putative	PYYM_1107000.1-p1	actin-like protein, putative	N67C_002087	Actin|Actin-like ATPase domain|BRAHMA ASSOCIATED PROTEIN 55KD|ACTIN|Actin; Chain A, domain 4|Actin; Chain A, domain 2	N67_002534, N67_002539	Actin|Actin-like ATPase domain|BRAHMA ASSOCIATED PROTEIN 55KD|ACTIN|Actin; Chain A, domain 4|Actin; Chain A, domain 2
OG0000444	PY17X_1106000.1-p1	UDP-N-acetylglucosamine transporter, putative	PYYM_1107100.1-p1	UDP-N-acetyl glucosamine:UMP antiporter, putative	N67C_002088	Nucleotide-sugar transporter|UDP-GALACTOSE TRANSLOCATOR|NUCLEOTIDE-SUGAR TRANSMEMBRANE TRANSPORTER	N67_002535, N67_002538	Nucleotide-sugar transporter|UDP-GALACTOSE TRANSLOCATOR|NUCLEOTIDE-SUGAR TRANSMEMBRANE TRANSPORTER
OG0000445	PY17X_1112600.1-p1	conserved Plasmodium protein, unknown function	PYYM_1113600.1-p1	conserved Plasmodium protein, unknown function	N67C_002150		N67_002601, N67_002610
OG0000446	PY17X_1112700.1-p1	prefoldin subunit 6, putative	PYYM_1113700.1-p1	prefoldin subunit, putative	N67C_002151	Prefoldin subunit|Prefoldin|PREFOLDIN SUBUNIT 6	N67_002602, N67_002609	Prefoldin subunit|Prefoldin|PREFOLDIN SUBUNIT 6
OG0000447	PY17X_1112800.1-p1	conserved protein, unknown function	PYYM_1113800.1-p1	conserved Plasmodium protein, unknown function	N67C_002152		N67_002603, N67_002608
OG0000448	PY17X_1112900.1-p1	glutathione synthetase	PYYM_1113900.1-p1	glutathione synthetase	N67C_002153	Eukaryotic glutathione synthase, ATP binding domain|Eukaryotic glutathione synthase|Glutathione synthetase ATP-binding domain-like|GLUTATHIONE SYNTHETASE	N67_002604, N67_002607	Eukaryotic glutathione synthase, ATP binding domain|Eukaryotic glutathione synthase|Glutathione synthetase ATP-binding domain-like|GLUTATHIONE SYNTHETASE
OG0000449	PY17X_1113000.1-p1	CDK-activating kinase assembly factor MAT1, putative	PYYM_1114000.1-p1	CDK-activating kinase assembly factor, putative	N67C_002154	CDK-activating kinase assembly factor MAT1|Zinc finger, C3HC4 type (RING finger)|RING/U-box|CDK-ACTIVATING KINASE ASSEMBLY FACTOR MAT1|Zinc finger RING-type signature.|Zinc finger RING-type profile.|Zinc/RING finger domain, C3HC4 (zinc finger)	N67_002605, N67_002606	CDK-activating kinase assembly factor MAT1|Zinc finger, C3HC4 type (RING finger)|RING/U-box|CDK-ACTIVATING KINASE ASSEMBLY FACTOR MAT1|Zinc finger RING-type signature.|Zinc finger RING-type profile.|Zinc/RING finger domain, C3HC4 (zinc finger)
OG0000450	PY17X_1113500.1-p1	orotate phosphoribosyltransferase, putative	PYYM_1114500.1-p1	orotate phosphoribosyltransferase, putative	N67C_002159	PRTase-like|OROTATE PHOSPHORIBOSYLTRANSFERASE 1-RELATED	N67_002615, N67_002621	PRTase-like|OROTATE PHOSPHORIBOSYLTRANSFERASE 1-RELATED
OG0000451	PY17X_1113700.1-p1	AKAP-like protein, putative	PYYM_1114700.1-p1	conserved Plasmodium protein, unknown function	N67C_002161	AKAP7 2'5' RNA ligase-like domain|LigT-like|RNA 2',3'-CYCLIC PHOSPHODIESTERASE|Cyclic phosphodiesterase	N67_002616, N67_002619	AKAP7 2'5' RNA ligase-like domain|LigT-like|RNA 2',3'-CYCLIC PHOSPHODIESTERASE|Cyclic phosphodiesterase
OG0000452	PY17X_1113800.1-p1	conserved protein, unknown function	PYYM_1114800.1-p1	conserved Plasmodium protein, unknown function	N67C_002162	CALCIUM/CALMODULIN-BINDING MEMBRANE PROTEIN PCM4-RELATED	N67_002617, N67_002618
OG0000453	PY17X_1117300.1-p1	conserved protein, unknown function	PYYM_1118200.1-p1	conserved Plasmodium protein, unknown function	N67C_002195	UNCHARACTERIZED PROTEIN C17ORF53 HOMOLOG	N67_002655, N67_002658	UNCHARACTERIZED PROTEIN C17ORF53 HOMOLOG
OG0000454	PY17X_1123100.1-p1	leucine--tRNA ligase, putative	PYYM_1124000.1-p1	leucine--tRNA ligase, putative	N67C_002250	tRNA synthetases class I (I, L, M and V)|Anticodon-binding domain of tRNA ligase|tRNA synthetases class I (M)|ValRS/IleRS/LeuRS editing domain|Nucleotidylyl transferase|Anticodon-binding domain of a subclass of class I aminoacyl-tRNA synthetases|LEUCYL-TRNA SYNTHETASE|LEUCINE--TRNA LIGASE, CYTOPLASMIC|HUPs	N67_002712, N67_002715	tRNA synthetases class I (I, L, M and V)|Anticodon-binding domain of tRNA ligase|tRNA synthetases class I (M)|ValRS/IleRS/LeuRS editing domain|Nucleotidylyl transferase|Anticodon-binding domain of a subclass of class I aminoacyl-tRNA synthetases|LEUCYL-TRNA SYNTHETASE|LEUCINE--TRNA LIGASE, CYTOPLASMIC|HUPs
OG0000455	PY17X_1123200.1-p1	AP2 domain transcription factor AP2-SP3	PYYM_1124100.1-p1	transcription factor with AP2 domain(s), putative	N67C_002251		N67_002713, N67_002714
OG0000456	PY17X_1126300.1-p1	oxidoreductase, putative	PYYM_1127200.1-p1	oxidoreductase, putative	N67C_002281	short chain dehydrogenase|NAD(P)-binding Rossmann-fold domains|PHOSPHATIDYLINOSITOL-GLYCAN BIOSYNTHESIS CLASS F PROTEIN-RELATED|WW DOMAIN-CONTAINING OXIDOREDUCTASE-LIKE PROTEIN	N67_002744, N67_002745	short chain dehydrogenase|NAD(P)-binding Rossmann-fold domains|OXIDOREDUCTASE ENV9-RELATED|RETINOL DEHYDROGENASE
OG0000457	PY17X_1128600.1-p1	protease, putative	PYYM_1129400.1-p1	conserved Plasmodium protein, unknown function	N67C_002303	PrsW family intramembrane metalloprotease	N67_002759, N67_002760	PrsW family intramembrane metalloprotease
OG0000458	PY17X_1128700.1-p1	conserved Plasmodium protein, unknown function	PYYM_1129500.1-p1	conserved Plasmodium protein, unknown function	N67C_002304	Hus1-like protein	N67_002758, N67_002761	Hus1-like protein
OG0000459	PY17X_1128800.1-p1	DNA methyltransferase 1-associated protein 1, putative	PYYM_1129600.1-p1	conserved Plasmodium protein, unknown function	N67C_002305	SANT/Myb-like domain of DAMP1|Homeodomain-like|DNA METHYLTRANSFERASE 1-ASSOCIATED PROTEIN 1 FAMILY MEMBER	N67_002757, N67_002762	SANT/Myb-like domain of DAMP1|Homeodomain-like|DNA METHYLTRANSFERASE 1-ASSOCIATED PROTEIN 1 FAMILY MEMBER
OG0000460	PY17X_1128900.1-p1	conserved Plasmodium protein, unknown function	PYYM_1129700.1-p1	conserved Plasmodium protein, unknown function	N67C_002306		N67_002756, N67_002763
OG0000461	PY17X_1129900.1-p1	RNA-binding protein, putative	PYYM_1130700.1-p1	conserved Plasmodium protein, unknown function	N67C_002315	RNA recognition motif. (a.k.a. RRM, RBD, or RNP domain)|Ribosomal RNA-processing protein 7 (RRP7) C-terminal domain|RNA-binding domain, RBD|Prokaryotic membrane lipoprotein lipid attachment site profile.	N67_002772, N67_005620	RNA recognition motif. (a.k.a. RRM, RBD, or RNP domain)|Ribosomal RNA-processing protein 7 (RRP7) C-terminal domain|RNA-binding domain, RBD|Prokaryotic membrane lipoprotein lipid attachment site profile.
OG0000462	PY17X_1132400.1-p1	V-type proton ATPase 21 kDa proteolipid subunit, putative	PYYM_1133300.1-p1	V-type proton ATPase 21 kDa proteolipid subunit, putative	N67C_002341	ATP synthase subunit C|F1F0 ATP synthase subunit C|V-TYPE PROTON ATPASE PROTEOLIPID SUBUNIT|V-TYPE PROTON ATPASE 21 KDA PROTEOLIPID SUBUNIT	N67_002799, N67_002800	ATP synthase subunit C|F1F0 ATP synthase subunit C|V-TYPE PROTON ATPASE 21 KDA PROTEOLIPID SUBUNIT|V-TYPE PROTON ATPASE PROTEOLIPID SUBUNIT
OG0000463	PY17X_1133600.1-p1	splicing factor 3B subunit 5, putative	PYYM_1134500.1-p1	splicing factor 3B subunit 5, putative	N67C_002352	Splicing factor 3B subunit 10 (SF3b10)|SPLICING FACTOR 3B SUBUNIT 5	N67_002811, N67_002813	Splicing factor 3B subunit 10 (SF3b10)|SPLICING FACTOR 3B SUBUNIT 5
OG0000464	PY17X_1133700.1-p1	RWD domain-containing protein, putative	PYYM_1134600.1-p1	conserved Plasmodium protein, unknown function	N67C_002353	RWD domain|UBC-like|RWD DOMAIN-CONTAINING PROTEIN 2B|RWD DOMAIN CONTAINING PROTEIN 2|RWD domain profile.|Ubiquitin Conjugating Enzyme	N67_002812, N67_002814	RWD domain|UBC-like|RWD DOMAIN CONTAINING PROTEIN 2|RWD DOMAIN-CONTAINING PROTEIN 2B|RWD domain profile.|Ubiquitin Conjugating Enzyme
OG0000465	PY17X_1135000.1-p1	glutamate--tRNA ligase, putative	PYYM_1135900.1-p1	glutamate--tRNA ligase, putative	N67C_002366	tRNA synthetases class I (E and Q), catalytic domain|gltX_bact: glutamate--tRNA ligase|Nucleotidylyl transferase|An anticodon-binding domain of class I aminoacyl-tRNA synthetases|GLUTAMATE--TRNA LIGASE|GLUTAMATE--TRNA LIGASE, MITOCHONDRIAL-RELATED|Aminoacyl-transfer RNA synthetases class-I signature.|HUPs	N67_002827, N67_002839	tRNA synthetases class I (E and Q), catalytic domain|gltX_bact: glutamate--tRNA ligase|Nucleotidylyl transferase|An anticodon-binding domain of class I aminoacyl-tRNA synthetases|GLUTAMATE--TRNA LIGASE|GLUTAMATE--TRNA LIGASE, MITOCHONDRIAL-RELATED|Aminoacyl-transfer RNA synthetases class-I signature.|HUPs
OG0000466	PY17X_1135100.1-p1	dynein light chain, putative	PYYM_1136000.1-p1	dynein light chain, putative	N67C_002367	Dynein light chain type 1|DLC|DYNEIN LIGHT CHAIN 2, CYTOPLASMIC|DYNEIN LIGHT CHAIN|Protein Inhibitor Of Neuronal Nitric Oxide Synthase;	N67_002828, N67_002838	Dynein light chain type 1|DLC|DYNEIN LIGHT CHAIN 2, CYTOPLASMIC|DYNEIN LIGHT CHAIN|Protein Inhibitor Of Neuronal Nitric Oxide Synthase;
OG0000467	PY17X_1135300.1-p1	DNA helicase, putative	PYYM_1136200.1-p1	DNA helicase, putative	N67C_002369	SNF2 family N-terminal domain|Helicase conserved C-terminal domain|P-loop containing nucleoside triphosphate hydrolases|DNA ANNEALING HELICASE AND ENDONUCLEASE ZRANB3 FAMILY MEMBER|SWI/SNF-RELATED MATRIX-ASSOCIATED ACTIN-DEPENDENT REGULATOR OF CHROMATIN SUBFAMILY A-LIKE PROTEIN 1|Superfamilies 1 and 2 helicase ATP-binding type-1 domain profile.|Superfamilies 1 and 2 helicase C-terminal domain pro…	N67_002829, N67_002836	SNF2 family N-terminal domain|Helicase conserved C-terminal domain|P-loop containing nucleoside triphosphate hydrolases|DNA ANNEALING HELICASE AND ENDONUCLEASE ZRANB3 FAMILY MEMBER|SWI/SNF-RELATED MATRIX-ASSOCIATED ACTIN-DEPENDENT REGULATOR OF CHROMATIN SUBFAMILY A-LIKE PROTEIN 1|Superfamilies 1 and 2 helicase ATP-binding type-1 domain profile.|Superfamilies 1 and 2 helicase C-terminal domain pro…
OG0000468	PY17X_1135400.1-p1	conserved protein, unknown function	PYYM_1136300.1-p1	conserved Plasmodium protein, unknown function	N67C_002370	54S RIBOSOMAL PROTEIN L44, MITOCHONDRIAL|Glutaredoxin	N67_002830, N67_002835	54S RIBOSOMAL PROTEIN L44, MITOCHONDRIAL|Glutaredoxin
OG0000469	PY17X_1135500.1-p1	U3 small nucleolar RNA-associated protein 21, putative	PYYM_1136400.1-p1	U3 small nucleolar RNA-associated protein 21, putative	N67C_002371	Utp21 specific WD40 associated putative domain|WD40 repeat-like|WD REPEAT-CONTAINING PROTEIN 36	N67_002831, N67_002834	Utp21 specific WD40 associated putative domain|WD40 repeat-like|WD REPEAT-CONTAINING PROTEIN 36
OG0000470	PY17X_1135700.1-p1	pyrroline-5-carboxylate reductase, putative	PYYM_1136600.1-p1	pyrroline-5-carboxylate reductase, putative	N67C_002373	Pyrroline-5-carboxylate reductase dimerisation|NADP oxidoreductase coenzyme F420-dependent|proC: pyrroline-5-carboxylate reductase|NAD(P)-binding Rossmann-fold domains|6-phosphogluconate dehydrogenase C-terminal domain-like|PYRROLINE-5-CARBOXYLATE REDUCTASE|PYRROLINE-5-CARBOXYLATE REDUCTASE 2|Delta 1-pyrroline-5-carboxylate reductase signature.	N67_002840, N67_002843	Pyrroline-5-carboxylate reductase dimerisation|NADP oxidoreductase coenzyme F420-dependent|proC: pyrroline-5-carboxylate reductase|NAD(P)-binding Rossmann-fold domains|6-phosphogluconate dehydrogenase C-terminal domain-like|PYRROLINE-5-CARBOXYLATE REDUCTASE|PYRROLINE-5-CARBOXYLATE REDUCTASE 2|Delta 1-pyrroline-5-carboxylate reductase signature.
OG0000471	PY17X_1138800.1-p1	conserved Plasmodium protein, unknown function	PYYM_1139800.1-p1	conserved Plasmodium protein, unknown function	N67C_002403		N67_002874, N67_002878
OG0000472	PY17X_1138900.1-p1	actin-depolymerizing factor 2	PYYM_1139900.1-p1	actin-depolymerizing factor 2	N67C_002404	Cofilin/tropomyosin-type actin-binding protein|Actin depolymerizing proteins|COFILIN-RELATED|COFILIN/ACTIN-DEPOLYMERIZING FACTOR HOMOLOG-RELATED|ADF-H domain profile.|Severin	N67_002873, N67_002879	Cofilin/tropomyosin-type actin-binding protein|Actin depolymerizing proteins|COFILIN-RELATED|COFILIN/ACTIN-DEPOLYMERIZING FACTOR HOMOLOG-RELATED|ADF-H domain profile.|Severin
OG0000473	PY17X_1139000.1-p1	Fe-S assembly protein IscX, putative	PYYM_1140000.1-p1	iron-sulfur assembly protein, putative	N67C_002405	Iron-sulphur cluster assembly|iscX_yfhJ: FeS assembly protein IscX|IscX-like|PROTEIN ISCX	N67_002872, N67_002880	Iron-sulphur cluster assembly|iscX_yfhJ: FeS assembly protein IscX|IscX-like|PROTEIN ISCX
OG0000474	PY17X_1139100.1-p1	cytochrome c oxidase subunit 2, putative	PYYM_1140100.1-p1	cytochrome c oxidase subunit 2, putative	N67C_002406	Cytochrome oxidase subunit II copper A binding domain profile.	N67_002871, N67_002881	Cytochrome oxidase subunit II copper A binding domain profile.
OG0000475	PY17X_1148000.1-p1	fam-a protein	PYYM_1149000.1-p1	fam-a protein	N67C_002044, N67C_002488	PYST-A: Plasmodium yoelii subtelomeric family PYST-A|Bet v1-like	N67_002962	PYST-A: Plasmodium yoelii subtelomeric family PYST-A|Bet v1-like
OG0000476	PY17X_1149000.1-p1	PIR protein	PYYM_1150000.1-p1	YIR protein	N67C_002497	Plasmodium variant antigen protein Cir/Yir/Bir|yir-bir-cir_Pla: yir/bir/cir-family of variant antigens	N67_002971, N67_002974	Plasmodium variant antigen protein Cir/Yir/Bir|yir-bir-cir_Pla: yir/bir/cir-family of variant antigens
OG0000477	PY17X_1202400.1-p1	PIR protein	PYYM_1201800.1-p1	YIR protein	N67C_001503	Plasmodium variant antigen protein Cir/Yir/Bir|yir-bir-cir_Pla: yir/bir/cir-family of variant antigens	N67_001490, N67_001498	Plasmodium variant antigen protein Cir/Yir/Bir|yir-bir-cir_Pla: yir/bir/cir-family of variant antigens
OG0000478	PY17X_1202600.1-p1	PIR protein	PYYM_1202000.1-p1	YIR protein	N67C_001505, N67C_004527	Plasmodium variant antigen protein Cir/Yir/Bir|yir-bir-cir_Pla: yir/bir/cir-family of variant antigens	N67_001500	Plasmodium variant antigen protein Cir/Yir/Bir|yir-bir-cir_Pla: yir/bir/cir-family of variant antigens
OG0000479	PY17X_1207700.1-p1	conserved Plasmodium protein, unknown function	PYYM_1207100.1-p1	conserved Plasmodium protein, unknown function	N67C_001551, N67C_001552		N67_001555
OG0000480	PY17X_1215000.1-p1	conserved Plasmodium protein, unknown function	PYYM_1214400.1-p1	conserved Plasmodium protein, unknown function	N67C_001624		N67_001629, N67_001630
OG0000481	PY17X_1220200.1-p1	peptidase, putative	PYYM_1219600.1-p1	peptidase, putative	N67C_001675	Prolyl oligopeptidase family|alpha/beta-Hydrolases|SERINE PEPTIDASE S9 FAMILY MEMBER|ACYLAMINO-ACID-RELEASING ENZYME|alpha/beta hydrolase	N67_001680, N67_001695	Prolyl oligopeptidase family|alpha/beta-Hydrolases|SERINE PEPTIDASE S9 FAMILY MEMBER|ACYLAMINO-ACID-RELEASING ENZYME|alpha/beta hydrolase
OG0000482	PY17X_1220300.1-p1	protein kinase, putative	PYYM_1219700.1-p1	protein kinase, putative	N67C_001676	Protein kinase domain|Protein kinase-like (PK-like)|CALCIUM-DEPENDENT PROTEIN KINASE 1|SERINE/THREONINE-PROTEIN KINASE|Protein kinase domain profile.|Transferase(Phosphotransferase) domain 1	N67_001681, N67_001694	Protein kinase domain|Protein kinase-like (PK-like)|CALCIUM-DEPENDENT PROTEIN KINASE 1|SERINE/THREONINE-PROTEIN KINASE|Protein kinase domain profile.|Transferase(Phosphotransferase) domain 1
OG0000483	PY17X_1220500.1-p1	UDP-N-acetylglucosamine--dolichyl-phosphate N-acetylglucosaminephosphotransferase, putative	PYYM_1219900.1-p1	N-acetylglucosamine-1-phosphate transferase, putative	N67C_001677	Glycosyl transferase family 4|UDP-N-ACETYLGLUCOSAMINE--DOLICHYL-PHOSPHATE N-ACETYLGLUCOSAMINEPHOSPHOTRANSFERASE	N67_001682, N67_001693	Glycosyl transferase family 4|UDP-N-ACETYLGLUCOSAMINE--DOLICHYL-PHOSPHATE N-ACETYLGLUCOSAMINEPHOSPHOTRANSFERASE
OG0000484	PY17X_1220600.1-p1	conserved Plasmodium protein, unknown function	PYYM_1220000.1-p1	conserved Plasmodium protein, unknown function	N67C_001678	RNI-like|Ribonuclease Inhibitor	N67_001683, N67_001692	RNI-like|Ribonuclease Inhibitor
OG0000485	PY17X_1220700.1-p1	conserved protein, unknown function	PYYM_1220100.1-p1	conserved Plasmodium protein, unknown function	N67C_001679		N67_001684, N67_001691
OG0000486	PY17X_1220800.1-p1	histone H2A.Z, putative	PYYM_1220200.1-p1	histone H2A variant, putative	N67C_001680	C-terminus of histone H2A|Core histone H2A/H2B/H3/H4|Histone-fold|HISTONE H2A|Histone H2A signature.|Histone, subunit A	N67_001685, N67_001690	C-terminus of histone H2A|Core histone H2A/H2B/H3/H4|Histone-fold|HISTONE H2A|Histone H2A signature.|Histone, subunit A
OG0000487	PY17X_1220900.1-p1	ATP-dependent RNA helicase DDX6, putative	PYYM_1220300.1-p1	ATP-dependent RNA helicase DDX6, putative	N67C_001681	Helicase conserved C-terminal domain|DEAD/DEAH box helicase|P-loop containing nucleoside triphosphate hydrolases|DEAD-BOX ATP-DEPENDENT RNA HELICASE 50|DEAD-BOX ATP-DEPENDENT RNA HELICASE 6|DEAD-box subfamily ATP-dependent helicases signature.|Superfamilies 1 and 2 helicase ATP-binding type-1 domain profile.|DEAD-box RNA helicase Q motif profile.|Superfamilies 1 and 2 helicase C-terminal domain p…	N67_001686, N67_001689	Helicase conserved C-terminal domain|DEAD/DEAH box helicase|P-loop containing nucleoside triphosphate hydrolases|DEAD-BOX ATP-DEPENDENT RNA HELICASE 50|DEAD-BOX ATP-DEPENDENT RNA HELICASE 6|Superfamilies 1 and 2 helicase ATP-binding type-1 domain profile.|DEAD-box RNA helicase Q motif profile.|DEAD-box subfamily ATP-dependent helicases signature.|Superfamilies 1 and 2 helicase C-terminal domain p…
OG0000488	PY17X_1221000.1-p1	signal peptidase complex subunit 2, putative	PYYM_1220400.1-p1	signal peptidase complex subunit 2, putative	N67C_001682	Microsomal signal peptidase 25 kDa subunit (SPC25)	N67_001687, N67_001688	Microsomal signal peptidase 25 kDa subunit (SPC25)
OG0000489	PY17X_1228000.1-p1	conserved protein, unknown function	PYYM_1227500.1-p1	conserved protein, unknown function	N67C_001750	Folate-sensitive fragile site protein Fra10Ac1|PROTEIN FRA10AC1|ACID PHOSPHATASE-RELATED	N67_001760, N67_001761	Folate-sensitive fragile site protein Fra10Ac1|PROTEIN FRA10AC1|ACID PHOSPHATASE-RELATED
OG0000490	PY17X_1234000.1-p1	conserved oligomeric Golgi complex subunit 4, putative	PYYM_1233200.1-p1	conserved Plasmodium protein, unknown function	N67C_001807	CONSERVED OLIGOMERIC GOLGI COMPLEX SUBUNIT 4	N67_001812, N67_001813	CONSERVED OLIGOMERIC GOLGI COMPLEX SUBUNIT 4
OG0000491	PY17X_1236400.1-p1	SWIB/MDM2 domain-containing protein, putative	PYYM_1235600.1-p1	SWIB/MDM2 domain-containing protein, putative	N67C_001831	SWIB/MDM2 domain|PROTEIN TRI1-RELATED|SWI/SNF-RELATED MATRIX-ASSOCIATED ACTIN-DEPENDENT REGULATOR OF CHROMATIN SUBFAMILY D|SWIB/MDM2 domain profile.	N67_001840, N67_001841	SWIB/MDM2 domain|PROTEIN TRI1-RELATED|SWI/SNF-RELATED MATRIX-ASSOCIATED ACTIN-DEPENDENT REGULATOR OF CHROMATIN SUBFAMILY D|SWIB/MDM2 domain profile.
OG0000492	PY17X_1236500.1-p1	proteasome subunit beta type-1, putative	PYYM_1235700.1-p1	proteasome subunit beta type-1, putative	N67C_001832	Proteasome subunit|N-terminal nucleophile aminohydrolases (Ntn hydrolases)|PROTEASOME SUBUNIT ALPHA/BETA|PROTEASOME SUBUNIT BETA TYPE-1|Proteasome beta-type subunit profile.|Proteasome beta-type subunits signature.|Glutamine Phosphoribosylpyrophosphate, subunit 1, domain 1	N67_001839, N67_001842	Proteasome subunit|N-terminal nucleophile aminohydrolases (Ntn hydrolases)|PROTEASOME SUBUNIT ALPHA/BETA|PROTEASOME SUBUNIT BETA TYPE-1|Proteasome beta-type subunits signature.|Proteasome beta-type subunit profile.|Glutamine Phosphoribosylpyrophosphate, subunit 1, domain 1
OG0000493	PY17X_1236600.1-p1	cyclin, putative	PYYM_1235800.1-p1	cyclin, putative	N67C_001833	Cyclin|Cyclin-like|UNCHARACTERIZED	N67_001838, N67_001843	Cyclin|Cyclin-like|UNCHARACTERIZED
OG0000494	PY17X_1236800.1-p1	WD repeat-containing protein 26, putative	PYYM_1236000.1-p1	WD repeat-containing protein 26, putative	N67C_001835	WD domain, G-beta repeat|WD40 repeat-like|WD REPEAT PROTEIN 26-RELATED|WD REPEAT-CONTAINING PROTEIN 26|Trp-Asp (WD) repeats profile.|C-terminal to LisH (CTLH) motif profile.|LIS1 homology (LisH) motif profile.|Trp-Asp (WD) repeats circular profile.	N67_001845, N67_005608	WD domain, G-beta repeat|WD40 repeat-like|WD REPEAT PROTEIN 26-RELATED|WD REPEAT-CONTAINING PROTEIN 26|Trp-Asp (WD) repeats profile.|C-terminal to LisH (CTLH) motif profile.|LIS1 homology (LisH) motif profile.|Trp-Asp (WD) repeats circular profile.
OG0000495	PY17X_1236900.1-p1	mRNA-binding protein PUF1	PYYM_1236100.1-p1	mRNA-binding protein PUF1	N67C_001836	Pumilio-family RNA binding repeat|ARM repeat|RNA BINDING PROTEIN PUMILIO-RELATED|PUMILIO HOMOLOGY DOMAIN FAMILY MEMBER 4|Pumilio RNA-binding repeat profile.|Pumilio homology domain (PUM-HD) profile.	N67_001846, N67_005607	Pumilio-family RNA binding repeat|ARM repeat|RNA BINDING PROTEIN PUMILIO-RELATED|PUMILIO HOMOLOGY DOMAIN FAMILY MEMBER 4|Pumilio RNA-binding repeat profile.|Pumilio homology domain (PUM-HD) profile.
OG0000496	PY17X_1240300.1-p1	18S rRNA (guanine-N(7))-methyltransferase, putative	PYYM_1239500.1-p1	S-adenosylmethionine-dependent methyltransferase, putative	N67C_001869	Methyltransferase domain|Methyltransferase involved in Williams-Beuren syndrome|S-adenosyl-L-methionine-dependent methyltransferases|METHYLTRANSFERASE-RELATED|Vaccinia Virus protein VP39	N67_001880, N67_005693	Methyltransferase domain|Methyltransferase involved in Williams-Beuren syndrome|S-adenosyl-L-methionine-dependent methyltransferases|METHYLTRANSFERASE-RELATED|Vaccinia Virus protein VP39
OG0000497	PY17X_1241300.1-p1	cytochrome c oxidase subunit ApiCOX18, putative	PYYM_1240500.1-p1	conserved Plasmodium protein, unknown function	N67C_001879		N67_001890, N67_005712
OG0000498	PY17X_1241400.1-p1	DnaJ protein, putative	PYYM_1240600.1-p1	DnaJ protein, putative	N67C_001880	DnaJ domain|X-domain of DnaJ-containing|Chaperone J-domain|DNAJ HEAT SHOCK N-TERMINAL DOMAIN-CONTAINING PROTEIN|dnaJ domain profile.|Nt-dnaJ domain signature.	N67_001891, N67_005713	DnaJ domain|X-domain of DnaJ-containing|Chaperone J-domain|DNAJ HEAT SHOCK N-TERMINAL DOMAIN-CONTAINING PROTEIN|Nt-dnaJ domain signature.|dnaJ domain profile.
OG0000499	PY17X_1244300.1-p1	WD repeat-containing protein 55, putative	PYYM_1243500.1-p1	nucleolar Jumonji domain interacting protein, putative	N67C_001909	Anaphase-promoting complex subunit 4 WD40 domain|WD40 repeat-like|WD40 REPEAT PROTEIN|WD REPEAT DOMAIN 55	N67_001920, N67_005700	Anaphase-promoting complex subunit 4 WD40 domain|WD40 repeat-like|WD40 REPEAT PROTEIN|WD REPEAT DOMAIN 55
OG0000500	PY17X_1244400.1-p1	conserved Plasmodium protein, unknown function	PYYM_1243600.1-p1	conserved Plasmodium protein, unknown function	N67C_001910		N67_001921, N67_005699
OG0000501	PY17X_1246900.1-p1	conserved protein, unknown function	PYYM_1246100.1-p1	conserved Plasmodium protein, unknown function	N67C_001933		N67_001948, N67_001949
OG0000502	PY17X_1247000.1-p1	conserved Plasmodium protein, unknown function	PYYM_1246200.1-p1	conserved Plasmodium protein, unknown function	N67C_001934	Repeat domain in Vibrio, Colwellia, Bradyrhizobium and Shewanella|Integrin alpha N-terminal domain|T-CELL IMMUNOMODULATORY PROTEIN HOMOLOG	N67_001947, N67_001950	Repeat domain in Vibrio, Colwellia, Bradyrhizobium and Shewanella|Integrin alpha N-terminal domain|T-CELL IMMUNOMODULATORY PROTEIN HOMOLOG
OG0000503	PY17X_1247100.1-p1	thioredoxin-like protein, putative	PYYM_1246300.1-p1	conserved Plasmodium protein, unknown function	N67C_001935	Thioredoxin-like|Glutaredoxin	N67_001946, N67_001951	Thioredoxin-like|Glutaredoxin
OG0000504	PY17X_1247200.1-p1	apicoplast TIC22 protein, putative	PYYM_1246400.1-p1	apicoplast TIC22 protein, putative	N67C_001936	Tic22-like family|PROTEIN TIC 22, CHLOROPLASTIC	N67_001945, N67_001952	Tic22-like family|PROTEIN TIC 22, CHLOROPLASTIC
OG0000505	PY17X_1247300.1-p1	conserved Plasmodium protein, unknown function	PYYM_1246500.1-p1	conserved Plasmodium protein, unknown function	N67C_001937		N67_001944, N67_001953
OG0000506	PY17X_1249500.1-p1	fam-c protein	PYYM_0016400.1-p1	fam-c protein	N67C_001439, N67C_001959	Plasmodium yoelii repeat (PY_rept_46)|PY-rept-46: Plasmodium yoelii repeat of length 46|PYST-C2: Plasmodium yoelii subtelomeric domain PYST-C2	N67_001975	PYST-C2: Plasmodium yoelii subtelomeric domain PYST-C2
OG0000507	PY17X_1300217.1-p1, PY17X_1300399.1-p1	PIR protein		NA	N67C_003544	Plasmodium variant antigen protein Cir/Yir/Bir|yir-bir-cir_Pla: yir/bir/cir-family of variant antigens	N67_004130, N67_005449	Plasmodium variant antigen protein Cir/Yir/Bir|yir-bir-cir_Pla: yir/bir/cir-family of variant antigens
OG0000508	PY17X_1305700.1-p1	50S ribosomal protein L20, putative	PYYM_1302800.1-p1	50S ribosomal protein L20, putative	N67C_000078	Ribosomal protein L20|rplT_bact: ribosomal protein bL20|39S RIBOSOMAL PROTEIN L20|LP04985P	N67_000080, N67_000082	Ribosomal protein L20|rplT_bact: ribosomal protein bL20|LP04985P|39S RIBOSOMAL PROTEIN L20
OG0000509	PY17X_1305800.1-p1	translocation protein SEC62, putative	PYYM_1302900.1-p1	translocation protein sec62, putative	N67C_000079	Translocation protein Sec62|TRANSLOCATION PROTEIN SEC62	N67_000081, N67_000083	Translocation protein Sec62|TRANSLOCATION PROTEIN SEC62
OG0000510	PY17X_1316000.1-p1	ubiquitin-protein ligase, putative	PYYM_1313000.1-p1	ubiquitin-protein ligase, putative	N67C_000176	Sel1 repeat|HCP-like|SEL1L ADAPTOR SUBUNIT OF ERAD E3 UBIQUITIN LIGASE|SEL-1-LIKE PROTEIN|Tetratricopeptide repeat domain	N67_000181, N67_000188	Sel1 repeat|HCP-like|SEL1L ADAPTOR SUBUNIT OF ERAD E3 UBIQUITIN LIGASE|SEL-1-LIKE PROTEIN|Tetratricopeptide repeat domain
OG0000511	PY17X_1316100.1-p1	SNARE protein, putative	PYYM_1313100.1-p1	SNARE protein, putative	N67C_000177	SNARE fusion complex|VESICLE TRANSPORT V-SNARE 13|VESICLE TRANSPORT V-SNARE PROTEIN VTI1-RELATED|t-SNARE coiled-coil homology domain profile.	N67_000182, N67_000187	SNARE fusion complex|VESICLE TRANSPORT V-SNARE 13|VESICLE TRANSPORT V-SNARE PROTEIN VTI1-RELATED|t-SNARE coiled-coil homology domain profile.
OG0000512	PY17X_1316400.1-p1	conserved protein, unknown function	PYYM_1313400.1-p1	conserved Plasmodium protein, unknown function	N67C_000180		N67_000190, N67_000195
OG0000513	PY17X_1316500.1-p1	gamete egress and sporozoite traversal protein, putative	PYYM_1313500.1-p1	gamete egress and sporozoite traversal protein, putative	N67C_000181		N67_000189, N67_000196
OG0000514	PY17X_1321200.1-p1	HSP90 co-chaperone p23, putative	PYYM_1318200.1-p1	p23 co-chaperone, putative	N67C_000227	CS domain|HSP20-like chaperones|CO-CHAPERONE PROTEIN DAF-41|TELOMERASE-BINDING PROTEIN P23 HSP90 CO-CHAPERONE|CS domain profile.	N67_000240, N67_000241	CS domain|HSP20-like chaperones|CO-CHAPERONE PROTEIN DAF-41|TELOMERASE-BINDING PROTEIN P23 HSP90 CO-CHAPERONE|CS domain profile.
OG0000515	PY17X_1321300.1-p1	glucose-6-phosphate dehydrogenase-6-phosphogluconolactonase, putative	PYYM_1318300.1-p1	glucose-6-phosphate dehydrogenase-6-phosphogluconolactonase	N67C_000228	Glucose-6-phosphate dehydrogenase, C-terminal domain|Glucosamine-6-phosphate isomerases/6-phosphogluconolactonase|Glucose-6-phosphate dehydrogenase, NAD binding domain|NAD(P)-binding Rossmann-fold domains|NagB/RpiA/CoA transferase-like|Glyceraldehyde-3-phosphate dehydrogenase-like, C-terminal domain|GLUCOSE-6-PHOSPHATE 1-DEHYDROGENASE G6PD|GLUCOSE-6-PHOSPHATE 1-DEHYDROGENASE|Dihydrodipicolinate R…	N67_000239, N67_000242	Glucose-6-phosphate dehydrogenase, C-terminal domain|Glucosamine-6-phosphate isomerases/6-phosphogluconolactonase|Glucose-6-phosphate dehydrogenase, NAD binding domain|NAD(P)-binding Rossmann-fold domains|NagB/RpiA/CoA transferase-like|Glyceraldehyde-3-phosphate dehydrogenase-like, C-terminal domain|GLUCOSE-6-PHOSPHATE 1-DEHYDROGENASE G6PD|GLUCOSE-6-PHOSPHATE 1-DEHYDROGENASE|Dihydrodipicolinate R…
OG0000516	PY17X_1324100.1-p1	mitochondrial ribosomal protein L28 precursor, putative	PYYM_1321100.1-p1	mitochondrial ribosomal protein L28 precursor, putative	N67C_000256	Ribosomal L28 family|L28p-like|39S RIBOSOMAL PROTEIN L28, MITOCHONDRIAL|Ribosomal protein L28/L24	N67_000270, N67_005665	Ribosomal L28 family|L28p-like|39S RIBOSOMAL PROTEIN L28, MITOCHONDRIAL|Ribosomal protein L28/L24
OG0000517	PY17X_1324200.1-p1	conserved Plasmodium protein, unknown function	PYYM_1321200.1-p1	conserved Plasmodium protein, unknown function	N67C_000257	ARM repeat|IMPORTIN ALPHA	N67_000271, N67_005664	ARM repeat|IMPORTIN ALPHA
OG0000518	PY17X_1339100.1-p1	inorganic anion antiporter, putative	PYYM_1336100.1-p1	inorganic anion antiporter, putative	N67C_000397	Sulfate permease family|SULPHATE TRANSPORTER|SULFATE TRANSPORTER YBAR-RELATED|STAS domain	N67_000404, N67_005555	Sulfate permease family|SULPHATE TRANSPORTER|SULFATE TRANSPORTER YBAR-RELATED|STAS domain
OG0000519	PY17X_1339200.1-p1	RAP protein, putative	PYYM_1336200.1-p1	conserved Plasmodium protein, unknown function	N67C_000398	RAP domain profile.	N67_000405, N67_005554	RAP domain profile.
OG0000520	PY17X_1339400.1-p1	transmembrane protein 43, putative	PYYM_1336400.1-p1	conserved Plasmodium protein, unknown function	N67C_000400	Transmembrane protein 43|UNCHARACTERIZED	N67_000407, N67_005551	Transmembrane protein 43|UNCHARACTERIZED
OG0000521	PY17X_1340100.1-p1	histone deacetylase, putative	PYYM_1337100.1-p1	histone deacetylase, putative	N67C_000407	Histone deacetylase domain|Ankyrin repeat|Arginase/deacetylase|HISTONE DEACETYLASE	N67_000414, N67_000415	Histone deacetylase domain|Ankyrin repeat|Arginase/deacetylase|HISTONE DEACETYLASE
OG0000522	PY17X_1341500.1-p1	conserved Plasmodium protein, unknown function	PYYM_1338500.1-p1	conserved Plasmodium protein, unknown function	N67C_000421		N67_000430, N67_000431
OG0000523	PY17X_1341600.1-p1	conserved Plasmodium protein, unknown function	PYYM_1338600.1-p1	conserved Plasmodium protein, unknown function	N67C_000422	Primase zinc finger|PROTEIN MCM10 HOMOLOG	N67_000429, N67_000432	Primase zinc finger|ARM repeat|PROTEIN MCM10 HOMOLOG
OG0000524	PY17X_1346100.1-p1	conserved Plasmodium protein, unknown function	PYYM_1343100.1-p1	conserved Plasmodium protein, unknown function	N67C_000465		N67_000476, N67_000479
OG0000525	PY17X_1346200.1-p1	RNA-binding protein, putative	PYYM_1343200.1-p1	RNA-binding protein, putative	N67C_000466	RNA-binding domain, RBD|SPLICING FACTOR U2AF 65 KDA SUBUNIT|RNA-BINDING PROTEIN|Eukaryotic RNA Recognition Motif (RRM) profile.	N67_000477, N67_000478	RNA-binding domain, RBD|SPLICING FACTOR U2AF 65 KDA SUBUNIT|RNA-BINDING PROTEIN|Eukaryotic RNA Recognition Motif (RRM) profile.
OG0000526	PY17X_1347700.1-p1	ribose-phosphate pyrophosphokinase, putative	PYYM_1344700.1-p1	ribose-phosphate pyrophosphokinase, putative	N67C_000481	Phosphoribosyl synthetase-associated domain|N-terminal domain of ribose phosphate pyrophosphokinase|ribP_PPkin: ribose-phosphate diphosphokinase|PRTase-like|RIBOSE-PHOSPHATE PYROPHOSPHOKINASE 2|RIBOSE-PHOSPHATE DIPHOSPHOKINASE FAMILY MEMBER	N67_000498, N67_000502	Phosphoribosyl synthetase-associated domain|N-terminal domain of ribose phosphate pyrophosphokinase|ribP_PPkin: ribose-phosphate diphosphokinase|PRTase-like|RIBOSE-PHOSPHATE PYROPHOSPHOKINASE 2|RIBOSE-PHOSPHATE DIPHOSPHOKINASE FAMILY MEMBER
OG0000527	PY17X_1347800.1-p1	conserved Plasmodium protein, unknown function	PYYM_1344800.1-p1	conserved Plasmodium protein, unknown function	N67C_000482		N67_000499, N67_000501
OG0000528	PY17X_1348800.1-p1	DNA-directed RNA polymerase III subunit RPC1, putative	PYYM_1345700.1-p1	DNA-directed RNA polymerase 3 largest subunit, putative	N67C_000491	RNA polymerase Rpb1, domain 1|RNA polymerase Rpb1, domain 2|RNA polymerase Rpb1, domain 4|RNA polymerase Rpb1, domain 3|RNA polymerase Rpb1, domain 5|beta and beta-prime subunits of DNA dependent RNA-polymerase|DNA-DIRECTED RNA POLYMERASE III SUBUNIT RPC1|DNA-DIRECTED RNA POLYMERASE|RNA polymerase II, clamp domain	N67_000511, N67_005725	RNA polymerase Rpb1, domain 2|RNA polymerase Rpb1, domain 5|RNA polymerase Rpb1, domain 1|RNA polymerase Rpb1, domain 4|RNA polymerase Rpb1, domain 3|beta and beta-prime subunits of DNA dependent RNA-polymerase|DNA-DIRECTED RNA POLYMERASE III SUBUNIT RPC1|DNA-DIRECTED RNA POLYMERASE|RNA polymerase II, clamp domain
OG0000529	PY17X_1349000.1-p1	conserved Plasmodium protein, unknown function	PYYM_1345900.1-p1	conserved Plasmodium protein, unknown function	N67C_000493		N67_000513, N67_005633
OG0000530	PY17X_1349100.1-p1	chromatin assembly factor 1 subunit B, putative	PYYM_1346000.1-p1	chromatin assembly factor 1 subunit, putative	N67C_000494	Histone-binding protein RBBP4 or subunit C of CAF1 complex|WD domain, G-beta repeat|WD40 repeat-like|HISTONE-BINDING PROTEIN MSI1|WD40 REPEAT FAMILY|Trp-Asp (WD) repeats circular profile.|Trp-Asp (WD) repeats signature.|Trp-Asp (WD) repeats profile.	N67_000514, N67_005632	Histone-binding protein RBBP4 or subunit C of CAF1 complex|WD domain, G-beta repeat|WD40 repeat-like|HISTONE-BINDING PROTEIN MSI1|WD40 REPEAT FAMILY|Trp-Asp (WD) repeats circular profile.|Trp-Asp (WD) repeats signature.|Trp-Asp (WD) repeats profile.
OG0000531	PY17X_1353300.1-p1	U3 small nucleolar RNA-associated protein 4, putative	PYYM_1350000.1-p1	U3 small nucleolar RNA-associated protein 4, putative	N67C_000532	WD40 repeat-like|U3 SMALL NUCLEOLAR RNA-ASSOCIATED PROTEIN 4 HOMOLOG	N67_000554, N67_000556	WD40 repeat-like|U3 SMALL NUCLEOLAR RNA-ASSOCIATED PROTEIN 4 HOMOLOG
OG0000532	PY17X_1353400.1-p1	histone H3-like centromeric protein CSE4, putative	PYYM_1350100.1-p1	histone H3-like centromeric protein CSE4, putative	N67C_000533	Core histone H2A/H2B/H3/H4|Histone-fold|HISTONE H3|HISTONE H3-LIKE CENTROMERIC PROTEIN A|Histone, subunit A	N67_000553, N67_000557	Core histone H2A/H2B/H3/H4|Histone-fold|HISTONE H3-LIKE CENTROMERIC PROTEIN A|HISTONE H3|Histone, subunit A
OG0000533	PY17X_1356900.1-p1	LMBR1 domain-containing protein, putative	PYYM_1353400.1-p1	conserved Plasmodium protein, unknown function	N67C_000565	LMBR1-like membrane protein|LYSOSOMAL COBALAMIN TRANSPORTER-RELATED	N67_000589, N67_005540	LMBR1-like membrane protein|LYSOSOMAL COBALAMIN TRANSPORTER-RELATED
OG0000534	PY17X_1357000.1-p1	26S proteasome regulatory subunit RPN3, putative	PYYM_1353500.1-p1	26S proteasome regulatory subunit RPN3, putative	N67C_000566	PCI domain|Proteasome regulatory subunit C-terminal|26S PROTEASOME NON-ATPASE REGULATORY SUBUNIT 3/COP9 SIGNALOSOME COMPLEX SUBUNIT 3|26S PROTEASOME NON-ATPASE REGULATORY SUBUNIT 3|PCI domain profile.	N67_000590, N67_005541	PCI domain|Proteasome regulatory subunit C-terminal|26S PROTEASOME NON-ATPASE REGULATORY SUBUNIT 3/COP9 SIGNALOSOME COMPLEX SUBUNIT 3|26S PROTEASOME NON-ATPASE REGULATORY SUBUNIT 3|PCI domain profile.
OG0000535	PY17X_1357100.1-p1	60S ribosomal protein L6, putative	PYYM_1353600.1-p1	60S ribosomal protein L6-2, putative	N67C_000567	Ribosomal protein L6e|Translation proteins SH3-like domain|60S RIBOSOMAL PROTEIN L6	N67_000591, N67_005542	Ribosomal protein L6e|Translation proteins SH3-like domain|60S RIBOSOMAL PROTEIN L6
OG0000536	PY17X_1357200.1-p1	elongation factor 1-gamma, putative	PYYM_1353700.1-p1	elongation factor 1-gamma, putative	N67C_000568	Glutathione S-transferase, C-terminal domain|Glutathione S-transferase, N-terminal domain|Elongation factor 1 gamma, conserved domain|Thioredoxin-like|GST C-terminal domain-like|eEF1-gamma domain|ELONGATION FACTOR 1-GAMMA|Elongation factor 1 (EF-1) gamma C-terminal domain profile.|Soluble glutathione S-transferase C-terminal domain profile.|Soluble glutathione S-transferase N-terminal domain prof…	N67_000592, N67_005543	Glutathione S-transferase, C-terminal domain|Glutathione S-transferase, N-terminal domain|Elongation factor 1 gamma, conserved domain|Thioredoxin-like|GST C-terminal domain-like|eEF1-gamma domain|ELONGATION FACTOR 1-GAMMA|Elongation factor 1 (EF-1) gamma C-terminal domain profile.|Soluble glutathione S-transferase C-terminal domain profile.|Soluble glutathione S-transferase N-terminal domain prof…
OG0000537	PY17X_1357300.1-p1	SprT-like domain-containing protein, putative	PYYM_1353800.1-p1	conserved Plasmodium protein, unknown function	N67C_000569	SprT-like family|SPRT-LIKE DOMAIN-CONTAINING PROTEIN SPARTAN|UNCHARACTERIZED	N67_000593, N67_005544	SprT-like family|SPRT-LIKE DOMAIN-CONTAINING PROTEIN SPARTAN|UNCHARACTERIZED
OG0000538	PY17X_1357400.1-p1	conserved Plasmodium protein, unknown function	PYYM_1353900.1-p1	conserved Plasmodium protein, unknown function	N67C_000570	P-loop containing nucleoside triphosphate hydrolases	N67_000594, N67_005545	P-loop containing nucleoside triphosphate hydrolases
OG0000539	PY17X_1365600.1-p1	WD repeat-containing protein 92, putative	PYYM_1362000.1-p1	WD repeat-containing protein 92, putative	N67C_000645	WD domain, G-beta repeat|WD40 repeat-like|MRNA EXPORT FACTOR AND BUB3|WD REPEAT-CONTAINING PROTEIN 92|Trp-Asp (WD) repeats profile.	N67_000670, N67_000673	WD domain, G-beta repeat|WD40 repeat-like|MRNA EXPORT FACTOR AND BUB3|WD REPEAT-CONTAINING PROTEIN 92|Trp-Asp (WD) repeats profile.
OG0000540	PY17X_1365700.1-p1	DNA topoisomerase 3, putative	PYYM_1362100.1-p1	DNA topoisomerase 3, putative	N67C_000646	DNA topoisomerase|Toprim domain|Prokaryotic type I DNA topoisomerase|PROKARYOTIC DNA TOPOISOMERASE|DNA TOPOISOMERASE 3-ALPHA|Toprim domain profile.|Topoisomerase I, domain 4|Topoisomerase I, domain 3|Topoisomerase I, domain 2	N67_000671, N67_000672	DNA topoisomerase|Toprim domain|Prokaryotic type I DNA topoisomerase|PROKARYOTIC DNA TOPOISOMERASE|DNA TOPOISOMERASE 3-ALPHA|Toprim domain profile.|Topoisomerase I, domain 4|Topoisomerase I, domain 3|Topoisomerase I, domain 2
OG0000541	PY17X_1366900.1-p1	conserved Plasmodium protein, unknown function	PYYM_1363300.1-p1	conserved Plasmodium protein, unknown function	N67C_000658	REMODELING AND SPACING FACTOR 1	N67_000686, N67_000687	YLP MOTIF CONTAINING PROTEIN NUCLEAR PROTEIN ZAP
OG0000542	PY17X_1367000.1-p1	TBC domain protein, putative	PYYM_1363400.1-p1	TBC domain protein, putative	N67C_000659	Rab-GTPase-TBC domain|Ypt/Rab-GAP domain of gyp1p|GTPASE-ACTIVATING PROTEIN GYP1-LIKE|TBC1 DOMAIN FAMILY MEMBER GTPASE-ACTIVATING PROTEIN|TBC/rab GAP domain profile.|putative rabgap domain of human tbc1 domain family member 14 like domains	N67_000685, N67_000688	Rab-GTPase-TBC domain|Ypt/Rab-GAP domain of gyp1p|GTPASE-ACTIVATING PROTEIN GYP1-LIKE|TBC1 DOMAIN FAMILY MEMBER GTPASE-ACTIVATING PROTEIN|TBC/rab GAP domain profile.|putative rabgap domain of human tbc1 domain family member 14 like domains
OG0000543	PY17X_1402600.1-p1	conserved Plasmodium protein, unknown function	PYYM_1404600.1-p1	conserved Plasmodium protein, unknown function	N67C_000815	AAA domain|P-loop containing nucleoside triphosphate hydrolases|DNA2/NAM7 HELICASE FAMILY	N67_000796, N67_000799	AAA domain|P-loop containing nucleoside triphosphate hydrolases|DNA2/NAM7 HELICASE FAMILY
OG0000544	PY17X_1402700.1-p1	deoxyhypusine hydroxylase, putative	PYYM_1404700.1-p1	deoxyhypusine hydroxylase, putative	N67C_000816	HEAT repeats|PBS lyase HEAT-like repeat|ARM repeat|PBS LYASE HEAT-LIKE PROTEIN|DEOXYHYPUSINE HYDROXYLASE	N67_000797, N67_000798	HEAT repeats|PBS lyase HEAT-like repeat|ARM repeat|PBS LYASE HEAT-LIKE PROTEIN|DEOXYHYPUSINE HYDROXYLASE
OG0000545	PY17X_1404200.1-p1	DNA ligase I, putative	PYYM_1406200.1-p1	DNA ligase I, putative	N67C_000831	ATP dependent DNA ligase domain|ATP dependent DNA ligase C terminal region|DNA ligase N terminus|dnl1: DNA ligase I, ATP-dependent (dnl1)|ATP-dependent DNA ligase DNA-binding domain|Nucleic acid-binding proteins|DNA ligase/mRNA capping enzyme, catalytic domain|DNA LIGASE 1/3 FAMILY MEMBER|DNA LIGASE 1|ATP-dependent DNA ligase signature 2.|ATP-dependent DNA ligase AMP-binding site.|ATP-dependent D…	N67_000814, N67_005681	ATP dependent DNA ligase domain|ATP dependent DNA ligase C terminal region|DNA ligase N terminus|dnl1: DNA ligase I, ATP-dependent (dnl1)|ATP-dependent DNA ligase DNA-binding domain|Nucleic acid-binding proteins|DNA ligase/mRNA capping enzyme, catalytic domain|DNA LIGASE 1/3 FAMILY MEMBER|DNA LIGASE 1|ATP-dependent DNA ligase AMP-binding site.|ATP-dependent DNA ligase family profile.|ATP-dependen…
OG0000546	PY17X_1404300.1-p1	CorA-like Mg2+ transporter protein, putative	PYYM_1406300.1-p1	CorA-like Mg2+ transporter protein, putative	N67C_000832	CorA-like Mg2+ transporter protein|Magnesium transport protein CorA, transmembrane region|MAGNESIUM TRANSPORTER MRS2 HOMOLOG, MITOCHONDRIAL|RNA SPLICING PROTEIN MRS2, MITOCHONDRIAL	N67_000815, N67_005680	CorA-like Mg2+ transporter protein|Magnesium transport protein CorA, transmembrane region|RNA SPLICING PROTEIN MRS2, MITOCHONDRIAL|MAGNESIUM TRANSPORTER MRS2 HOMOLOG, MITOCHONDRIAL
OG0000547	PY17X_1404400.1-p1	conserved Plasmodium protein, unknown function	PYYM_1406400.1-p1	conserved Plasmodium protein, unknown function	N67C_000833		N67_000816, N67_005679
OG0000548	PY17X_1405300.1-p1	protein AMR3, putative	PYYM_1407200.1-p1	conserved Plasmodium protein, unknown function	N67C_000840		N67_000823, N67_000826
OG0000549	PY17X_1405400.1-p1	AP2 domain transcription factor, putative	PYYM_1407300.1-p1	transcription factor with AP2 domain(s), putative	N67C_000841	AP2 domain	N67_000824, N67_000825	AP2 domain
OG0000550	PY17X_1405500.1-p1	translational activator GCN1, putative	PYYM_1407400.1-p1	conserved Plasmodium protein, unknown function	N67C_000842	ARM repeat|EIF-2-ALPHA KINASE ACTIVATOR GCN1|TRANSLATIONAL ACTIVATOR GCN1-RELATED	N67_000827, N67_000831	ARM repeat|TRANSLATIONAL ACTIVATOR GCN1-RELATED|EIF-2-ALPHA KINASE ACTIVATOR GCN1
OG0000551	PY17X_1408600.1-p1	conserved Plasmodium protein, unknown function	PYYM_1410500.1-p1	conserved Plasmodium protein, unknown function	N67C_000872	EUKARYOTIC TRANSLATION INITIATION FACTOR 4 GAMMA	N67_000862, N67_000863	NNP-1 PROTEIN NOVEL NUCLEAR PROTEIN 1 NOP52
OG0000552	PY17X_1426700.1-p1	conserved protein, unknown function	PYYM_1428500.1-p1	conserved Plasmodium protein, unknown function	N67C_001044	4F5 protein related disordered region|Zinc-binding|Expressed protein At2g23090/F21P24.15|OS07G0114300 PROTEIN	N67_001032, N67_005613	4F5 protein related disordered region|Zinc-binding|Expressed protein At2g23090/F21P24.15|OS07G0114300 PROTEIN
OG0000553	PY17X_1426800.1-p1	U1 small nuclear ribonucleoprotein C, putative	PYYM_1428600.1-p1	RNA-binding protein, putative	N67C_001045	U1 zinc finger|beta-beta-alpha zinc fingers|U1 SMALL NUCLEAR RIBONUCLEOPROTEIN C|Zinc finger matrin-type profile.|Classic Zinc Finger	N67_001033, N67_005612	U1 zinc finger|beta-beta-alpha zinc fingers|U1 SMALL NUCLEAR RIBONUCLEOPROTEIN C|Zinc finger matrin-type profile.|Classic Zinc Finger
OG0000554	PY17X_1426900.1-p1	ubiquitin-conjugating enzyme E2, putative	PYYM_1428700.1-p1	ubiquitin-conjugating enzyme, putative	N67C_001046	Ubiquitin-conjugating enzyme|UBC-like|UBIQUITIN-CONJUGATING ENZYME E2|UBIQUITIN-CONJUGATING ENZYME E2 2|Ubiquitin-conjugating (UBC) active site signature.|Ubiquitin-conjugating (UBC) core domain profile.|Ubiquitin Conjugating Enzyme	N67_001034, N67_005611	Ubiquitin-conjugating enzyme|UBC-like|UBIQUITIN-CONJUGATING ENZYME E2|UBIQUITIN-CONJUGATING ENZYME E2 2|Ubiquitin-conjugating (UBC) active site signature.|Ubiquitin-conjugating (UBC) core domain profile.|Ubiquitin Conjugating Enzyme
OG0000555	PY17X_1437900.1-p1	conserved Plasmodium protein, unknown function	PYYM_1439600.1-p1	conserved Plasmodium protein, unknown function	N67C_001151	Regulator of chromosome condensation (RCC1) repeat|IQ calmodulin-binding motif|RCC1/BLIP-II|REGULATOR OF CHROMOSOME CONDENSATION|E3 UBIQUITIN-PROTEIN LIGASE PROTEIN PFF1365C-RELATED|IQ motif profile.|Regulator of chromosome condensation (RCC1) repeat profile.|Regulator of chromosome condensation (RCC1) signature 2.	N67_001140, N67_001141	Regulator of chromosome condensation (RCC1) repeat|IQ calmodulin-binding motif|RCC1/BLIP-II|REGULATOR OF CHROMOSOME CONDENSATION|E3 UBIQUITIN-PROTEIN LIGASE PROTEIN PFF1365C-RELATED|Regulator of chromosome condensation (RCC1) signature 2.|IQ motif profile.|Regulator of chromosome condensation (RCC1) repeat profile.
OG0000556	PY17X_1438000.1-p1	debranching enzyme-associated ribonuclease, putative	PYYM_1439700.1-p1	debranching enzyme-associated ribonuclease, putative	N67C_001152	Protein similar to CwfJ C-terminus 1|Protein similar to CwfJ C-terminus 2|CWF19-LIKE PROTEIN 2|CWF19, CELL CYCLE CONTROL PROTEIN	N67_001139, N67_001142	Protein similar to CwfJ C-terminus 2|Protein similar to CwfJ C-terminus 1|CWF19-LIKE PROTEIN 2|CWF19, CELL CYCLE CONTROL PROTEIN
OG0000557	PY17X_1438100.1-p1	ribosome biogenesis protein TSR3, putative	PYYM_1439800.1-p1	ribosome biogenesis protein TSR3, putative	N67C_001153	Ribosome biogenesis protein, C-terminal|Possible Fer4-like domain in RNase L inhibitor, RLI|RIBOSOME BIOGENESIS PROTEIN TSR3 HOMOLOG	N67_001138, N67_001143	Ribosome biogenesis protein, C-terminal|Possible Fer4-like domain in RNase L inhibitor, RLI|RIBOSOME BIOGENESIS PROTEIN TSR3 HOMOLOG
OG0000558	PY17X_1438200.1-p1	conserved Plasmodium protein, unknown function	PYYM_1439900.1-p1	conserved Plasmodium protein, unknown function	N67C_001154		N67_001137, N67_001144
OG0000559	PY17X_1438300.1-p1	conserved Plasmodium protein, unknown function	PYYM_1440000.1-p1	conserved Plasmodium protein, unknown function	N67C_001155		N67_001136, N67_001145
OG0000560	PY17X_1448200.1-p1	conserved Plasmodium protein, unknown function	PYYM_1449800.1-p1	conserved Plasmodium protein, unknown function	N67C_001252		N67_001242, N67_001247
OG0000561	PY17X_1448300.1-p1	ras-related protein Rab-2, putative	PYYM_1449900.1-p1	ras-related protein Rab-2, putative	N67C_001253	Ras family|small_GTP: small GTP-binding protein domain|P-loop containing nucleoside triphosphate hydrolases|RAS-RELATED PROTEIN RAB-2A|DRAB11-RELATED|small GTPase Rho family profile.|small GTPase Ras family profile.|small GTPase Rab1 family profile.	N67_001243, N67_001246	Ras family|small_GTP: small GTP-binding protein domain|P-loop containing nucleoside triphosphate hydrolases|RAS-RELATED PROTEIN RAB-2A|DRAB11-RELATED|small GTPase Rab1 family profile.|small GTPase Rho family profile.|small GTPase Ras family profile.
OG0000562	PY17X_1448400.1-p1	conserved Plasmodium protein, unknown function	PYYM_1450000.1-p1	conserved Plasmodium protein, unknown function	N67C_001254		N67_001244, N67_001245
OG0000563	PY17X_1450800.1-p1	homocysteine S-methyltransferase, putative	PYYM_1452400.1-p1	homocysteine S-methyltransferase, putative	N67C_001277	Homocysteine S-methyltransferase|ZGC:172121	N67_001277, N67_001278	Homocysteine S-methyltransferase|ZGC:172121
OG0000564	PY17X_1451100.1-p1	conserved Plasmodium protein, unknown function	PYYM_1452600.1-p1	conserved Plasmodium protein, unknown function	N67C_001280		N67_001270, N67_001274
OG0000565	PY17X_1459400.1-p1	translation initiation factor SUI1, putative	PYYM_1460900.1-p1	translation initiation factor SUI1, putative	N67C_001361	Translation initiation factor SUI1|SUI1_MOF2: translation initiation factor SUI1|eIF1-like|EUKARYOTIC TRANSLATION INITIATION FACTOR EIF1|EUKARYOTIC TRANSLATION INITIATION FACTOR SUI1|Translation initiation factor SUI1 family profile.	N67_001375, N67_001376	Translation initiation factor SUI1|SUI1_MOF2: translation initiation factor SUI1|eIF1-like|EUKARYOTIC TRANSLATION INITIATION FACTOR EIF1|EUKARYOTIC TRANSLATION INITIATION FACTOR SUI1|Translation initiation factor SUI1 family profile.
OG0000566	PY17X_1459500.1-p1	ubiquitin-conjugating enzyme E2, putative	PYYM_1461000.1-p1	ubiquitin-conjugating enzyme E2, putative	N67C_001362	Ubiquitin-conjugating enzyme|UBC-like|PROTEIN CROSSBRONX-RELATED|UBIQUITIN-CONJUGATING ENZYME E2|Ubiquitin-conjugating (UBC) core domain profile.|Ubiquitin Conjugating Enzyme	N67_001374, N67_001377	Ubiquitin-conjugating enzyme|UBC-like|PROTEIN CROSSBRONX-RELATED|UBIQUITIN-CONJUGATING ENZYME E2|Ubiquitin-conjugating (UBC) core domain profile.|Ubiquitin Conjugating Enzyme
OG0000567	PY17X_1460600.1-p1	translation machinery-associated protein 46, putative	PYYM_1462000.1-p1	zinc finger protein, putative	N67C_001372	DRG Family Regulatory Proteins, Tma46|ZINC FINGER CCCH DOMAIN-CONTAINING PROTEIN 15|ZINC FINGER-CONTAINING PROTEIN P48ZNF|Zinc finger C3H1-type profile.	N67_001359, N67_001364	DRG Family Regulatory Proteins, Tma46|ZINC FINGER CCCH DOMAIN-CONTAINING PROTEIN 15|ZINC FINGER-CONTAINING PROTEIN P48ZNF|Zinc finger C3H1-type profile.
OG0000568	PY17X_1460700.1-p1	conserved Plasmodium protein, unknown function	PYYM_1462100.1-p1	conserved Plasmodium protein, unknown function	N67C_001373		N67_001360, N67_001363
OG0000569	PY17X_1460800.1-p1	5-formyltetrahydrofolate cyclo-ligase, putative	PYYM_1462200.1-p1	conserved Plasmodium protein, unknown function	N67C_001374	5-formyltetrahydrofolate cyclo-ligase family|NagB/RpiA/CoA transferase-like|ATPASE INHIBITOR/5-FORMYLTETRAHYDROFOLATE CYCLO-LIGASE|5-FORMYLTETRAHYDROFOLATE CYCLO-LIGASE	N67_001361, N67_001362	5-formyltetrahydrofolate cyclo-ligase family|NagB/RpiA/CoA transferase-like|ATPASE INHIBITOR/5-FORMYLTETRAHYDROFOLATE CYCLO-LIGASE|5-FORMYLTETRAHYDROFOLATE CYCLO-LIGASE
OG0000570	PY17X_1460900.1-p1	kinesin-13, putative	PYYM_1462300.1-p1	kinesin-13, putative	N67C_001375	Kinesin motor domain|P-loop containing nucleoside triphosphate hydrolases|KINESIN-RELATED PROTEIN 6|Kinesin motor domain signature.|Kinesin motor domain profile.	N67_001381, N67_001382	Kinesin motor domain|P-loop containing nucleoside triphosphate hydrolases|KINESIN-RELATED PROTEIN 6|Kinesin motor domain signature.|Kinesin motor domain profile.
OG0000571	PY17X_1461000.1-p1	conserved Plasmodium protein, unknown function	PYYM_1462400.1-p1	conserved Plasmodium protein, unknown function	N67C_001376		N67_001380, N67_001383
OG0000572	PY17X_1461100.1-p1	NEDD8-conjugating enzyme UBC12, putative	PYYM_1462500.1-p1	NEDD8-conjugating enzyme UBC12, putative	N67C_001377	Ubiquitin-conjugating enzyme|UBC-like|UBIQUITIN-CONJUGATING ENZYME E2|NEDD8-CONJUGATING ENZYME UBC12|Ubiquitin-conjugating (UBC) core domain profile.|Ubiquitin-conjugating (UBC) active site signature.|Ubiquitin Conjugating Enzyme	N67_001379, N67_001384	Ubiquitin-conjugating enzyme|UBC-like|UBIQUITIN-CONJUGATING ENZYME E2|NEDD8-CONJUGATING ENZYME UBC12|Ubiquitin-conjugating (UBC) core domain profile.|Ubiquitin-conjugating (UBC) active site signature.|Ubiquitin Conjugating Enzyme
OG0000573	PY17X_1461200.1-p1	50S ribosomal protein L3, mitochondrial, putative	PYYM_1462600.1-p1	mitochondrial ribosomal protein L3 precursor, putative	N67C_001378	Ribosomal protein L3|L3_bact: 50S ribosomal protein uL3|Translation proteins|39S RIBOSOMAL PROTEIN L3, MITOCHONDRIAL|50S RIBOSOMAL PROTEIN L3|Translation factors	N67_001378, N67_001385	Ribosomal protein L3|L3_bact: 50S ribosomal protein uL3|Translation proteins|39S RIBOSOMAL PROTEIN L3, MITOCHONDRIAL|50S RIBOSOMAL PROTEIN L3|Translation factors
OG0000574	PY17X_1464800.1-p1	protein phosphatase PPM4, putative	PYYM_1466200.1-p1	protein phosphatase PPM4, putative	N67C_001413	Protein phosphatase 2C|PP2C-like|PROTEIN PHOSPHATASE 2C|PPM-type phosphatase domain profile.	N67_001419, N67_005628	Protein phosphatase 2C|PP2C-like|PROTEIN PHOSPHATASE 2C|PPM-type phosphatase domain profile.
OG0000575	PY17X_1464900.1-p1	conserved Plasmodium protein, unknown function	PYYM_1466300.1-p1	conserved Plasmodium protein, unknown function	N67C_001414		N67_001420, N67_005629
OG0000576	PY17X_1465000.1-p1	protein CutA, putative	PYYM_1466400.1-p1	cutA, putative	N67C_001415	CutA1 divalent ion tolerance protein|GlnB-like|DIVALENT CATION TOLERANCE CUTA-RELATED	N67_001421, N67_005630	CutA1 divalent ion tolerance protein|GlnB-like|DIVALENT CATION TOLERANCE CUTA-RELATED
OG0000577	PY17X_1465100.1-p1	leucine-rich repeat protein	PYYM_1466500.1-p1	leucine-rich repeat protein	N67C_001416	RNI-like|YNEIN REGULATORY COMPLEX SUBUNIT 5|Ribonuclease Inhibitor	N67_001422, N67_005631	RNI-like|YNEIN REGULATORY COMPLEX SUBUNIT 5|Ribonuclease Inhibitor
OG0000578	PY17X_1468000.1-p1	fam-b protein	PYYM_0019400.1-p1	fam-b protein	N67C_000025, N67C_001443	PYST-B: Plasmodium yoelii subtelomeric family PYST-B	N67_005511	PYST-B: Plasmodium yoelii subtelomeric family PYST-B
OG0000579	PY17X_MIT00100.1-p1	cytochrome c oxidase subunit 3	PYYM_MIT00100.1-p1	cytochrome c oxidase subunit 3	N67C_005679, N67C_005681	Cytochrome c oxidase subunit III|Cytochrome c oxidase subunit III-like|CYTOCHROME C OXIDASE SUBUNIT III|CYTOCHROME C OXIDASE SUBUNIT 3|Heme-copper oxidase subunit III family profile.	N67_005718	Cytochrome c oxidase subunit III|Cytochrome c oxidase subunit III-like|CYTOCHROME C OXIDASE SUBUNIT 3|CYTOCHROME C OXIDASE SUBUNIT III|Heme-copper oxidase subunit III family profile.
OG0000580		NA		NA	N67C_001451, N67C_002043, N67C_002509, N67C_003043	Plasmodium variant antigen protein Cir/Yir/Bir|yir-bir-cir_Pla: yir/bir/cir-family of variant antigens	N67_003477	Plasmodium variant antigen protein Cir/Yir/Bir|yir-bir-cir_Pla: yir/bir/cir-family of variant antigens
OG0000581		NA		NA	N67C_000007, N67C_002528, N67C_004240	Plasmodium variant antigen protein Cir/Yir/Bir|yir-bir-cir_Pla: yir/bir/cir-family of variant antigens	N67_000016, N67_005684	Plasmodium variant antigen protein Cir/Yir/Bir|yir-bir-cir_Pla: yir/bir/cir-family of variant antigens
OG0000582		NA		NA	N67C_002531, N67C_004737	Plasmodium variant antigen protein Cir/Yir/Bir|yir-bir-cir_Pla: yir/bir/cir-family of variant antigens	N67_000019, N67_002492, N67_002495	Plasmodium variant antigen protein Cir/Yir/Bir|yir-bir-cir_Pla: yir/bir/cir-family of variant antigens
OG0000583		NA		NA			N67_000061, N67_001502, N67_001978, N67_003027, N67_004390	235kDa-fam: rhoptry protein
OG0000584	PY17X_0100085.1-p1, PY17X_0845201.1-p1	PIR protein	PYYM_0013000.1-p1, PYYM_0024500.1-p1	YIR protein
OG0000585	PY17X_0100800.1-p1, PY17X_0600151.1-p1	PIR protein	PYYM_0015000.1-p1, PYYM_0039000.1-p1	YIR protein
OG0000586	PY17X_0101261.1-p1	fam-b protein	PYYM_0100600.1-p1	fam-b protein	N67C_005293	PYST-B: Plasmodium yoelii subtelomeric family PYST-B	N67_005510	PYST-B: Plasmodium yoelii subtelomeric family PYST-B
OG0000587	PY17X_0102000.1-p1	reticulocyte binding protein, putative	PYYM_0101400.1-p1	reticulocyte binding protein, putative	N67C_005300	Rh5 coiled-coil domain	N67_005283	Rh5 coiled-coil domain
OG0000588	PY17X_0102100.1-p1	PIR protein	PYYM_0101500.1-p1	YIR protein	N67C_005301	Plasmodium vivax Vir protein	N67_005284	Plasmodium vivax Vir protein
OG0000589	PY17X_0102200.1-p1	schizont membrane associated cytoadherence protein, putative	PYYM_0101600.1-p1	schizont membrane associated cytoadherence protein, putative	N67C_005302		N67_005285
OG0000590	PY17X_0102300.1-p1	Plasmodium exported protein, unknown function	PYYM_0101700.1-p1	Plasmodium exported protein, unknown function	N67C_005303		N67_005286
OG0000591	PY17X_0102400.1-p1	zinc finger protein, putative	PYYM_0101800.1-p1	conserved Plasmodium protein, unknown function	N67C_005304	Zinc finger C3H1-type profile.	N67_005287	Zinc finger C3H1-type profile.
OG0000592	PY17X_0102500.1-p1	ATP-dependent RNA helicase, putative	PYYM_0101900.1-p1	ATP-dependant RNA helicase, putative	N67C_005305	DSHCT (NUC185) domain|Helicase conserved C-terminal domain|rRNA-processing arch domain|DEAD/DEAH box helicase|P-loop containing nucleoside triphosphate hydrolases|EXOSOME RNA HELICASE MTR4|ATP-DEPENDENT RNA AND DNA HELICASE|Superfamilies 1 and 2 helicase C-terminal domain profile.|Superfamilies 1 and 2 helicase ATP-binding type-1 domain profile.	N67_005288	DSHCT (NUC185) domain|Helicase conserved C-terminal domain|rRNA-processing arch domain|DEAD/DEAH box helicase|P-loop containing nucleoside triphosphate hydrolases|EXOSOME RNA HELICASE MTR4|ATP-DEPENDENT RNA AND DNA HELICASE|Superfamilies 1 and 2 helicase C-terminal domain profile.|Superfamilies 1 and 2 helicase ATP-binding type-1 domain profile.
OG0000593	PY17X_0102600.1-p1	MYND-type zinc finger protein, putative	PYYM_0102000.1-p1	MYND finger protein, putative	N67C_005306	MYND finger|HIT/MYND zinc finger-like|Zinc finger MYND-type signature.|Zinc finger MYND-type profile.	N67_005289	MYND finger|HIT/MYND zinc finger-like|Zinc finger MYND-type signature.|Zinc finger MYND-type profile.
OG0000594	PY17X_0102700.1-p1	liver merozoite formation protein, putative	PYYM_0102100.1-p1	liver merozoite formation protein, putative	N67C_005307		N67_005290
OG0000595	PY17X_0102800.1-p1	elongation factor G, putative	PYYM_0102200.1-p1	elongation factor G, putative	N67C_005308	Elongation factor G, domain IV|Elongation factor G C-terminus|Elongation Factor G, domain III|Elongation factor Tu domain 2|Elongation factor Tu GTP binding domain|small_GTP: small GTP-binding protein domain|P-loop containing nucleoside triphosphate hydrolases|EF-G C-terminal domain-like|Translation proteins|Ribosomal protein S5 domain 2-like|RIBOSOME-RELEASING FACTOR 2, MITOCHONDRIAL|TRANSLATION…	N67_005291	Elongation factor G, domain IV|Elongation factor G C-terminus|Elongation Factor G, domain III|Elongation factor Tu domain 2|Elongation factor Tu GTP binding domain|small_GTP: small GTP-binding protein domain|P-loop containing nucleoside triphosphate hydrolases|EF-G C-terminal domain-like|Translation proteins|Ribosomal protein S5 domain 2-like|RIBOSOME-RELEASING FACTOR 2, MITOCHONDRIAL|TRANSLATION…
OG0000596	PY17X_0102900.1-p1	geranylgeranyl transferase type-2 subunit beta, putative	PYYM_0102300.1-p1	geranylgeranyltransferase, putative	N67C_005309	Prenyltransferase and squalene oxidase repeat|Terpenoid cyclases/Protein prenyltransferases|GERANYLGERANYL TRANSFERASE TYPE BETA SUBUNIT|GERANYLGERANYL TRANSFERASE TYPE-2 SUBUNIT BETA	N67_005292	Prenyltransferase and squalene oxidase repeat|Terpenoid cyclases/Protein prenyltransferases|GERANYLGERANYL TRANSFERASE TYPE BETA SUBUNIT|GERANYLGERANYL TRANSFERASE TYPE-2 SUBUNIT BETA
OG0000597	PY17X_0103000.1-p1	SAC3 domain-containing protein, putative	PYYM_0102400.1-p1	conserved Plasmodium protein, unknown function	N67C_005310	SAC3/GANP family|80 KDA MCM3-ASSOCIATED PROTEIN|LEUKOCYTE RECEPTOR CLUSTER MEMBER 8	N67_005293	SAC3/GANP family|80 KDA MCM3-ASSOCIATED PROTEIN|LEUKOCYTE RECEPTOR CLUSTER MEMBER 8
OG0000598	PY17X_0103100.1-p1	conserved Plasmodium protein, unknown function	PYYM_0102500.1-p1	conserved Plasmodium protein, unknown function	N67C_005311		N67_005294
OG0000599	PY17X_0103200.1-p1	JmjC domain-containing protein, putative	PYYM_0102600.1-p1	conserved Plasmodium protein, unknown function	N67C_005312	Cupin-like domain|Clavaminate synthase-like|TRNA WYBUTOSINE-SYNTHESIZING PROTEIN 5|HYPOXIA-INDUCIBLE FACTOR 1 ALPHA INHIBITOR-RELATED|JmjC domain profile.|Cupin	N67_005295	Cupin-like domain|Clavaminate synthase-like|HYPOXIA-INDUCIBLE FACTOR 1 ALPHA INHIBITOR-RELATED|TRNA WYBUTOSINE-SYNTHESIZING PROTEIN 5|JmjC domain profile.|Cupin
OG0000600	PY17X_0103300.1-p1	conserved Plasmodium protein, unknown function	PYYM_0102700.1-p1	conserved Plasmodium protein, unknown function	N67C_005313		N67_005296
OG0000601	PY17X_0103400.1-p1	conserved Plasmodium protein, unknown function	PYYM_0102800.1-p1	conserved Plasmodium protein, unknown function	N67C_005314	Silencing defective 2 N-terminal ubiquitin domain	N67_005297	Silencing defective 2 N-terminal ubiquitin domain
OG0000602	PY17X_0103500.1-p1	RNA-binding protein, putative	PYYM_0102900.1-p1	conserved Plasmodium protein, unknown function	N67C_005315	RNA-binding domain, RBD|SF-ASSEMBLIN	N67_005298	SF-ASSEMBLIN
OG0000603	PY17X_0103900.1-p1	cation/H+ antiporter, putative	PYYM_0103300.1-p1	cation/H+ antiporter, putative	N67C_005319	Sodium/calcium exchanger protein|cax: calcium/proton exchanger|caca2: calcium/proton exchanger|VACUOLAR CALCIUM ION TRANSPORTER	N67_005305	Sodium/calcium exchanger protein|cax: calcium/proton exchanger|caca2: calcium/proton exchanger|VACUOLAR CALCIUM ION TRANSPORTER
OG0000604	PY17X_0104000.1-p1	conserved Plasmodium protein, unknown function	PYYM_0103400.1-p1	conserved Plasmodium protein, unknown function	N67C_005320	ARID/BRIGHT DNA binding domain|ARID-like|ARID domain profile.	N67_005306	ARID/BRIGHT DNA binding domain|ARID-like|ARID domain profile.
OG0000605	PY17X_0104100.1-p1	phenylalanine--tRNA ligase, putative	PYYM_0103500.1-p1	phenylalanine--tRNA ligase, putative	N67C_005321	tRNA synthetases class II core domain (F)|Ferredoxin-fold anticodon binding domain|Anticodon-binding domain of PheRS|Class II aaRS and biotin synthetases|PHENYLALANYL-TRNA SYNTHETASE|PHENYLALANINE--TRNA LIGASE, MITOCHONDRIAL|Aminoacyl-transfer RNA synthetases class-II family profile.|Ferredoxin-fold anticodon binding (FDX-ACB) domain profile.|Bira Bifunctional Protein; Domain 2	N67_005307	tRNA synthetases class II core domain (F)|Ferredoxin-fold anticodon binding domain|Anticodon-binding domain of PheRS|Class II aaRS and biotin synthetases|PHENYLALANYL-TRNA SYNTHETASE|PHENYLALANINE--TRNA LIGASE, MITOCHONDRIAL|Aminoacyl-transfer RNA synthetases class-II family profile.|Ferredoxin-fold anticodon binding (FDX-ACB) domain profile.|Bira Bifunctional Protein; Domain 2
OG0000606	PY17X_0104200.1-p1	centrosomal protein CEP76, putative	PYYM_0103600.1-p1	centrosomal protein CEP76, putative	N67C_005322	C2 domain (Calcium/lipid-binding domain, CaLB)|Cysteine proteinases|CENTROSOMAL PROTEIN OF 76 KDA|DOUBLE C2-LIKE DOMAIN-CONTAINING PROTEIN|C2 domain	N67_005308	C2 domain (Calcium/lipid-binding domain, CaLB)|Cysteine proteinases|CENTROSOMAL PROTEIN OF 76 KDA|DOUBLE C2-LIKE DOMAIN-CONTAINING PROTEIN|C2 domain
OG0000607	PY17X_0104300.1-p1	conserved Plasmodium protein, unknown function	PYYM_0103700.1-p1	conserved Plasmodium protein, unknown function	N67C_005323		N67_005309
OG0000608	PY17X_0104400.1-p1	conserved Plasmodium protein, unknown function	PYYM_0103800.1-p1	conserved Plasmodium protein, unknown function	N67C_005324		N67_005310
OG0000609	PY17X_0104500.1-p1	AP2 domain transcription factor, putative	PYYM_0103900.1-p1	SPE2-interacting protein, putative	N67C_005325		N67_005311
OG0000610	PY17X_0104600.1-p1	mitochondrial ribosomal protein L41, putative	PYYM_0104000.1-p1	mitochondrial ribosomal protein L41, putative	N67C_005326	Mitochondrial ribosomal protein L27|MITOCHONDRIAL RIBOSOMAL PROTEIN L41	N67_005312	Mitochondrial ribosomal protein L27|MITOCHONDRIAL RIBOSOMAL PROTEIN L41
OG0000611	PY17X_0104700.1-p1	conserved Plasmodium protein, unknown function	PYYM_0104100.1-p1	conserved Plasmodium protein, unknown function	N67C_005327		N67_005313
OG0000612	PY17X_0104800.1-p1	conserved protein, unknown function	PYYM_0104200.1-p1	conserved Plasmodium protein, unknown function	N67C_005328		N67_005314
OG0000613	PY17X_0104900.1-p1	conserved Plasmodium protein, unknown function	PYYM_0104300.1-p1	conserved Plasmodium protein, unknown function	N67C_005329	GYF domain|GYF domain profile.	N67_005315	GYF domain|GYF domain profile.
OG0000614	PY17X_0105000.1-p1	glyoxalase I-like protein GILP, putative	PYYM_0104400.1-p1	glyoxalase I, putative	N67C_005330	Glyoxalase/Bleomycin resistance protein/Dihydroxybiphenyl dioxygenase|LACTOYLGLUTATHIONE LYASE|Vicinal oxygen chelate (VOC) domain profile.	N67_005316	Glyoxalase/Bleomycin resistance protein/Dihydroxybiphenyl dioxygenase|LACTOYLGLUTATHIONE LYASE|Vicinal oxygen chelate (VOC) domain profile.
OG0000615	PY17X_0105200.1-p1	conserved Plasmodium protein, unknown function	PYYM_0104600.1-p1	conserved Plasmodium protein, unknown function	N67C_005331		N67_005317
OG0000616	PY17X_0105300.1-p1	50S ribosomal protein L24, putative	PYYM_0104700.1-p1	50S ribosomal protein L24, putative	N67C_005332	KOW motif|Ribosomal proteins 50S L24/mitochondrial 39S L24|rplX_bact: ribosomal protein uL24|Translation proteins SH3-like domain|39S RIBOSOMAL PROTEIN L24, MITOCHONDRIAL|MITOCHONDRIAL RIBOSOMAL PROTEIN L24|Ribosomal protein L24 signature.	N67_005318	KOW motif|Ribosomal proteins 50S L24/mitochondrial 39S L24|rplX_bact: ribosomal protein uL24|Translation proteins SH3-like domain|39S RIBOSOMAL PROTEIN L24, MITOCHONDRIAL|MITOCHONDRIAL RIBOSOMAL PROTEIN L24|Ribosomal protein L24 signature.
OG0000617	PY17X_0105400.1-p1	RNA-binding protein, putative	PYYM_0104800.1-p1	RNA-binding protein, putative	N67C_005333	KH domain|Eukaryotic type KH-domain (KH-domain type I)|MUSHROOM-BODY EXPRESSED, ISOFORM K|KH DOMAIN CONTAINING RNA BINDING PROTEIN|Type-1 KH domain profile.|K Homology domain, type 1	N67_005319	KH domain|Eukaryotic type KH-domain (KH-domain type I)|MUSHROOM-BODY EXPRESSED, ISOFORM K|KH DOMAIN CONTAINING RNA BINDING PROTEIN|Type-1 KH domain profile.|K Homology domain, type 1
OG0000618	PY17X_0105500.1-p1	conserved protein, unknown function	PYYM_0104900.1-p1	conserved Plasmodium protein, unknown function	N67C_005334	Acylphosphatase-like domain profile.	N67_005320	Acylphosphatase-like domain profile.
OG0000619	PY17X_0105600.1-p1	serine/threonine protein kinase, putative	PYYM_0105000.1-p1	aurora-related kinase 1, putative	N67C_005335	Protein kinase domain|Protein kinase-like (PK-like)|SERINE/THREONINE-PROTEIN KINASE IAL-RELATED|Protein kinases ATP-binding region signature.|Protein kinase domain profile.|Serine/Threonine protein kinases active-site signature.|Transferase(Phosphotransferase) domain 1	N67_005321	Protein kinase domain|Protein kinase-like (PK-like)|SERINE/THREONINE-PROTEIN KINASE IAL-RELATED|Protein kinases ATP-binding region signature.|Protein kinase domain profile.|Serine/Threonine protein kinases active-site signature.|Transferase(Phosphotransferase) domain 1
OG0000620	PY17X_0105700.1-p1	calcium-binding protein, putative	PYYM_0105100.1-p1	calcium-binding protein, putative	N67C_005336	EF-hand domain pair|EF-hand|EF-hand calcium-binding domain profile.	N67_005322	EF-hand domain pair|EF-hand|EF-hand calcium-binding domain profile.
OG0000621	PY17X_0105800.1-p1	cyclin dependent kinase binding protein, putative	PYYM_0105200.1-p1	cyclin dependent kinase binding protein, putative	N67C_005337	Cyclin, N-terminal domain|Cyclin-like|CDK5 AND ABL1 ENZYME SUBSTRATE 1|CYCLIN DOMAIN-CONTAINING PROTEIN	N67_005323	Cyclin, N-terminal domain|Cyclin-like|CDK5 AND ABL1 ENZYME SUBSTRATE 1|CYCLIN DOMAIN-CONTAINING PROTEIN
OG0000622	PY17X_0105900.1-p1	nucleoside diphosphate kinase, putative	PYYM_0105300.1-p1	nucleoside diphosphate kinase, putative	N67C_005338	Nucleoside diphosphate kinase|Nucleoside diphosphate kinase, NDK|NUCLEOSIDE DIPHOSPHATE KINASE|NUCLEOSIDE DIPHOSPHATE KINASE, CYTOSOLIC	N67_005324	Nucleoside diphosphate kinase|Nucleoside diphosphate kinase, NDK|NUCLEOSIDE DIPHOSPHATE KINASE|NUCLEOSIDE DIPHOSPHATE KINASE, CYTOSOLIC
OG0000623	PY17X_0106000.1-p1	conserved Plasmodium protein, unknown function	PYYM_0105400.1-p1	conserved Plasmodium protein, unknown function	N67C_005339		N67_005325
OG0000624	PY17X_0106100.1-p1	DNA repair protein RAD50, putative	PYYM_0105500.1-p1	DNA repair protein RAD50, putative	N67C_005340	AAA domain|Rad50 coiled-coil Zn hook|P-loop containing nucleoside triphosphate hydrolases|RAD50|Rad50 zinc-hook domain profile.	N67_005326	AAA domain|Rad50 coiled-coil Zn hook|P-loop containing nucleoside triphosphate hydrolases|RAD50|Rad50 zinc-hook domain profile.
OG0000625	PY17X_0106200.1-p1	long chain polyunsaturated fatty acid elongation enzyme, putative	PYYM_0105600.1-p1	long chain polyunsaturated fatty acid elongation enzyme, putative	N67C_005341	GNS1/SUR4 family|FATTY ACID ACYL TRANSFERASE-RELATED|ELONGATION OF FATTY ACIDS PROTEIN	N67_005327	GNS1/SUR4 family|FATTY ACID ACYL TRANSFERASE-RELATED|ELONGATION OF FATTY ACIDS PROTEIN
OG0000626	PY17X_0106300.1-p1	conserved Plasmodium protein, unknown function	PYYM_0105700.1-p1	conserved Plasmodium protein, unknown function	N67C_005342		N67_005328
OG0000627	PY17X_0106400.1-p1	RNA-binding protein, putative	PYYM_0105800.1-p1	RNA-binding protein, putative	N67C_005343	RNA recognition motif. (a.k.a. RRM, RBD, or RNP domain)|RNA-binding domain, RBD|RNA RECOGNITION MOTIF RRM DOMAIN CONTAINING PROTEIN|Eukaryotic RNA Recognition Motif (RRM) profile.	N67_005329	RNA recognition motif. (a.k.a. RRM, RBD, or RNP domain)|RNA-binding domain, RBD|RNA RECOGNITION MOTIF RRM DOMAIN CONTAINING PROTEIN|Eukaryotic RNA Recognition Motif (RRM) profile.
OG0000628	PY17X_0106500.1-p1	ubiquitin-conjugating enzyme E2 PEX4, putative	PYYM_0105900.1-p1	ubiquitin-conjugating enzyme E2, putative	N67C_005344	Ubiquitin-conjugating enzyme|UBC-like|BNAA09G04490D PROTEIN|UBIQUITIN-CONJUGATING ENZYME E2|Ubiquitin-conjugating (UBC) core domain profile.|Ubiquitin Conjugating Enzyme	N67_005330	Ubiquitin-conjugating enzyme|UBC-like|BNAA09G04490D PROTEIN|UBIQUITIN-CONJUGATING ENZYME E2|Ubiquitin-conjugating (UBC) core domain profile.|Ubiquitin Conjugating Enzyme
OG0000629	PY17X_0106600.1-p1	conserved Plasmodium protein, unknown function	PYYM_0106000.1-p1	conserved Plasmodium protein, unknown function	N67C_005345		N67_005331
OG0000630	PY17X_0106700.1-p1	polypyrimidine tract-binding protein, putative	PYYM_0106100.1-p1	polypyrimidine tract binding protein, putative	N67C_005346	RNA recognition motif. (a.k.a. RRM, RBD, or RNP domain)|RRM-like domain|RNA-binding domain, RBD|MATRIN 3/NUCLEAR PROTEIN 220-RELATED|HETEROGENEOUS NUCLEAR RIBONUCLEOPROTEIN L|Eukaryotic RNA Recognition Motif (RRM) profile.	N67_005332	RNA recognition motif. (a.k.a. RRM, RBD, or RNP domain)|RRM-like domain|RNA-binding domain, RBD|MATRIN 3/NUCLEAR PROTEIN 220-RELATED|HETEROGENEOUS NUCLEAR RIBONUCLEOPROTEIN L|Eukaryotic RNA Recognition Motif (RRM) profile.
OG0000631	PY17X_0106800.1-p1	conserved Plasmodium protein, unknown function	PYYM_0106200.1-p1	conserved Plasmodium protein, unknown function	N67C_005347	WD40 repeat-like|ENHANCER OF MRNA-DECAPPING PROTEIN 4	N67_005333	WD40 repeat-like|ENHANCER OF MRNA-DECAPPING PROTEIN 4
OG0000632	PY17X_0106900.1-p1	coatomer alpha subunit, putative	PYYM_0106300.1-p1	coatomer alpha subunit, putative	N67C_005348	Coatomer WD associated region|WD domain, G-beta repeat|Coatomer (COPI) alpha subunit C-terminus|WD40 repeat-like|YVTN repeat-like/Quinoprotein amine dehydrogenase|COATOMER SUBUNIT ALPHA|COATOMER|Trp-Asp (WD) repeats profile.|Trp-Asp (WD) repeats circular profile.|Trp-Asp (WD) repeats signature.	N67_005334	Coatomer WD associated region|WD domain, G-beta repeat|Coatomer (COPI) alpha subunit C-terminus|WD40 repeat-like|YVTN repeat-like/Quinoprotein amine dehydrogenase|COATOMER SUBUNIT ALPHA|COATOMER|Trp-Asp (WD) repeats profile.|Trp-Asp (WD) repeats circular profile.|Trp-Asp (WD) repeats signature.
OG0000633	PY17X_0107000.1-p1	glutaredoxin-like protein	PYYM_0106400.1-p1	glutaredoxin-like protein	N67C_005349	Glutaredoxin|TIGR00365: monothiol glutaredoxin, Grx4 family|Thioredoxin-like|GLUTAREDOXIN FAMILY MEMBER|GLUTAREDOXIN-RELATED PROTEIN 5, MITOCHONDRIAL|Glutaredoxin domain profile.	N67_005335	Glutaredoxin|TIGR00365: monothiol glutaredoxin, Grx4 family|Thioredoxin-like|GLUTAREDOXIN FAMILY MEMBER|GLUTAREDOXIN-RELATED PROTEIN 5, MITOCHONDRIAL|Glutaredoxin domain profile.
OG0000634	PY17X_0107100.1-p1	translation initiation factor IF-2, putative	PYYM_0106500.1-p1	translation initiation factor IF-2, putative	N67C_005350	Elongation factor Tu GTP binding domain|Translation-initiation factor 2|small_GTP: small GTP-binding protein domain|Initiation factor IF2/eIF5b, domain 3|Translation proteins|P-loop containing nucleoside triphosphate hydrolases|TRANSLATION INITIATION FACTOR IF-2-RELATED|EUKARYOTIC TRANSLATION INITIATION FACTOR 5B|Translational (tr)-type guanine nucleotide-binding (G) domain profile.|Translation f…	N67_005336	Elongation factor Tu GTP binding domain|Translation-initiation factor 2|small_GTP: small GTP-binding protein domain|Initiation factor IF2/eIF5b, domain 3|Translation proteins|P-loop containing nucleoside triphosphate hydrolases|TRANSLATION INITIATION FACTOR IF-2-RELATED|EUKARYOTIC TRANSLATION INITIATION FACTOR 5B|Translational (tr)-type guanine nucleotide-binding (G) domain profile.|Translation f…
OG0000635	PY17X_0107200.1-p1	MYND-type zinc finger protein, putative	PYYM_0106600.1-p1	MYND finger protein, putative	N67C_005351	MYND finger|HIT/MYND zinc finger-like|ZINC FINGER MYND DOMAIN CONTAINING PROTEIN 10|Zinc finger MYND-type signature.|Zinc finger MYND-type profile.	N67_005337	MYND finger|HIT/MYND zinc finger-like|ZINC FINGER MYND DOMAIN CONTAINING PROTEIN 10|Zinc finger MYND-type signature.|Zinc finger MYND-type profile.
OG0000636	PY17X_0107300.1-p1	RING zinc finger protein, putative	PYYM_0106700.1-p1	RING zinc finger protein, putative	N67C_005352	Ring finger domain|RING/U-box|TARGET OF ERK KINASE MPK-1|Zinc finger RING-type profile.|Zinc/RING finger domain, C3HC4 (zinc finger)	N67_005338	Ring finger domain|RING/U-box|TARGET OF ERK KINASE MPK-1|Zinc finger RING-type profile.|Zinc/RING finger domain, C3HC4 (zinc finger)
OG0000637	PY17X_0107400.1-p1	uroporphyrinogen III decarboxylase, putative	PYYM_0106800.1-p1	uroporphyrinogen III decarboxylase, putative	N67C_005353	Uroporphyrinogen decarboxylase (URO-D)|hemE: uroporphyrinogen decarboxylase|UROD/MetE-like|UROPORPHYRINOGEN DECARBOXYLASE|METHYLTETRAHYDROFOLATE:HOMOCYSTEINE METHYLTRANSFERASE RELATED	N67_005339	Uroporphyrinogen decarboxylase (URO-D)|hemE: uroporphyrinogen decarboxylase|UROD/MetE-like|UROPORPHYRINOGEN DECARBOXYLASE|METHYLTETRAHYDROFOLATE:HOMOCYSTEINE METHYLTRANSFERASE RELATED
OG0000638	PY17X_0107500.1-p1	G-protein associated signal transduction protein, putative	PYYM_0106900.1-p1	G-protein associated signal transduction protein, putative	N67C_005354	EXS family|XENOTROPIC AND POLYTROPIC RETROVIRUS RECEPTOR 1|XENOTROPIC AND POLYTROPIC RETROVIRUS RECEPTOR 1-RELATED|EXS domain profile.|SPX domain profile.	N67_005340	EXS family|XENOTROPIC AND POLYTROPIC RETROVIRUS RECEPTOR 1|XENOTROPIC AND POLYTROPIC RETROVIRUS RECEPTOR 1-RELATED|EXS domain profile.|SPX domain profile.
OG0000639	PY17X_0107600.1-p1	4-hydroxybenzoate polyprenyltransferase, putative	PYYM_0107000.1-p1	para-hydroxybenzoate--polyprenyltransferase, putative	N67C_005355	UbiA prenyltransferase family|4-HYDROXYBENZOATE POLYPRENYLTRANSFERASE, MITOCHONDRIAL|PRENYLTRANSFERASES|UbiA prenyltransferase family signature.|UbiA prenyltransferase	N67_005341	UbiA prenyltransferase family|4-HYDROXYBENZOATE POLYPRENYLTRANSFERASE, MITOCHONDRIAL|PRENYLTRANSFERASES|UbiA prenyltransferase family signature.|UbiA prenyltransferase
OG0000640	PY17X_0107700.1-p1	spindle assembly abnormal protein 6, putative	PYYM_0107100.1-p1	spindle assembly abnormal protein 6, putative	N67C_005356	Centriolar protein SAS N-terminal|SPINDLE ASSEMBLY ABNORMAL PROTEIN 6 HOMOLOG	N67_005342	Centriolar protein SAS N-terminal|SPINDLE ASSEMBLY ABNORMAL PROTEIN 6 HOMOLOG
OG0000641	PY17X_0107800.1-p1	conserved Plasmodium protein, unknown function	PYYM_0107200.1-p1	conserved Plasmodium protein, unknown function	N67C_005357	OST-HTH Associated domain|OST-type HTH domain profile.	N67_005343	OST-HTH Associated domain|OST-type HTH domain profile.
OG0000642	PY17X_0107900.1-p1	GTP-binding protein, putative	PYYM_0107300.1-p1	GTP-binding protein, putative	N67C_005358	GTP1/OBG|Obg GTP-binding protein N-terminal domain|P-loop containing nucleoside triphosphate hydrolases|DEVELOPMENTALLY REGULATED GTP-BINDING PROTEIN-RELATED|Obg domain profile.|GTP1/OBG domain	N67_005344	GTP1/OBG|Obg GTP-binding protein N-terminal domain|P-loop containing nucleoside triphosphate hydrolases|DEVELOPMENTALLY REGULATED GTP-BINDING PROTEIN-RELATED|Obg domain profile.|GTP1/OBG domain
OG0000643	PY17X_0108000.1-p1	conserved Plasmodium protein, unknown function	PYYM_0107400.1-p1	conserved Plasmodium protein, unknown function	N67C_005359		N67_005345
OG0000644	PY17X_0108100.1-p1	diphthine methyltransferase, putative	PYYM_0107500.1-p1	diphthine methyltransferase, putative	N67C_005360	WD domain, G-beta repeat|WD40 repeat-like|DIPHTHINE METHYLTRANSFERASE|Trp-Asp (WD) repeats circular profile.|Trp-Asp (WD) repeats profile.|Trp-Asp (WD) repeats signature.	N67_005346	WD domain, G-beta repeat|WD40 repeat-like|DIPHTHINE METHYLTRANSFERASE|Trp-Asp (WD) repeats circular profile.|Trp-Asp (WD) repeats profile.|Trp-Asp (WD) repeats signature.
OG0000645	PY17X_0108300.1-p1	conserved Plasmodium protein, unknown function	PYYM_0107700.1-p1	conserved Plasmodium protein, unknown function	N67C_005362		N67_005348
OG0000646	PY17X_0108400.1-p1	heptatricopeptide repeat-containing protein, putative	PYYM_0107800.1-p1	conserved Plasmodium protein, unknown function	N67C_005363		N67_005349
OG0000647	PY17X_0108500.1-p1	sorting assembly machinery 50 kDa subunit, putative	PYYM_0107900.1-p1	sorting assembly machinery 50 kDa subunit, putative	N67C_005364	membrane protein fhac: a member of the omp85/tpsb transporter family	N67_005350	membrane protein fhac: a member of the omp85/tpsb transporter family
OG0000648	PY17X_0108600.1-p1	conserved Plasmodium protein, unknown function	PYYM_0108000.1-p1	conserved Plasmodium protein, unknown function	N67C_005365		N67_005351
OG0000649	PY17X_0108700.1-p1	proteasome subunit alpha type-2, putative	PYYM_0108100.1-p1	proteasome subunit alpha type-2, putative	N67C_005366	Proteasome subunit A N-terminal signature|Proteasome subunit|N-terminal nucleophile aminohydrolases (Ntn hydrolases)|PROTEASOME SUBUNIT ALPHA TYPE-2|PROTEASOME SUBUNIT ALPHA/BETA|Proteasome alpha-type subunit profile.|Glutamine Phosphoribosylpyrophosphate, subunit 1, domain 1	N67_005352	Proteasome subunit A N-terminal signature|Proteasome subunit|N-terminal nucleophile aminohydrolases (Ntn hydrolases)|PROTEASOME SUBUNIT ALPHA TYPE-2|PROTEASOME SUBUNIT ALPHA/BETA|Proteasome alpha-type subunit profile.|Glutamine Phosphoribosylpyrophosphate, subunit 1, domain 1
OG0000650	PY17X_0108800.1-p1	conserved Plasmodium protein, unknown function	PYYM_0108200.1-p1	conserved Plasmodium protein, unknown function	N67C_005367		N67_005353
OG0000651	PY17X_0108900.1-p1	T-complex protein 1 subunit zeta, putative	PYYM_0108300.1-p1	T-complex protein 1 subunit zeta, putative	N67C_005368	TCP-1/cpn60 chaperonin family|chap_CCT_zeta: T-complex protein 1, zeta subunit|GroEL-intermediate domain like|GroEL apical domain-like|GroEL equatorial domain-like|CHAPERONIN|T-COMPLEX PROTEIN 1 SUBUNIT ZETA|Chaperonins TCP-1 signature 1.|Chaperonins TCP-1 signature 2.|GroEL	N67_005354	TCP-1/cpn60 chaperonin family|chap_CCT_zeta: T-complex protein 1, zeta subunit|GroEL-intermediate domain like|GroEL apical domain-like|GroEL equatorial domain-like|CHAPERONIN|T-COMPLEX PROTEIN 1 SUBUNIT ZETA|Chaperonins TCP-1 signature 1.|Chaperonins TCP-1 signature 2.|GroEL
OG0000652	PY17X_0109000.1-p1	ornithine aminotransferase, putative	PYYM_0108400.1-p1	ornithine aminotransferase, putative	N67C_005369	Aminotransferase class-III|Orn_aminotrans: ornithine--oxo-acid transaminase|PLP-dependent transferases|AMINOTRANSFERASE CLASS III|ORNITHINE AMINOTRANSFERASE, MITOCHONDRIAL|Aminotransferases class-III pyridoxal-phosphate attachment site.|Aspartate Aminotransferase, domain 1	N67_005355	Aminotransferase class-III|Orn_aminotrans: ornithine--oxo-acid transaminase|PLP-dependent transferases|AMINOTRANSFERASE CLASS III|ORNITHINE AMINOTRANSFERASE, MITOCHONDRIAL|Aminotransferases class-III pyridoxal-phosphate attachment site.|Aspartate Aminotransferase, domain 1
OG0000653	PY17X_0109100.1-p1	conserved Plasmodium protein, unknown function	PYYM_0108500.1-p1	conserved Plasmodium protein, unknown function	N67C_005370		N67_005356
OG0000654	PY17X_0109200.1-p1	nucleoporin NUP637, putative	PYYM_0108600.1-p1	conserved Plasmodium protein, unknown function	N67C_005371	RETINITIS PIGMENTOSA 1 PROTEIN	N67_005357	RETINITIS PIGMENTOSA 1 PROTEIN
OG0000655	PY17X_0109300.1-p1	zinc transporter ZIP1, putative	PYYM_0108700.1-p1	permease, putative	N67C_005372	ZIP Zinc transporter|ZINC TRANSPORTER ZIP1|ZINC/IRON TRANSPORTER|Prokaryotic membrane lipoprotein lipid attachment site profile.	N67_005359	ZIP Zinc transporter|ZINC TRANSPORTER ZIP1|ZINC/IRON TRANSPORTER|Prokaryotic membrane lipoprotein lipid attachment site profile.
OG0000656	PY17X_0109400.1-p1	citrate synthase-like protein, putative	PYYM_0108800.1-p1	citrate synthase-like protein, putative	N67C_005373	Citrate synthase, C-terminal domain|Citrate synthase|CITRATE SYNTHASE|CITRATE SYNTHASE, PEROXISOMAL|Citrate Synthase, domain 1	N67_005360	Citrate synthase, C-terminal domain|Citrate synthase|CITRATE SYNTHASE|CITRATE SYNTHASE, PEROXISOMAL|Citrate Synthase, domain 1
OG0000657	PY17X_0109500.1-p1	conserved Plasmodium protein, unknown function	PYYM_0108900.1-p1	conserved Plasmodium protein, unknown function	N67C_005374		N67_005361
OG0000658	PY17X_0109600.1-p1	mitochondrial cardiolipin synthase, putative	PYYM_0109000.1-p1	mitochondrial cardiolipin synthase, putative	N67C_005375	PLD-like domain|Phospholipase D/nuclease|CARDIOLIPIN SYNTHASE|PHOSPHOLIPASE D|Phospholipase D phosphodiesterase active site profile.|Endonuclease Chain A	N67_005362	PLD-like domain|Phospholipase D/nuclease|CARDIOLIPIN SYNTHASE|PHOSPHOLIPASE D|Phospholipase D phosphodiesterase active site profile.|Endonuclease Chain A
OG0000659	PY17X_0109700.1-p1	conserved Plasmodium protein, unknown function	PYYM_0109100.1-p1	conserved Plasmodium protein, unknown function	N67C_005376		N67_005363
OG0000660	PY17X_0109900.1-p1	palmitoyltransferase DHHC2, putative	PYYM_0109300.1-p1	palmitoyltransferase, putative	N67C_005377	DHHC palmitoyltransferase|PALMITOYLTRANSFERASE|ZINC FINGER DHHC DOMAIN CONTAINING PROTEIN|DHHC domain profile.	N67_005364	DHHC palmitoyltransferase|PALMITOYLTRANSFERASE|ZINC FINGER DHHC DOMAIN CONTAINING PROTEIN|DHHC domain profile.
OG0000661	PY17X_0110100.1-p1	mitochondrial ribosomal protein L19 precursor, putative	PYYM_0109500.1-p1	mitochondrial ribosomal protein L19 precursor, putative	N67C_005379	Ribosomal protein L19|Translation proteins SH3-like domain|RIBOSOMAL PROTEIN L19	N67_005365	Ribosomal protein L19|Translation proteins SH3-like domain|RIBOSOMAL PROTEIN L19
OG0000662	PY17X_0110200.1-p1	pre-mRNA-splicing factor SLU7, putative	PYYM_0109600.1-p1	pre-mRNA-splicing factor SLU7, putative	N67C_005380	Pre-mRNA splicing Prp18-interacting factor|STEP II SPLICING FACTOR SLU7|PRE-MRNA-SPLICING FACTOR SLU7	N67_005366	Pre-mRNA splicing Prp18-interacting factor|STEP II SPLICING FACTOR SLU7|PRE-MRNA-SPLICING FACTOR SLU7
OG0000663	PY17X_0110300.1-p1	RNA-binding protein 25, putative	PYYM_0109700.1-p1	conserved Plasmodium protein, unknown function	N67C_005381	PWI domain|RNA recognition motif. (a.k.a. RRM, RBD, or RNP domain)|RNA-binding domain, RBD|RBM25 PROTEIN|PWI domain profile.|Eukaryotic RNA Recognition Motif (RRM) profile.	N67_005367	PWI domain|RNA recognition motif. (a.k.a. RRM, RBD, or RNP domain)|RNA-binding domain, RBD|RBM25 PROTEIN|PWI domain profile.|Eukaryotic RNA Recognition Motif (RRM) profile.
OG0000664	PY17X_0110500.1-p1	peptidyl-tRNA hydrolase PTRHD1, putative	PYYM_0109900.1-p1	peptidyl-tRNA hydrolase PTRHD1, putative	N67C_005383	Peptidyl-tRNA hydrolase PTH2|Peptidyl-tRNA hydrolase II|PEPTIDYL-TRNA HYDROLASE PTRHD1-RELATED|Bit1	N67_005369	Peptidyl-tRNA hydrolase PTH2|Peptidyl-tRNA hydrolase II|PEPTIDYL-TRNA HYDROLASE PTRHD1-RELATED|Bit1
OG0000665	PY17X_0110600.1-p1	conserved Plasmodium protein, unknown function	PYYM_0110000.1-p1	conserved Plasmodium protein, unknown function	N67C_005384	Transcription factor Pcc1	N67_005370	Transcription factor Pcc1
OG0000666	PY17X_0110700.1-p1	transketolase, putative	PYYM_0110100.1-p1	transketolase, putative	N67C_005385	Transketolase, pyrimidine binding domain|Transketolase, thiamine diphosphate binding domain|tktlase_bact: transketolase|TK C-terminal domain-like|Thiamin diphosphate-binding fold (THDP-binding)|TRANSKETOLASE|TRANSKETOLASE 1-RELATED|Transketolase signature 2.	N67_005371	Transketolase, pyrimidine binding domain|Transketolase, thiamine diphosphate binding domain|tktlase_bact: transketolase|TK C-terminal domain-like|Thiamin diphosphate-binding fold (THDP-binding)|TRANSKETOLASE|TRANSKETOLASE 1-RELATED|Transketolase signature 2.
OG0000667	PY17X_0110800.1-p1	transcription elongation factor SPT5, putative	PYYM_0110200.1-p1	transcription elongation factor SPT5, putative	N67C_005386	Early transcription elongation factor of RNA pol II, NGN section|Translation proteins SH3-like domain|SUPPRESSOR OF TY 5|TRANSCRIPTION ELONGATION FACTOR SPT5|Ribosomal protein L24 signature.	N67_005372	Early transcription elongation factor of RNA pol II, NGN section|Translation proteins SH3-like domain|TRANSCRIPTION ELONGATION FACTOR SPT5|SUPPRESSOR OF TY 5|Ribosomal protein L24 signature.
OG0000668	PY17X_0110900.1-p1	SNARE associated Golgi protein, putative	PYYM_0110300.1-p1	SNARE associated Golgi protein, putative	N67C_005387	SNARE associated Golgi protein|TRANSMEMBRANE PROTEIN 41B	N67_005373	SNARE associated Golgi protein|TRANSMEMBRANE PROTEIN 41B
OG0000669	PY17X_0111000.1-p1	succinate dehydrogenase subunit 3, putative	PYYM_0110400.1-p1	succinate dehydrogenase subunit 3, putative	N67C_005388		N67_005374
OG0000670	PY17X_0111100.1-p1	AP2 domain transcription factor, putative	PYYM_0110500.1-p1	transcription factor with AP2 domain(s), putative	N67C_005389	AP2 domain	N67_005375	AP2 domain
OG0000671	PY17X_0111200.1-p1	ATP synthase-associated protein, putative	PYYM_0110600.1-p1	conserved Plasmodium protein, unknown function	N67C_005390		N67_005376
OG0000672	PY17X_0111300.1-p1	SWIB/MDM2 domain-containing protein, putative	PYYM_0110700.1-p1	SWI/SNF-related matrix-associated actin-dependent regulator of chromatin	N67C_005391	SWIB/MDM2 domain|SWI/SNF-RELATED MATRIX-ASSOCIATED ACTIN-DEPENDENT REGULATOR OF CHROMATIN SUBFAMILY D|BRAHMA-ASSOCIATED PROTEIN OF 60 KDA	N67_005377	SWIB/MDM2 domain|SWI/SNF-RELATED MATRIX-ASSOCIATED ACTIN-DEPENDENT REGULATOR OF CHROMATIN SUBFAMILY D|BRAHMA-ASSOCIATED PROTEIN OF 60 KDA
OG0000673	PY17X_0111400.1-p1	conserved protein, unknown function	PYYM_0110800.1-p1	conserved Plasmodium protein, unknown function	N67C_005392	EF-hand	N67_005378	EF-hand
OG0000674	PY17X_0111500.1-p1	basal complex transmembrane protein 1, putative	PYYM_0110900.1-p1	conserved Plasmodium protein, unknown function	N67C_005393		N67_005379
OG0000675	PY17X_0111700.1-p1	conserved Plasmodium protein, unknown function	PYYM_0111100.1-p1	conserved Plasmodium protein, unknown function	N67C_005394		N67_005380
OG0000676	PY17X_0111800.1-p1	lsm12, putative	PYYM_0111200.1-p1	lsm12, putative	N67C_005395	Anticodon-binding domain|PROTEIN LSM12 HOMOLOG|LSM12 HOMOLOG	N67_005381	Anticodon-binding domain|PROTEIN LSM12 HOMOLOG|LSM12 HOMOLOG
OG0000677	PY17X_0112000.1-p1	eukaryotic translation initiation factor 3 subunit L, putative	PYYM_0111400.1-p1	eukaryotic translation initiation factor 3 subunit L, putative	N67C_005396	RNA polymerase I-associated factor PAF67|TPR-like|EUKARYOTIC TRANSLATION INITIATION FACTOR 3|EUKARYOTIC TRANSLATION INITIATION FACTOR 3 SUBUNIT L	N67_005382	RNA polymerase I-associated factor PAF67|TPR-like|EUKARYOTIC TRANSLATION INITIATION FACTOR 3|EUKARYOTIC TRANSLATION INITIATION FACTOR 3 SUBUNIT L
OG0000678	PY17X_0112100.1-p1	leucine-rich repeat protein	PYYM_0111500.1-p1	leucine-rich repeat protein	N67C_005397	L domain-like|LP04239P|Leucine-rich repeat profile.|Ribonuclease Inhibitor	N67_005383	L domain-like|LP04239P|Leucine-rich repeat profile.|Ribonuclease Inhibitor
OG0000679	PY17X_0112300.1-p1	conserved Plasmodium protein, unknown function	PYYM_0111700.1-p1	conserved Plasmodium protein, unknown function	N67C_005398	Peptidyl-tRNA hydrolase-like	N67_005384	Peptidyl-tRNA hydrolase-like
OG0000680	PY17X_0112400.1-p1	conserved Plasmodium protein, unknown function	PYYM_0111800.1-p1	conserved Plasmodium protein, unknown function	N67C_005399		N67_005385
OG0000681	PY17X_0112700.1-p1	6-cysteine protein	PYYM_0112100.1-p1	6-cysteine protein	N67C_005402	Sexual stage antigen s48/45 domain|6-Cysteine (6-Cys) domain profile.	N67_005388	Sexual stage antigen s48/45 domain|6-Cysteine (6-Cys) domain profile.
OG0000682	PY17X_0112800.1-p1	nucleolar GTP-binding protein 1, putative	PYYM_0112200.1-p1	nucleolar GTP-binding protein 1, putative	N67C_005403	NOGCT (NUC087) domain|NOG1 N-terminal helical domain|Nucleolar GTP-binding protein 1 (NOG1)|P-loop containing nucleoside triphosphate hydrolases|NUCLEOLAR GTP-BINDING PROTEIN 1|OBG-type guanine nucleotide-binding (G) domain profile.	N67_005389	Nucleolar GTP-binding protein 1 (NOG1)|NOG1 N-terminal helical domain|NOGCT (NUC087) domain|P-loop containing nucleoside triphosphate hydrolases|NUCLEOLAR GTP-BINDING PROTEIN 1|OBG-type guanine nucleotide-binding (G) domain profile.
OG0000683	PY17X_0113000.1-p1	conserved Plasmodium protein, unknown function	PYYM_0112400.1-p1	conserved Plasmodium protein, unknown function	N67C_005405		N67_005392
OG0000684	PY17X_0113200.1-p1	rhoptry protein ROP14, putative	PYYM_0112600.1-p1	rhoptry protein ROP14, putative	N67C_005406	Lipase maturation factor|LIPASE MATURATION FACTOR	N67_005393	Lipase maturation factor|LIPASE MATURATION FACTOR
OG0000685	PY17X_0113300.1-p1	50S ribosomal protein L18, apicoplast, putative	PYYM_0112700.1-p1	apicoplast ribosomal protein L18 precursor, putative	N67C_005407	Ribosomal L18 of archaea, bacteria, mitoch. and chloroplast|Translational machinery components|39S RIBOSOMAL PROTEIN L18, MITOCHONDRIAL	N67_005394	Ribosomal L18 of archaea, bacteria, mitoch. and chloroplast|Translational machinery components|39S RIBOSOMAL PROTEIN L18, MITOCHONDRIAL
OG0000686	PY17X_0113400.1-p1	AP-3 complex subunit beta, putative	PYYM_0112800.1-p1	AP-3 complex subunit beta, putative	N67C_005408	Bacterial transferase hexapeptide (six repeats)|Adaptin N terminal region|Trimeric LpxA-like enzymes|ARM repeat|ADAPTOR COMPLEX SUBUNIT BETA FAMILY MEMBER|AP-3 COMPLEX SUBUNIT BETA	N67_005395	Bacterial transferase hexapeptide (six repeats)|Adaptin N terminal region|Trimeric LpxA-like enzymes|ARM repeat|ADAPTOR COMPLEX SUBUNIT BETA FAMILY MEMBER|AP-3 COMPLEX SUBUNIT BETA
OG0000687	PY17X_0113500.1-p1	conserved Plasmodium protein, unknown function	PYYM_0112900.1-p1	conserved Plasmodium protein, unknown function	N67C_005409		N67_005396
OG0000688	PY17X_0113600.1-p1	syntaxin-binding protein, putative	PYYM_0113000.1-p1	syntaxin binding protein, putative	N67C_005410	Sec1 family|Sec1/munc18-like (SM) proteins|PROTEIN ROP|VESICLE PROTEIN SORTING-ASSOCIATED|Syntaxin Binding Protein 1; Chain A, domain 2	N67_005397	Sec1 family|Sec1/munc18-like (SM) proteins|PROTEIN ROP|VESICLE PROTEIN SORTING-ASSOCIATED|Syntaxin Binding Protein 1; Chain A, domain 2
OG0000689	PY17X_0113700.1-p1	AP2 domain transcription factor, putative	PYYM_0113100.1-p1	transcription factor with AP2 domain(s), putative	N67C_005411	AP2 domain	N67_005398	AP2 domain
OG0000690	PY17X_0113900.1-p1	conserved Plasmodium protein, unknown function	PYYM_0113300.1-p1	conserved Plasmodium protein, unknown function	N67C_005412	Filamin/ABP280 repeat|E set domains|Filamin/ABP280 repeat profile.|Immunoglobulins	N67_005399	Filamin/ABP280 repeat|E set domains|Filamin/ABP280 repeat profile.|Immunoglobulins
OG0000691	PY17X_0114000.1-p1	cytosolic Fe-S cluster assembly factor NAR1, putative	PYYM_0113400.1-p1	cytosolic Fe-S cluster assembly factor NAR1, putative	N67C_005413	Iron only hydrogenase large subunit, C-terminal domain|Fe-only hydrogenase|NITRATE, FORMATE, IRON DEHYDROGENASE|CYTOSOLIC FE-S CLUSTER ASSEMBLY FACTOR CG17683-RELATED	N67_005400	Iron only hydrogenase large subunit, C-terminal domain|Fe-only hydrogenase|NITRATE, FORMATE, IRON DEHYDROGENASE|CYTOSOLIC FE-S CLUSTER ASSEMBLY FACTOR CG17683-RELATED
OG0000692	PY17X_0114100.1-p1	major facilitator superfamily-related transporter, putative	PYYM_0113500.1-p1	organic anion transporter, putative	N67C_005414	Major Facilitator Superfamily|MFS general substrate transporter|SPINSTER|PROTEIN SPINSTER|MFS general substrate transporter like domains	N67_005401	Major Facilitator Superfamily|MFS general substrate transporter|SPINSTER|PROTEIN SPINSTER|MFS general substrate transporter like domains
OG0000693	PY17X_0114200.1-p1	fam-b protein	PYYM_0113600.1-p1	fam-b protein	N67C_005415	LRRGT00142-RELATED	N67_005402	LRRGT00142-RELATED
OG0000694	PY17X_0114400.1-p1	fam-b protein	PYYM_0113800.1-p1	fam-b protein	N67C_005416	PYST-B: Plasmodium yoelii subtelomeric family PYST-B	N67_005403	PYST-B: Plasmodium yoelii subtelomeric family PYST-B
OG0000695	PY17X_0114500.1-p1	fam-a protein	PYYM_0113900.1-p1	fam-a protein	N67C_005417	PYST-A: Plasmodium yoelii subtelomeric family PYST-A|Bet v1-like	N67_005404	PYST-A: Plasmodium yoelii subtelomeric family PYST-A|Bet v1-like
OG0000696	PY17X_0115600.1-p1	fam-c protein	PYYM_0115000.1-p1	fam-c protein	N67C_005429	Plasmodium yoelii subtelomeric region (PYST-C1)|PYST-C1: Plasmodium yoelii subtelomeric domain PYST-C1	N67_005414	Plasmodium yoelii subtelomeric region (PYST-C1)|PYST-C1: Plasmodium yoelii subtelomeric domain PYST-C1
OG0000697	PY17X_0115800.1-p1	hypothetical protein	PYYM_0115200.1-p1	hypothetical protein	N67C_005431	Circumsporozoite-related antigen (CRA)	N67_005416	Circumsporozoite-related antigen (CRA)
OG0000698	PY17X_0116000.1-p1	fam-a protein	PYYM_0115500.1-p1	fam-a protein	N67C_005432	PYST-A: Plasmodium yoelii subtelomeric family PYST-A|Bet v1-like	N67_005417	PYST-A: Plasmodium yoelii subtelomeric family PYST-A|Bet v1-like
OG0000699	PY17X_0116100.1-p1	PIR protein	PYYM_0115600.1-p1	YIR protein	N67C_005433	Plasmodium variant antigen protein Cir/Yir/Bir|yir-bir-cir_Pla: yir/bir/cir-family of variant antigens	N67_005418	Plasmodium variant antigen protein Cir/Yir/Bir|yir-bir-cir_Pla: yir/bir/cir-family of variant antigens
OG0000700	PY17X_0116900.1-p1, PY17X_0528401.1-p1	PIR protein	PYYM_0018800.1-p1, PYYM_0200800.1-p1	YIR protein
OG0000701	PY17X_0201001.1-p1	PIR protein	PYYM_0202600.1-p1	YIR protein	N67C_000782	Plasmodium variant antigen protein Cir/Yir/Bir|yir-bir-cir_Pla: yir/bir/cir-family of variant antigens	N67_005573	Plasmodium variant antigen protein Cir/Yir/Bir|yir-bir-cir_Pla: yir/bir/cir-family of variant antigens
OG0000702	PY17X_0202100.1-p1	PIR protein	PYYM_0203700.1-p1	YIR protein	N67C_005485	Plasmodium variant antigen protein Cir/Yir/Bir|yir-bir-cir_Pla: yir/bir/cir-family of variant antigens	N67_005089	Plasmodium variant antigen protein Cir/Yir/Bir|yir-bir-cir_Pla: yir/bir/cir-family of variant antigens
OG0000703	PY17X_0202200.1-p1	PIR protein	PYYM_0203800.1-p1	YIR protein	N67C_005486	Plasmodium variant antigen protein Cir/Yir/Bir|yir-bir-cir_Pla: yir/bir/cir-family of variant antigens	N67_005090	Plasmodium variant antigen protein Cir/Yir/Bir|yir-bir-cir_Pla: yir/bir/cir-family of variant antigens
OG0000704	PY17X_0202400.1-p1	fam-a protein	PYYM_0204000.1-p1	fam-a protein	N67C_005488	PYST-A: Plasmodium yoelii subtelomeric family PYST-A|Bet v1-like	N67_005092	PYST-A: Plasmodium yoelii subtelomeric family PYST-A|Bet v1-like
OG0000705	PY17X_0202700.1-p1	fam-c protein	PYYM_0204300.1-p1	fam-c protein	N67C_005491	Plasmodium yoelii subtelomeric region (PYST-C1)|PYST-C1: Plasmodium yoelii subtelomeric domain PYST-C1	N67_005095	Plasmodium yoelii subtelomeric region (PYST-C1)|PYST-C1: Plasmodium yoelii subtelomeric domain PYST-C1
OG0000706	PY17X_0202900.1-p1	Plasmodium exported protein, unknown function	PYYM_0204400.1-p1	Plasmodium exported protein, unknown function	N67C_005492		N67_005096
OG0000707	PY17X_0203000.1-p1	early transcribed membrane protein	PYYM_0204500.1-p1	early transcribed membrane protein	N67C_005493	Malarial early transcribed membrane protein (ETRAMP)|ETRAMP: early transcribed membrane protein (ETRAMP) family	N67_005097	Malarial early transcribed membrane protein (ETRAMP)|ETRAMP: early transcribed membrane protein (ETRAMP) family
OG0000708	PY17X_0203200.1-p1	TatD-like deoxyribonuclease, putative	PYYM_0204700.1-p1	TatD-like deoxyribonuclease, putative	N67C_005494	Uncharacterised protein family (UPF0203)|TatD related DNase|Metallo-dependent hydrolases|TATD FAMILY DEOXYRIBONUCLEASE|TatD deoxyribonuclease family signature 3.	N67_005098	Uncharacterised protein family (UPF0203)|TatD related DNase|Metallo-dependent hydrolases|TATD FAMILY DEOXYRIBONUCLEASE|TatD deoxyribonuclease family signature 3.
OG0000709	PY17X_0203400.1-p1	eukaryotic translation initiation factor 4E, putative	PYYM_0204900.1-p1	conserved Plasmodium protein, unknown function	N67C_005495	Eukaryotic initiation factor 4E|eIF4e-like|EUKARYOTIC TRANSLATION INITIATION FACTOR 4E HOMOLOGOUS PROTEIN, ISOFORM B|EUKARYOTIC TRANSLATION INITIATION FACTOR 4E RELATED|RNA Cap, Translation Initiation Factor Eif4e	N67_005099	Eukaryotic initiation factor 4E|eIF4e-like|EUKARYOTIC TRANSLATION INITIATION FACTOR 4E HOMOLOGOUS PROTEIN, ISOFORM B|EUKARYOTIC TRANSLATION INITIATION FACTOR 4E RELATED|RNA Cap, Translation Initiation Factor Eif4e
OG0000710	PY17X_0203500.1-p1	conserved protein, unknown function	PYYM_0205000.1-p1	conserved Plasmodium protein, unknown function	N67C_005496		N67_005100
OG0000711	PY17X_0203700.1-p1	UMP-CMP kinase, putative	PYYM_0205200.1-p1	UMP-CMP kinase, putative	N67C_005497	Adenylate kinase|P-loop containing nucleoside triphosphate hydrolases|UMP-CMP KINASE|NUCLEOTIDE KINASE|Adenylate kinase signature.	N67_005101	Adenylate kinase|P-loop containing nucleoside triphosphate hydrolases|UMP-CMP KINASE|NUCLEOTIDE KINASE|Adenylate kinase signature.
OG0000712	PY17X_0203800.1-p1	conserved Plasmodium protein, unknown function	PYYM_0205300.1-p1	conserved Plasmodium protein, unknown function	N67C_005498		N67_005102
OG0000713	PY17X_0203900.1-p1	P-loop containing nucleoside triphosphate hydrolase, putative	PYYM_0205400.1-p1	replication factor c protein, putative	N67C_005499	ATPase family associated with various cellular activities (AAA)|P-loop containing nucleoside triphosphate hydrolases|CHROMOSOME TRANSMISSION FIDELITY FACTOR 18|CHROMOSOME TRANSMISSION FIDELITY PROTEIN 18 HOMOLOG	N67_005103	ATPase family associated with various cellular activities (AAA)|P-loop containing nucleoside triphosphate hydrolases|CHROMOSOME TRANSMISSION FIDELITY FACTOR 18|CHROMOSOME TRANSMISSION FIDELITY PROTEIN 18 HOMOLOG
OG0000714	PY17X_0204100.1-p1	kinesin-8, putative	PYYM_0205600.1-p1	kinesin-8, putative	N67C_005501	Kinesin motor domain|P-loop containing nucleoside triphosphate hydrolases|KINESIN FAMILY MEMBER 19A|KINESIN-RELATED|Kinesin motor domain signature.|Kinesin motor domain profile.	N67_005105	Kinesin motor domain|P-loop containing nucleoside triphosphate hydrolases|KINESIN FAMILY MEMBER 19A|KINESIN-RELATED|Kinesin motor domain signature.|Kinesin motor domain profile.
OG0000715	PY17X_0204200.1-p1	adenylate kinase-like protein 1, putative	PYYM_0205700.1-p1	adenylate kinase-like protein 1, putative	N67C_005502	AAA domain|P-loop containing nucleoside triphosphate hydrolases|POS9-ACTIVATING FACTOR FAP7-RELATED	N67_005106	AAA domain|P-loop containing nucleoside triphosphate hydrolases|POS9-ACTIVATING FACTOR FAP7-RELATED
OG0000716	PY17X_0204300.1-p1	transcription initiation factor TFIIB, putative	PYYM_0205800.1-p1	transcription initiation factor TFIIB, putative	N67C_005503	TFIIB zinc-binding|Cyclin-like|Zinc beta-ribbon|TRANSCRIPTION INITIATION FACTOR IIB|TRANSCRIPTION INITIATION FACTOR IIB-RELATED|Zinc finger TFIIB-type profile.	N67_005107	TFIIB zinc-binding|Cyclin-like|Zinc beta-ribbon|TRANSCRIPTION INITIATION FACTOR IIB|TRANSCRIPTION INITIATION FACTOR IIB-RELATED|Zinc finger TFIIB-type profile.
OG0000717	PY17X_0204400.1-p1	chromatin assembly factor 1 protein WD40 domain, putative	PYYM_0205900.1-p1	chromatin assembly factor 1 protein WD40 domain, putative	N67C_005504	WD domain, G-beta repeat|Histone-binding protein RBBP4 or subunit C of CAF1 complex|WD40 repeat-like|HISTONE-BINDING PROTEIN MSI1|WD40 REPEAT FAMILY|Trp-Asp (WD) repeats profile.	N67_005108	WD domain, G-beta repeat|Histone-binding protein RBBP4 or subunit C of CAF1 complex|WD40 repeat-like|HISTONE-BINDING PROTEIN MSI1|WD40 REPEAT FAMILY|Trp-Asp (WD) repeats profile.
OG0000718	PY17X_0204500.1-p1	phosphatidylinositol-4-phosphate 5-kinase, putative	PYYM_0206000.1-p1	phosphatidylinositol-4-phosphate 5-kinase, putative	N67C_005505	Phosphatidylinositol-4-phosphate 5-Kinase|SAICAR synthase-like|EF-hand|PHOSPHATIDYLINOSITOL 5-PHOSPHATE 4-KINASE, ISOFORM A|PHOSPHATIDYLINOSITOL-4-PHOSPHATE 5-KINASE|EF-hand calcium-binding domain profile.|Phosphatidylinositol phosphate kinase (PIPK) domain profile.|EF-hand calcium-binding domain.|Phosphatidylinositol Phosphate Kinase II Beta	N67_005109	Phosphatidylinositol-4-phosphate 5-Kinase|SAICAR synthase-like|EF-hand|PHOSPHATIDYLINOSITOL 5-PHOSPHATE 4-KINASE, ISOFORM A|PHOSPHATIDYLINOSITOL-4-PHOSPHATE 5-KINASE|EF-hand calcium-binding domain profile.|Phosphatidylinositol phosphate kinase (PIPK) domain profile.|EF-hand calcium-binding domain.|Phosphatidylinositol Phosphate Kinase II Beta
OG0000719	PY17X_0204600.1-p1	bromodomain protein, putative	PYYM_0206100.1-p1	bromodomain protein, putative	N67C_005506	Bromodomain|BROMODOMAIN CONTAINING 8|BROMODOMAIN-CONTAINING PROTEIN 8|Bromodomain profile.	N67_005110	Bromodomain|BROMODOMAIN CONTAINING 8|BROMODOMAIN-CONTAINING PROTEIN 8|Bromodomain profile.
OG0000720	PY17X_0204700.1-p1	DNA-directed RNA polymerase II subunit RPB9, putative	PYYM_0206200.1-p1	DNA-directed RNA polymerase 2 subunit, putative	N67C_005507	RNA polymerases M/15 Kd subunit|Zinc beta-ribbon|DNA-DIRECTED RNA POLYMERASE|DNA-DIRECTED RNA POLYMERASE II SUBUNIT RPB9|RNA polymerases M / 15 Kd subunits signature.|Zinc finger TFIIS-type profile.	N67_005111	RNA polymerases M/15 Kd subunit|Zinc beta-ribbon|DNA-DIRECTED RNA POLYMERASE|DNA-DIRECTED RNA POLYMERASE II SUBUNIT RPB9|RNA polymerases M / 15 Kd subunits signature.|Zinc finger TFIIS-type profile.
OG0000721	PY17X_0204800.1-p1	FAD-linked sulfhydryl oxidase ERV1, putative	PYYM_0206300.1-p1	FAD-linked sulfhydryl oxidase ERV1, putative	N67C_005508	Erv1 / Alr family|FAD-dependent thiol oxidase|ALR/ERV|ERV/ALR sulfhydryl oxidase domain profile.|ERV/ALR sulfhydryl oxidase domain	N67_005112	Erv1 / Alr family|FAD-dependent thiol oxidase|ALR/ERV|ERV/ALR sulfhydryl oxidase domain profile.|ERV/ALR sulfhydryl oxidase domain
OG0000722	PY17X_0204900.1-p1	selenocysteine-specific elongation factor, putative	PYYM_0206400.1-p1	selenocysteine-specific elongation factor selB homologue, putative	N67C_005509	Elongation factor Tu GTP binding domain|Translation proteins|P-loop containing nucleoside triphosphate hydrolases|ELONGATION FACTOR TU-RELATED|SELENOCYSTEINE-SPECIFIC ELONGATION FACTOR|Translational (tr)-type guanine nucleotide-binding (G) domain profile.|Translation factors	N67_005113	Elongation factor Tu GTP binding domain|Translation proteins|P-loop containing nucleoside triphosphate hydrolases|ELONGATION FACTOR TU-RELATED|SELENOCYSTEINE-SPECIFIC ELONGATION FACTOR|Translational (tr)-type guanine nucleotide-binding (G) domain profile.|Translation factors
OG0000723	PY17X_0205000.1-p1	conserved Plasmodium protein, unknown function	PYYM_0206500.1-p1	conserved Plasmodium protein, unknown function	N67C_005510		N67_005114
OG0000724	PY17X_0205150.1-p1	phosphatidate cytidylyltransferase, putative	PYYM_0206650.1-p1	phosphatidate cytidylyltransferase, putative	N67C_005511	TRANSMEMBRANE PROTEIN 15-RELATED	N67_005115	TRANSMEMBRANE PROTEIN 15-RELATED
OG0000725	PY17X_0205200.1-p1	phenylalanine--tRNA ligase alpha subunit, putative	PYYM_0206700.1-p1	phenylalanine--tRNA ligase alpha subunit, putative	N67C_005512	tRNA synthetases class II core domain (F)|pheS: phenylalanine--tRNA ligase, alpha subunit|Class II aaRS and biotin synthetases|PHENYLALANYL-TRNA SYNTHETASE|PHENYLALANINE--TRNA LIGASE ALPHA SUBUNIT|Aminoacyl-transfer RNA synthetases class-II family profile.|Bira Bifunctional Protein; Domain 2	N67_005116	tRNA synthetases class II core domain (F)|pheS: phenylalanine--tRNA ligase, alpha subunit|Class II aaRS and biotin synthetases|PHENYLALANYL-TRNA SYNTHETASE|PHENYLALANINE--TRNA LIGASE ALPHA SUBUNIT|Aminoacyl-transfer RNA synthetases class-II family profile.|Bira Bifunctional Protein; Domain 2
OG0000726	PY17X_0205900.1-p1	LCCL domain-containing protein, putative	PYYM_0207400.1-p1	LCCL domain-containing protein	N67C_005519	PA14 domain|LCCL domain|Anthrax protective antigen|LCCL domain profile.|PA14 domain profile.	N67_005123	PA14 domain|LCCL domain|Anthrax protective antigen|LCCL domain profile.|PA14 domain profile.
OG0000727	PY17X_0206000.1-p1	photosensitized INA-labeled protein PHIL1, putative	PYYM_0207500.1-p1	photosensitized INA-labeled protein PHIL1, putative	N67C_005520		N67_005124
OG0000728	PY17X_0206100.1-p1	mitochondrial carrier protein, putative	PYYM_0207600.1-p1	conserved Plasmodium protein, unknown function	N67C_005521	Mitochondrial carrier protein|Mitochondrial carrier|OS02G0225000 PROTEIN|MITOCHONDRIAL NICOTINAMIDE ADENINE DINUCLEOTIDE TRANSPORTER 1-RELATED-RELATED|Mitochondrial carrier domain	N67_005125	Mitochondrial carrier protein|Mitochondrial carrier|OS02G0225000 PROTEIN|MITOCHONDRIAL NICOTINAMIDE ADENINE DINUCLEOTIDE TRANSPORTER 1-RELATED-RELATED|Mitochondrial carrier domain
OG0000729	PY17X_0206200.1-p1	secreted ookinete protein, putative	PYYM_0207700.1-p1	secreted ookinete protein, putative	N67C_005522		N67_005126
OG0000730	PY17X_0206300.1-p1	conserved protein, unknown function	PYYM_0207800.1-p1	conserved Plasmodium protein, unknown function	N67C_005523	Chaperone J-domain|dnaJ domain profile.|DnaJ domain	N67_005127	Chaperone J-domain|dnaJ domain profile.|DnaJ domain
OG0000731	PY17X_0206400.1-p1	conserved Plasmodium protein, unknown function	PYYM_0207900.1-p1	conserved Plasmodium protein, unknown function	N67C_005524	ELM2 domain profile.	N67_005128	ELM2 domain profile.
OG0000732	PY17X_0206500.1-p1	mitochondrial carrier protein, putative	PYYM_0208000.1-p1	mitochondrial carrier protein, putative	N67C_005525	Mitochondrial carrier protein|Mitochondrial carrier|MITOFERRIN-1-RELATED|MITOCHONDRIAL SUBSTRATE CARRIER FAMILY PROTEIN E|Solute carrier (Solcar) repeat profile.|Mitochondrial carrier domain	N67_005129	Mitochondrial carrier protein|Mitochondrial carrier|MITOFERRIN-1-RELATED|MITOCHONDRIAL SUBSTRATE CARRIER FAMILY PROTEIN E|Solute carrier (Solcar) repeat profile.|Mitochondrial carrier domain
OG0000733	PY17X_0206600.1-p1	conserved Plasmodium protein, unknown function	PYYM_0208100.1-p1	conserved Plasmodium protein, unknown function	N67C_005526	RNI-like|ARM repeat	N67_005130	RNI-like|ARM repeat
OG0000734	PY17X_0206700.1-p1	conserved protein, unknown function	PYYM_0208200.1-p1	conserved Plasmodium protein, unknown function	N67C_005527		N67_005131
OG0000735	PY17X_0206800.1-p1	proteasome subunit beta type-3, putative	PYYM_0208300.1-p1	proteasome subunit beta type-3, putative	N67C_005528	Proteasome subunit|N-terminal nucleophile aminohydrolases (Ntn hydrolases)|PROTEASOME SUBUNIT ALPHA/BETA|PROTEASOME SUBUNIT BETA TYPE-3|Proteasome beta-type subunits signature.|Proteasome beta-type subunit profile.|Glutamine Phosphoribosylpyrophosphate, subunit 1, domain 1	N67_005132	Proteasome subunit|N-terminal nucleophile aminohydrolases (Ntn hydrolases)|PROTEASOME SUBUNIT ALPHA/BETA|PROTEASOME SUBUNIT BETA TYPE-3|Proteasome beta-type subunit profile.|Proteasome beta-type subunits signature.|Glutamine Phosphoribosylpyrophosphate, subunit 1, domain 1
OG0000736	PY17X_0208800.1-p1	3'-5' exonuclease, putative	PYYM_0210300.1-p1	DNA binding protein, putative	N67C_005547	3'-5' exonuclease|Ribonuclease H-like|3-5 EXONUCLEASE	N67_005148	3'-5' exonuclease|Ribonuclease H-like|3-5 EXONUCLEASE
OG0000737	PY17X_0208900.1-p1	cyclin-dependent kinases regulatory subunit, putative	PYYM_0210400.1-p1	conserved Plasmodium protein, unknown function	N67C_005548	Cyclin-dependent kinase regulatory subunit|Cell cycle regulatory proteins	N67_005149	Cyclin-dependent kinase regulatory subunit|Cell cycle regulatory proteins
OG0000738	PY17X_0209000.1-p1	asparagine-rich antigen, putative	PYYM_0210500.1-p1	asparagine-rich antigen, putative	N67C_005549		N67_005150
OG0000739	PY17X_0209100.1-p1	conserved Plasmodium protein, unknown function	PYYM_0210600.1-p1	conserved Plasmodium protein, unknown function	N67C_005550	CAP-SPECIFIC MRNA (NUCLEOSIDE-2'-O-)-METHYLTRANSFERASE 2|UNCHARACTERIZED	N67_005151	CAP-SPECIFIC MRNA (NUCLEOSIDE-2'-O-)-METHYLTRANSFERASE 2|UNCHARACTERIZED
OG0000740	PY17X_0209300.1-p1	conserved Plasmodium protein, unknown function	PYYM_0210800.1-p1	conserved Plasmodium protein, unknown function	N67C_005551		N67_005152
OG0000741	PY17X_0209400.1-p1	cyclase-associated protein, putative	PYYM_0210900.1-p1	cyclase-associated protein, putative	N67C_005552	Adenylate cyclase associated (CAP) C terminal|C-terminal domain of adenylylcyclase associated protein|ADENYLYL CYCLASE-ASSOCIATED PROTEIN|C-CAP/cofactor C-like domain profile.	N67_005153	Adenylate cyclase associated (CAP) C terminal|C-terminal domain of adenylylcyclase associated protein|ADENYLYL CYCLASE-ASSOCIATED PROTEIN|C-CAP/cofactor C-like domain profile.
OG0000742	PY17X_0209500.1-p1	heptatricopeptide repeat and RAP domain-containing protein, putative	PYYM_0211000.1-p1	conserved Plasmodium protein, unknown function	N67C_005553	RAP domain|RAP domain profile.	N67_005154	RAP domain|RAP domain profile.
OG0000743	PY17X_0209600.1-p1	conserved Plasmodium protein, unknown function	PYYM_0211100.1-p1	conserved Plasmodium protein, unknown function	N67C_005554	Coiled coil-helix-coiled coil-helix (CHCH) domain profile.	N67_005155	Coiled coil-helix-coiled coil-helix (CHCH) domain profile.
OG0000744	PY17X_0209700.1-p1	novel putative transporter 1, putative	PYYM_0211200.1-p1	novel putative transporter 1	N67C_005555	MFS general substrate transporter|PROTEIN FMP42|MFS general substrate transporter like domains	N67_005156	MFS general substrate transporter|PROTEIN FMP42|MFS general substrate transporter like domains
OG0000745	PY17X_0209800.1-p1	major facilitator superfamily-related transporter, putative	PYYM_0211300.1-p1	transporter, putative	N67C_005556	MFS general substrate transporter|PROTEIN FMP42|MFS general substrate transporter like domains	N67_005157	MFS general substrate transporter|PROTEIN FMP42|MFS general substrate transporter like domains
OG0000746	PY17X_0210000.1-p1	conserved protein, unknown function	PYYM_0211500.1-p1	conserved protein, unknown function	N67C_005557		N67_005158
OG0000747	PY17X_0210500.1-p1	thrombospondin related sporozoite protein, putative	PYYM_0212000.1-p1	thrombospondin related sporozoite protein, putative	N67C_005562	CCN3 Nov like TSP1 domain|TSP-1 type 1 repeat|Thrombospondin type-1 (TSP1) repeat profile.	N67_005167	CCN3 Nov like TSP1 domain|TSP-1 type 1 repeat|Thrombospondin type-1 (TSP1) repeat profile.
OG0000748	PY17X_0210600.1-p1	parasite-infected erythrocyte surface protein	PYYM_0212100.1-p1	parasite-infected erythrocyte surface protein	N67C_005563	Legume-like lectin family|Concanavalin A-like lectins/glucanases|VESICULAR MANNOSE-BINDING LECTIN	N67_005168	Legume-like lectin family|Concanavalin A-like lectins/glucanases|VESICULAR MANNOSE-BINDING LECTIN
OG0000749	PY17X_0210700.1-p1	actin-related protein	PYYM_0212200.1-p1	actin-related protein	N67C_005564	Actin|Actin-like ATPase domain|ACTIN|ALPHA-CENTRACTIN|Actins and actin-related proteins signature.|Actin; Chain A, domain 4	N67_005169	Actin|Actin-like ATPase domain|ACTIN|ALPHA-CENTRACTIN|Actins and actin-related proteins signature.|Actin; Chain A, domain 4
OG0000750	PY17X_0211000.1-p1	conserved Plasmodium protein, unknown function	PYYM_0212500.1-p1	conserved Plasmodium protein, unknown function	N67C_005566	Helicase conserved C-terminal domain|DEAD/DEAH box helicase|P-loop containing nucleoside triphosphate hydrolases|RNA HELICASE|Superfamilies 1 and 2 helicase C-terminal domain profile.|Superfamilies 1 and 2 helicase ATP-binding type-1 domain profile.	N67_005170	DEAD/DEAH box helicase|Helicase conserved C-terminal domain|P-loop containing nucleoside triphosphate hydrolases|RNA HELICASE|Superfamilies 1 and 2 helicase C-terminal domain profile.|Superfamilies 1 and 2 helicase ATP-binding type-1 domain profile.
OG0000751	PY17X_0211200.1-p1	conserved protein, unknown function	PYYM_0212700.1-p1	conserved Plasmodium protein, unknown function	N67C_005567	Zinc finger RING-type profile.|Zinc/RING finger domain, C3HC4 (zinc finger)	N67_005171	Zinc finger RING-type profile.|Zinc/RING finger domain, C3HC4 (zinc finger)
OG0000752	PY17X_0211300.1-p1	nucleoside transporter 4, putative	PYYM_0212800.1-p1	nucleoside transporter 4, putative	N67C_005568	MFS general substrate transporter	N67_005172	MFS general substrate transporter
OG0000753	PY17X_0211500.1-p1	vacuolar protein sorting-associated protein VTA1, putative	PYYM_0213000.1-p1	vacuolar protein sorting-associated protein VTA1, putative	N67C_005569	Vta1 like|Vta1 C-terminal domain|VACUOLAR PROTEIN SORTING-ASSOCIATED PROTEIN VTA1 HOMOLOG|Immunoglobulin FC, subunit C	N67_005173	Vta1 like|Vta1 C-terminal domain|VACUOLAR PROTEIN SORTING-ASSOCIATED PROTEIN VTA1 HOMOLOG|Immunoglobulin FC, subunit C
OG0000754	PY17X_0211600.1-p1	aspartate--tRNA ligase, putative	PYYM_0213100.1-p1	aspartate--tRNA ligase, putative	N67C_005570	tRNA synthetases class II (D, K and N)|OB-fold nucleic acid binding domain|aspS_nondisc: aspartate--tRNA(Asn) ligase|Class II aaRS and biotin synthetases|Nucleic acid-binding proteins|ASPARTYL-TRNA SYNTHETASE|Aminoacyl-transfer RNA synthetases class-II family profile.|Bira Bifunctional Protein; Domain 2	N67_005174	tRNA synthetases class II (D, K and N)|OB-fold nucleic acid binding domain|aspS_nondisc: aspartate--tRNA(Asn) ligase|Class II aaRS and biotin synthetases|Nucleic acid-binding proteins|ASPARTYL-TRNA SYNTHETASE|Aminoacyl-transfer RNA synthetases class-II family profile.|Bira Bifunctional Protein; Domain 2
OG0000755	PY17X_0211800.1-p1	DNA mismatch repair protein PMS1, putative	PYYM_0213300.1-p1	DNA mismatch repair protein PMS1, putative	N67C_005572	Histidine kinase-, DNA gyrase B-, and HSP90-like ATPase|MutL C terminal dimerisation domain|DNA mismatch repair protein, C-terminal domain|mutl: DNA mismatch repair protein MutL|DNA mismatch repair protein MutL|Ribosomal protein S5 domain 2-like|ATPase domain of HSP90 chaperone/DNA topoisomerase II/histidine kinase|MISMATCH REPAIR ENDONUCLEASE PMS2-RELATED|DNA MISMATCH REPAIR PROTEIN MLH, PMS, MU…	N67_005177	Histidine kinase-, DNA gyrase B-, and HSP90-like ATPase|MutL C terminal dimerisation domain|DNA mismatch repair protein, C-terminal domain|mutl: DNA mismatch repair protein MutL|DNA mismatch repair protein MutL|Ribosomal protein S5 domain 2-like|ATPase domain of HSP90 chaperone/DNA topoisomerase II/histidine kinase|MISMATCH REPAIR ENDONUCLEASE PMS2-RELATED|DNA MISMATCH REPAIR PROTEIN MLH, PMS, MU…
OG0000756	PY17X_0212000.1-p1	ubiquitin carboxyl-terminal hydrolase, putative	PYYM_0213500.1-p1	ubiquitin carboxyl-terminal hydrolase, putative	N67C_005573	Ubiquitin carboxyl-terminal hydrolase|Cysteine proteinases|TRAF domain-like|UBIQUITIN CARBOXYL-TERMINAL HYDROLASE|OS01G0771400 PROTEIN|Ubiquitin specific protease (USP) domain signature 1.|Ubiquitin specific protease (USP) domain profile.|Ubiquitin specific protease (USP) domain signature 2.	N67_005178	Ubiquitin carboxyl-terminal hydrolase|Cysteine proteinases|TRAF domain-like|OS01G0771400 PROTEIN|UBIQUITIN CARBOXYL-TERMINAL HYDROLASE|Ubiquitin specific protease (USP) domain signature 2.|Ubiquitin specific protease (USP) domain profile.|Ubiquitin specific protease (USP) domain signature 1.
OG0000757	PY17X_0212500.1-p1	vacuolar protein sorting-associated protein 53, putative	PYYM_0214000.1-p1	vacuolar protein sorting-associated protein 53, putative	N67C_005578	Vps53-like, N-terminal|VACUOLAR SORTING PROTEIN 53|VACUOLAR PROTEIN SORTING-ASSOCIATED PROTEIN 53 HOMOLOG	N67_005182	Vps53-like, N-terminal|VACUOLAR SORTING PROTEIN 53|VACUOLAR PROTEIN SORTING-ASSOCIATED PROTEIN 53 HOMOLOG
OG0000758	PY17X_0212600.1-p1	conserved protein, unknown function	PYYM_0214100.1-p1	conserved Plasmodium protein, unknown function	N67C_005579	YALI0A06930P	N67_005183	YALI0A06930P
OG0000759	PY17X_0212700.1-p1	cysteine desulfurase, putative	PYYM_0214200.1-p1	cysteine desulfurase, putative	N67C_005580	Aminotransferase class-V|PLP-dependent transferases|CYSTEINE DESULFURASE, MITOCHONDRIAL|CYSTEINE DESULFURYLASE FAMILY MEMBER|Aminotransferases class-V pyridoxal-phosphate attachment site.|Aspartate Aminotransferase, domain 1	N67_005184	Aminotransferase class-V|PLP-dependent transferases|CYSTEINE DESULFURYLASE FAMILY MEMBER|CYSTEINE DESULFURASE, MITOCHONDRIAL|Aminotransferases class-V pyridoxal-phosphate attachment site.|Aspartate Aminotransferase, domain 1
OG0000760	PY17X_0212800.1-p1	DNA (cytosine-5)-methyltransferase, putative	PYYM_0214300.1-p1	DNA (cytosine-5)-methyltransferase, putative	N67C_005581	C-5 cytosine-specific DNA methylase|S-adenosyl-L-methionine-dependent methyltransferases|TRNA (CYTOSINE(38)-C(5))-METHYLTRANSFERASE|DNA Methylase, subunit A, domain 2|Vaccinia Virus protein VP39	N67_005185	C-5 cytosine-specific DNA methylase|S-adenosyl-L-methionine-dependent methyltransferases|TRNA (CYTOSINE(38)-C(5))-METHYLTRANSFERASE|DNA Methylase, subunit A, domain 2|Vaccinia Virus protein VP39
OG0000761	PY17X_0212900.1-p1	proteasome subunit alpha type-5, putative	PYYM_0214400.1-p1	proteasome subunit alpha type-5, putative	N67C_005582	Proteasome subunit A N-terminal signature|Proteasome subunit|N-terminal nucleophile aminohydrolases (Ntn hydrolases)|PROTEASOME SUBUNIT ALPHA/BETA|PROTEASOME SUBUNIT ALPHA TYPE-5|Proteasome alpha-type subunits signature.|Proteasome alpha-type subunit profile.|Glutamine Phosphoribosylpyrophosphate, subunit 1, domain 1	N67_005186	Proteasome subunit A N-terminal signature|Proteasome subunit|N-terminal nucleophile aminohydrolases (Ntn hydrolases)|PROTEASOME SUBUNIT ALPHA/BETA|PROTEASOME SUBUNIT ALPHA TYPE-5|Proteasome alpha-type subunits signature.|Proteasome alpha-type subunit profile.|Glutamine Phosphoribosylpyrophosphate, subunit 1, domain 1
OG0000762	PY17X_0213000.1-p1	mTERF domain-containing protein, putative	PYYM_0214500.1-p1	conserved Plasmodium protein, unknown function	N67C_005583	mTERF|Transcription termination factor 3, mitochondrial	N67_005187	mTERF|Transcription termination factor 3, mitochondrial
OG0000763	PY17X_0213100.1-p1	conserved Plasmodium protein, unknown function	PYYM_0214600.1-p1	conserved Plasmodium protein, unknown function	N67C_005584		N67_005188
OG0000764	PY17X_0213200.1-p1	conserved Plasmodium protein, unknown function	PYYM_0214700.1-p1	conserved Plasmodium protein, unknown function	N67C_005585	GB|AAC33480.1	N67_005189	GB|AAC33480.1
OG0000765	PY17X_0213300.1-p1	cation transporting ATPase, putative	PYYM_0214800.1-p1	cation transporting ATPase, putative	N67C_005586	E1-E2 ATPase|Calcium ATPase, transduction domain A|Metal cation-transporting ATPase, ATP-binding domain N|Calcium ATPase, transmembrane domain M|HAD-like|MANGANESE-TRANSPORTING ATPASE 13A1|CATION-TRANSPORTING ATPASE-RELATED|E1-E2 ATPases phosphorylation site.	N67_005190	E1-E2 ATPase|Calcium ATPase, transduction domain A|Metal cation-transporting ATPase, ATP-binding domain N|Calcium ATPase, transmembrane domain M|HAD-like|MANGANESE-TRANSPORTING ATPASE 13A1|CATION-TRANSPORTING ATPASE-RELATED|E1-E2 ATPases phosphorylation site.
OG0000766	PY17X_0213400.1-p1	conserved Plasmodium protein, unknown function	PYYM_0214900.1-p1	conserved Plasmodium protein, unknown function	N67C_005587	Ribonuclease H-like	N67_005191	Ribonuclease H-like
OG0000767	PY17X_0213500.1-p1	eukaryotic translation initiation factor 2 subunit alpha, putative	PYYM_0215000.1-p1	eukaryotic translation initiation factor 2 alpha subunit, putative	N67C_005588	Eukaryotic translation initiation factor 2 alpha subunit|eIF2alpha middle domain-like|Nucleic acid-binding proteins|eIF-2-alpha, C-terminal domain|EUKARYOTIC TRANSLATION INITIATION FACTOR 2 SUBUNIT 1|S1 domain profile.|EIF_2_alpha|Translation initiation factor 2; subunit 1; domain 2	N67_005192	Eukaryotic translation initiation factor 2 alpha subunit|S1 RNA binding domain|eIF-2-alpha, C-terminal domain|eIF2alpha middle domain-like|Nucleic acid-binding proteins|EUKARYOTIC TRANSLATION INITIATION FACTOR 2 SUBUNIT 1|S1 domain profile.|EIF_2_alpha|Translation initiation factor 2; subunit 1; domain 2
OG0000768	PY17X_0213600.1-p1	conserved Plasmodium protein, unknown function	PYYM_0215100.1-p1	conserved Plasmodium protein, unknown function	N67C_005589	BREAST CANCER TYPE 1 SUSCEPTIBILITY PROTEIN BRCA1	N67_005193	BREAST CANCER TYPE 1 SUSCEPTIBILITY PROTEIN BRCA1
OG0000769	PY17X_0213700.1-p1	actin-like protein, putative	PYYM_0215200.1-p1	actin-like protein, putative	N67C_005590	Actin|Actin-like ATPase domain|ACTIN|ACTIN FAMILY PROTEIN|Actin; Chain A, domain 4	N67_005194	Actin|Actin-like ATPase domain|ACTIN|ACTIN FAMILY PROTEIN|Actin; Chain A, domain 4
OG0000770	PY17X_0213800.1-p1	conserved protein, unknown function	PYYM_0215300.1-p1	conserved Plasmodium protein, unknown function	N67C_005591		N67_005195
OG0000771	PY17X_0213900.1-p1	conserved Plasmodium protein, unknown function	PYYM_0215400.1-p1	conserved Plasmodium protein, unknown function	N67C_005592	Flavinator of succinate dehydrogenase|YgfY-like	N67_005196	Flavinator of succinate dehydrogenase|YgfY-like
OG0000772	PY17X_0214000.1-p1	conserved Plasmodium protein, unknown function	PYYM_0215500.1-p1	conserved Plasmodium protein, unknown function	N67C_005593	EF-hand	N67_005197	EF-hand
OG0000773	PY17X_0214100.1-p1	RING zinc finger protein, putative	PYYM_0215600.1-p1	zinc finger protein, putative	N67C_005594	RING-type zinc-finger|RING/U-box|FINGER, C3HC4 TYPE, PUTATIVE-RELATED|FINGER, C3HC4 TYPE, PUTATIVE-RELATED-RELATED|Zinc finger RING-type profile.|Zinc finger RING-type signature.|Zinc/RING finger domain, C3HC4 (zinc finger)	N67_005198	RING-type zinc-finger|RING/U-box|FINGER, C3HC4 TYPE, PUTATIVE-RELATED|FINGER, C3HC4 TYPE, PUTATIVE-RELATED-RELATED|Zinc finger RING-type signature.|Zinc finger RING-type profile.|Zinc/RING finger domain, C3HC4 (zinc finger)
OG0000774	PY17X_0215100.1-p1	conserved Plasmodium protein, unknown function	PYYM_0216600.1-p1	conserved Plasmodium protein, unknown function	N67C_005604	Cytochrome c oxidase biogenesis protein Cmc1 like	N67_005213	Cytochrome c oxidase biogenesis protein Cmc1 like
OG0000775	PY17X_0215200.1-p1	conserved protein, unknown function	PYYM_0216700.1-p1	conserved Plasmodium protein, unknown function	N67C_005605	HIT/MYND zinc finger-like	N67_005214	HIT/MYND zinc finger-like
OG0000776	PY17X_0215400.1-p1	dynein heavy chain, putative	PYYM_0216900.1-p1	dynein heavy chain, putative	N67C_005607	Dynein heavy chain AAA lid domain|Dynein heavy chain, N-terminal region 2|Dynein heavy chain, N-terminal region 1|Hydrolytic ATP binding site of dynein motor region|P-loop containing dynein motor region|Dynein heavy chain C-terminal domain|AAA+ lid domain|ATP-binding dynein motor region|Microtubule-binding stalk of dynein motor|P-loop containing dynein motor region D4|Dynein heavy chain region D6…	N67_005215	Dynein heavy chain C-terminal domain|AAA+ lid domain|Dynein heavy chain AAA lid domain|Hydrolytic ATP binding site of dynein motor region|Dynein heavy chain, N-terminal region 2|Dynein heavy chain region D6 P-loop domain|Dynein heavy chain, N-terminal region 1|ATP-binding dynein motor region|Microtubule-binding stalk of dynein motor|P-loop containing dynein motor region D4|P-loop containing dynei…
OG0000777	PY17X_0215500.1-p1	conserved protein, unknown function	PYYM_0217000.1-p1	conserved Plasmodium protein, unknown function	N67C_005608		N67_005216
OG0000778	PY17X_0215600.1-p1	tRNA pseudouridine synthase D, putative	PYYM_0217100.1-p1	tRNA pseudouridine synthase D, putative	N67C_005609	tRNA pseudouridine synthase D (TruD)|Pseudouridine synthase|TRNA PSEUDOURIDINE SYNTHASE D|PSEUDOURIDYLATE SYNTHASE 7 HOMOLOG|TRUD domain profile.|TruD, catalytic domain	N67_005217	tRNA pseudouridine synthase D (TruD)|Pseudouridine synthase|TRNA PSEUDOURIDINE SYNTHASE D|PSEUDOURIDYLATE SYNTHASE 7 HOMOLOG|TRUD domain profile.|TruD, catalytic domain
OG0000779	PY17X_0215700.1-p1	AP-4 complex subunit beta, putative	PYYM_0217200.1-p1	AP-4 complex subunit beta, putative	N67C_005610	Adaptin N terminal region|Beta2-adaptin appendage, C-terminal sub-domain|ARM repeat|ADAPTOR COMPLEX SUBUNIT BETA FAMILY MEMBER|AP-4 COMPLEX SUBUNIT BETA-1	N67_005218	Adaptin N terminal region|Beta2-adaptin appendage, C-terminal sub-domain|ARM repeat|ADAPTOR COMPLEX SUBUNIT BETA FAMILY MEMBER|AP-4 COMPLEX SUBUNIT BETA-1
OG0000780	PY17X_0215800.1-p1	AP2 domain transcription factor AP2-L, putative	PYYM_0217300.1-p1	transcription factor with AP2 domain(s), putative	N67C_005611	AP2-coincident C-terminal|AP2 domain	N67_005219	AP2-coincident C-terminal|AP2 domain
OG0000781	PY17X_0215900.1-p1	IMP1-like protein, putative	PYYM_0217400.1-p1	conserved Plasmodium protein, unknown function	N67C_005612	Immune Mapped Protein 2 (IMP2) N-terminal domain|Immune Mapped Protein 2 (IMP2) C-terminal domain	N67_005220	Immune Mapped Protein 2 (IMP2) N-terminal domain|Immune Mapped Protein 2 (IMP2) C-terminal domain
OG0000782	PY17X_0216200.1-p1	Plasmodium exported protein, unknown function	PYYM_0217700.1-p1	Plasmodium exported protein, unknown function	N67C_005613		N67_005221
OG0000783	PY17X_0216300.1-p1	Plasmodium exported protein, unknown function	PYYM_0217800.1-p1	Plasmodium exported protein, unknown function	N67C_005614	Apolipoprotein A-I|APOLIPOPROTEIN A-IV|APOLIPOPROTEIN|Apolipoprotein	N67_005222	Apolipoprotein A-I|APOLIPOPROTEIN A-IV|APOLIPOPROTEIN|Apolipoprotein
OG0000784	PY17X_0216400.1-p1	Plasmodium exported protein, unknown function	PYYM_0217900.1-p1	Plasmodium exported protein, unknown function	N67C_005615		N67_005223
OG0000785	PY17X_0216500.1-p1	heat shock protein, putative	PYYM_0218000.1-p1	heat shock protein, putative	N67C_005616	DnaJ domain|DnaJ C terminal domain|HSP40/DnaJ peptide-binding domain|Chaperone J-domain|DNAJ HOMOLOG SUBFAMILY C MEMBER|DNAJ HOMOLOG SUBFAMILY B MEMBER 13|dnaJ domain profile.|Nt-dnaJ domain signature.	N67_005224	DnaJ domain|DnaJ C terminal domain|HSP40/DnaJ peptide-binding domain|Chaperone J-domain|DNAJ HOMOLOG SUBFAMILY C MEMBER|DNAJ HOMOLOG SUBFAMILY B MEMBER 13|dnaJ domain profile.|Nt-dnaJ domain signature.
OG0000786	PY17X_0216600.1-p1	fam-a protein	PYYM_0218100.1-p1	fam-a protein	N67C_005617	PYST-A: Plasmodium yoelii subtelomeric family PYST-A|Bet v1-like	N67_005225	PYST-A: Plasmodium yoelii subtelomeric family PYST-A|Bet v1-like
OG0000787	PY17X_0218501.1-p1, PY17X_0700071.1-p1, PY17X_1000300.1-p1	PIR protein	PYYM_1368800.1-p1	YIR protein
OG0000788	PY17X_0219401.1-p1, PY17X_0700053.1-p1	PIR protein	PYYM_0002700.1-p1, PYYM_0041300.1-p1	YIR protein
OG0000789	PY17X_0220401.1-p1, PY17X_0700049.1-p1	PIR protein	PYYM_0017300.1-p1, PYYM_0040200.1-p1	YIR protein
OG0000790	PY17X_0222201.1-p1	PIR protein	PYYM_0004900.1-p1	YIR protein	N67C_003949	Plasmodium variant antigen protein Cir/Yir/Bir|yir-bir-cir_Pla: yir/bir/cir-family of variant antigens	N67_001455	Plasmodium variant antigen protein Cir/Yir/Bir|yir-bir-cir_Pla: yir/bir/cir-family of variant antigens
OG0000791	PY17X_0300300.1-p1	PIR protein	PYYM_0300600.1-p1	YIR protein	N67C_004783	Plasmodium variant antigen protein Cir/Yir/Bir|yir-bir-cir_Pla: yir/bir/cir-family of variant antigens	N67_004877	Plasmodium variant antigen protein Cir/Yir/Bir|yir-bir-cir_Pla: yir/bir/cir-family of variant antigens
OG0000792	PY17X_0300600.1-p1	PIR protein	PYYM_0300900.1-p1	YIR protein	N67C_004786	Plasmodium variant antigen protein Cir/Yir/Bir|yir-bir-cir_Pla: yir/bir/cir-family of variant antigens	N67_004880	Plasmodium variant antigen protein Cir/Yir/Bir|yir-bir-cir_Pla: yir/bir/cir-family of variant antigens
OG0000793	PY17X_0300800.1-p1	PIR protein	PYYM_0301100.1-p1	YIR protein	N67C_004788	Plasmodium variant antigen protein Cir/Yir/Bir|yir-bir-cir_Pla: yir/bir/cir-family of variant antigens	N67_004882	Plasmodium variant antigen protein Cir/Yir/Bir|yir-bir-cir_Pla: yir/bir/cir-family of variant antigens
OG0000794	PY17X_0300900.1-p1	fam-a protein	PYYM_0301200.1-p1	fam-a protein	N67C_004789	PYST-A: Plasmodium yoelii subtelomeric family PYST-A|Bet v1-like	N67_004883	PYST-A: Plasmodium yoelii subtelomeric family PYST-A|Bet v1-like
OG0000795	PY17X_0301000.1-p1	PIR protein	PYYM_0301300.1-p1	YIR protein	N67C_004790		N67_004884
OG0000796	PY17X_0301200.1-p1	nucleic acid binding protein, putative	PYYM_0301500.1-p1	conserved Plasmodium protein, unknown function	N67C_004791	Nucleic acid-binding proteins	N67_004885	Nucleic acid-binding proteins
OG0000797	PY17X_0301300.1-p1	octaprenyl pyrophosphate synthase, putative	PYYM_0301600.1-p1	octaprenyl pyrophosphate synthase, putative	N67C_004792	Polyprenyl synthetase|Terpenoid synthases|DECAPRENYL-DIPHOSPHATE SYNTHASE SUBUNIT 1|GERANYLGERANYL PYROPHOSPHATE SYNTHASE|Polyprenyl synthases signature 2.|Polyprenyl synthases signature 1.|Farnesyl Diphosphate Synthase	N67_004886	Polyprenyl synthetase|Terpenoid synthases|DECAPRENYL-DIPHOSPHATE SYNTHASE SUBUNIT 1|GERANYLGERANYL PYROPHOSPHATE SYNTHASE|Polyprenyl synthases signature 2.|Polyprenyl synthases signature 1.|Farnesyl Diphosphate Synthase
OG0000798	PY17X_0301400.1-p1	conserved Plasmodium protein, unknown function	PYYM_0301700.1-p1	conserved Plasmodium protein, unknown function	N67C_004793	RNA binding motif	N67_004887	RNA binding motif
OG0000799	PY17X_0301500.1-p1	repetitive organellar protein, putative	PYYM_0301800.1-p1	repetitive organellar protein, putative	N67C_004794	ORGANELLAR PROTEIN, PUTATIVE-RELATED|ORGANELLAR PROTEIN, PUTATIVE-RELATED-RELATED	N67_004888	ORGANELLAR PROTEIN, PUTATIVE-RELATED|ORGANELLAR PROTEIN, PUTATIVE-RELATED-RELATED
OG0000800	PY17X_0301600.1-p1	conserved Plasmodium protein, unknown function	PYYM_0301900.1-p1	conserved Plasmodium protein, unknown function	N67C_004795		N67_004889
OG0000801	PY17X_0301700.1-p1	ERCC1 nucleotide excision repair protein, putative	PYYM_0302000.1-p1	ERCC1 nucleotide excision repair protein, putative	N67C_004796	Binding domain of DNA repair protein Ercc1 (rad10/Swi10)|rad10: DNA repair protein rad10|RuvA domain 2-like|Restriction endonuclease-like|EXCISION REPAIR CROSS-COMPLEMENTING 1 ERCC1	N67_004890	Binding domain of DNA repair protein Ercc1 (rad10/Swi10)|rad10: DNA repair protein rad10|RuvA domain 2-like|Restriction endonuclease-like|EXCISION REPAIR CROSS-COMPLEMENTING 1 ERCC1
OG0000802	PY17X_0301800.1-p1	conserved Plasmodium protein, unknown function	PYYM_0302100.1-p1	conserved Plasmodium protein, unknown function	N67C_004797		N67_004891
OG0000803	PY17X_0302000.1-p1	conserved Plasmodium protein, unknown function	PYYM_0302300.1-p1	conserved Plasmodium protein, unknown function	N67C_004798		N67_004892
OG0000804	PY17X_0302100.1-p1	protein MAK16, putative	PYYM_0302400.1-p1	nucleolar preribosomal assembly protein, putative	N67C_004799	Ribosomal L28e protein family|MAINTENANCE OF KILLER 16 MAK16 PROTEIN-RELATED|PROTEIN MAK16 HOMOLOG	N67_004893	Ribosomal L28e protein family|MAINTENANCE OF KILLER 16 MAK16 PROTEIN-RELATED|PROTEIN MAK16 HOMOLOG
OG0000805	PY17X_0302200.1-p1	conserved Plasmodium protein, unknown function	PYYM_0302500.1-p1	conserved Plasmodium protein, unknown function	N67C_004800	WD40 repeat-like|OS05G0482600 PROTEIN	N67_004894	WD40 repeat-like|OS05G0482600 PROTEIN
OG0000806	PY17X_0302300.1-p1	5'-3' exonuclease, putative	PYYM_0302600.1-p1	5'-3' exonuclease, putative	N67C_004801	5'-3' exonuclease, C-terminal SAM fold|5'-3' exonuclease, N-terminal resolvase-like domain|PIN domain-like|5' to 3' exonuclease, C-terminal subdomain|FLAP ENDONUCLEASE XNI	N67_004895	5'-3' exonuclease, C-terminal SAM fold|5'-3' exonuclease, N-terminal resolvase-like domain|5' to 3' exonuclease, C-terminal subdomain|PIN domain-like|FLAP ENDONUCLEASE XNI
OG0000807	PY17X_0302500.1-p1	Sel1 repeat-containing protein, putative	PYYM_0302800.1-p1	conserved Plasmodium protein, unknown function	N67C_004803	Sel1 repeat|HCP-like|REPEAT-CONTAINING PROTEIN, PUTATIVE-RELATED|Tetratricopeptide repeat domain	N67_004897	Sel1 repeat|HCP-like|REPEAT-CONTAINING PROTEIN, PUTATIVE-RELATED|Tetratricopeptide repeat domain
OG0000808	PY17X_0302600.1-p1	conserved Plasmodium protein, unknown function	PYYM_0302900.1-p1	conserved Plasmodium protein, unknown function	N67C_004804	Preprotein translocase subunit Sec66	N67_004898	Preprotein translocase subunit Sec66
OG0000809	PY17X_0303100.1-p1	hexose transporter	PYYM_0303400.1-p1	hexose transporter	N67C_004808	Sugar (and other) transporter|SP: MFS transporter, sugar porter (SP) family|MFS general substrate transporter|SOLUTE CARRIER FAMILY 2, FACILITATED GLUCOSE TRANSPORTER MEMBER 4|Prokaryotic membrane lipoprotein lipid attachment site profile.|Major facilitator superfamily (MFS) profile.|Sugar transport proteins signature 1.|Sugar transport proteins signature 2.|MFS general substrate transporter like…	N67_004907	Sugar (and other) transporter|SP: MFS transporter, sugar porter (SP) family|MFS general substrate transporter|SOLUTE CARRIER FAMILY 2, FACILITATED GLUCOSE TRANSPORTER MEMBER 4|Sugar transport proteins signature 1.|Prokaryotic membrane lipoprotein lipid attachment site profile.|Major facilitator superfamily (MFS) profile.|Sugar transport proteins signature 2.|MFS general substrate transporter like…
OG0000810	PY17X_0303200.1-p1	3'-5' exonuclease, putative	PYYM_0303500.1-p1	3'-5' exonuclease, putative	N67C_004809	3'-5' exonuclease|Nucleic acid-binding proteins|Ribonuclease H-like|EGALITARIAN, ISOFORM B	N67_004906	3'-5' exonuclease|Nucleic acid-binding proteins|Ribonuclease H-like|EGALITARIAN, ISOFORM B
OG0000811	PY17X_0303600.1-p1	conserved Plasmodium protein, unknown function	PYYM_0303900.1-p1	conserved Plasmodium protein, unknown function	N67C_004813		N67_004915
OG0000812	PY17X_0303700.1-p1	PCI domain-containing protein, putative	PYYM_0304000.1-p1	conserved Plasmodium protein, unknown function	N67C_004814	PCI DOMAIN-CONTAINING PROTEIN 2|UNCHARACTERIZED PROTEASOME COMPONENT REGION PCI-CONTAINING	N67_004916	UNCHARACTERIZED PROTEASOME COMPONENT REGION PCI-CONTAINING|PCI DOMAIN-CONTAINING PROTEIN 2
OG0000813	PY17X_0303800.1-p1	DNA-directed RNA polymerase II 16 kDa subunit, putative	PYYM_0304100.1-p1	DNA-directed RNA polymerase II 16 kDa subunit, putative	N67C_004815	RNA polymerase Rpb4|HRDC-like|DNA-DIRECTED RNA POLYMERASE II|DNA-DIRECTED RNA POLYMERASE II SUBUNIT RPB4	N67_004917	RNA polymerase Rpb4|HRDC-like|DNA-DIRECTED RNA POLYMERASE II|DNA-DIRECTED RNA POLYMERASE II SUBUNIT RPB4
OG0000814	PY17X_0303900.1-p1	conserved Plasmodium protein, unknown function	PYYM_0304200.1-p1	conserved Plasmodium protein, unknown function	N67C_004816		N67_004918
OG0000815	PY17X_0304100.1-p1	PH domain-containing protein, putative	PYYM_0304400.1-p1	conserved Plasmodium protein, unknown function	N67C_004818	PH domain|PH domain-like|PH domain profile.	N67_004921	PH domain|PH domain-like|PH domain profile.
OG0000816	PY17X_0304200.1-p1	26S proteasome regulatory subunit RPN1, putative	PYYM_0304500.1-p1	26S proteasome regulatory subunit RPN1, putative	N67C_004819	26S proteasome non-ATPase regulatory subunit RPN1 C-terminal|RPN1/RPN2 N-terminal domain|Proteasome/cyclosome repeat|ARM repeat|26S PROTEASOME NON-ATPASE REGULATORY SUBUNIT 2|26S PROTEASOME NON-ATPASE REGULATORY SUBUNIT	N67_004922	26S proteasome non-ATPase regulatory subunit RPN1 C-terminal|RPN1/RPN2 N-terminal domain|Proteasome/cyclosome repeat|ARM repeat|26S PROTEASOME NON-ATPASE REGULATORY SUBUNIT 2|26S PROTEASOME NON-ATPASE REGULATORY SUBUNIT
OG0000817	PY17X_0304300.1-p1	DNA repair protein RAD2, putative	PYYM_0304600.1-p1	DNA repair protein RAD2, putative	N67C_004820	XPG N-terminal domain|XPG I-region|PIN domain-like|Pentapeptide repeat-like|5' to 3' exonuclease, C-terminal subdomain|DNA REPAIR PROTEIN COMPLEMENTING XP-G CELLS|DNA REPAIR PROTEIN COMPLEMENTING XP-G CELLS-RELATED|XPG protein signature 1.	N67_004923	XPG N-terminal domain|XPG I-region|5' to 3' exonuclease, C-terminal subdomain|PIN domain-like|Pentapeptide repeat-like|DNA REPAIR PROTEIN COMPLEMENTING XP-G CELLS|DNA REPAIR PROTEIN COMPLEMENTING XP-G CELLS-RELATED|XPG protein signature 1.
OG0000818	PY17X_0304400.1-p1	cysteine desulfuration protein SufE, putative	PYYM_0304700.1-p1	cysteine desulfuration protein SufE, putative	N67C_004821	Fe-S metabolism associated domain|SufE/NifU|SULFUR ACCEPTOR PROTEIN CSDE	N67_004924	Fe-S metabolism associated domain|SufE/NifU|SULFUR ACCEPTOR PROTEIN CSDE
OG0000819	PY17X_0304500.1-p1	pantothenate transporter	PYYM_0304800.1-p1	pantothenate transporter	N67C_004822	Major Facilitator Superfamily|MFS general substrate transporter|SPINSTER|MAJOR FACILITATOR SUPERFAMILY PROTEIN|Major facilitator superfamily (MFS) profile.|MFS general substrate transporter like domains	N67_004925	Major Facilitator Superfamily|MFS general substrate transporter|SPINSTER|MAJOR FACILITATOR SUPERFAMILY PROTEIN|Major facilitator superfamily (MFS) profile.|MFS general substrate transporter like domains
OG0000820	PY17X_0304600.1-p1	pentafunctional AROM polypeptide, putative	PYYM_0304900.1-p1	pentafunctional AROM polypeptide, putative	N67C_004823	3-dehydroquinate synthase|EPSP synthase (3-phosphoshikimate 1-carboxyvinyltransferase)|EPT/RTPC-like|PENTAFUNCTIONAL AROM POLYPEPTIDE|AROM/DEHYDROQUINATE SYNTHASE|Enolpyruvate transferase domain	N67_004926	3-dehydroquinate synthase|EPSP synthase (3-phosphoshikimate 1-carboxyvinyltransferase)|EPT/RTPC-like|PENTAFUNCTIONAL AROM POLYPEPTIDE|AROM/DEHYDROQUINATE SYNTHASE|Enolpyruvate transferase domain
OG0000821	PY17X_0304700.1-p1	conserved Plasmodium protein, unknown function	PYYM_0305000.1-p1	conserved Plasmodium protein, unknown function	N67C_004824		N67_004927
OG0000822	PY17X_0304800.1-p1	DNA-directed RNA polymerase III subunit RPC10, putative	PYYM_0305100.1-p1	transcription factor, putative	N67C_004825	Transcription factor S-II (TFIIS)|Zinc beta-ribbon|DNA-DIRECTED RNA POLYMERASE III SUBUNIT RPC10|DNA-DIRECTED RNA POLYMERASE|Zinc finger TFIIS-type signature.|Zinc finger TFIIS-type profile.	N67_004928	Transcription factor S-II (TFIIS)|Zinc beta-ribbon|DNA-DIRECTED RNA POLYMERASE III SUBUNIT RPC10|DNA-DIRECTED RNA POLYMERASE|Zinc finger TFIIS-type signature.|Zinc finger TFIIS-type profile.
OG0000823	PY17X_0304900.1-p1	adenylosuccinate lyase, putative	PYYM_0305200.1-p1	adenylosuccinate lyase, putative	N67C_004826	Adenylosuccinate lyase C-terminal|Lyase|purB: adenylosuccinate lyase|L-aspartase-like|ADENYLOSUCCINATE LYASE|Fumarate lyases signature.|Fumarase/aspartase (Central domain)	N67_004929	Adenylosuccinate lyase C-terminal|Lyase|purB: adenylosuccinate lyase|L-aspartase-like|ADENYLOSUCCINATE LYASE|Fumarate lyases signature.|Fumarase/aspartase (Central domain)
OG0000824	PY17X_0305000.1-p1	merozoite surface protein 4/5	PYYM_0305300.1-p1	merozoite surface protein 4/5	N67C_004827	EGF domain|EGF/Laminin|EGF-like domain signature 2.|Laminin	N67_004930	EGF domain|EGF/Laminin|EGF-like domain signature 2.|Laminin
OG0000825	PY17X_0305100.1-p1	conserved Plasmodium protein, unknown function	PYYM_0305400.1-p1	conserved Plasmodium protein, unknown function	N67C_004828		N67_004931
OG0000826	PY17X_0305200.1-p1	iron-sulfur assembly protein, putative	PYYM_0305500.1-p1	iron-sulfur assembly protein, putative	N67C_004829	TIGR00049: iron-sulfur cluster assembly accessory protein|HesB-like domain|IRON-SULFUR CLUSTER ASSEMBLY 2 HOMOLOG, MITOCHONDRIAL	N67_004932	TIGR00049: iron-sulfur cluster assembly accessory protein|HesB-like domain|IRON-SULFUR CLUSTER ASSEMBLY 2 HOMOLOG, MITOCHONDRIAL
OG0000827	PY17X_0305300.1-p1	serine repeat antigen 5	PYYM_0305600.1-p1	egress cysteine protease 1	N67C_004830	Papain family cysteine protease|Cysteine proteinases|CYSTEINE PROTEASE FAMILY C1-RELATED|CATHEPSIN L 1|Eukaryotic thiol (cysteine) proteases cysteine active site.	N67_004933	Papain family cysteine protease|Cysteine proteinases|CYSTEINE PROTEASE FAMILY C1-RELATED|CATHEPSIN L 1|Eukaryotic thiol (cysteine) proteases cysteine active site.
OG0000828	PY17X_0305800.1-p1	conserved Plasmodium protein, unknown function	PYYM_0306100.1-p1	conserved Plasmodium protein, unknown function	N67C_004835	C2 DOMAIN-CONTAINING PROTEIN 5	N67_004940	C2 DOMAIN-CONTAINING PROTEIN 5
OG0000829	PY17X_0306000.1-p1	conserved Plasmodium protein, unknown function	PYYM_0306300.1-p1	conserved Plasmodium protein, unknown function	N67C_004837	NNP-1 PROTEIN NOVEL NUCLEAR PROTEIN 1 NOP52	N67_004941	NNP-1 PROTEIN NOVEL NUCLEAR PROTEIN 1 NOP52
OG0000830	PY17X_0306100.1-p1	conserved Plasmodium protein, unknown function	PYYM_0306400.1-p1	conserved Plasmodium protein, unknown function	N67C_004838	Phosphoglycerate mutase-like	N67_004942	Phosphoglycerate mutase-like
OG0000831	PY17X_0306200.1-p1	acyl carrier protein, putative	PYYM_0306500.1-p1	acyl carrier protein, putative	N67C_004839	Phosphopantetheine attachment site|acyl_carrier: acyl carrier protein|ACP-like|ACYL CARRIER PROTEIN|Carrier protein (CP) domain profile.|Phosphopantetheine attachment site.	N67_004943	Phosphopantetheine attachment site|acyl_carrier: acyl carrier protein|ACP-like|ACYL CARRIER PROTEIN|Carrier protein (CP) domain profile.|Phosphopantetheine attachment site.
OG0000832	PY17X_0306300.1-p1	ribosome-recycling factor, putative	PYYM_0306600.1-p1	ribosome-recycling factor, putative	N67C_004840	Ribosome recycling factor|Ribosome recycling factor, RRF|RIBOSOME RECYCLING FACTOR|MITOCHONDRIAL RIBOSOME RECYCLING FACTOR	N67_004944	Ribosome recycling factor|Ribosome recycling factor, RRF|RIBOSOME RECYCLING FACTOR|MITOCHONDRIAL RIBOSOME RECYCLING FACTOR
OG0000833	PY17X_0306400.1-p1	conserved Plasmodium protein, unknown function	PYYM_0306700.1-p1	conserved Plasmodium protein, unknown function	N67C_004841		N67_004945
OG0000834	PY17X_0306500.1-p1	conserved Plasmodium protein, unknown function	PYYM_0306800.1-p1	conserved Plasmodium protein, unknown function	N67C_004842		N67_004946
OG0000835	PY17X_0306600.1-p1	6-cysteine protein P230p, putative	PYYM_0306900.1-p1	6-cysteine protein	N67C_004843	Sexual stage antigen s48/45 domain|6-Cysteine (6-Cys) domain profile.	N67_004947	Sexual stage antigen s48/45 domain|6-Cysteine (6-Cys) domain profile.
OG0000836	PY17X_0306700.1-p1	6-cysteine protein P230	PYYM_0307000.1-p1	6-cysteine protein	N67C_004844	Sexual stage antigen s48/45 domain|6-Cysteine (6-Cys) domain profile.	N67_004948	Sexual stage antigen s48/45 domain|6-Cysteine (6-Cys) domain profile.
OG0000837	PY17X_0306800.1-p1	patatin-like phospholipase, putative	PYYM_0307100.1-p1	phospholipase A2, putative	N67C_004845	Patatin-like phospholipase|FabD/lysophospholipase-like|PATATIN-LIKE PROTEIN 6|Patatin-like phospholipase (PNPLA) domain profile.|Cytosolic phospholipase A2 catalytic domain	N67_004949	Patatin-like phospholipase|FabD/lysophospholipase-like|PATATIN-LIKE PROTEIN 6|Patatin-like phospholipase (PNPLA) domain profile.|Cytosolic phospholipase A2 catalytic domain
OG0000838	PY17X_0306900.1-p1	exosome complex component MTR3, putative	PYYM_0307200.1-p1	3' exoribonuclease, putative	N67C_004846	3' exoribonuclease family, domain 1|Ribosomal protein S5 domain 2-like|EXOSOME COMPLEX COMPONENT|EXOSOME COMPLEX COMPONENT RRP41	N67_004950	3' exoribonuclease family, domain 1|Ribosomal protein S5 domain 2-like|EXOSOME COMPLEX COMPONENT|EXOSOME COMPLEX COMPONENT RRP41
OG0000839	PY17X_0307000.1-p1	2C-methyl-D-erythritol 2,4-cyclodiphosphate synthase, putative	PYYM_0307300.1-p1	2C-methyl-D-erythritol 2,4-cyclodiphosphate synthase, putative	N67C_004847	YgbB family|ispF: 2-C-methyl-D-erythritol 2,4-cyclodiphosphate synthase|IpsF-like|2-C-METHYL-D-ERYTHRITOL 2,4-CYCLODIPHOSPHATE SYNTHASE, CHLOROPLASTIC|2C-methyl-D-erythritol 2,4-cyclodiphosphate synthase signature.	N67_004951	YgbB family|ispF: 2-C-methyl-D-erythritol 2,4-cyclodiphosphate synthase|IpsF-like|2-C-METHYL-D-ERYTHRITOL 2,4-CYCLODIPHOSPHATE SYNTHASE, CHLOROPLASTIC|2C-methyl-D-erythritol 2,4-cyclodiphosphate synthase signature.
OG0000840	PY17X_0307100.1-p1	conserved protein, unknown function	PYYM_0307400.1-p1	conserved protein, unknown function	N67C_004848	AF1104-like|UNCHARACTERIZED|Uncharacterised protein PF01937, DUF89, domain 3	N67_004952	AF1104-like|UNCHARACTERIZED|Uncharacterised protein PF01937, DUF89, domain 3
OG0000841	PY17X_0307200.1-p1	conserved Plasmodium protein, unknown function	PYYM_0307500.1-p1	conserved Plasmodium protein, unknown function	N67C_004849	Collagen triple helix repeat (20 copies)	N67_004953	Collagen triple helix repeat (20 copies)|COLLAGEN
OG0000842	PY17X_0307300.1-p1	transporter, putative	PYYM_0307600.1-p1	transporter, putative	N67C_004850	Sodium:neurotransmitter symporter family|SNF-like|SODIUM- AND CHLORIDE-DEPENDENT GABA TRANSPORTER INE|SODIUM/CHLORIDE DEPENDENT TRANSPORTER|Sodium:neurotransmitter symporter family profile.	N67_004954	Sodium:neurotransmitter symporter family|SNF-like|SODIUM- AND CHLORIDE-DEPENDENT GABA TRANSPORTER INE|SODIUM/CHLORIDE DEPENDENT TRANSPORTER|Sodium:neurotransmitter symporter family profile.
OG0000843	PY17X_0307400.1-p1	ATP-dependent RNA helicase UAP56, putative	PYYM_0307700.1-p1	ATP-dependent RNA helicase UAP56, putative	N67C_004851	DEAD/DEAH box helicase|Helicase conserved C-terminal domain|P-loop containing nucleoside triphosphate hydrolases|ATP-DEPENDENT RNA HELICASE DBP3|ATP-DEPENDENT RNA HELICASE DDX39A|Superfamilies 1 and 2 helicase ATP-binding type-1 domain profile.|DEAD-box RNA helicase Q motif profile.|Superfamilies 1 and 2 helicase C-terminal domain profile.	N67_004955	DEAD/DEAH box helicase|Helicase conserved C-terminal domain|P-loop containing nucleoside triphosphate hydrolases|ATP-DEPENDENT RNA HELICASE DBP3|ATP-DEPENDENT RNA HELICASE DDX39A|Superfamilies 1 and 2 helicase ATP-binding type-1 domain profile.|DEAD-box RNA helicase Q motif profile.|Superfamilies 1 and 2 helicase C-terminal domain profile.
OG0000844	PY17X_0307600.1-p1	60S ribosomal protein L37ae, putative	PYYM_0307900.1-p1	60S ribosomal protein L37ae, putative	N67C_004852	Ribosomal L37ae protein family|eL43_euk_arch: ribosomal protein eL43|Zn-binding ribosomal proteins|60S RIBOSOMAL PROTEIN L37A	N67_004956	Ribosomal L37ae protein family|eL43_euk_arch: ribosomal protein eL43|Zn-binding ribosomal proteins|60S RIBOSOMAL PROTEIN L37A
OG0000845	PY17X_0307700.1-p1	conserved Plasmodium protein, unknown function	PYYM_0308000.1-p1	conserved Plasmodium protein, unknown function	N67C_004853	TIMEOUT/TIMELESS-2|PROTEIN TIMELESS HOMOLOG	N67_004957	TIMEOUT/TIMELESS-2|PROTEIN TIMELESS HOMOLOG
OG0000846	PY17X_0307800.1-p1	monocarboxylate transporter, putative	PYYM_0308100.1-p1	monocarboxylate transporter, putative	N67C_004854	Major Facilitator Superfamily|MFS general substrate transporter|OXALATE/FORMATE ANTIPORTER|MONOCARBOXYLATE TRANSPORTER|MFS general substrate transporter like domains	N67_004958	Major Facilitator Superfamily|MFS general substrate transporter|OXALATE/FORMATE ANTIPORTER|MONOCARBOXYLATE TRANSPORTER|MFS general substrate transporter like domains
OG0000847	PY17X_0307900.1-p1	50S ribosomal protein L33, putative	PYYM_0308200.1-p1	50S ribosomal protein L33, putative	N67C_004855	Ribosomal protein L33|rpmG_bact: ribosomal protein bL33|Zn-binding ribosomal proteins	N67_004959	Ribosomal protein L33|rpmG_bact: ribosomal protein bL33|Zn-binding ribosomal proteins
OG0000848	PY17X_0308000.1-p1	conserved Plasmodium protein, unknown function	PYYM_0308300.1-p1	conserved Plasmodium protein, unknown function	N67C_004856		N67_004960
OG0000849	PY17X_0308100.1-p1	conserved protein, unknown function	PYYM_0308400.1-p1	conserved Plasmodium protein, unknown function	N67C_004857		N67_004961
OG0000850	PY17X_0308200.1-p1	syntaxin, putative	PYYM_0308500.1-p1	syntaxin, putative	N67C_004858	SNARE domain|Syntaxin|t-snare proteins|SYNTAXIN-132|SYNTAXIN|t-SNARE coiled-coil homology domain profile.	N67_004962	SNARE domain|Syntaxin|t-snare proteins|SYNTAXIN-132|SYNTAXIN|t-SNARE coiled-coil homology domain profile.
OG0000851	PY17X_0308300.1-p1	conserved Plasmodium protein, unknown function	PYYM_0308600.1-p1	conserved Plasmodium protein, unknown function	N67C_004859		N67_004963
OG0000852	PY17X_0308500.1-p1	conserved Plasmodium protein, unknown function	PYYM_0308800.1-p1	conserved Plasmodium protein, unknown function	N67C_004861		N67_004964
OG0000853	PY17X_0308600.1-p1	ras-related protein Rab-5A, putative	PYYM_0308900.1-p1	ras-related protein Rab-5A, putative	N67C_004862	Ras family|small_GTP: small GTP-binding protein domain|P-loop containing nucleoside triphosphate hydrolases|DRAB5|DRAB5-RELATED|small GTPase Rab1 family profile.|small GTPase Ras family profile.	N67_004965	Ras family|small_GTP: small GTP-binding protein domain|P-loop containing nucleoside triphosphate hydrolases|DRAB5|DRAB5-RELATED|small GTPase Rab1 family profile.|small GTPase Ras family profile.
OG0000854	PY17X_0308700.1-p1	ubiquinol-cytochrome-c reductase complex assembly factor 1, putative	PYYM_0309000.1-p1	ubiquinol-cytochrome-c reductase complex assembly factor 1, putative	N67C_004863	Ubiquinol-cytochrome C chaperone|UBIQUINOL-CYTOCHROME C REDUCTASE COMPLEX ASSEMBLY FACTOR 1 FAMILY MEMBER	N67_004966	Ubiquinol-cytochrome C chaperone|UBIQUINOL-CYTOCHROME C REDUCTASE COMPLEX ASSEMBLY FACTOR 1 FAMILY MEMBER
OG0000855	PY17X_0308800.1-p1	apicoplast beta-ketoacyl-acyl carrier protein synthase III precursor, putative	PYYM_0309100.1-p1	apicoplast beta-ketoacyl-acyl carrier protein synthase III precursor, putative	N67C_004864	3-Oxoacyl-[acyl-carrier-protein (ACP)] synthase III C terminal|3-Oxoacyl-[acyl-carrier-protein (ACP)] synthase III|fabH: 3-oxoacyl-[acyl-carrier-protein] synthase III|Thiolase-like|3-OXOACYL-[ACYL-CARRIER-PROTEIN] SYNTHASE 3	N67_004967	3-Oxoacyl-[acyl-carrier-protein (ACP)] synthase III C terminal|3-Oxoacyl-[acyl-carrier-protein (ACP)] synthase III|fabH: 3-oxoacyl-[acyl-carrier-protein] synthase III|Thiolase-like|3-OXOACYL-[ACYL-CARRIER-PROTEIN] SYNTHASE 3
OG0000856	PY17X_0308900.1-p1	GAF domain-related protein, putative	PYYM_0309200.1-p1	GAF domain-related protein, putative	N67C_004865	Collagen triple helix repeat (20 copies)|Transmembrane protein 65|GAF domain-like|TRANSMEMBRANE PROTEIN 65	N67_004968	Collagen triple helix repeat (20 copies)|Transmembrane protein 65|GAF domain-like|TRANSMEMBRANE PROTEIN 65
OG0000857	PY17X_0309000.1-p1	UDP-N-acetylglucosamine transferase subunit ALG14, putative	PYYM_0309300.1-p1	dolichol-linked oligosaccharide biosynthesis enzyme, putative	N67C_004866	Oligosaccharide biosynthesis protein Alg14 like|GLYCOSYL TRANSFERASE-RELATED|Glycogen Phosphorylase B;	N67_004969	Oligosaccharide biosynthesis protein Alg14 like|GLYCOSYL TRANSFERASE-RELATED|Glycogen Phosphorylase B;
OG0000858	PY17X_0309100.1-p1	tyrosine kinase-like protein, putative	PYYM_0309400.1-p1	tyrosine kinase-like protein, putative	N67C_004867	Protein tyrosine and serine/threonine kinase|Histone H3 K4-specific methyltransferase SET7/9 N-terminal domain|SAM/Pointed domain|Protein kinase-like (PK-like)|MAP KINASE KINASE KINASE-LIKE PROTEIN|SERINE/THREONINE-PROTEIN KINASE TNNI3K-RELATED|Protein kinase domain profile.|SAM domain profile.|Serine/Threonine protein kinases active-site signature.|Transferase(Phosphotransferase) domain 1	N67_004970	Protein tyrosine and serine/threonine kinase|SAM/Pointed domain|Histone H3 K4-specific methyltransferase SET7/9 N-terminal domain|Protein kinase-like (PK-like)|SERINE/THREONINE-PROTEIN KINASE TNNI3K-RELATED|MAP KINASE KINASE KINASE-LIKE PROTEIN|Protein kinase domain profile.|SAM domain profile.|Serine/Threonine protein kinases active-site signature.|Transferase(Phosphotransferase) domain 1
OG0000859	PY17X_0309200.1-p1	asparagine--tRNA ligase, putative	PYYM_0309500.1-p1	asparagine--tRNA ligase, putative	N67C_004868	tRNA synthetases class II (D, K and N)|OB-fold nucleic acid binding domain|asnS: asparagine--tRNA ligase|Nucleic acid-binding proteins|Class II aaRS and biotin synthetases|ASPARAGINE--TRNA LIGASE, CHLOROPLASTIC/MITOCHONDRIAL|ASPARTYL/LYSYL-TRNA SYNTHETASE|Aminoacyl-transfer RNA synthetases class-II family profile.|Bira Bifunctional Protein; Domain 2	N67_004971	tRNA synthetases class II (D, K and N)|OB-fold nucleic acid binding domain|asnS: asparagine--tRNA ligase|Nucleic acid-binding proteins|Class II aaRS and biotin synthetases|ASPARAGINE--TRNA LIGASE, CHLOROPLASTIC/MITOCHONDRIAL|ASPARTYL/LYSYL-TRNA SYNTHETASE|Aminoacyl-transfer RNA synthetases class-II family profile.|Bira Bifunctional Protein; Domain 2
OG0000860	PY17X_0309300.1-p1	pseudouridine synthase, putative	PYYM_0309600.1-p1	conserved Plasmodium protein, unknown function	N67C_004869	Pseudouridine synthase	N67_004972	Pseudouridine synthase
OG0000861	PY17X_0309400.1-p1	GDP-fructose:GMP antiporter, putative	PYYM_0309700.1-p1	GDP-fructose:GMP antiporter, putative	N67C_004870	SOLUTE CARRIER FAMILY 35 MEMBER E4|SOLUTE CARRIER FAMILY 35	N67_004973	SOLUTE CARRIER FAMILY 35 MEMBER E4|SOLUTE CARRIER FAMILY 35
OG0000862	PY17X_0309500.1-p1	conserved Plasmodium protein, unknown function	PYYM_0309800.1-p1	conserved Plasmodium protein, unknown function	N67C_004871		N67_004974
OG0000863	PY17X_0309600.1-p1	ribosomal protein L12, mitochondrial, putative	PYYM_0309900.1-p1	mitochondrial ribosomal protein L12 precursor, putative	N67C_004872	Ribosomal protein L7/L12 C-terminal domain|ClpS-like|39S RIBOSOMAL PROTEIN L12	N67_004975	Ribosomal protein L7/L12 C-terminal domain|ClpS-like|39S RIBOSOMAL PROTEIN L12
OG0000864	PY17X_0309700.1-p1	peptide chain release factor subunit 1, putative	PYYM_0310000.1-p1	peptide chain release factor subunit 1, putative	N67C_004873	eRF1 domain 1|eRF1 domain 3|eRF1 domain 2|aRF1/eRF1: peptide chain release factor 1, archaeal and eukaryotic forms|Translational machinery components|L30e-like|N-terminal domain of eukaryotic peptide chain release factor subunit 1, ERF1|PEPTIDE CHAIN RELEASE FACTOR SUBUNIT 1	N67_004976	eRF1 domain 1|eRF1 domain 3|eRF1 domain 2|aRF1/eRF1: peptide chain release factor 1, archaeal and eukaryotic forms|Translational machinery components|L30e-like|N-terminal domain of eukaryotic peptide chain release factor subunit 1, ERF1|PEPTIDE CHAIN RELEASE FACTOR SUBUNIT 1
OG0000865	PY17X_0309800.1-p1	conserved Plasmodium protein, unknown function	PYYM_0310100.1-p1	conserved Plasmodium protein, unknown function	N67C_004874	OSMIOPHILIC BODY PROTEIN	N67_004977	OSMIOPHILIC BODY PROTEIN
OG0000866	PY17X_0309900.1-p1	conserved Plasmodium protein, unknown function	PYYM_0310200.1-p1	conserved Plasmodium protein, unknown function	N67C_004875		N67_004978
OG0000867	PY17X_0310000.1-p1	secreted protein with altered thrombospondin repeat domain, putative	PYYM_0310300.1-p1	secreted protein with altered thrombospondin repeat domain, putative	N67C_004876		N67_004979
OG0000868	PY17X_0310100.1-p1	SRR1-like protein	PYYM_0310400.1-p1	SRR1-like protein	N67C_004877	SRR1|SRR1-LIKE PROTEIN	N67_004980	SRR1|SRR1-LIKE PROTEIN
OG0000869	PY17X_0310200.1-p1	multidrug efflux pump, putative	PYYM_0310500.1-p1	multidrug efflux pump, putative	N67C_004878	ETHIONINE RESISTANCE-CONFERRING PROTEIN 1|MULTIDRUG RESISTANCE PROTEIN	N67_004981	ETHIONINE RESISTANCE-CONFERRING PROTEIN 1|MULTIDRUG RESISTANCE PROTEIN
OG0000870	PY17X_0310300.1-p1	arginyl-tRNA--protein transferase, putative	PYYM_0310600.1-p1	Leu/Phe-tRNA protein transferase, putative	N67C_004879	Leucyl/phenylalanyl-tRNA protein transferase|Acyl-CoA N-acyltransferases (Nat)|LEUCYL/PHENYLALANYL-TRNA--PROTEIN TRANSFERASE	N67_004982	Leucyl/phenylalanyl-tRNA protein transferase|Acyl-CoA N-acyltransferases (Nat)|LEUCYL/PHENYLALANYL-TRNA--PROTEIN TRANSFERASE
OG0000871	PY17X_0310400.1-p1	conserved protein, unknown function	PYYM_0310700.1-p1	conserved Plasmodium protein, unknown function	N67C_004880		N67_004983
OG0000872	PY17X_0310500.1-p1	protein SIS1, putative	PYYM_0310800.1-p1	protein SIS1, putative	N67C_004881	DnaJ C terminal domain|DnaJ domain|Chaperone J-domain|HSP40/DnaJ peptide-binding domain|DNAJ HOMOLOG SUBFAMILY B MEMBER 13|DNAJ HOMOLOG SUBFAMILY C MEMBER|Nt-dnaJ domain signature.|dnaJ domain profile.	N67_004984	DnaJ domain|Chaperone J-domain|MRJ, ISOFORM E|dnaJ domain profile.|Nt-dnaJ domain signature.
OG0000873	PY17X_0311100.1-p1	conserved protein, unknown function	PYYM_0311400.1-p1	conserved protein, unknown function	N67C_004887	UNCHARACTERIZED|PROTEIN FAM136A	N67_004990	UNCHARACTERIZED|PROTEIN FAM136A
OG0000874	PY17X_0311200.1-p1	conserved protein, unknown function	PYYM_0311500.1-p1	conserved Plasmodium protein, unknown function	N67C_004888		N67_004991
OG0000875	PY17X_0311300.1-p1	RTR1 domain-containing protein, putative	PYYM_0311600.1-p1	conserved Plasmodium protein, unknown function	N67C_004889	Rtr1/RPAP2 family|RTR1-type zinc finger.	N67_004992	Rtr1/RPAP2 family|RTR1-type zinc finger.
OG0000876	PY17X_0311400.1-p1	T-complex protein 1 subunit theta, putative	PYYM_0311700.1-p1	T-complex protein 1 subunit theta, putative	N67C_004890	TCP-1/cpn60 chaperonin family|chap_CCT_theta: T-complex protein 1, theta subunit|GroEL-intermediate domain like|GroEL apical domain-like|GroEL equatorial domain-like|CHAPERONIN|CHAPERONIN-CONTAINING TCP1, SUBUNIT 8 (THETA)|GroEL	N67_004993	TCP-1/cpn60 chaperonin family|chap_CCT_theta: T-complex protein 1, theta subunit|GroEL-intermediate domain like|GroEL apical domain-like|GroEL equatorial domain-like|CHAPERONIN-CONTAINING TCP1, SUBUNIT 8 (THETA)|CHAPERONIN|GroEL
OG0000877	PY17X_0311500.1-p1	protein transport protein SEC31, putative	PYYM_0311800.1-p1	protein transport protein SEC31, putative	N67C_004891	Sec23-binding domain of Sec16|WD40 repeat-like|SECRETORY 31, ISOFORM D|SEC31-RELATED PROTEIN|Functional domain of the splicing factor Prp18	N67_004994	Sec23-binding domain of Sec16|WD40 repeat-like|SECRETORY 31, ISOFORM D|SEC31-RELATED PROTEIN|Functional domain of the splicing factor Prp18
OG0000878	PY17X_0311600.1-p1	ribosomal protein L13, mitochondrial, putative	PYYM_0311900.1-p1	mitochondrial large ribosomal subunit, putative	N67C_004892	Ribosomal protein L13|39S RIBOSOMAL PROTEIN L13, MITOCHONDRIAL|RIBOSOMAL PROTEIN L13|Ribosomal protein L13 signature.	N67_004995	Ribosomal protein L13|39S RIBOSOMAL PROTEIN L13, MITOCHONDRIAL|RIBOSOMAL PROTEIN L13|Ribosomal protein L13 signature.
OG0000879	PY17X_0311700.1-p1	conserved protein, unknown function	PYYM_0312000.1-p1	conserved Plasmodium protein, unknown function	N67C_004893	LOW-TEMPERATURE VIABILITY PROTEIN LTV1-RELATED|PROTEIN LTV1 HOMOLOG	N67_004996	LOW-TEMPERATURE VIABILITY PROTEIN LTV1-RELATED|PROTEIN LTV1 HOMOLOG
OG0000880	PY17X_0311800.1-p1	conserved Plasmodium protein, unknown function	PYYM_0312100.1-p1	conserved Plasmodium protein, unknown function	N67C_004894	ARM repeat	N67_004997	ARM repeat
OG0000881	PY17X_0311900.1-p1	serine/threonine protein kinase, putative	PYYM_0312200.1-p1	serine/threonine protein kinase, putative	N67C_004895	Protein kinase domain|Protein kinase-like (PK-like)|Serine/Threonine protein kinases active-site signature.|Protein kinase domain profile.|Transferase(Phosphotransferase) domain 1	N67_004998	Protein kinase domain|Protein kinase-like (PK-like)|Serine/Threonine protein kinases active-site signature.|Protein kinase domain profile.|Transferase(Phosphotransferase) domain 1
OG0000882	PY17X_0312000.1-p1	conserved Plasmodium protein, unknown function	PYYM_0312300.1-p1	conserved Plasmodium protein, unknown function	N67C_004896		N67_004999
OG0000883	PY17X_0312100.1-p1	conserved Plasmodium protein, unknown function	PYYM_0312400.1-p1	conserved Plasmodium protein, unknown function	N67C_004897	ASSEMBLY ABNORMAL PROTEIN 6, PUTATIVE-RELATED	N67_005000	ASSEMBLY ABNORMAL PROTEIN 6, PUTATIVE-RELATED
OG0000884	PY17X_0312200.1-p1	rhoptry neck protein 6, putative	PYYM_0312500.1-p1	rhoptry neck protein 6, putative	N67C_004898		N67_005001
OG0000885	PY17X_0312300.1-p1	acyl-CoA synthetase, putative	PYYM_0312600.1-p1	long-chain acyl-CoA synthase, putative	N67C_004899	AMP-binding enzyme|Acetyl-CoA synthetase-like|LONG-CHAIN-FATTY-ACID--COA LIGASE|LONG-CHAIN-FATTY-ACID--COA LIGASE 5|Putative AMP-binding domain signature.	N67_005002	AMP-binding enzyme|Acetyl-CoA synthetase-like|LONG-CHAIN-FATTY-ACID--COA LIGASE|LONG-CHAIN-FATTY-ACID--COA LIGASE 5|Putative AMP-binding domain signature.
OG0000886	PY17X_0312400.1-p1	RING zinc finger protein, putative	PYYM_0312700.1-p1	RING zinc finger protein, putative	N67C_004900	Zinc finger, C3HC4 type (RING finger)|RING/U-box|MAHOGUNIN|Zinc finger RING-type profile.|Zinc/RING finger domain, C3HC4 (zinc finger)	N67_005003	Zinc finger, C3HC4 type (RING finger)|RING/U-box|MAHOGUNIN|Zinc finger RING-type profile.|Zinc/RING finger domain, C3HC4 (zinc finger)
OG0000887	PY17X_0312500.1-p1	conserved Plasmodium protein, unknown function	PYYM_0312800.1-p1	conserved Plasmodium protein, unknown function	N67C_004901		N67_005004
OG0000888	PY17X_0312600.1-p1	conserved Plasmodium protein, unknown function	PYYM_0312900.1-p1	conserved Plasmodium protein, unknown function	N67C_004902	WD40 repeat-like	N67_005005	WD40 repeat-like
OG0000889	PY17X_0312700.1-p1	conserved Plasmodium protein, unknown function	PYYM_0313000.1-p1	conserved Plasmodium protein, unknown function	N67C_004903	CID domain	N67_005006	CID domain
OG0000890	PY17X_0312800.1-p1	conserved Plasmodium protein, unknown function	PYYM_0313100.1-p1	conserved Plasmodium protein, unknown function	N67C_004904		N67_005007
OG0000891	PY17X_0312900.1-p1	DNA-directed RNA polymerase II subunit RPB2, putative	PYYM_0313200.1-p1	DNA-directed RNA polymerase II subunit RPB2, putative	N67C_004905	RNA polymerase beta subunit|RNA polymerase Rpb2, domain 6|RNA polymerase Rpb2, domain 2|RNA polymerase Rpb2, domain 3|RNA polymerase Rpb2, domain 7|RNA polymerase Rpb2, domain 4|RNA polymerase Rpb2, domain 5|beta and beta-prime subunits of DNA dependent RNA-polymerase|DNA-DIRECTED RNA POLYMERASE II SUBUNIT RPB2|DNA-DIRECTED RNA POLYMERASE I SUBUNIT 2|RNA polymerases beta chain signature.|RNA poly…	N67_005008	RNA polymerase beta subunit|RNA polymerase Rpb2, domain 6|RNA polymerase Rpb2, domain 2|RNA polymerase Rpb2, domain 3|RNA polymerase Rpb2, domain 7|RNA polymerase Rpb2, domain 4|RNA polymerase Rpb2, domain 5|beta and beta-prime subunits of DNA dependent RNA-polymerase|DNA-DIRECTED RNA POLYMERASE II SUBUNIT RPB2|DNA-DIRECTED RNA POLYMERASE I SUBUNIT 2|RNA polymerases beta chain signature.|RNA poly…
OG0000892	PY17X_0313000.1-p1	origin recognition complex subunit 5, putative	PYYM_0313300.1-p1	origin recognition complex subunit 5, putative	N67C_004906	Origin recognition complex (ORC) subunit 5 C-terminus|P-loop containing nucleoside triphosphate hydrolases|ORIGIN RECOGNITION COMPLEX SUBUNIT 5	N67_005009	Origin recognition complex (ORC) subunit 5 C-terminus|P-loop containing nucleoside triphosphate hydrolases|ORIGIN RECOGNITION COMPLEX SUBUNIT 5
OG0000893	PY17X_0313100.1-p1	palmitoyltransferase DHHC11, putative	PYYM_0313400.1-p1	palmitoyltransferase, putative	N67C_004907	DHHC palmitoyltransferase|ZINC FINGER DHHC DOMAIN CONTAINING PROTEIN|PALMITOYLTRANSFERASE ZDHHC20|DHHC domain profile.	N67_005010	DHHC palmitoyltransferase|ZINC FINGER DHHC DOMAIN CONTAINING PROTEIN|PALMITOYLTRANSFERASE ZDHHC20|DHHC domain profile.
OG0000894	PY17X_0313200.1-p1	DEAD/DEAH box helicase, putative	PYYM_0313500.1-p1	DEAD/DEAH helicase, putative	N67C_004908	Helicase conserved C-terminal domain|SNF2 family N-terminal domain|P-loop containing nucleoside triphosphate hydrolases|SNF2/RAD54 HELICASE FAMILY|ATP-DEPENDENT HELICASE BRM|Superfamilies 1 and 2 helicase C-terminal domain profile.|Superfamilies 1 and 2 helicase ATP-binding type-1 domain profile.	N67_005011	Helicase conserved C-terminal domain|SNF2 family N-terminal domain|P-loop containing nucleoside triphosphate hydrolases|SNF2/RAD54 HELICASE FAMILY|ATP-DEPENDENT HELICASE BRM|Superfamilies 1 and 2 helicase C-terminal domain profile.|Superfamilies 1 and 2 helicase ATP-binding type-1 domain profile.
OG0000895	PY17X_0313300.1-p1	conserved Plasmodium protein, unknown function	PYYM_0313600.1-p1	conserved Plasmodium protein, unknown function	N67C_004909		N67_005012
OG0000896	PY17X_0313400.1-p1	conserved Plasmodium protein, unknown function	PYYM_0313700.1-p1	conserved Plasmodium protein, unknown function	N67C_004910	Alba	N67_005013	Alba
OG0000897	PY17X_0313500.1-p1	conserved Plasmodium protein, unknown function	PYYM_0313800.1-p1	conserved Plasmodium protein, unknown function	N67C_004911		N67_005014
OG0000898	PY17X_0313600.1-p1	vacuolar protein sorting-associated protein 45, putative	PYYM_0313900.1-p1	vacuolar protein sorting-associated protein 45, putative	N67C_004912	Sec1 family|Sec1/munc18-like (SM) proteins|VESICLE PROTEIN SORTING-ASSOCIATED|VACUOLAR PROTEIN SORTING-ASSOCIATED PROTEIN 45|Syntaxin Binding Protein 1; Chain A, domain 2	N67_005015	Sec1 family|Sec1/munc18-like (SM) proteins|VESICLE PROTEIN SORTING-ASSOCIATED|VACUOLAR PROTEIN SORTING-ASSOCIATED PROTEIN 45|Syntaxin Binding Protein 1; Chain A, domain 2
OG0000899	PY17X_0313700.1-p1	conserved Plasmodium protein, unknown function	PYYM_0314000.1-p1	conserved Plasmodium protein, unknown function	N67C_004913		N67_005016
OG0000900	PY17X_0313800.1-p1	MtN3-like protein	PYYM_0314100.1-p1	MtN3-like protein	N67C_004914	Sugar efflux transporter for intercellular exchange|RAG1-ACTIVATING PROTEIN 1|BIDIRECTIONAL SUGAR TRANSPORTER SWEET	N67_005017	Sugar efflux transporter for intercellular exchange|BIDIRECTIONAL SUGAR TRANSPORTER SWEET|RAG1-ACTIVATING PROTEIN 1
OG0000901	PY17X_0313900.1-p1	autophagy-related protein 11, putative	PYYM_0314200.1-p1	autophagy-related protein 11, putative	N67C_004915	Tropomyosin	N67_005018	Tropomyosin
OG0000902	PY17X_0314000.1-p1	TMEM121 domain-containing protein, putative	PYYM_0314300.1-p1	conserved Plasmodium protein, unknown function	N67C_004916	CECR6/TMEM121 family	N67_005019	CECR6/TMEM121 family
OG0000903	PY17X_0314100.1-p1	conserved Plasmodium protein, unknown function	PYYM_0314400.1-p1	conserved Plasmodium protein, unknown function	N67C_004917		N67_005020
OG0000904	PY17X_0314200.1-p1	conserved Plasmodium membrane protein, unknown function	PYYM_0314500.1-p1	conserved Plasmodium membrane protein, unknown function	N67C_004918		N67_005021
OG0000905	PY17X_0314300.1-p1	ATP synthase subunit alpha, mitochondrial, putative	PYYM_0314600.1-p1	ATP synthase F1, alpha subunit, putative	N67C_004919	ATP synthase alpha/beta family, nucleotide-binding domain|ATP synthase alpha/beta chain, C terminal domain|ATP synthase alpha/beta family, beta-barrel domain|atpA: ATP synthase F1, alpha subunit|N-terminal domain of alpha and beta subunits of F1 ATP synthase|P-loop containing nucleoside triphosphate hydrolases|C-terminal domain of alpha and beta subunits of F1 ATP synthase|ATP SYNTHASE SUBUNIT AL…	N67_005022	ATP synthase alpha/beta family, nucleotide-binding domain|ATP synthase alpha/beta chain, C terminal domain|ATP synthase alpha/beta family, beta-barrel domain|atpA: ATP synthase F1, alpha subunit|N-terminal domain of alpha and beta subunits of F1 ATP synthase|P-loop containing nucleoside triphosphate hydrolases|C-terminal domain of alpha and beta subunits of F1 ATP synthase|ATP SYNTHASE SUBUNIT AL…
OG0000906	PY17X_0314400.1-p1	conserved Plasmodium protein, unknown function	PYYM_0314700.1-p1	conserved Plasmodium protein, unknown function	N67C_004920		N67_005023
OG0000907	PY17X_0314500.1-p1	AP-2 complex subunit sigma, putative	PYYM_0314800.1-p1	AP-2 complex subunit sigma, putative	N67C_004921	Clathrin adaptor complex small chain|SNARE-like|ADAPTOR COMPLEXES SMALL SUBUNIT FAMILY|AP-2 COMPLEX SUBUNIT SIGMA|Clathrin adaptor complexes small chain signature.	N67_005024	Clathrin adaptor complex small chain|SNARE-like|ADAPTOR COMPLEXES SMALL SUBUNIT FAMILY|AP-2 COMPLEX SUBUNIT SIGMA|Clathrin adaptor complexes small chain signature.
OG0000908	PY17X_0314600.1-p1	conserved protein, unknown function	PYYM_0314900.1-p1	conserved Plasmodium protein, unknown function	N67C_004922		N67_005025
OG0000909	PY17X_0314700.1-p1	calcium-dependent protein kinase 1, putative	PYYM_0315000.1-p1	calcium-dependent protein kinase 1, putative	N67C_004923	EF-hand domain pair|Protein kinase domain|Protein kinase-like (PK-like)|EF-hand|SERINE/THREONINE-PROTEIN KINASE|CALCIUM-DEPENDENT PROTEIN KINASE 1|Serine/Threonine protein kinases active-site signature.|EF-hand calcium-binding domain profile.|EF-hand calcium-binding domain.|Protein kinases ATP-binding region signature.|Protein kinase domain profile.|Phosphorylase Kinase; domain 1|Transferase(Phos…	N67_005026	EF-hand domain pair|Protein kinase domain|Protein kinase-like (PK-like)|EF-hand|SERINE/THREONINE-PROTEIN KINASE|CALCIUM-DEPENDENT PROTEIN KINASE 1|EF-hand calcium-binding domain.|EF-hand calcium-binding domain profile.|Protein kinases ATP-binding region signature.|Serine/Threonine protein kinases active-site signature.|Protein kinase domain profile.|Phosphorylase Kinase; domain 1|Transferase(Phos…
OG0000910	PY17X_0314800.1-p1	conserved Plasmodium protein, unknown function	PYYM_0315100.1-p1	conserved Plasmodium protein, unknown function	N67C_004924		N67_005027
OG0000911	PY17X_0315200.1-p1	replication factor C subunit 2, putative	PYYM_0315500.1-p1	replication factor C subunit 2, putative	N67C_004928	Replication factor C C-terminal domain|DNA polymerase III, delta subunit|P-loop containing nucleoside triphosphate hydrolases|post-AAA+ oligomerization domain-like|REPLICATION FACTOR C / DNA POLYMERASE III GAMMA-TAU SUBUNIT|REPLICATION FACTOR C SUBUNIT 4	N67_005034	Replication factor C C-terminal domain|DNA polymerase III, delta subunit|P-loop containing nucleoside triphosphate hydrolases|post-AAA+ oligomerization domain-like|REPLICATION FACTOR C / DNA POLYMERASE III GAMMA-TAU SUBUNIT|REPLICATION FACTOR C SUBUNIT 4
OG0000912	PY17X_0315300.1-p1	conserved protein, unknown function	PYYM_0315600.1-p1	conserved Plasmodium membrane protein, unknown function	N67C_004929		N67_005035
OG0000913	PY17X_0315400.1-p1	SUZ domain-containing protein, putative	PYYM_0315700.1-p1	conserved Plasmodium protein, unknown function	N67C_004930	SUZ domain|SUZ domain profile.	N67_005036	SUZ domain|SUZ domain profile.
OG0000914	PY17X_0315500.1-p1	rRNA methyltransferase, putative	PYYM_0315800.1-p1	apicoplast RNA methyltransferase precursor, putative	N67C_004931	RNA 2'-O ribose methyltransferase substrate binding|SpoU rRNA Methylase family|L30e-like|alpha/beta knot|RRNA METHYLTRANSFERASE 1, MITOCHONDRIAL	N67_005037	RNA 2'-O ribose methyltransferase substrate binding|SpoU rRNA Methylase family|L30e-like|alpha/beta knot|RRNA METHYLTRANSFERASE 1, MITOCHONDRIAL
OG0000915	PY17X_0315600.1-p1	ATP-dependent RNA helicase DDX47, putative	PYYM_0315900.1-p1	DEAD/DEAH helicase, putative	N67C_004932	DEAD/DEAH box helicase|Helicase conserved C-terminal domain|P-loop containing nucleoside triphosphate hydrolases|RNA HELICASE|ATP-DEPENDENT RNA HELICASE DDX49-RELATED|Superfamilies 1 and 2 helicase ATP-binding type-1 domain profile.|Superfamilies 1 and 2 helicase C-terminal domain profile.|DEAD-box RNA helicase Q motif profile.|DEAD-box subfamily ATP-dependent helicases signature.	N67_005038	DEAD/DEAH box helicase|Helicase conserved C-terminal domain|P-loop containing nucleoside triphosphate hydrolases|RNA HELICASE|ATP-DEPENDENT RNA HELICASE DDX49-RELATED|Superfamilies 1 and 2 helicase ATP-binding type-1 domain profile.|DEAD-box RNA helicase Q motif profile.|Superfamilies 1 and 2 helicase C-terminal domain profile.|DEAD-box subfamily ATP-dependent helicases signature.
OG0000916	PY17X_0315700.1-p1	small nuclear ribonucleoprotein Sm D2, putative	PYYM_0316000.1-p1	small nuclear ribonucleoprotein Sm D2, putative	N67C_004933	LSM domain|Sm-like ribonucleoproteins|SMALL NUCLEAR RIBONUCLEOPROTEIN SM D2	N67_005039	LSM domain|Sm-like ribonucleoproteins|SMALL NUCLEAR RIBONUCLEOPROTEIN SM D2
OG0000917	PY17X_0315800.1-p1	patatin-like phospholipase, putative	PYYM_0316100.1-p1	conserved Plasmodium protein, unknown function	N67C_004934	FabD/lysophospholipase-like|CALCIUM-INDEPENDENT PHOSPHOLIPASE A2 IPLA2 -RELATED|PATATIN-LIKE PHOSPHOLIPASE DOMAIN-CONTAINING PROTEIN 4|Patatin-like phospholipase (PNPLA) domain profile.|Cytosolic phospholipase A2 catalytic domain	N67_005040	FabD/lysophospholipase-like|CALCIUM-INDEPENDENT PHOSPHOLIPASE A2 IPLA2 -RELATED|PATATIN-LIKE PHOSPHOLIPASE DOMAIN-CONTAINING PROTEIN 4|Patatin-like phospholipase (PNPLA) domain profile.|Cytosolic phospholipase A2 catalytic domain
OG0000918	PY17X_0315900.1-p1	pre-mRNA-processing protein 45, putative	PYYM_0316200.1-p1	pre-mRNA-processing protein 45, putative	N67C_004935	SKIP/SNW domain|SNW DOMAIN-CONTAINING PROTEIN 1|NUCLEAR PROTEIN SKIP-RELATED	N67_005041	SKIP/SNW domain|SNW DOMAIN-CONTAINING PROTEIN 1|NUCLEAR PROTEIN SKIP-RELATED
OG0000919	PY17X_0316400.1-p1	conserved Plasmodium protein, unknown function	PYYM_0316400.1-p1	conserved Plasmodium protein, unknown function	N67C_004936		N67_005042
OG0000920	PY17X_0316500.1-p1	ribosome associated membrane protein RAMP4, putative	PYYM_0316500.1-p1	ribosome associated membrane protein RAMP4, putative	N67C_004937	Ribosome associated membrane protein RAMP4|OS11G0637501 PROTEIN|STRESS ASSOCIATED ENDOPLASMIC RETICULUM PROTEIN SERP1/RAMP4	N67_005043	Ribosome associated membrane protein RAMP4|OS11G0637501 PROTEIN|STRESS ASSOCIATED ENDOPLASMIC RETICULUM PROTEIN SERP1/RAMP4
OG0000921	PY17X_0316600.1-p1	pseudouridine synthase, putative	PYYM_0316600.1-p1	pseudouridine synthase, putative	N67C_004938	S4 domain|RNA pseudouridylate synthase|TIGR00093: pseudouridine synthase|Alpha-L RNA-binding motif|Pseudouridine synthase|PSEUDOURIDINE SYNTHASE A, PUTATIVE-RELATED|MITOCHONDRIAL RNA PSEUDOURIDINE SYNTHASE|Rsu family of pseudouridine synthase signature.|S4 RNA-binding domain profile.	N67_005044	S4 domain|RNA pseudouridylate synthase|TIGR00093: pseudouridine synthase|Alpha-L RNA-binding motif|Pseudouridine synthase|PSEUDOURIDINE SYNTHASE A, PUTATIVE-RELATED|MITOCHONDRIAL RNA PSEUDOURIDINE SYNTHASE|Rsu family of pseudouridine synthase signature.|S4 RNA-binding domain profile.
OG0000922	PY17X_0316800.1-p1	Plasmodium exported protein, unknown function	PYYM_0316750.1-p1	Plasmodium exported protein, unknown function	N67C_004940		N67_005045
OG0000923	PY17X_0317000.1-p1	fam-b protein	PYYM_0316900.1-p1	fam-b protein	N67C_004941		N67_005046
OG0000924	PY17X_0317200.1-p1	fam-a protein	PYYM_0317100.1-p1	fam-a protein	N67C_004942	PYST-A: Plasmodium yoelii subtelomeric family PYST-A|Bet v1-like	N67_005047	PYST-A: Plasmodium yoelii subtelomeric family PYST-A|Bet v1-like
OG0000925	PY17X_0317400.1-p1	fam-b protein	PYYM_0317300.1-p1	fam-b protein	N67C_004944		N67_005049
OG0000926	PY17X_0318400.1-p1	fam-b protein	PYYM_0318300.1-p1	fam-b protein	N67C_004954	PYST-B: Plasmodium yoelii subtelomeric family PYST-B	N67_005067	PYST-B: Plasmodium yoelii subtelomeric family PYST-B
OG0000927	PY17X_0322501.1-p1, PY17X_0845601.1-p1, PY17X_1400033.1-p1	fam-a protein		NA	N67C_002964	PYST-A: Plasmodium yoelii subtelomeric family PYST-A|Bet v1-like
OG0000928	PY17X_0400023.1-p1	PIR protein	PYYM_0028300.1-p1	YIR protein	N67C_002972	Plasmodium variant antigen protein Cir/Yir/Bir|yir-bir-cir_Pla: yir/bir/cir-family of variant antigens|RdRp of negative ssRNA viruses with segmented genomes catalytic domain profile.	N67_002457	Plasmodium variant antigen protein Cir/Yir/Bir|yir-bir-cir_Pla: yir/bir/cir-family of variant antigens|RdRp of negative ssRNA viruses with segmented genomes catalytic domain profile.
OG0000929	PY17X_0400063.1-p1, PY17X_0901200.1-p1	PIR protein	PYYM_0023500.1-p1, PYYM_0900700.1-p1	YIR protein
OG0000930	PY17X_0402200.1-p1	fam-b protein	PYYM_0402400.1-p1	fam-b protein	N67C_004541	PYST-B: Plasmodium yoelii subtelomeric family PYST-B	N67_004671	PYST-B: Plasmodium yoelii subtelomeric family PYST-B
OG0000931	PY17X_0402300.1-p1	PIR protein	PYYM_0402500.1-p1	YIR protein	N67C_004542	Plasmodium variant antigen protein Cir/Yir/Bir|yir-bir-cir_Pla: yir/bir/cir-family of variant antigens	N67_004672	Plasmodium variant antigen protein Cir/Yir/Bir|yir-bir-cir_Pla: yir/bir/cir-family of variant antigens
OG0000932	PY17X_0402900.1-p1	fam-a protein	PYYM_0403100.1-p1	fam-a protein	N67C_004547	PYST-A: Plasmodium yoelii subtelomeric family PYST-A|Bet v1-like	N67_004677	PYST-A: Plasmodium yoelii subtelomeric family PYST-A|Bet v1-like
OG0000933	PY17X_0403000.1-p1	fam-a protein	PYYM_0403200.1-p1	fam-a protein	N67C_004548	PYST-A: Plasmodium yoelii subtelomeric family PYST-A|Bet v1-like	N67_004678	PYST-A: Plasmodium yoelii subtelomeric family PYST-A|Bet v1-like
OG0000934	PY17X_0403100.1-p1	conserved protein, unknown function	PYYM_0403300.1-p1	conserved Plasmodium protein, unknown function	N67C_004549		N67_004679
OG0000935	PY17X_0403200.1-p1	pre-mRNA-splicing factor PRP46, putative	PYYM_0403400.1-p1	pre-mRNA-splicing factor PRP46, putative	N67C_004550	WD domain, G-beta repeat|WD40 repeat-like|PLEIOTROPIC REGULATOR 1|WD40 REPEAT PROTEINPRL1/PRL2-RELATED|Trp-Asp (WD) repeats circular profile.|Trp-Asp (WD) repeats signature.|Trp-Asp (WD) repeats profile.	N67_004680	WD domain, G-beta repeat|WD40 repeat-like|PLEIOTROPIC REGULATOR 1|WD40 REPEAT PROTEINPRL1/PRL2-RELATED|Trp-Asp (WD) repeats circular profile.|Trp-Asp (WD) repeats profile.|Trp-Asp (WD) repeats signature.
OG0000936	PY17X_0403300.1-p1	serine/threonine protein kinase, putative	PYYM_0403500.1-p1	serine/threonine protein kinase, putative	N67C_004551	Protein kinase domain|Protein kinase-like (PK-like)|SRSF PROTEIN KINASE 1|MITOGEN-ACTIVATED PROTEIN KINASE|Protein kinases ATP-binding region signature.|Serine/Threonine protein kinases active-site signature.|Protein kinase domain profile.|Phosphorylase Kinase; domain 1|Transferase(Phosphotransferase) domain 1	N67_004681	Protein kinase domain|Protein kinase-like (PK-like)|SRSF PROTEIN KINASE 1|MITOGEN-ACTIVATED PROTEIN KINASE|Protein kinase domain profile.|Serine/Threonine protein kinases active-site signature.|Protein kinases ATP-binding region signature.|Phosphorylase Kinase; domain 1|Transferase(Phosphotransferase) domain 1
OG0000937	PY17X_0403400.1-p1	ABC transporter B family member 4, putative	PYYM_0403600.1-p1	ABC transporter B family member 4, putative	N67C_004552	ABC transporter|ABC transporter transmembrane region|P-loop containing nucleoside triphosphate hydrolases|ATP-DEPENDENT PERMEASE MDL1, MITOCHONDRIAL|ABC transporter integral membrane type-1 fused domain profile.|ATP-binding cassette, ABC transporter-type domain profile.|ABC transporters family signature.|ABC transporter type 1, transmembrane domain	N67_004682	ABC transporter|ABC transporter transmembrane region|P-loop containing nucleoside triphosphate hydrolases|ATP-DEPENDENT PERMEASE MDL1, MITOCHONDRIAL|ABC transporter integral membrane type-1 fused domain profile.|ATP-binding cassette, ABC transporter-type domain profile.|ABC transporters family signature.|ABC transporter type 1, transmembrane domain
OG0000938	PY17X_0403500.1-p1	CDGSH iron-sulfur domain-containing protein, putative	PYYM_0403700.1-p1	CDGSH iron-sulfur domain-containing protein, putative	N67C_004553	Iron-binding zinc finger CDGSH type	N67_004683	Iron-binding zinc finger CDGSH type
OG0000939	PY17X_0403600.1-p1	RNA-binding protein, putative	PYYM_0403800.1-p1	conserved Plasmodium protein, unknown function	N67C_004554	RNA-binding domain, RBD	N67_004684	RNA-binding domain, RBD
OG0000940	PY17X_0403700.1-p1	exportin-1, putative	PYYM_0403900.1-p1	exportin-1, putative	N67C_004555	CRM1 C terminal|CRM1 / Exportin repeat 3|Importin-beta N-terminal domain|Exportin 1-like protein|CRM1 / Exportin repeat 2|ARM repeat|EXPORTIN-1|EXPORTIN 1/5|Importin-beta N-terminal domain profile.	N67_004685	CRM1 C terminal|CRM1 / Exportin repeat 3|Importin-beta N-terminal domain|Exportin 1-like protein|CRM1 / Exportin repeat 2|ARM repeat|EXPORTIN-1|EXPORTIN 1/5|Importin-beta N-terminal domain profile.
OG0000941	PY17X_0403800.1-p1	N-ethylmaleimide-sensitive fusion protein, putative	PYYM_0404000.1-p1	N-ethylmaleimide-sensitive fusion protein, putative	N67C_004556	ATPase family associated with various cellular activities (AAA)|AAA+ lid domain|P-loop containing nucleoside triphosphate hydrolases|ADC-like|Cdc48 domain 2-like|VESICULAR-FUSION PROTEIN NSF|AAA-protein family signature.|Sigma-54 interaction domain ATP-binding region A signature.	N67_004686	ATPase family associated with various cellular activities (AAA)|AAA+ lid domain|P-loop containing nucleoside triphosphate hydrolases|ADC-like|Cdc48 domain 2-like|VESICULAR-FUSION PROTEIN NSF|Sigma-54 interaction domain ATP-binding region A signature.|AAA-protein family signature.
OG0000942	PY17X_0403900.1-p1	CLP1 P-loop domain-containing protein, putative	PYYM_0404100.1-p1	conserved Plasmodium protein, unknown function	N67C_004557	mRNA cleavage and polyadenylation factor CLP1 P-loop|POLYNUCLEOTIDE 5'-HYDROXYL-KINASE NOL9|CLEAVAGE/POLYADENYLATION FACTOR IA SUBUNIT CLP1P	N67_004687	mRNA cleavage and polyadenylation factor CLP1 P-loop|POLYNUCLEOTIDE 5'-HYDROXYL-KINASE NOL9|CLEAVAGE/POLYADENYLATION FACTOR IA SUBUNIT CLP1P
OG0000943	PY17X_0404000.1-p1	HAD superfamily protein, putative	PYYM_0404200.1-p1	HAD superfamily protein, putative	N67C_004558	Lipin/Ned1/Smp2 multi-domain protein middle domain|LNS2 (Lipin/Ned1/Smp2)|lipin, N-terminal conserved region|HAD-like|GH19076P|LIPIN	N67_004688	lipin, N-terminal conserved region|LNS2 (Lipin/Ned1/Smp2)|Lipin/Ned1/Smp2 multi-domain protein middle domain|HAD-like|GH19076P|LIPIN
OG0000944	PY17X_0404100.1-p1	DNA-directed RNA polymerases I, II, and III subunit RPABC2, putative	PYYM_0404300.1-p1	DNA-directed RNA polymerase subunit I, putative	N67C_004559	RNA polymerase Rpb6|RPB6/omega subunit-like|DNA-DIRECTED RNA POLYMERASE SUBUNIT K|RNA polymerases K / 14 to 18 Kd subunits signature.	N67_004689	RNA polymerase Rpb6|RPB6/omega subunit-like|DNA-DIRECTED RNA POLYMERASE SUBUNIT K|RNA polymerases K / 14 to 18 Kd subunits signature.
OG0000945	PY17X_0404200.1-p1	palmitoyltransferase DHHC1, putative	PYYM_0404400.1-p1	palmitoyltransferase, putative	N67C_004560	DHHC palmitoyltransferase|Ankyrin repeats (3 copies)|Ankyrin repeat|ZINC FINGER DHHC DOMAIN CONTAINING PROTEIN|Ankyrin repeat region circular profile.|DHHC domain profile.|Ankyrin repeat profile.	N67_004690	DHHC palmitoyltransferase|Ankyrin repeats (3 copies)|Ankyrin repeat|ZINC FINGER DHHC DOMAIN CONTAINING PROTEIN|Ankyrin repeat profile.|DHHC domain profile.|Ankyrin repeat region circular profile.
OG0000946	PY17X_0404300.1-p1	spindle pole body protein, putative	PYYM_0404500.1-p1	spindle pole body protein, putative	N67C_004561	Gamma tubulin complex component N-terminal|Gamma tubulin complex component C-terminal|GAMMA TUBULIN COMPLEX PROTEIN	N67_004691	Gamma tubulin complex component N-terminal|Gamma tubulin complex component C-terminal|GAMMA TUBULIN COMPLEX PROTEIN
OG0000947	PY17X_0404400.1-p1	plasmoredoxin	PYYM_0404600.1-p1	plasmoredoxin	N67C_004562	Thioredoxin-like|THIOREDOXIN|THIOREDOXIN [SEE ALSO XTR]|Glutaredoxin	N67_004692	Thioredoxin-like|THIOREDOXIN|THIOREDOXIN [SEE ALSO XTR]|Glutaredoxin
OG0000948	PY17X_0404500.1-p1	lipoamide acyltransferase component of branched-chain alpha-keto acid dehydrogenase complex, putative	PYYM_0404700.1-p1	lipoamide acyltransferase component of branched-chain alpha-keto acid dehydrogenase complex, putative	N67C_004563	2-oxoacid dehydrogenases acyltransferase (catalytic domain)|Biotin-requiring enzyme|Single hybrid motif|CoA-dependent acyltransferases|LIPOAMIDE ACYLTRANSFERASE COMPONENT OF BRANCHED-CHAIN ALPHA-KETO ACID DEHYDROGENASE COMPLEX, MITOCHONDRIAL|DIHYDROLIPOAMIDE ACETYLTRANSFERASE COMPONENT OF PYRUVATE DEHYDROGENASE COMPLEX|2-oxo acid dehydrogenases acyltransferase component lipoyl binding site.|Bioti…	N67_004693	2-oxoacid dehydrogenases acyltransferase (catalytic domain)|Biotin-requiring enzyme|CoA-dependent acyltransferases|Single hybrid motif|LIPOAMIDE ACYLTRANSFERASE COMPONENT OF BRANCHED-CHAIN ALPHA-KETO ACID DEHYDROGENASE COMPLEX, MITOCHONDRIAL|DIHYDROLIPOAMIDE ACETYLTRANSFERASE COMPONENT OF PYRUVATE DEHYDROGENASE COMPLEX|2-oxo acid dehydrogenases acyltransferase component lipoyl binding site.|Bioti…
OG0000949	PY17X_0404600.1-p1	IBR domain protein, putative	PYYM_0404800.1-p1	IBR domain protein, putative	N67C_004564	IBR domain, a half RING-finger domain|RING/U-box|E3 UBIQUITIN-PROTEIN LIGASE ARI5-RELATED|RBR FAMILY RING FINGER AND IBR DOMAIN-CONTAINING|TRIAD supradomain profile.	N67_004694	IBR domain, a half RING-finger domain|RING/U-box|E3 UBIQUITIN-PROTEIN LIGASE ARI5-RELATED|RBR FAMILY RING FINGER AND IBR DOMAIN-CONTAINING|TRIAD supradomain profile.
OG0000950	PY17X_0404700.1-p1	phosphatidylethanolamine-binding protein, putative	PYYM_0404900.1-p1	phosphatidylethanolamine-binding protein, putative	N67C_004565	Phosphatidylethanolamine-binding protein|PEBP-like	N67_004695	Phosphatidylethanolamine-binding protein|PEBP-like
OG0000951	PY17X_0404800.1-p1	inner membrane complex protein 1a, putative	PYYM_0405000.1-p1	inner membrane complex protein 1a	N67C_004566	Inner membrane complex protein	N67_004696	Inner membrane complex protein
OG0000952	PY17X_0404900.1-p1	inner membrane complex protein 1e, putative	PYYM_0405100.1-p1	inner membrane complex protein 1e, putative	N67C_004567	Inner membrane complex protein	N67_004697	Inner membrane complex protein
OG0000953	PY17X_0405000.1-p1	EH domain-containing protein, putative	PYYM_0405200.1-p1	EH (Eps15 homology) protein, putative	N67C_004568	Dynamin family|Cytoskeletal-regulatory complex EF hand|N-terminal EH-domain containing protein|P-loop containing nucleoside triphosphate hydrolases|EF-hand|EH DOMAIN-CONTAINING PROTEIN 4|EH DOMAIN|EH domain profile.|EF-hand calcium-binding domain profile.|Dynamin-type guanine nucleotide-binding (G) domain profile.	N67_004698	Dynamin family|Cytoskeletal-regulatory complex EF hand|N-terminal EH-domain containing protein|P-loop containing nucleoside triphosphate hydrolases|EF-hand|EH DOMAIN-CONTAINING PROTEIN 4|EH DOMAIN|EH domain profile.|EF-hand calcium-binding domain profile.|Dynamin-type guanine nucleotide-binding (G) domain profile.
OG0000954	PY17X_0405100.1-p1	conserved Plasmodium protein, unknown function	PYYM_0405300.1-p1	conserved Plasmodium protein, unknown function	N67C_004569		N67_004699
OG0000955	PY17X_0405200.1-p1	60S ribosomal protein L44, putative	PYYM_0405400.1-p1	60S ribosomal protein L44, putative	N67C_004570	Ribosomal protein L44|Zn-binding ribosomal proteins|60S RIBOSOMAL PROTEIN L36A/L44|Ribosomal protein L44e signature.	N67_004700	Ribosomal protein L44|Zn-binding ribosomal proteins|60S RIBOSOMAL PROTEIN L36A/L44|Ribosomal protein L44e signature.
OG0000956	PY17X_0405300.1-p1	1-cys-glutaredoxin-like protein-1, putative	PYYM_0405500.1-p1	1-cys-glutaredoxin-like protein-1, putative	N67C_004571	Glutaredoxin|TIGR00365: monothiol glutaredoxin, Grx4 family|Thioredoxin-like|GLUTAREDOXIN-RELATED PROTEIN 5, MITOCHONDRIAL|GLUTAREDOXIN FAMILY MEMBER|Glutaredoxin domain profile.	N67_004701	Glutaredoxin|TIGR00365: monothiol glutaredoxin, Grx4 family|Thioredoxin-like|GLUTAREDOXIN-RELATED PROTEIN 5, MITOCHONDRIAL|GLUTAREDOXIN FAMILY MEMBER|Glutaredoxin domain profile.
OG0000957	PY17X_0405400.1-p1	circumsporozoite (CS) protein	PYYM_0405600.1-p1	circumsporozoite (CS) protein	N67C_004572	Thrombospondin type 1 domain|TSP-1 type 1 repeat|Thrombospondin type-1 (TSP1) repeat profile.	N67_004702	Thrombospondin type 1 domain|TSP-1 type 1 repeat|Thrombospondin type-1 (TSP1) repeat profile.
OG0000958	PY17X_0405500.1-p1	conserved Plasmodium membrane protein, unknown function	PYYM_0405700.1-p1	conserved Plasmodium membrane protein, unknown function	N67C_004573		N67_004703
OG0000959	PY17X_0405600.1-p1	conserved protein, unknown function	PYYM_0405800.1-p1	conserved Plasmodium protein, unknown function	N67C_004574		N67_004704
OG0000960	PY17X_0405700.1-p1	elongation factor (EF-TS), putative	PYYM_0405900.1-p1	elongation factor (EF-TS), putative	N67C_004575	Elongation factor TS|tsf: translation elongation factor Ts|UBA-like|Elongation factor Ts (EF-Ts), dimerisation domain|ELONGATION FACTOR TS|ELONGATION FACTOR TS, MITOCHONDRIAL|Elongation factor Ts, dimerisation domain	N67_004705	Elongation factor TS|tsf: translation elongation factor Ts|Elongation factor Ts (EF-Ts), dimerisation domain|UBA-like|ELONGATION FACTOR TS|ELONGATION FACTOR TS, MITOCHONDRIAL|Elongation factor Ts, dimerisation domain
OG0000961	PY17X_0405800.1-p1	conserved Plasmodium protein, unknown function	PYYM_0406000.1-p1	conserved Plasmodium protein, unknown function	N67C_004576	ARL6IP4 PROTEIN	N67_004706	ARL6IP4 PROTEIN
OG0000962	PY17X_0405900.1-p1	conserved Plasmodium protein, unknown function	PYYM_0406100.1-p1	conserved Plasmodium protein, unknown function	N67C_004577	GRIP domain profile.	N67_004707	GRIP domain profile.
OG0000963	PY17X_0406000.1-p1	conserved Plasmodium membrane protein, unknown function	PYYM_0406200.1-p1	conserved Plasmodium membrane protein, unknown function	N67C_004578	FGFR1 ONCOGENE PARTNER/LISH DOMAIN-CONTAINING PROTEIN|LISH DOMAIN-CONTAINING PROTEIN FOPNL	N67_004708	FGFR1 ONCOGENE PARTNER/LISH DOMAIN-CONTAINING PROTEIN|LISH DOMAIN-CONTAINING PROTEIN FOPNL
OG0000964	PY17X_0406100.1-p1	conserved protein, unknown function	PYYM_0406300.1-p1	conserved Plasmodium protein, unknown function	N67C_004579		N67_004709
OG0000965	PY17X_0406200.1-p1	conserved Plasmodium protein, unknown function	PYYM_0406400.1-p1	conserved Plasmodium protein, unknown function	N67C_004580	Dopey, N-terminal|DOPEY-RELATED	N67_004710	Dopey, N-terminal|DOPEY-RELATED
OG0000966	PY17X_0406300.1-p1	DNA-(apurinic or apyrimidinic site) lyase, putative	PYYM_0406500.1-p1	AP endonuclease (DNA-[apurinic or apyrimidinic site] lyase), putative	N67C_004581	Endonuclease/Exonuclease/phosphatase family|xth: exodeoxyribonuclease III (xth)|DNase I-like|AP ENDONUCLEASE|DNA-(APURINIC OR APYRIMIDINIC SITE) LYASE|AP endonucleases family 1 profile.|Endonuclease/exonuclease/phosphatase	N67_004711	Endonuclease/Exonuclease/phosphatase family|xth: exodeoxyribonuclease III (xth)|DNase I-like|AP ENDONUCLEASE|DNA-(APURINIC OR APYRIMIDINIC SITE) LYASE|AP endonucleases family 1 profile.|Endonuclease/exonuclease/phosphatase
OG0000967	PY17X_0406400.1-p1	ubiquitin-conjugating enzyme E2, putative	PYYM_0406600.1-p1	ubiquitin-conjugating enzyme E2, putative	N67C_004582	Ubiquitin-conjugating enzyme|UBC-like|GEO06356P1|UBIQUITIN-CONJUGATING ENZYME E2|Ubiquitin-conjugating (UBC) core domain profile.|Ubiquitin Conjugating Enzyme	N67_004712	Ubiquitin-conjugating enzyme|UBC-like|GEO06356P1|UBIQUITIN-CONJUGATING ENZYME E2|Ubiquitin-conjugating (UBC) core domain profile.|Ubiquitin Conjugating Enzyme
OG0000968	PY17X_0406500.1-p1	P-loop containing nucleoside triphosphate hydrolase, putative	PYYM_0406700.1-p1	P-loop containing nucleoside triphosphate hydrolase, putative	N67C_004583	Dpy-30 motif|NAD(P)-binding Rossmann-fold domains|P-loop containing nucleoside triphosphate hydrolases|ADENYLATE KINASE 7|NUCLEOTIDE KINASE	N67_004713	Dpy-30 motif|NAD(P)-binding Rossmann-fold domains|P-loop containing nucleoside triphosphate hydrolases|ADENYLATE KINASE 7|NUCLEOTIDE KINASE
OG0000969	PY17X_0406600.1-p1	conserved protein, unknown function	PYYM_0406800.1-p1	conserved Plasmodium protein, unknown function	N67C_004584	Ubiquinone-binding protein QP-C of cytochrome bc1 complex (Ubiquinol-cytochrome c reductase)	N67_004714	Ubiquinone-binding protein QP-C of cytochrome bc1 complex (Ubiquinol-cytochrome c reductase)
OG0000970	PY17X_0406700.1-p1	conserved Plasmodium protein, unknown function	PYYM_0406900.1-p1	conserved Plasmodium protein, unknown function	N67C_004585		N67_004715
OG0000971	PY17X_0406800.1-p1	activator of Hsp90 ATPase, putative	PYYM_0407000.1-p1	activator of Hsp90 ATPase, putative	N67C_004586	Activator of Hsp90 ATPase, N-terminal|Activator of Hsp90 ATPase, Aha1|HEAT SHOCK PROTEIN 90 HSP90 CO-CHAPERONE AHA-1|LD43819P	N67_004716	Activator of Hsp90 ATPase, N-terminal|Activator of Hsp90 ATPase, Aha1|LD43819P|HEAT SHOCK PROTEIN 90 HSP90 CO-CHAPERONE AHA-1
OG0000972	PY17X_0406900.1-p1	glutaredoxin 1, putative	PYYM_0407100.1-p1	glutaredoxin 1, putative	N67C_004587	Glutaredoxin|GRX_euk: glutaredoxin|Thioredoxin-like|GLUTAREDOXIN-1|Glutaredoxin domain profile.|Glutaredoxin active site.	N67_004717	Glutaredoxin|GRX_euk: glutaredoxin|Thioredoxin-like|GLUTAREDOXIN-1|Glutaredoxin domain profile.|Glutaredoxin active site.
OG0000973	PY17X_0407000.1-p1	FAD-dependent glycerol-3-phosphate dehydrogenase, putative	PYYM_0407200.1-p1	FAD-dependent glycerol-3-phosphate dehydrogenase, putative	N67C_004588	C-terminal domain of alpha-glycerophosphate oxidase|FAD dependent oxidoreductase|FAD/NAD(P)-binding domain|GLYCEROL-3-PHOSPHATE DEHYDROGENASE|GLYCEROL-3-PHOSPHATE DEHYDROGENASE, MITOCHONDRIAL|FAD-dependent glycerol-3-phosphate dehydrogenase signature 1.	N67_004718	C-terminal domain of alpha-glycerophosphate oxidase|FAD dependent oxidoreductase|FAD/NAD(P)-binding domain|GLYCEROL-3-PHOSPHATE DEHYDROGENASE|GLYCEROL-3-PHOSPHATE DEHYDROGENASE, MITOCHONDRIAL|FAD-dependent glycerol-3-phosphate dehydrogenase signature 1.
OG0000974	PY17X_0407100.1-p1	cytochrome c oxidase subunit ApiCOX35, putative	PYYM_0407300.1-p1	conserved Plasmodium protein, unknown function	N67C_004589		N67_004719
OG0000975	PY17X_0407200.1-p1	ATP synthase-associated protein, putative	PYYM_0407400.1-p1	conserved Plasmodium protein, unknown function	N67C_004590		N67_004720
OG0000976	PY17X_0407300.1-p1	ER membrane protein complex subunit 5, putative	PYYM_0407500.1-p1	membrane magnesium transporter, putative	N67C_004591		N67_004721
OG0000977	PY17X_0407400.1-p1	T-complex protein 1 subunit beta, putative	PYYM_0407600.1-p1	T-complex protein 1 subunit beta, putative	N67C_004592	TCP-1/cpn60 chaperonin family|chap_CCT_beta: T-complex protein 1, beta subunit|GroEL equatorial domain-like|GroEL apical domain-like|GroEL-intermediate domain like|T-COMPLEX PROTEIN 1 SUBUNIT BETA|CHAPERONIN|Chaperonins TCP-1 signature 1.|Chaperonins TCP-1 signature 2.|GroEL	N67_004722	TCP-1/cpn60 chaperonin family|chap_CCT_beta: T-complex protein 1, beta subunit|GroEL equatorial domain-like|GroEL apical domain-like|GroEL-intermediate domain like|T-COMPLEX PROTEIN 1 SUBUNIT BETA|CHAPERONIN|Chaperonins TCP-1 signature 2.|Chaperonins TCP-1 signature 1.|GroEL
OG0000978	PY17X_0407500.1-p1	40S ribosomal protein S23, putative	PYYM_0407700.1-p1	40S ribosomal protein S23, putative	N67C_004593	Ribosomal protein S12/S23|uS12_E_A: ribosomal protein uS12|Nucleic acid-binding proteins|30S RIBOSOMAL PROTEIN S12 FAMILY MEMBER|40S RIBOSOMAL PROTEIN S23|Ribosomal protein S12 signature.	N67_004723	Ribosomal protein S12/S23|uS12_E_A: ribosomal protein uS12|Nucleic acid-binding proteins|30S RIBOSOMAL PROTEIN S12 FAMILY MEMBER|40S RIBOSOMAL PROTEIN S23|Ribosomal protein S12 signature.
OG0000979	PY17X_0407700.1-p1	40S ribosomal protein S12, putative	PYYM_0407800.1-p1	40S ribosomal protein S12, putative	N67C_004594	Ribosomal protein L7Ae/L30e/S12e/Gadd45 family|L30e-like|40S RIBOSOMAL PROTEIN S12|Ribosomal protein S12e signature.	N67_004724	Ribosomal protein L7Ae/L30e/S12e/Gadd45 family|L30e-like|40S RIBOSOMAL PROTEIN S12|Ribosomal protein S12e signature.
OG0000980	PY17X_0407800.1-p1	60S ribosomal protein L7, putative	PYYM_0407900.1-p1	60S ribosomal protein L7, putative	N67C_004595	Ribosomal protein L30p/L7e|Ribosomal L30 N-terminal domain|uL30_euk: 60S ribosomal protein uL30|60S RIBOSOMAL PROTEIN L7|60S RIBOSOMAL PROTEIN L7-RELATED	N67_004725	Ribosomal protein L30p/L7e|Ribosomal L30 N-terminal domain|uL30_euk: 60S ribosomal protein uL30|60S RIBOSOMAL PROTEIN L7|60S RIBOSOMAL PROTEIN L7-RELATED
OG0000981	PY17X_0407900.1-p1	microtubule-associated protein RP/EB family, putative	PYYM_0408000.1-p1	EB1 homolog, putative	N67C_004596	EB1-like C-terminal motif|Calponin homology (CH) domain|EB1 dimerisation domain-like|Calponin-homology domain, CH-domain|EB1, ISOFORM F-RELATED|MICROTUBULE-ASSOCIATED PROTEIN RP/EB FAMILY MEMBER|EB1-C terminal (EB1-C) domain profile.|Calponin homology (CH) domain profile.	N67_004726	EB1-like C-terminal motif|Calponin homology (CH) domain|EB1 dimerisation domain-like|Calponin-homology domain, CH-domain|EB1, ISOFORM F-RELATED|MICROTUBULE-ASSOCIATED PROTEIN RP/EB FAMILY MEMBER|EB1-C terminal (EB1-C) domain profile.|Calponin homology (CH) domain profile.
OG0000982	PY17X_0408100.1-p1	spindle and kinetochore-associated protein 2, putative	PYYM_0408200.1-p1	conserved Plasmodium protein, unknown function	N67C_004597	Spindle and kinetochore-associated protein 2|SPINDLE AND KINETOCHORE-ASSOCIATED PROTEIN 2	N67_004728	Spindle and kinetochore-associated protein 2|SPINDLE AND KINETOCHORE-ASSOCIATED PROTEIN 2
OG0000983	PY17X_0408200.1-p1	conserved Plasmodium protein, unknown function	PYYM_0408300.1-p1	conserved Plasmodium protein, unknown function	N67C_004598		N67_004729
OG0000984	PY17X_0408300.1-p1	conserved Plasmodium protein, unknown function	PYYM_0408400.1-p1	conserved Plasmodium protein, unknown function	N67C_004599		N67_004730
OG0000985	PY17X_0408400.1-p1	conserved Plasmodium protein, unknown function	PYYM_0408500.1-p1	conserved Plasmodium protein, unknown function	N67C_004600	PDZ domain-like|TPR-like|PDZ domain profile.	N67_004731	PDZ domain-like|TPR-like|PDZ domain profile.
OG0000986	PY17X_0408500.1-p1	conserved Plasmodium protein, unknown function	PYYM_0408600.1-p1	conserved Plasmodium protein, unknown function	N67C_004601	CHASCON, ISOFORM D-RELATED	N67_004732
OG0000987	PY17X_0408600.1-p1	DNA polymerase delta small subunit, putative	PYYM_0408700.1-p1	DNA polymerase epsilon subunit b, putative	N67C_004602	DNA polymerase delta subunit OB-fold domain|DNA polymerase alpha/epsilon subunit B|DNA POLYMERASE DELTA SUBUNIT 2	N67_004733	DNA polymerase delta subunit OB-fold domain|DNA polymerase alpha/epsilon subunit B|DNA POLYMERASE DELTA SUBUNIT 2
OG0000988	PY17X_0408700.1-p1	zinc finger protein, putative	PYYM_0408800.1-p1	conserved Plasmodium protein, unknown function	N67C_004603	Zinc finger B-box type profile.	N67_004734	Zinc finger B-box type profile.
OG0000989	PY17X_0408800.1-p1	T-complex protein 1 subunit eta, putative	PYYM_0408900.1-p1	T-complex protein 1 subunit eta, putative	N67C_004604	TCP-1/cpn60 chaperonin family|chap_CCT_eta: T-complex protein 1, eta subunit|GroEL-intermediate domain like|GroEL equatorial domain-like|GroEL apical domain-like|CHAPERONIN|T-COMPLEX PROTEIN 1 SUBUNIT ETA|Chaperonins TCP-1 signature 3.|Chaperonins TCP-1 signature 2.|Chaperonins TCP-1 signature 1.|GroEL	N67_004735	TCP-1/cpn60 chaperonin family|chap_CCT_eta: T-complex protein 1, eta subunit|GroEL-intermediate domain like|GroEL equatorial domain-like|GroEL apical domain-like|CHAPERONIN|T-COMPLEX PROTEIN 1 SUBUNIT ETA|Chaperonins TCP-1 signature 2.|Chaperonins TCP-1 signature 1.|Chaperonins TCP-1 signature 3.|GroEL
OG0000990	PY17X_0408900.1-p1	conserved Plasmodium protein, unknown function	PYYM_0409000.1-p1	conserved rodent malaria protein, unknown function	N67C_004605		N67_004736
OG0000991	PY17X_0409100.1-p1	activator of Hsp90 ATPase, putative	PYYM_0409200.1-p1	activator of Hsp90 ATPase, putative	N67C_004606	Activator of Hsp90 ATPase homolog 1-like protein|Bet v1-like|HEAT SHOCK PROTEIN 90 HSP90 CO-CHAPERONE AHA-1|LD43819P	N67_004737	Activator of Hsp90 ATPase homolog 1-like protein|Bet v1-like|HEAT SHOCK PROTEIN 90 HSP90 CO-CHAPERONE AHA-1|LD43819P
OG0000992	PY17X_0409200.1-p1	pre-mRNA-processing factor 19, putative	PYYM_0409300.1-p1	pre-mRNA-processing factor 19, putative	N67C_004607	WD domain, G-beta repeat|Prp19/Pso4-like|WD40 repeat-like|RING/U-box|PRE-MRNA-PROCESSING FACTOR 19|Trp-Asp (WD) repeats profile.|U-box domain profile.|Trp-Asp (WD) repeats circular profile.|Trp-Asp (WD) repeats signature.|Zinc/RING finger domain, C3HC4 (zinc finger)	N67_004738	WD domain, G-beta repeat|Prp19/Pso4-like|WD40 repeat-like|RING/U-box|PRE-MRNA-PROCESSING FACTOR 19|Trp-Asp (WD) repeats profile.|U-box domain profile.|Trp-Asp (WD) repeats circular profile.|Trp-Asp (WD) repeats signature.|Zinc/RING finger domain, C3HC4 (zinc finger)
OG0000993	PY17X_0409300.1-p1	conserved protein, unknown function	PYYM_0409400.1-p1	conserved Plasmodium protein, unknown function	N67C_004608		N67_004739
OG0000994	PY17X_0409400.1-p1	conserved protein, unknown function	PYYM_0409500.1-p1	conserved Plasmodium protein, unknown function	N67C_004609		N67_004740
OG0000995	PY17X_0409500.1-p1	splicing factor 3B subunit 1, putative	PYYM_0409600.1-p1	splicing factor 3B subunit 1, putative	N67C_004610	Splicing factor 3B subunit 1|ARM repeat|SPLICING FACTOR 3B, SUBUNIT 1-RELATED	N67_004741	Splicing factor 3B subunit 1|ARM repeat|SPLICING FACTOR 3B, SUBUNIT 1-RELATED
OG0000996	PY17X_0409600.1-p1	dual specificity protein phosphatase, putative	PYYM_0409700.1-p1	dual specificity protein phosphatase, putative	N67C_004611	Dual specificity phosphatase, catalytic domain|(Phosphotyrosine protein) phosphatases II|DUAL SPECIFICITY PROTEIN PHOSPHATASE 12|DUAL SPECIFICITY PROTEIN PHOSPHATASE 12 FAMILY MEMBER|Tyrosine specific protein phosphatases domain profile.|Tyrosine specific protein phosphatases active site.|Dual specificity protein phosphatase domain profile.|Zinc finger C2H2 type domain signature.|Protein tyrosine…	N67_004742	Dual specificity phosphatase, catalytic domain|(Phosphotyrosine protein) phosphatases II|DUAL SPECIFICITY PROTEIN PHOSPHATASE 12|DUAL SPECIFICITY PROTEIN PHOSPHATASE 12 FAMILY MEMBER|Tyrosine specific protein phosphatases domain profile.|Zinc finger C2H2 type domain signature.|Tyrosine specific protein phosphatases active site.|Dual specificity protein phosphatase domain profile.|Protein tyrosine…
OG0000997	PY17X_0409700.1-p1	conserved Plasmodium protein, unknown function	PYYM_0409800.1-p1	conserved Plasmodium protein, unknown function	N67C_004612		N67_004743
OG0000998	PY17X_0409800.1-p1	serine/threonine protein kinase, putative	PYYM_0409900.1-p1	aurora-related kinase 2, putative	N67C_004613	Protein kinase domain|Protein kinase-like (PK-like)|SERINE/THREONINE-PROTEIN KINASE IAL-RELATED|AURORA A|Protein kinases ATP-binding region signature.|Protein kinase domain profile.|Serine/Threonine protein kinases active-site signature.|Transferase(Phosphotransferase) domain 1	N67_004744	Protein kinase domain|Protein kinase-like (PK-like)|SERINE/THREONINE-PROTEIN KINASE IAL-RELATED|AURORA A|Protein kinase domain profile.|Serine/Threonine protein kinases active-site signature.|Protein kinases ATP-binding region signature.|Transferase(Phosphotransferase) domain 1
OG0000999	PY17X_0410100.1-p1	asparagine synthetase [glutamine-hydrolyzing], putative	PYYM_0410200.1-p1	asparagine synthetase, putative	N67C_004614	Asparagine synthase|Glutamine amidotransferase domain|asn_synth_AEB: asparagine synthase (glutamine-hydrolyzing)|N-terminal nucleophile aminohydrolases (Ntn hydrolases)|Adenine nucleotide alpha hydrolases-like|ASPARAGINE SYNTHETASE|Glutamine amidotransferase type 2 domain profile.|Glutamine Phosphoribosylpyrophosphate, subunit 1, domain 1|HUPs	N67_004745	Asparagine synthase|Glutamine amidotransferase domain|asn_synth_AEB: asparagine synthase (glutamine-hydrolyzing)|N-terminal nucleophile aminohydrolases (Ntn hydrolases)|Adenine nucleotide alpha hydrolases-like|ASPARAGINE SYNTHETASE|Glutamine amidotransferase type 2 domain profile.|Glutamine Phosphoribosylpyrophosphate, subunit 1, domain 1|HUPs
OG0001000	PY17X_0410200.1-p1	60S acidic ribosomal protein P2, putative	PYYM_0410300.1-p1	60S acidic ribosomal protein P2, putative	N67C_004615	60s Acidic ribosomal protein|60S ACIDIC RIBOSOMAL PROTEIN P2-1|60S ACIDIC RIBOSOMAL PROTEIN FAMILY MEMBER	N67_004746	60s Acidic ribosomal protein|60S ACIDIC RIBOSOMAL PROTEIN P2-1|60S ACIDIC RIBOSOMAL PROTEIN FAMILY MEMBER
OG0001001	PY17X_0410300.1-p1	SECIS-binding protein 2, putative	PYYM_0410400.1-p1	SECIS-binding protein 2, putative	N67C_004616	Ribosomal protein L7Ae/L30e/S12e/Gadd45 family|L30e-like|GH01354P	N67_004747	Ribosomal protein L7Ae/L30e/S12e/Gadd45 family|L30e-like|GH01354P
OG0001002	PY17X_0410400.1-p1	YTH domain-containing protein, putative	PYYM_0410500.1-p1	YTH domain-containing protein, putative	N67C_004617	YT521-B-like domain|YTH DOMAIN-CONTAINING PROTEIN 1|YTH YT521-B HOMOLOGY DOMAIN-CONTAINING|YTH domain profile.|ph1033 like domains	N67_004748	YT521-B-like domain|YTH DOMAIN-CONTAINING PROTEIN 1|YTH YT521-B HOMOLOGY DOMAIN-CONTAINING|YTH domain profile.|ph1033 like domains
OG0001003	PY17X_0410500.1-p1	conserved Plasmodium protein, unknown function	PYYM_0410600.1-p1	conserved Plasmodium protein, unknown function	N67C_004618		N67_004749
OG0001004	PY17X_0410600.1-p1	50S ribosomal protein L9, apicoplast, putative	PYYM_0410700.1-p1	50S ribosomal protein L9, apicoplast, putative	N67C_004619	Ribosomal protein L9, N-terminal domain	N67_004750	Ribosomal protein L9, N-terminal domain
OG0001005	PY17X_0410700.1-p1	calcium-dependent protein kinase 3	PYYM_0410800.1-p1	calcium-dependent protein kinase 3	N67C_004620	EF-hand domain pair|Protein kinase domain|Protein kinase-like (PK-like)|EF-hand|CALCIUM-DEPENDENT PROTEIN KINASE 25|SERINE/THREONINE-PROTEIN KINASE|Serine/Threonine protein kinases active-site signature.|EF-hand calcium-binding domain.|EF-hand calcium-binding domain profile.|Protein kinases ATP-binding region signature.|Protein kinase domain profile.|Phosphorylase Kinase; domain 1|Transferase(Pho…	N67_004751	EF-hand domain pair|Protein kinase domain|Protein kinase-like (PK-like)|EF-hand|CALCIUM-DEPENDENT PROTEIN KINASE 25|SERINE/THREONINE-PROTEIN KINASE|Protein kinases ATP-binding region signature.|Serine/Threonine protein kinases active-site signature.|EF-hand calcium-binding domain.|EF-hand calcium-binding domain profile.|Protein kinase domain profile.|Phosphorylase Kinase; domain 1|Transferase(Pho…
OG0001006	PY17X_0410900.1-p1	phosphoglycerate mutase, putative	PYYM_0411000.1-p1	phosphoglycerate mutase, putative	N67C_004621	Phosphoglycerate mutase-like|BROAD-SPECIFICITY PHOSPHATASE YOR283W-RELATED|PHOSPHATASE SPAC513.02-RELATED	N67_004752	Phosphoglycerate mutase-like|BROAD-SPECIFICITY PHOSPHATASE YOR283W-RELATED|PHOSPHATASE SPAC513.02-RELATED
OG0001007	PY17X_0411000.1-p1	parasite-infected erythrocyte surface protein	PYYM_0411100.1-p1	parasite-infected erythrocyte surface protein	N67C_004622	Adhesin YadA, collagen-binding domain	N67_004753	Adhesin YadA, collagen-binding domain
OG0001008	PY17X_0411100.1-p1	eukaryotic translation initiation factor 3 subunit K, putative	PYYM_0411200.1-p1	SAC3/GNAP family-related protein, putative	N67C_004623	CSN8/PSMD8/EIF3K family|ARM repeat|Winged helix DNA-binding domain|EUKARYOTIC TRANSLATION INITIATION FACTOR 3 SUBUNIT K|EUKARYOTIC TRANSLATION INITIATION FACTOR 3 SUBUNIT 11|PCI domain profile.|ARM repeat; domain 1	N67_004754	CSN8/PSMD8/EIF3K family|ARM repeat|Winged helix DNA-binding domain|EUKARYOTIC TRANSLATION INITIATION FACTOR 3 SUBUNIT K|EUKARYOTIC TRANSLATION INITIATION FACTOR 3 SUBUNIT 11|PCI domain profile.|ARM repeat; domain 1
OG0001009	PY17X_0411200.1-p1	trafficking protein particle complex subunit 4, putative	PYYM_0411300.1-p1	trafficking protein particle complex subunit 4, putative	N67C_004624	Sybindin-like family|SNARE-like|TRAFFICKING PROTEIN PARTICLE COMPLEX SUBUNIT|TRAFFICKING PROTEIN PARTICLE COMPLEX SUBUNIT 4	N67_004755	Sybindin-like family|SNARE-like|TRAFFICKING PROTEIN PARTICLE COMPLEX SUBUNIT|TRAFFICKING PROTEIN PARTICLE COMPLEX SUBUNIT 4
OG0001010	PY17X_0411400.1-p1	conserved Plasmodium protein, unknown function	PYYM_0411500.1-p1	conserved Plasmodium protein, unknown function	N67C_004625		N67_004756
OG0001011	PY17X_0411500.1-p1	conserved Plasmodium protein, unknown function	PYYM_0411600.1-p1	conserved Plasmodium protein, unknown function	N67C_004626		N67_004757
OG0001012	PY17X_0411600.1-p1	pre-mRNA splicing factor, putative	PYYM_0411700.1-p1	pre-mRNA splicing factor, putative	N67C_004627	PWI domain|SERINE/ARGININE REGULATED NUCLEAR MATRIX PROTEIN|SERINE/ARGININE REPETITIVE MATRIX PROTEIN 1|PWI domain profile.	N67_004758	PWI domain|SERINE/ARGININE REGULATED NUCLEAR MATRIX PROTEIN|SERINE/ARGININE REPETITIVE MATRIX PROTEIN 1|PWI domain profile.
OG0001013	PY17X_0411700.1-p1	valine--tRNA ligase, putative	PYYM_0411800.1-p1	valine--tRNA ligase, putative	N67C_004628	tRNA synthetases class I (I, L, M and V)|Anticodon-binding domain of tRNA ligase|Nucleotidylyl transferase|Anticodon-binding domain of a subclass of class I aminoacyl-tRNA synthetases|VALYL-TRNA SYNTHETASE, ISOFORM C|VALYL-TRNA SYNTHETASES|Aminoacyl-transfer RNA synthetases class-I signature.|HUPs	N67_004759	Anticodon-binding domain of tRNA ligase|tRNA synthetases class I (I, L, M and V)|Anticodon-binding domain of a subclass of class I aminoacyl-tRNA synthetases|Nucleotidylyl transferase|VALYL-TRNA SYNTHETASE, ISOFORM C|VALYL-TRNA SYNTHETASES|Aminoacyl-transfer RNA synthetases class-I signature.|HUPs
OG0001014	PY17X_0411800.1-p1	phosphatidylinositol 3- and 4-kinase, putative	PYYM_0411900.1-p1	phosphatidylinositol 3- and 4-kinase, putative	N67C_004629	Phosphatidylinositol 3- and 4-kinase|PHOSPHATIDYLINOSITOL 4-KINASE GAMMA 3|PHOSPHATIDYLINOSITOL 4-KINASE GAMMA	N67_004760	Phosphatidylinositol 3- and 4-kinase|PHOSPHATIDYLINOSITOL 4-KINASE GAMMA 3|PHOSPHATIDYLINOSITOL 4-KINASE GAMMA
OG0001015	PY17X_0412000.1-p1	conserved protein, unknown function	PYYM_0412100.1-p1	conserved Plasmodium protein, unknown function	N67C_004630		N67_004761
OG0001016	PY17X_0412100.1-p1	dolichyl-diphosphooligosaccharide--protein glycosyltransferase subunit OST1, putative	PYYM_0412200.1-p1	dolichyl-diphosphooligosaccharide--protein glycosyltransferase subunit 1, putative	N67C_004631	Ribophorin I|RIBOPHORIN I|DOLICHYL-DIPHOSPHOOLIGOSACCHARIDE--PROTEIN GLYCOSYLTRANSFERASE SUBUNIT 1	N67_004762	Ribophorin I|RIBOPHORIN I|DOLICHYL-DIPHOSPHOOLIGOSACCHARIDE--PROTEIN GLYCOSYLTRANSFERASE SUBUNIT 1
OG0001017	PY17X_0412200.1-p1	plasmepsin VI, putative	PYYM_0412300.1-p1	aspartyl protease	N67C_004632	Eukaryotic aspartyl protease|Acid proteases|BETA-SITE APP-CLEAVING ENZYME, ISOFORM A-RELATED|Eukaryotic and viral aspartyl proteases active site.|Peptidase family A1 domain profile.|Acid Proteases	N67_004763	Eukaryotic aspartyl protease|Acid proteases|BETA-SITE APP-CLEAVING ENZYME, ISOFORM A-RELATED|Eukaryotic and viral aspartyl proteases active site.|Peptidase family A1 domain profile.|Acid Proteases
OG0001018	PY17X_0412300.1-p1	ATP synthase F0 subunit d-like protein, putative	PYYM_0412400.1-p1	conserved protein, unknown function	N67C_004633		N67_004764
OG0001019	PY17X_0412400.1-p1	heptatricopeptide repeat-containing protein, putative	PYYM_0412500.1-p1	conserved Plasmodium protein, unknown function	N67C_004634	GH07286P-RELATED|FAST LEU-RICH DOMAIN-CONTAINING	N67_004765	GH07286P-RELATED|FAST LEU-RICH DOMAIN-CONTAINING
OG0001020	PY17X_0412500.1-p1	conserved protein, unknown function	PYYM_0412600.1-p1	conserved Plasmodium protein, unknown function	N67C_004635		N67_004766
OG0001021	PY17X_0412600.1-p1	E3 ubiquitin-protein ligase, putative	PYYM_0412700.1-p1	E3 ubiquitin-protein ligase, putative	N67C_004636	Ring finger domain|RING/U-box|Calcium ATPase, transmembrane domain M|DSC E3 UBIQUITIN LIGASE COMPLEX SUBUNIT 1|RING ZINC FINGER PROTEIN|Zinc finger RING-type profile.|Zinc/RING finger domain, C3HC4 (zinc finger)	N67_004767	Ring finger domain|RING/U-box|Calcium ATPase, transmembrane domain M|DSC E3 UBIQUITIN LIGASE COMPLEX SUBUNIT 1|RING ZINC FINGER PROTEIN|Zinc finger RING-type profile.|Zinc/RING finger domain, C3HC4 (zinc finger)
OG0001022	PY17X_0412700.1-p1	tetratricopeptide repeat protein, putative	PYYM_0412800.1-p1	conserved Plasmodium protein, unknown function	N67C_004637	TPR repeat|TPR-like|LD24721P|TPR repeat profile.|Tetratricopeptide repeat domain	N67_004768	TPR repeat|TPR-like|LD24721P|TPR repeat profile.|Tetratricopeptide repeat domain
OG0001023	PY17X_0412800.1-p1	26S proteasome regulatory subunit RPN12, putative	PYYM_0412900.1-p1	26S proteasome regulatory subunit RPN12, putative	N67C_004638	CSN8/PSMD8/EIF3K family|26S PROTEASOME NON-ATPASE REGULATORY SUBUNIT 8|PCI domain profile.	N67_004769	CSN8/PSMD8/EIF3K family|26S PROTEASOME NON-ATPASE REGULATORY SUBUNIT 8|PCI domain profile.
OG0001024	PY17X_0413300.1-p1	60S ribosomal protein L26, putative	PYYM_0413400.1-p1	60S ribosomal protein L26, putative	N67C_004640	KOW motif|Ribosomal proteins L26 eukaryotic, L24P archaeal|rplX_A_E: ribosomal protein uL24|Translation proteins SH3-like domain|60S RIBOSOMAL PROTEIN L26 FAMILY MEMBER	N67_004773	KOW motif|Ribosomal proteins L26 eukaryotic, L24P archaeal|rplX_A_E: ribosomal protein uL24|Translation proteins SH3-like domain|60S RIBOSOMAL PROTEIN L26 FAMILY MEMBER
OG0001025	PY17X_0413400.1-p1	conserved Plasmodium protein, unknown function	PYYM_0413500.1-p1	conserved Plasmodium protein, unknown function	N67C_004641		N67_004774
OG0001026	PY17X_0413500.1-p1	conserved Plasmodium protein, unknown function	PYYM_0413600.1-p1	conserved Plasmodium protein, unknown function	N67C_004642		N67_004775
OG0001027	PY17X_0413600.1-p1	ubiquitin-protein ligase, putative	PYYM_0413700.1-p1	ubiquitin-protein ligase, putative	N67C_004643	Sel1 repeat|HCP-like|SEL-1-LIKE PROTEIN|Tetratricopeptide repeat domain	N67_004776	Sel1 repeat|HCP-like|SEL-1-LIKE PROTEIN|Tetratricopeptide repeat domain
OG0001028	PY17X_0413700.1-p1	conserved protein, unknown function	PYYM_0413800.1-p1	conserved Plasmodium protein, unknown function	N67C_004644		N67_004777
OG0001029	PY17X_0413800.1-p1	YGGT family protein, putative	PYYM_0413900.1-p1	conserved Plasmodium protein, unknown function	N67C_004645	YGGT family|YLMG HOMOLOG PROTEIN 2, CHLOROPLASTIC	N67_004778	YGGT family|YLMG HOMOLOG PROTEIN 2, CHLOROPLASTIC
OG0001030	PY17X_0413900.1-p1	conserved Plasmodium protein, unknown function	PYYM_0414000.1-p1	conserved Plasmodium protein, unknown function	N67C_004646	ATPase family associated with various cellular activities (AAA)	N67_004779	ATPase family associated with various cellular activities (AAA)
OG0001031	PY17X_0414000.1-p1	Ras-like G protein, putative	PYYM_0414100.1-p1	GTP-binding protein, putative	N67C_004647	KH-domain-like of EngA bacterial GTPase enzymes, C-terminal|50S ribosome-binding GTPase|small_GTP: small GTP-binding protein domain|P-loop containing nucleoside triphosphate hydrolases|GTPASE DER|GTP-BINDING PROTEIN	N67_004780	KH-domain-like of EngA bacterial GTPase enzymes, C-terminal|50S ribosome-binding GTPase|small_GTP: small GTP-binding protein domain|P-loop containing nucleoside triphosphate hydrolases|GTPASE DER|GTP-BINDING PROTEIN
OG0001032	PY17X_0414100.1-p1	conserved Plasmodium protein, unknown function	PYYM_0414200.1-p1	conserved Plasmodium protein, unknown function	N67C_004648	CHASCON, ISOFORM D-RELATED	N67_004781	CHASCON, ISOFORM D-RELATED
OG0001033	PY17X_0414200.1-p1	conserved Plasmodium protein, unknown function	PYYM_0414300.1-p1	conserved Plasmodium protein, unknown function	N67C_004649		N67_004782
OG0001034	PY17X_0414300.1-p1	conserved Plasmodium protein, unknown function	PYYM_0414400.1-p1	conserved Plasmodium protein, unknown function	N67C_004650	PHISTB DOMAIN-CONTAINING RESA-LIKE PROTEIN 1	N67_004783	PHISTB DOMAIN-CONTAINING RESA-LIKE PROTEIN 1
OG0001035	PY17X_0414400.1-p1	conserved Plasmodium protein, unknown function	PYYM_0414500.1-p1	conserved Plasmodium protein, unknown function	N67C_004651		N67_004784
OG0001036	PY17X_0414500.1-p1	HSP20-like chaperone, putative	PYYM_0414600.1-p1	co-chaperone p23, putative	N67C_004652	HSP20-like chaperones|CO-CHAPERONE PROTEIN DAF-41|TELOMERASE-BINDING PROTEIN P23 HSP90 CO-CHAPERONE|CS domain profile.	N67_004785	HSP20-like chaperones|CO-CHAPERONE PROTEIN DAF-41|TELOMERASE-BINDING PROTEIN P23 HSP90 CO-CHAPERONE|CS domain profile.
OG0001037	PY17X_0414600.1-p1	vesicle transport v-SNARE protein, putative	PYYM_0414700.1-p1	vesicle transport v-SNARE protein, putative	N67C_004653	Vesicle transport v-SNARE protein N-terminus|Snare region anchored in the vesicle membrane C-terminus|t-snare proteins|SNARE fusion complex|VESICLE TRANSPORT V-SNARE 13|VESICLE TRANSPORT V-SNARE PROTEIN VTI1-RELATED	N67_004786	Vesicle transport v-SNARE protein N-terminus|Snare region anchored in the vesicle membrane C-terminus|t-snare proteins|SNARE fusion complex|VESICLE TRANSPORT V-SNARE 13|VESICLE TRANSPORT V-SNARE PROTEIN VTI1-RELATED
OG0001038	PY17X_0414800.1-p1	conserved Plasmodium protein, unknown function	PYYM_0414900.1-p1	conserved Plasmodium protein, unknown function	N67C_004655		N67_004787
OG0001039	PY17X_0414900.1-p1	DER1-like protein, putative	PYYM_0415000.1-p1	DER1-like protein, putative	N67C_004656	Der1-like family|DERLIN|DER1-LIKE PROTEIN, DERLIN	N67_004788	Der1-like family|DERLIN|DER1-LIKE PROTEIN, DERLIN
OG0001040	PY17X_0415000.1-p1	serine/threonine protein phosphatase 6, putative	PYYM_0415100.1-p1	serine/threonine protein phosphatase 6, putative	N67C_004657	Calcineurin-like phosphoesterase|Metallo-dependent phosphatases|SERINE/THREONINE-PROTEIN PHOSPHATASE PP2A-RELATED|SERINE/THREONINE-PROTEIN PHOSPHATASE|Serine/threonine specific protein phosphatases signature.	N67_004789	Calcineurin-like phosphoesterase|Metallo-dependent phosphatases|SERINE/THREONINE-PROTEIN PHOSPHATASE PP2A-RELATED|SERINE/THREONINE-PROTEIN PHOSPHATASE|Serine/threonine specific protein phosphatases signature.
OG0001041	PY17X_0415100.1-p1	conserved Plasmodium protein, unknown function	PYYM_0415200.1-p1	conserved Plasmodium protein, unknown function	N67C_004658		N67_004790
OG0001042	PY17X_0415200.1-p1	conserved protein, unknown function	PYYM_0415300.1-p1	conserved Plasmodium protein, unknown function	N67C_004659	OS10G0507500 PROTEIN	N67_004791	OS10G0507500 PROTEIN
OG0001043	PY17X_0415300.1-p1	RING finger protein RNF1, putative	PYYM_0415400.1-p1	zinc finger protein, putative	N67C_004660	Ring finger domain|RING/U-box|SI:CH211-59O9.10|E3 UBIQUITIN-PROTEIN LIGASE RNF12-B-LIKE|Zinc finger RING-type profile.|Zinc/RING finger domain, C3HC4 (zinc finger)	N67_004792	Ring finger domain|RING/U-box|SI:CH211-59O9.10|E3 UBIQUITIN-PROTEIN LIGASE RNF12-B-LIKE|Zinc finger RING-type profile.|Zinc/RING finger domain, C3HC4 (zinc finger)
OG0001044	PY17X_0415400.1-p1	conserved Plasmodium protein, unknown function	PYYM_0415500.1-p1	conserved Plasmodium protein, unknown function	N67C_004661		N67_004793
OG0001045	PY17X_0415600.1-p1	zinc finger protein, putative	PYYM_0415700.1-p1	zinc finger protein, putative	N67C_004662	SWIM zinc finger|Zinc finger SWIM-type profile.	N67_004794	SWIM zinc finger|Zinc finger SWIM-type profile.
[truncated: 4,353 more rows]
