# Supplementary material for: Comparative genomics of Plasmodium yoelii nigeriensis N67 and N67C: genome-wide polymorphisms, differential gene expression, and drug resistance
Source: BMC Genomics. 2024 Nov 5;25:1035. doi: 10.1186/s12864-024-10961-4 (PMC11536827; doi:10.1186/s12864-024-10961-4)
Supplement: Supplementary file 8 — Supplementary Material 8: Table S8. GO-term enrichment of genes that are 100% conserved between Plasmodium yoelii nigerinesis N67C and P. y. yoelii 17X. [file 12864_2024_10961_MOESM8_ESM.xlsx]

## Sheet: Sheet1
Analysis Type:	PANTHER Overrepresentation Test (Released 20240226)
Annotation Version and Release Date:	GO Ontology database DOI: 10.5281/zenodo.10536401 Released 2024-01-17
Analyzed List:	upload_1 (Plasmodium falciparum)
Reference List:	Plasmodium falciparum (all genes in database)
Test Type:	FISHER
Correction:	FDR
GO biological process complete	Plasmodium falciparum	526	Expected	Over/under	fold Enrichment	Raw P-value	FDR
heterochromatin organization (GO:0070828)	4	4	0.39	+	10.21	9.09e-05	0.00192
protein insertion into mitochondrial inner membrane (GO:0045039)	6	6	0.59	+	10.21	8.58e-07	3.49e-05
establishment of protein localization to mitochondrial membrane (GO:0090151)	6	6	0.59	+	10.21	8.58e-07	3.43e-05
inner mitochondrial membrane organization (GO:0007007)	6	6	0.59	+	10.21	8.58e-07	3.38e-05
mitochondrial membrane organization (GO:0007006)	6	6	0.59	+	10.21	8.58e-07	3.32e-05
intracellular pH reduction (GO:0051452)	9	7	0.88	+	7.94	2.51e-06	8.25e-05
vacuolar acidification (GO:0007035)	9	7	0.88	+	7.94	2.51e-06	8.14e-05
mitochondrial electron transport, ubiquinol to cytochrome c (GO:0006122)	7	5	0.69	+	7.3	0.000157	0.00314
regulation of intracellular pH (GO:0051453)	10	7	0.98	+	7.15	7.65e-06	0.000216
regulation of cellular pH (GO:0030641)	10	7	0.98	+	7.15	7.65e-06	0.000214
protein neddylation (GO:0045116)	6	4	0.59	+	6.81	0.00116	0.0202
endoplasmic reticulum unfolded protein response (GO:0030968)	6	4	0.59	+	6.81	0.00116	0.02
cellular response to unfolded protein (GO:0034620)	6	4	0.59	+	6.81	0.00116	0.0199
proton motive force-driven ATP synthesis (GO:0015986)	9	6	0.88	+	6.81	5.56e-05	0.00122
rRNA 3'-end processing (GO:0031125)	6	4	0.59	+	6.81	0.00116	0.0198
regulation of pH (GO:0006885)	11	7	1.08	+	6.5	1.93e-05	0.000492
intracellular monoatomic ion homeostasis (GO:0006873)	18	11	1.76	+	6.24	1.2e-07	6.42e-06
intracellular monoatomic cation homeostasis (GO:0030003)	18	11	1.76	+	6.24	1.2e-07	6.28e-06
ATP biosynthetic process (GO:0006754)	10	6	0.98	+	6.13	0.000127	0.00259
monoatomic cation homeostasis (GO:0055080)	22	13	2.15	+	6.04	1.43e-08	1.63e-06
monoatomic ion homeostasis (GO:0050801)	22	13	2.15	+	6.04	1.43e-08	1.56e-06
purine nucleoside triphosphate biosynthetic process (GO:0009145)	12	7	1.17	+	5.96	4.24e-05	0.00101
ribosomal small subunit assembly (GO:0000028)	12	7	1.17	+	5.96	4.24e-05	0.000997
purine ribonucleoside triphosphate biosynthetic process (GO:0009206)	12	7	1.17	+	5.96	4.24e-05	0.000988
response to unfolded protein (GO:0006986)	7	4	0.69	+	5.84	0.0025	0.039
leading strand elongation (GO:0006272)	7	4	0.69	+	5.84	0.0025	0.0387
regulation of protein-containing complex assembly (GO:0043254)	7	4	0.69	+	5.84	0.0025	0.0385
calcium ion homeostasis (GO:0055074)	7	4	0.69	+	5.84	0.0025	0.0382
protein peptidyl-prolyl isomerization (GO:0000413)	9	5	0.88	+	5.67	0.000796	0.0143
intracellular chemical homeostasis (GO:0055082)	20	11	1.96	+	5.62	5.28e-07	2.23e-05
inorganic ion homeostasis (GO:0098771)	11	6	1.08	+	5.57	0.000257	0.00498
ribonucleoside triphosphate biosynthetic process (GO:0009201)	13	7	1.27	+	5.5	8.41e-05	0.0018
nucleoside triphosphate biosynthetic process (GO:0009142)	15	8	1.47	+	5.45	2.77e-05	0.000685
ATP metabolic process (GO:0046034)	20	10	1.96	+	5.11	5.55e-06	0.000161
peptidyl-proline modification (GO:0018208)	10	5	0.98	+	5.11	0.00146	0.0241
chemical homeostasis (GO:0048878)	26	13	2.55	+	5.11	2.06e-07	9.34e-06
purine ribonucleoside triphosphate metabolic process (GO:0009205)	22	11	2.15	+	5.11	1.85e-06	6.25e-05
ribonucleoside triphosphate metabolic process (GO:0009199)	23	11	2.25	+	4.89	3.23e-06	0.000101
purine nucleoside triphosphate metabolic process (GO:0009144)	23	11	2.25	+	4.89	3.23e-06	9.95e-05
mitochondrial ATP synthesis coupled electron transport (GO:0042775)	13	6	1.27	+	4.71	0.000805	0.0143
aerobic electron transport chain (GO:0019646)	13	6	1.27	+	4.71	0.000805	0.0142
cytoplasmic translational initiation (GO:0002183)	11	5	1.08	+	4.64	0.00247	0.0388
protein localization to mitochondrion (GO:0070585)	20	9	1.96	+	4.6	4.83e-05	0.00109
protein targeting to mitochondrion (GO:0006626)	20	9	1.96	+	4.6	4.83e-05	0.00108
establishment of protein localization to mitochondrion (GO:0072655)	20	9	1.96	+	4.6	4.83e-05	0.00107
cellular homeostasis (GO:0019725)	34	15	3.33	+	4.51	1.91e-07	8.8e-06
nucleoside triphosphate metabolic process (GO:0009141)	28	12	2.74	+	4.38	4.8e-06	0.000142
DNA strand elongation involved in DNA replication (GO:0006271)	14	6	1.37	+	4.38	0.00129	0.0219
DNA strand elongation (GO:0022616)	14	6	1.37	+	4.38	0.00129	0.0217
homeostatic process (GO:0042592)	40	17	3.92	+	4.34	5.64e-08	3.3e-06
cytoplasmic translation (GO:0002181)	33	14	3.23	+	4.33	8.85e-07	3.32e-05
ATP synthesis coupled electron transport (GO:0042773)	15	6	1.47	+	4.09	0.00198	0.0315
oxidative phosphorylation (GO:0006119)	19	7	1.86	+	3.76	0.00146	0.0242
protein polyubiquitination (GO:0000209)	22	8	2.15	+	3.71	0.000739	0.0133
mitochondrion organization (GO:0007005)	33	12	3.23	+	3.71	3.54e-05	0.000849
mitochondrial transport (GO:0006839)	21	7	2.06	+	3.4	0.00284	0.0428
chromatin remodeling (GO:0006338)	25	8	2.45	+	3.27	0.00192	0.0307
proteasomal protein catabolic process (GO:0010498)	77	24	7.54	+	3.18	1.36e-07	6.82e-06
proteasome-mediated ubiquitin-dependent protein catabolic process (GO:0043161)	55	17	5.38	+	3.16	1.07e-05	0.000294
non-membrane-bounded organelle assembly (GO:0140694)	54	16	5.29	+	3.03	3.49e-05	0.000848
protein-DNA complex organization (GO:0071824)	41	12	4.01	+	2.99	0.000379	0.00705
generation of precursor metabolites and energy (GO:0006091)	49	14	4.8	+	2.92	0.000166	0.0033
establishment of protein localization to organelle (GO:0072594)	56	16	5.48	+	2.92	5.73e-05	0.00125
modification-dependent macromolecule catabolic process (GO:0043632)	103	29	10.08	+	2.88	8.32e-08	4.65e-06
ribosome assembly (GO:0042255)	36	10	3.52	+	2.84	0.0018	0.0292
intracellular protein transport (GO:0006886)	87	24	8.52	+	2.82	1.66e-06	5.71e-05
ribosomal small subunit biogenesis (GO:0042274)	52	14	5.09	+	2.75	0.00033	0.00624
modification-dependent protein catabolic process (GO:0019941)	98	26	9.59	+	2.71	1.39e-06	4.91e-05
establishment of protein localization to membrane (GO:0090150)	38	10	3.72	+	2.69	0.0028	0.0426
ubiquitin-dependent protein catabolic process (GO:0006511)	93	24	9.1	+	2.64	6.01e-06	0.000172
protein targeting (GO:0006605)	55	14	5.38	+	2.6	0.000616	0.0112
purine ribonucleotide metabolic process (GO:0009150)	48	12	4.7	+	2.55	0.00177	0.0289
protein localization to organelle (GO:0033365)	64	16	6.27	+	2.55	0.00032	0.0061
organelle assembly (GO:0070925)	82	20	8.03	+	2.49	8.56e-05	0.00182
protein-containing complex organization (GO:0043933)	197	48	19.29	+	2.49	9.89e-10	1.58e-07
protein folding (GO:0006457)	87	21	8.52	+	2.47	6.74e-05	0.00146
protein-RNA complex assembly (GO:0022618)	83	20	8.13	+	2.46	0.000103	0.00213
protein-containing complex assembly (GO:0065003)	154	37	15.08	+	2.45	1.33e-07	6.81e-06
proteolysis involved in protein catabolic process (GO:0051603)	131	31	12.82	+	2.42	3.18e-06	0.000102
protein transport (GO:0015031)	110	26	10.77	+	2.41	1.39e-05	0.000376
translation (GO:0006412)	167	39	16.35	+	2.39	1.62e-07	7.77e-06
protein-RNA complex organization (GO:0071826)	86	20	8.42	+	2.38	0.000174	0.00342
ribose phosphate metabolic process (GO:0019693)	56	13	5.48	+	2.37	0.00238	0.0376
peptide biosynthetic process (GO:0043043)	168	39	16.45	+	2.37	1.84e-07	8.69e-06
protein catabolic process (GO:0030163)	135	31	13.22	+	2.35	4.74e-06	0.000142
protein modification by small protein conjugation (GO:0032446)	61	14	5.97	+	2.34	0.00184	0.0296
peptide metabolic process (GO:0006518)	184	42	18.01	+	2.33	9.23e-08	5.04e-06
cellular component assembly (GO:0022607)	206	47	20.17	+	2.33	2.42e-08	1.76e-06
cellular macromolecule localization (GO:0070727)	155	35	15.17	+	2.31	1.52e-06	5.29e-05
protein maturation (GO:0051604)	129	29	12.63	+	2.3	1.41e-05	0.000377
organonitrogen compound catabolic process (GO:1901565)	161	36	15.76	+	2.28	1.34e-06	4.81e-05
protein localization (GO:0008104)	154	34	15.08	+	2.26	5.32e-06	0.000156
establishment of protein localization (GO:0045184)	145	32	14.2	+	2.25	1.14e-05	0.00031
amide biosynthetic process (GO:0043604)	178	39	17.43	+	2.24	9.68e-07	3.58e-05
purine-containing compound metabolic process (GO:0072521)	69	15	6.75	+	2.22	0.00306	0.0456
amide metabolic process (GO:0043603)	199	42	19.48	+	2.16	1.1e-06	4e-05
intracellular transport (GO:0046907)	157	33	15.37	+	2.15	1.61e-05	0.000424
protein modification by small protein conjugation or removal (GO:0070647)	77	16	7.54	+	2.12	0.00303	0.0455
nitrogen compound transport (GO:0071705)	135	28	13.22	+	2.12	9.62e-05	0.00201
establishment of localization in cell (GO:0051649)	161	33	15.76	+	2.09	3.41e-05	0.000837
cellular component biogenesis (GO:0044085)	327	67	32.01	+	2.09	1.89e-09	2.67e-07
catabolic process (GO:0009056)	231	47	22.61	+	2.08	6.77e-07	2.8e-05
macromolecule catabolic process (GO:0009057)	174	35	17.03	+	2.05	2.47e-05	0.000618
cellular localization (GO:0051641)	221	44	21.64	+	2.03	4.01e-06	0.000122
proteolysis (GO:0006508)	187	37	18.31	+	2.02	2.43e-05	0.000615
ribonucleoprotein complex biogenesis (GO:0022613)	205	40	20.07	+	1.99	1.84e-05	0.000475
cellular nitrogen compound biosynthetic process (GO:0044271)	325	63	31.82	+	1.98	6.46e-08	3.7e-06
macromolecule localization (GO:0033036)	183	35	17.92	+	1.95	0.000108	0.00221
cellular response to stress (GO:0033554)	157	30	15.37	+	1.95	0.000303	0.00583
organic substance catabolic process (GO:1901575)	212	40	20.75	+	1.93	4.42e-05	0.00102
ribosome biogenesis (GO:0042254)	159	30	15.57	+	1.93	0.000349	0.00655
protein metabolic process (GO:0019538)	665	124	65.1	+	1.9	5.11e-14	4.09e-11
cellular component organization (GO:0016043)	434	80	42.49	+	1.88	9.44e-09	1.13e-06
organonitrogen compound biosynthetic process (GO:1901566)	318	58	31.13	+	1.86	2.09e-06	6.96e-05
response to stress (GO:0006950)	176	32	17.23	+	1.86	0.000435	0.00805
organic substance transport (GO:0071702)	161	29	15.76	+	1.84	0.00105	0.0184
cellular component organization or biogenesis (GO:0071840)	552	99	54.04	+	1.83	4.97e-10	9.18e-08
organonitrogen compound metabolic process (GO:1901564)	816	146	79.88	+	1.83	5.87e-15	7.04e-12
cellular response to stimulus (GO:0051716)	215	38	21.05	+	1.81	0.000242	0.00473
organelle organization (GO:0006996)	280	49	27.41	+	1.79	4.45e-05	0.00102
localization (GO:0051179)	354	60	34.66	+	1.73	1.65e-05	0.000432
gene expression (GO:0010467)	660	107	64.61	+	1.66	2.57e-08	1.77e-06
establishment of localization (GO:0051234)	342	55	33.48	+	1.64	0.000151	0.00304
transport (GO:0006810)	306	49	29.96	+	1.64	0.000467	0.00856
macromolecule biosynthetic process (GO:0009059)	723	115	70.78	+	1.62	2.57e-08	1.82e-06
protein modification process (GO:0036211)	265	42	25.94	+	1.62	0.00137	0.0228
macromolecule metabolic process (GO:0043170)	1169	177	114.44	+	1.55	3.54e-11	1.06e-08
nitrogen compound metabolic process (GO:0006807)	1319	199	129.13	+	1.54	8.64e-13	5.19e-10
biosynthetic process (GO:0009058)	883	133	86.44	+	1.54	4.13e-08	2.54e-06
organic substance biosynthetic process (GO:1901576)	883	133	86.44	+	1.54	4.13e-08	2.48e-06
cellular biosynthetic process (GO:0044249)	871	130	85.27	+	1.52	1.37e-07	6.71e-06
cellular process (GO:0009987)	1899	277	185.91	+	1.49	1.36e-17	3.26e-14
metabolic process (GO:0008152)	1458	212	142.73	+	1.49	6.49e-12	2.23e-09
cellular nitrogen compound metabolic process (GO:0034641)	805	117	78.81	+	1.48	3.18e-06	0.000101
primary metabolic process (GO:0044238)	1368	197	133.92	+	1.47	1.42e-10	3.1e-08
organic substance metabolic process (GO:0071704)	1421	201	139.11	+	1.44	4.7e-10	9.41e-08
cellular metabolic process (GO:0044237)	1249	176	122.27	+	1.44	1.84e-08	1.38e-06
biological_process (GO:0008150)	2528	325	247.48	+	1.31	1.04e-12	4.18e-10
Unclassified (UNCLASSIFIED)	2845	201	278.52	-	0.72	1.04e-12	5.02e-10
biological process involved in interaction with host (GO:0051701)	390	12	38.18	-	0.31	3.08e-07	1.34e-05
biological process involved in symbiotic interaction (GO:0044403)	390	12	38.18	-	0.31	3.08e-07	1.32e-05
biological process involved in interspecies interaction between organisms (GO:0044419)	392	12	38.38	-	0.31	2.1e-07	9.35e-06
response to external stimulus (GO:0009605)	216	3	21.15	-	0.14	8.79e-07	3.35e-05
response to host (GO:0075136)	207	1	20.26	-	0.05	1.44e-08	1.5e-06
response to host defenses (GO:0052200)	207	1	20.26	-	0.05	1.44e-08	1.44e-06
response to other organism (GO:0051707)	207	1	20.26	-	0.05	1.44e-08	1.38e-06
response to biotic stimulus (GO:0009607)	207	1	20.26	-	0.05	1.44e-08	1.33e-06
response to defenses of other organism (GO:0052173)	207	1	20.26	-	0.05	1.44e-08	1.28e-06
symbiont-mediated perturbation of host defense response (GO:0052031)	207	1	20.26	-	0.05	1.44e-08	1.23e-06
response to external biotic stimulus (GO:0043207)	207	1	20.26	-	0.05	1.44e-08	1.19e-06
response to host immune response (GO:0052572)	207	1	20.26	-	0.05	1.44e-08	1.15e-06
symbiont-mediated perturbation of host immune response (GO:0052553)	207	1	20.26	-	0.05	1.44e-08	1.11e-06
modulation by symbiont of host process (GO:0044003)	251	1	24.57	-	0.04	1.4e-10	3.73e-08
modulation of process of another organism (GO:0035821)	251	1	24.57	-	0.04	1.4e-10	3.36e-08
symbiont-mediated perturbation of host cellular process (GO:0044068)	193	0	18.89	-	< 0.01	3.1e-09	3.92e-07
adhesion of symbiont to host cell (GO:0044650)	172	0	16.84	-	< 0.01	2.58e-08	1.72e-06
adhesion of symbiont to microvasculature (GO:0020035)	172	0	16.84	-	< 0.01	2.58e-08	1.67e-06
antigenic variation (GO:0020033)	202	0	19.78	-	< 0.01	1.37e-09	2.06e-07
modulation by symbiont of host erythrocyte aggregation (GO:0020013)	191	0	18.7	-	< 0.01	3e-09	4.01e-07
adhesion of symbiont to host (GO:0044406)	172	0	16.84	-	< 0.01	2.58e-08	1.63e-06
evasion of host immune response (GO:0042783)	203	0	19.87	-	< 0.01	8.26e-10	1.42e-07
