# Supplementary material for: Comparative genomics of Plasmodium yoelii nigeriensis N67 and N67C: genome-wide polymorphisms, differential gene expression, and drug resistance
Source: BMC Genomics. 2024 Nov 5;25:1035. doi: 10.1186/s12864-024-10961-4 (PMC11536827; doi:10.1186/s12864-024-10961-4)
Supplement: Supplementary file 9 — Supplementary Material 9: Table S9. Predicted gene families and copy numbers in four Plasmodium yoelii parasites: P. y. yoelii 17X, P. y. yoelii YM, P. y. nigeriensis N67, and P. y. nigeriensis N67C. [file 12864_2024_10961_MOESM9_ESM.xlsx]

## Sheet: Sheet1
Protein family	17X	YM	N67C	N67
pir (yir/bir/cir)	1057	773	840	655
fam-a (PYST-a)	186	109	146	85
fam-b (PYST-b)	83	54	91	57
fam-c (PYST-c)	27	22	18	16
fam-d (PYST-d)	5	5	2	0
Early transcribed membrane protein (etramp)	11	12	14	13
Reticulocyte binding proteins (rhoptry)	33	31	12	12
Lysophospholipase	11	12	5	5
Erythrocyte membrane antigen (pcema1)	1	1	1	2
Haloacid dehalogenase-like hydrolase	4	4	10	11
Cytoadherence-related proteins	3	3	2	3
Cys6 (6-Cysteine)	11	12	13	14
Tryptophan/threonine-rich (tryptophan-rich) antigen	6	3	6	6
Ookinete surface proteins P25 and P28	2	2	2	2
Erythrocyte binding-like/duffy binding-like	3	3	2	2
Merozoite surface proteins	6	6	5	5
Tryptophan-tRNA Ligase/tryptophanyl-tRNA synthetase	2	2	2	2
Thrombospondin-related proteins	5	3	6	6
Nuclear export proteins	7	6	9	11
Perforin-like proteins	4	5	5	4
Acetyl-coenzyme A-related proteins	4	4	11	10
Cell-traversal proteins	4	3	2	2
Total gene count	1475	1075	1204	923
Fraction of predicted genes	0.242121	0.189094	0.21	0.16
